# Supplementary material for: Genetic immune escape landscape in primary and metastatic cancer
Source: Nat Genet. 2023 May 10;55(5):820–31. doi: 10.1038/s41588-023-01367-1 (PMC10181939; doi:10.1038/s41588-023-01367-1)
Supplement: Supplementary file 4 — Supplementary Table 1 Pathways and genes involved in genetic immune escape. Table 2 Dataset metadata and cancer-type representation. [file 41588_2023_1367_MOESM4_ESM.xlsx]

## Sheet: Supp. Table 1 - genes
Gene	Pathway specific	Pathway general	References	Type mutations	Selected
HLA-A	HLA-I	HLA-I	10.1186/s12920-019-0544-1, 10.1073/pnas.2104504118 , 10.1016/j.cell.2017.10.001, 10.1158/2159-8290.CD-20-0672	Non-synonymous, LOH, deep deletion	1
HLA-B	HLA-I	HLA-I	10.1186/s12920-019-0544-1, 10.1073/pnas.2104504118 , 10.1016/j.cell.2017.10.001, 10.1158/2159-8290.CD-20-0672	Non-synonymous, LOH, deep deletion	1
HLA-C	HLA-I	HLA-I	10.1186/s12920-019-0544-1, 10.1073/pnas.2104504118 , 10.1016/j.cell.2017.10.001, 10.1158/2159-8290.CD-20-0672	Non-synonymous, LOH, deep deletion	1
B2M	Scaffold MHC	Antigen Presentation	10.1186/s12920-019-0544-1, 10.1093/jnci/88.2.100, 10.1073/pnas.2104504118, 10.1111/j.1399-0039.1998.tb03082.x, 10.1158/2159-8290.CD-17-1327	Monoallelic truncating, biallelic non-synonymous, deep deletion	1
CALR	Scaffold MHC	Antigen Presentation	10.1016/j.molcel.2019.11.004	Monoallelic truncating, biallelic non-synonymous, deep deletion	1
TAP1	Transport MHC	Antigen Presentation	10.1016/s0092-8674(05)80068-6, 10.1080/2162402X.2017.1356143 10.1038/nature23477	Monoallelic truncating, biallelic non-synonymous, deep deletion	1
TAP2	Transport MHC	Antigen Presentation	10.1016/s0092-8674(05)80068-6, 10.1080/2162402X.2017.1356143 10.1038/nature23477	Monoallelic truncating, biallelic non-synonymous, deep deletion	1
TAPBP	Transport MHC	Antigen Presentation	10.1038/nature23477	Monoallelic truncating, biallelic non-synonymous, deep deletion	1
NLRC5	transcription activation MHC	Antigen Presentation	10.1073/pnas.1602069113, 10.4049/jimmunol.1102671	Monoallelic truncating, biallelic non-synonymous, deep deletion	1
CIITA	transcription activation MHC	Antigen Presentation	10.1016/j.ccr.2011.11.006, 10.1038/nature09754	Monoallelic truncating, biallelic non-synonymous, deep deletion	1
RFX5	transcription activation MHC	Antigen Presentation	10.1158/2159-8290.CD-17-1327, 10.1002/ijc.25106	Monoallelic truncating, biallelic non-synonymous, deep deletion	1
JAK1	IFN-gamma pathway	IFN-γ pathway	10.1371/journal.pone.0176181, 10.1038/s41588-021-00779-1	Monoallelic truncating, biallelic non-synonymous, deep deletion	1
JAK2	IFN-gamma pathway	IFN-γ pathway	10.1371/journal.pone.0176181, 10.1038/s41588-021-00779-1, 10.18632/oncotarget.17689	Monoallelic truncating, biallelic non-synonymous, deep deletion	1
IRF2	IFN-gamma pathway	IFN-γ pathway	10.4049/jimmunol.1900475	Monoallelic truncating, biallelic non-synonymous, deep deletion	1
IFNGR1	IFN-gamma pathway	IFN-γ pathway	10.1038/s41588-021-00779-1	Monoallelic truncating, biallelic non-synonymous, deep deletion	1
IFNGR2	IFN-gamma pathway	IFN-γ pathway	10.1038/s41588-021-00779-1	Monoallelic truncating, biallelic non-synonymous, deep deletion	1
APLNR	IFN-gamma pathway	IFN-γ pathway	10.1038/nature23477	Monoallelic truncating, biallelic non-synonymous, deep deletion	1
STAT1	IFN-gamma pathway	IFN-γ pathway	10.1038/nature23477, 10.1038/s41588-021-00779-1	Monoallelic truncating, biallelic non-synonymous, deep deletion	1
CD58	CD58 immune receptor	CD58	10.1038/nature2347, 10.1038/s41588-021-00779-1, 10.1016/j.ccr.2011.11.006	Monoallelic truncating, biallelic non-synonymous, deep deletion	1
CD274	Immune checkpoint inhibition (PD-L1)	PD-L1	10.1073/pnas.0611533104, 10.1007/s12032-010-9515-2	Amplification	1
SETDB1	Chromatin remodelling	Epigenetic	10.1038/s41586-021-03520-4	Amplification	1

## Sheet: Supp. Table 2 - sample metadata 
sample_id	patient_id	icgc_aliquot_id	icgc_specimen_id	cohort	cancer_type	cancer_type_code	tissue_group	simplified_biopsy_site	blacklisted_gie	blacklist_gie_comment	is_selected	lilac_status	has_lilac	has_group_cohort	has_group_mut_signatures	has_rna	ploidy	gender	whole_genome_duplication	msi_status	hr_status	had_radiotherapy	had_other_treatment	had_chemotherapy	had_hormone_therapy	had_targeted_therapy	had_immunotherapy	treatment_info_available	sv_load	smnv_load	sbs_load	dbs_load	indel_load	sbs_load.clonal	dbs_load.clonal	indel_load.clonal	sbs_load.subclonal	dbs_load.subclonal	indel_load.subclonal
HMF000658A	HMF000658			Hartwig	Adrenal gland cancer	ACC	GI_dev		False		True	PASS	True	False	False	False	2.02	FEMALE	False	MSS	HR_proficient	False						True	192.0	4716.0	4484.0	28.0	195.0	4245.0	26.0	187.0	236.0	2.0	4.0
HMF002649A	HMF002649			Hartwig	Adrenal gland cancer	ACC	GI_dev		False		True	PASS	True	False	False	False	2.6	MALE	True	MSS	HR_deficient	False						True	262.0	7600.0	6696.0	73.0	811.0	6072.0	62.0	716.0	616.0	9.0	85.0
HMF003038A	HMF003038			Hartwig	Adrenal gland cancer	ACC	GI_dev		False		True	PASS	True	False	False	False	2.6	FEMALE	True	MSS	HR_proficient	False						True	213.0	10167.0	9631.0	58.0	467.0	9486.0	58.0	453.0	142.0	0.0	8.0
HMF003354A	HMF003354			Hartwig	Adrenal gland cancer	ACC	GI_dev		False		True	PASS	True	False	False	True	1.94	MALE	False	MSS	HR_proficient	True						True	17.0	2107.0	1928.0	10.0	167.0	1423.0	6.0	124.0	504.0	4.0	42.0
HMF003454A	HMF003454			Hartwig	Adrenal gland cancer	ACC	GI_dev		False		True	PASS	True	False	False	True	1.74	FEMALE	False	MSS	HR_proficient	False						True	542.0	4777.0	4293.0	23.0	443.0	3843.0	15.0	384.0	448.0	4.0	59.0
HMF000006A	HMF000006			Hartwig	Breast cancer	BRCA	Breast	Distant	True	<50 SMNVs	False	PASS	True	False	False	False	2.0	FEMALE	False	MSS	cannot_be_determined	False						True	35.0	47.0	35.0	0.0	12.0	35.0	0.0	12.0	0.0	0.0	0.0
HMF000014A	HMF000014			Hartwig	Breast cancer	BRCA	Breast	Distant	False		True	PASS	True	True	True	True	3.55	FEMALE	True	MSS	HR_proficient	True	False	True	True	True	False	True	588.0	9419.0	8142.0	59.0	1204.0	7416.0	57.0	1155.0	722.0	2.0	47.0
HMF000021A	HMF000021			Hartwig	Breast cancer	BRCA	Breast	Distant	False		True	PASS	True	True	True	False	1.72	FEMALE	False	MSS	HR_deficient	False	False	True	False	False	False	True	456.0	9972.0	8499.0	130.0	1309.0	7564.0	117.0	1078.0	920.0	9.0	210.0
HMF000025A	HMF000025			Hartwig	Breast cancer	BRCA	Breast	Distant	False		True	PASS	True	True	True	True	3.45	FEMALE	True	MSS	HR_proficient	False	False	True	True	False	False	True	256.0	11578.0	10759.0	33.0	772.0	10708.0	32.0	767.0	48.0	0.0	0.0
HMF000035A	HMF000035			Hartwig	Breast cancer	BRCA	Breast	Lymph	False		True	PASS	True	True	True	False	2.1	FEMALE	False	MSS	HR_proficient	False	False	True	True	False	False	True	130.0	3041.0	2554.0	19.0	460.0	2146.0	19.0	398.0	405.0	0.0	55.0
HMF000044A	HMF000044			Hartwig	Breast cancer	BRCA	Breast	Unknown	False		True	PASS	True	True	True	False	3.45	FEMALE	True	MSS	HR_proficient	True	False	True	True	False	False	True	106.0	6169.0	5342.0	37.0	771.0	5240.0	37.0	757.0	98.0	0.0	8.0
HMF000045A	HMF000045			Hartwig	Breast cancer	BRCA	Breast	Distant	False		True	PASS	True	True	True	True	2.32	FEMALE	False	MSS	HR_proficient	False	False	True	True	False	False	True	18.0	2866.0	2545.0	5.0	314.0	2530.0	5.0	314.0	15.0	0.0	1.0
HMF000054B	HMF000054			Hartwig	Breast cancer	BRCA	Breast	Distant	False		True	PASS	True	True	True	False	3.2	FEMALE	True	MSS	HR_deficient	True	False	True	True	True	False	True	1410.0	26339.0	21626.0	292.0	4330.0	20803.0	277.0	4144.0	772.0	10.0	118.0
HMF000054A	HMF000054			Hartwig	Breast cancer	BRCA	Breast	Distant	True	Duplicate biopsy	False	PASS	True	False	False	False	3.25	FEMALE	True	MSS	HR_deficient							False	1462.0	25822.0	21560.0	290.0	3894.0	21061.0	280.0	3788.0	457.0	6.0	49.0
HMF000077A	HMF000077			Hartwig	Breast cancer	BRCA	Breast	Lymph	False		True	PASS	True	True	True	True	2.02	FEMALE	False	MSS	HR_proficient	False	False	False	True	False	False	True	248.0	4892.0	4308.0	16.0	561.0	4066.0	18.0	542.0	236.0	0.0	17.0
HMF000082A	HMF000082			Hartwig	Breast cancer	BRCA	Breast	Lymph	False		True	PASS	True	True	True	False	2.06	FEMALE	False	MSS	HR_proficient	True	False	True	True	False	False	True	269.0	12931.0	10528.0	70.0	2314.0	10062.0	68.0	2181.0	456.0	0.0	124.0
HMF000085A	HMF000085			Hartwig	Breast cancer	BRCA	Breast	Lymph	False		True	PASS	True	True	True	True	4.0	FEMALE	True	MSS	HR_proficient	False						True	65.0	3893.0	3407.0	9.0	470.0	3077.0	8.0	448.0	329.0	0.0	22.0
HMF000086A	HMF000086			Hartwig	Breast cancer	BRCA	Breast	Distant	False		True	PASS	True	True	True	True	3.3	FEMALE	True	MSS	HR_deficient	True	False	True	False	False	False	True	505.0	18785.0	15770.0	189.0	2739.0	15142.0	179.0	2588.0	558.0	2.0	60.0
HMF000087A	HMF000087			Hartwig	Breast cancer	BRCA	Breast	Local	False		True	PASS	True	True	True	True	3.85	FEMALE	True	MSS	HR_proficient	False						True	698.0	25124.0	23834.0	119.0	1142.0	23317.0	113.0	1111.0	506.0	5.0	18.0
HMF000100A	HMF000100			Hartwig	Breast cancer	BRCA	Breast	Distant	False		True	PASS	True	True	True	False	3.7	FEMALE	True	MSS	HR_proficient	False	False	False	True	False	False	True	354.0	5852.0	5344.0	19.0	480.0	5208.0	16.0	475.0	135.0	2.0	4.0
HMF000101A	HMF000101			Hartwig	Breast cancer	BRCA	Breast	Distant	False		True	PASS	True	True	True	False	2.16	FEMALE	False	MSS	HR_proficient	True						True	56.0	3436.0	3091.0	4.0	335.0	2658.0	3.0	273.0	430.0	1.0	59.0
HMF000116A	HMF000116			Hartwig	Breast cancer	BRCA	Breast	Distant	False		True	PASS	True	True	True	True	3.9	FEMALE	True	MSS	HR_proficient	True	False	True	True	False	False	True	42.0	5514.0	5135.0	10.0	363.0	4180.0	9.0	320.0	952.0	1.0	40.0
HMF000117A	HMF000117			Hartwig	Breast cancer	BRCA	Breast	Distant	False		True	PASS	True	True	True	False	1.88	FEMALE	False	MSS	HR_proficient	False	False	True	True	False	False	True	119.0	11452.0	10881.0	35.0	521.0	10580.0	29.0	483.0	296.0	6.0	33.0
HMF000119A	HMF000119			Hartwig	Breast cancer	BRCA	Breast	Distant	False		True	PASS	True	True	True	True	2.88	FEMALE	True	MSS	HR_proficient	True						True	192.0	4712.0	4226.0	22.0	457.0	4199.0	21.0	445.0	27.0	1.0	11.0
HMF000130A	HMF000130			Hartwig	Breast cancer	BRCA	Breast	Distant	False		True	PASS	True	True	True	True	2.56	FEMALE	True	MSS	HR_proficient	True	False	True	False	True	False	True	237.0	8259.0	6941.0	150.0	1130.0	6705.0	140.0	1047.0	233.0	9.0	78.0
HMF000133A	HMF000133			Hartwig	Breast cancer	BRCA	Breast	Lymph	False		True	PASS	True	True	True	False	2.92	FEMALE	True	MSS	HR_proficient	True	False	True	False	False	False	True	272.0	10395.0	8784.0	50.0	1545.0	8033.0	39.0	1506.0	745.0	11.0	33.0
HMF000135A	HMF000135			Hartwig	Breast cancer	BRCA	Breast	Distant	False		True	PASS	True	True	True	False	2.0	FEMALE	False	MSS	HR_deficient	True	False	True	True	False	False	True	891.0	32460.0	28679.0	221.0	3499.0	26327.0	206.0	3323.0	2310.0	11.0	124.0
HMF000143A	HMF000143			Hartwig	Breast cancer	BRCA	Breast	Distant	False		True	PASS	True	True	True	False	1.56	FEMALE	False	MSS	HR_proficient	False	False	True	True	True	False	True	242.0	3979.0	3566.0	27.0	382.0	3412.0	25.0	336.0	151.0	3.0	45.0
HMF000144A	HMF000144			Hartwig	Breast cancer	BRCA	Breast	Distant	False		True	PASS	True	True	True	True	2.0	FEMALE	False	MSS	HR_proficient	False						True	239.0	7950.0	7041.0	31.0	870.0	5905.0	27.0	742.0	1131.0	5.0	121.0
HMF000145A	HMF000145			Hartwig	Breast cancer	BRCA	Breast	Local	False		True	PASS	True	True	True	True	2.08	FEMALE	False	MSS	HR_proficient	False						True	156.0	3361.0	3008.0	16.0	332.0	2970.0	15.0	329.0	36.0	0.0	0.0
HMF000150A	HMF000150			Hartwig	Breast cancer	BRCA	Breast	Lymph	False		True	WARN_UNMATCHED_HAPLOTYPE	True	True	True	True	2.9	FEMALE	True	MSS	HR_proficient	False	False	False	True	False	False	True	189.0	14235.0	13621.0	26.0	577.0	13460.0	25.0	559.0	152.0	1.0	9.0
HMF000170A	HMF000170			Hartwig	Breast cancer	BRCA	Breast	Distant	False		True	PASS	True	True	True	True	3.15	FEMALE	True	MSS	HR_deficient	True	False	True	False	False	False	True	789.0	21750.0	18796.0	224.0	2670.0	18011.0	204.0	2526.0	732.0	19.0	84.0
HMF000171A	HMF000171			Hartwig	Breast cancer	BRCA	Breast	Distant	False		True	PASS	True	True	True	False	3.4	FEMALE	True	MSS	HR_proficient	True	False	True	True	False	False	True	955.0	38923.0	37492.0	136.0	1244.0	34374.0	129.0	1209.0	3088.0	12.0	19.0
HMF000179B	HMF000179			Hartwig	Breast cancer	BRCA	Breast	Distant	True	Duplicate biopsy	False	PASS	True	False	False	True	1.92	FEMALE	False	MSS	HR_deficient	True	False	True	True	False	False	True	414.0	9197.0	7760.0	112.0	1298.0	6862.0	95.0	1100.0	876.0	16.0	173.0
HMF000179A	HMF000179			Hartwig	Breast cancer	BRCA	Breast	Distant	False		True	PASS	True	True	True	False	2.0	FEMALE	False	MSS	HR_deficient	True	False	True	True	True	False	True	449.0	10448.0	8736.0	122.0	1557.0	7926.0	104.0	1350.0	783.0	16.0	174.0
HMF000184A	HMF000184			Hartwig	Breast cancer	BRCA	Breast	Distant	False		True	PASS	True	True	True	True	3.75	FEMALE	True	MSS	HR_proficient	True	False	False	True	False	False	True	24.0	4228.0	3793.0	15.0	413.0	3784.0	15.0	412.0	8.0	0.0	0.0
HMF000192A	HMF000192			Hartwig	Breast cancer	BRCA	Breast	Unknown	False		True	PASS	True	True	True	False	2.8	FEMALE	True	MSS	HR_proficient							False	157.0	9172.0	7825.0	81.0	1240.0	7364.0	74.0	1190.0	456.0	6.0	46.0
HMF000193A	HMF000193			Hartwig	Breast cancer	BRCA	Breast	Unknown	False		True	PASS	True	True	True	True	2.1	FEMALE	False	MSS	HR_deficient	False						True	431.0	10350.0	8569.0	129.0	1606.0	8224.0	123.0	1487.0	303.0	5.0	70.0
HMF000195B	HMF000195			Hartwig	Breast cancer	BRCA	Breast	Distant	True	Duplicate biopsy	False	PASS	True	False	False	True	1.98	FEMALE	False	MSS	HR_deficient	False						True	382.0	9745.0	8097.0	107.0	1503.0	7997.0	104.0	1467.0	86.0	1.0	11.0
HMF000195A	HMF000195			Hartwig	Breast cancer	BRCA	Breast	Distant	False		True	PASS	True	True	True	True	2.0	FEMALE	False	MSS	HR_deficient	False	False	True	True	False	False	True	476.0	11913.0	9899.0	121.0	1838.0	8440.0	107.0	1611.0	1438.0	8.0	191.0
HMF000196A	HMF000196			Hartwig	Breast cancer	BRCA	Breast	Distant	False		True	PASS	True	True	True	True	1.9	FEMALE	False	MSS	HR_proficient	True	False	True	True	False	False	True	299.0	24265.0	23733.0	63.0	450.0	13404.0	33.0	299.0	10321.0	30.0	144.0
HMF000196B	HMF000196			Hartwig	Breast cancer	BRCA	Breast	Unknown	True	Duplicate biopsy	False	PASS	True	False	False	False	6.9	FEMALE	True	MSS	HR_proficient							False	1032.0	43560.0	42369.0	126.0	1035.0	33274.0	106.0	994.0	9082.0	21.0	31.0
HMF000218A	HMF000218			Hartwig	Breast cancer	BRCA	Breast	Distant	False		True	PASS	True	True	True	False	3.65	FEMALE	True	MSS	HR_proficient	True	False	True	True	True	False	True	731.0	9942.0	9099.0	45.0	788.0	8909.0	44.0	773.0	181.0	1.0	5.0
HMF000221A	HMF000221			Hartwig	Breast cancer	BRCA	Breast	Distant	False		True	PASS	True	True	True	False	3.3	FEMALE	True	MSS	HR_proficient	True	False	True	False	False	False	True	235.0	7793.0	6555.0	48.0	1176.0	5799.0	46.0	1068.0	753.0	2.0	103.0
HMF000228A	HMF000228			Hartwig	Breast cancer	BRCA	Breast	Lymph	False		True	PASS	True	True	True	True	3.3	FEMALE	True	MSS	HR_proficient	True	False	True	True	False	False	True	888.0	6431.0	5767.0	33.0	625.0	5234.0	29.0	590.0	527.0	3.0	30.0
HMF000233A	HMF000233			Hartwig	Breast cancer	BRCA	Breast	Distant	False		True	PASS	True	True	True	False	2.58	FEMALE	True	MSS	HR_proficient	True	False	False	True	False	False	True	28.0	3969.0	3522.0	10.0	432.0	3325.0	10.0	418.0	197.0	0.0	14.0
HMF000235A	HMF000235			Hartwig	Breast cancer	BRCA	Breast	Lymph	False		True	PASS	True	True	True	True	1.76	FEMALE	False	MSS	HR_deficient	True	False	True	False	False	False	True	1014.0	11474.0	9693.0	97.0	1664.0	8618.0	83.0	1463.0	1065.0	13.0	186.0
HMF000239A	HMF000239			Hartwig	Breast cancer	BRCA	Breast	Distant	False		True	PASS	True	True	True	True	1.82	FEMALE	False	MSS	HR_proficient	True	False	True	False	False	False	True	181.0	27983.0	26412.0	68.0	1489.0	24038.0	62.0	1422.0	2370.0	6.0	61.0
HMF000251A	HMF000251			Hartwig	Breast cancer	BRCA	Breast	Distant	False		True	PASS	True	True	True	False	3.1	FEMALE	True	MSS	HR_proficient	True	False	True	True	True	False	True	127.0	13120.0	12612.0	32.0	462.0	12609.0	32.0	459.0	1.0	0.0	0.0
HMF000255A	HMF000255			Hartwig	Breast cancer	BRCA	Breast	Distant	False		True	PASS	True	True	True	True	1.92	FEMALE	False	MSS	HR_proficient	False	False	True	True	False	False	True	55.0	4364.0	3695.0	11.0	654.0	2772.0	9.0	464.0	922.0	2.0	189.0
HMF000261A	HMF000261			Hartwig	Breast cancer	BRCA	Breast	Distant	False		True	PASS	True	True	True	False	3.1	FEMALE	True	MSS	HR_proficient	True	False	False	True	True	False	True	254.0	92813.0	91268.0	199.0	1285.0	89465.0	192.0	1223.0	1767.0	3.0	22.0
HMF000266A	HMF000266			Hartwig	Breast cancer	BRCA	Breast	Distant	False		True	PASS	True	True	True	False	2.72	FEMALE	True	MSS	HR_proficient	True	False	False	True	False	False	True	412.0	5452.0	4927.0	20.0	495.0	4527.0	17.0	455.0	398.0	2.0	34.0
HMF000273A	HMF000273			Hartwig	Breast cancer	BRCA	Breast	Distant	False		True	PASS	True	True	True	True	3.4	FEMALE	True	MSS	HR_proficient	True	False	True	True	False	False	True	159.0	5663.0	4975.0	24.0	657.0	4468.0	22.0	601.0	501.0	2.0	50.0
HMF000275A	HMF000275			Hartwig	Breast cancer	BRCA	Breast	Distant	False		True	PASS	True	True	True	False	4.15	FEMALE	True	MSS	HR_proficient	True	False	True	True	False	False	True	143.0	7824.0	6987.0	43.0	782.0	4632.0	27.0	639.0	2351.0	16.0	138.0
HMF000278B	HMF000278			Hartwig	Breast cancer	BRCA	Breast	Distant	False		True	PASS	True	True	True	False	2.54	FEMALE	True	MSS	HR_proficient	False	False	True	False	False	False	True	329.0	14725.0	11261.0	63.0	3383.0	10854.0	58.0	3267.0	398.0	5.0	107.0
HMF000295A	HMF000295			Hartwig	Breast cancer	BRCA	Breast	Lymph	False		True	PASS	True	True	True	True	3.25	FEMALE	True	MSS	HR_proficient	True	False	False	True	True	False	True	216.0	10871.0	9707.0	52.0	1104.0	5760.0	47.0	957.0	3938.0	5.0	136.0
HMF000309A	HMF000309			Hartwig	Breast cancer	BRCA	Breast	Distant	False		True	PASS	True	True	True	True	4.0	FEMALE	True	MSS	HR_proficient	False	False	True	False	True	False	True	664.0	11397.0	10176.0	54.0	1141.0	8849.0	45.0	1087.0	1317.0	8.0	41.0
HMF000314A	HMF000314			Hartwig	Breast cancer	BRCA	Breast	Distant	False		True	PASS	True	True	True	True	3.4	FEMALE	True	MSS	HR_proficient	False	False	True	True	True	False	True	400.0	11204.0	10022.0	57.0	1091.0	9069.0	50.0	1050.0	946.0	6.0	35.0
HMF000323C	HMF000323			Hartwig	Breast cancer	BRCA	Breast	Distant	False		True	PASS	True	True	True	True	5.7	FEMALE	True	MSS	HR_proficient	False	False	True	False	True	False	True	1002.0	19887.0	18587.0	62.0	1222.0	18581.0	62.0	1216.0	0.0	0.0	1.0
HMF000323A	HMF000323			Hartwig	Breast cancer	BRCA	Breast	Distant	True	Duplicate biopsy	False	PASS	True	False	False	False	5.3	FEMALE	True	MSS	HR_proficient							False	993.0	21729.0	20062.0	71.0	1580.0	20045.0	70.0	1570.0	10.0	0.0	1.0
HMF000331A	HMF000331			Hartwig	Breast cancer	BRCA	Breast	Distant	False		True	PASS	True	True	True	True	2.18	FEMALE	False	MSS	HR_proficient	True	False	True	True	True	False	True	168.0	6424.0	5636.0	33.0	743.0	5355.0	31.0	696.0	275.0	2.0	41.0
HMF000341B	HMF000341			Hartwig	Breast cancer	BRCA	Breast	Distant	True	Duplicate biopsy	False	PASS	True	False	False	False	2.08	FEMALE	False	MSS	HR_proficient	True	False	True	True	True	False	True	284.0	11735.0	11239.0	25.0	457.0	10780.0	23.0	405.0	454.0	3.0	49.0
HMF000341A	HMF000341			Hartwig	Breast cancer	BRCA	Breast	Distant	False		True	PASS	True	True	True	False	2.22	FEMALE	False	MSS	HR_proficient	True						True	249.0	4391.0	4129.0	12.0	247.0	4128.0	12.0	246.0	0.0	0.0	0.0
HMF000342B	HMF000342			Hartwig	Breast cancer	BRCA	Breast	Distant	False		True	PASS	True	True	True	False	1.94	FEMALE	False	MSS	HR_proficient	True	False	True	True	True	False	True	518.0	4907.0	4285.0	30.0	588.0	3685.0	21.0	495.0	597.0	9.0	88.0
HMF000342A	HMF000342			Hartwig	Breast cancer	BRCA	Breast	Distant	True	Duplicate biopsy	False	PASS	True	False	False	False	2.0	FEMALE	False	MSS	HR_proficient							False	494.0	4968.0	4556.0	21.0	388.0	4505.0	20.0	386.0	50.0	1.0	1.0
HMF000354A	HMF000354			Hartwig	Breast cancer	BRCA	Breast	Distant	False		True	PASS	True	True	True	False	2.04	FEMALE	False	MSS	HR_proficient	True	False	True	True	False	False	True	96.0	4093.0	3631.0	21.0	436.0	3343.0	20.0	401.0	287.0	1.0	34.0
HMF000360A	HMF000360			Hartwig	Breast cancer	BRCA	Breast	Distant	False		True	PASS	True	True	True	True	3.0	FEMALE	True	MSS	HR_proficient	True	False	True	False	True	False	True	1156.0	8023.0	6560.0	73.0	1368.0	6496.0	67.0	1346.0	57.0	2.0	14.0
HMF000366A	HMF000366			Hartwig	Breast cancer	BRCA	Breast	Distant	False		True	PASS	True	True	True	True	1.82	FEMALE	False	MSS	HR_proficient	True	False	True	True	False	False	True	331.0	15150.0	14375.0	55.0	712.0	14047.0	53.0	699.0	325.0	0.0	9.0
HMF000370A	HMF000370			Hartwig	Breast cancer	BRCA	Breast	Distant	False		True	PASS	True	True	True	False	2.64	FEMALE	True	MSS	HR_deficient	True	False	True	True	False	False	True	1512.0	22781.0	19950.0	139.0	2647.0	19066.0	131.0	2471.0	848.0	5.0	137.0
HMF000371A	HMF000371			Hartwig	Breast cancer	BRCA	Breast	Distant	False		True	PASS	True	True	True	False	3.65	FEMALE	True	MSS	HR_proficient	True	False	True	True	True	False	True	154.0	7042.0	6581.0	24.0	431.0	6571.0	23.0	426.0	6.0	0.0	0.0
HMF000372B	HMF000372			Hartwig	Breast cancer	BRCA	Breast	Distant	False		True	PASS	True	True	True	True	2.98	FEMALE	True	MSS	HR_proficient	True	False	True	False	False	True	True	103.0	51968.0	51335.0	78.0	521.0	51267.0	79.0	514.0	59.0	0.0	0.0
HMF000372A	HMF000372			Hartwig	Breast cancer	BRCA	Breast	Distant	True	Duplicate biopsy	False	PASS	True	False	False	False	2.78	FEMALE	True	MSS	HR_proficient							False	170.0	70902.0	69566.0	364.0	886.0	50019.0	93.0	589.0	19531.0	270.0	282.0
HMF000374A	HMF000374			Hartwig	Breast cancer	BRCA	Breast	Distant	False		True	PASS	True	True	True	True	2.1	FEMALE	False	MSS	HR_proficient	False						True	54.0	2859.0	2491.0	8.0	357.0	2169.0	5.0	305.0	322.0	3.0	52.0
HMF000381A	HMF000381			Hartwig	Breast cancer	BRCA	Breast	Lymph	False		True	PASS	True	True	True	True	2.72	FEMALE	True	MSS	HR_proficient	False						True	468.0	6469.0	5947.0	25.0	492.0	5942.0	25.0	485.0	0.0	0.0	0.0
HMF000390A	HMF000390			Hartwig	Breast cancer	BRCA	Breast	Lymph	False		True	PASS	True	True	True	False	1.74	FEMALE	False	MSS	HR_proficient	True	False	True	True	False	False	True	351.0	6034.0	4692.0	78.0	1245.0	1796.0	11.0	215.0	2890.0	66.0	1022.0
HMF000390B	HMF000390			Hartwig	Breast cancer	BRCA	Breast	Unknown	True	Duplicate biopsy	False	PASS	True	False	False	False	3.05	FEMALE	True	MSS	HR_proficient							False	332.0	6514.0	5144.0	67.0	1289.0	5118.0	64.0	1281.0	19.0	2.0	0.0
HMF000395A	HMF000395			Hartwig	Breast cancer	BRCA	Breast	Local	False		True	PASS	True	True	True	True	3.2	FEMALE	True	MSS	HR_proficient	False	False	True	False	False	False	True	285.0	5063.0	4518.0	23.0	517.0	4099.0	21.0	478.0	417.0	2.0	37.0
HMF000397A	HMF000397			Hartwig	Breast cancer	BRCA	Breast	Distant	False		True	PASS	True	True	True	True	1.98	FEMALE	False	MSS	HR_proficient	True	False	True	True	True	False	True	149.0	8515.0	7991.0	29.0	485.0	7232.0	26.0	460.0	757.0	3.0	23.0
HMF000403A	HMF000403			Hartwig	Breast cancer	BRCA	Breast	Lymph	True	Duplicate biopsy	False	PASS	True	False	False	True	4.55	FEMALE	True	MSS	HR_proficient	True						True	268.0	8056.0	7174.0	37.0	836.0	7169.0	37.0	829.0	1.0	0.0	1.0
HMF000403B	HMF000403			Hartwig	Breast cancer	BRCA	Breast	Distant	False		True	PASS	True	True	True	True	4.4	FEMALE	True	MSS	HR_proficient	True	False	True	False	False	False	True	295.0	12212.0	10896.0	54.0	1238.0	10886.0	52.0	1230.0	3.0	0.0	0.0
HMF000408A	HMF000408			Hartwig	Breast cancer	BRCA	Breast	Distant	False		True	PASS	True	True	True	True	3.3	FEMALE	True	MSS	HR_proficient	False	False	True	True	False	False	True	186.0	30738.0	30153.0	54.0	507.0	29997.0	53.0	503.0	152.0	0.0	0.0
HMF000411B	HMF000411			Hartwig	Breast cancer	BRCA	Breast	Distant	False		True	PASS	True	True	True	True	2.04	FEMALE	False	MSS	HR_deficient	True	False	True	True	False	False	True	905.0	27710.0	25902.0	126.0	1644.0	18091.0	92.0	1198.0	7793.0	35.0	424.0
HMF000411A	HMF000411			Hartwig	Breast cancer	BRCA	Breast	Distant	True	Duplicate biopsy	False	PASS	True	False	False	True	1.98	FEMALE	False	MSS	HR_deficient							False	804.0	20568.0	19057.0	111.0	1380.0	18426.0	105.0	1322.0	616.0	8.0	39.0
HMF000415A	HMF000415			Hartwig	Breast cancer	BRCA	Breast	Local	False		True	PASS	True	True	True	False	2.04	FEMALE	False	MSS	HR_proficient	False						True	168.0	2644.0	2422.0	3.0	217.0	2420.0	3.0	214.0	0.0	0.0	1.0
HMF000417A	HMF000417			Hartwig	Breast cancer	BRCA	Breast	Distant	False		True	PASS	True	True	True	True	2.92	FEMALE	True	MSS	HR_proficient	False	False	False	True	False	False	True	659.0	21100.0	20029.0	61.0	986.0	19621.0	58.0	971.0	402.0	3.0	5.0
HMF000435A	HMF000435			Hartwig	Breast cancer	BRCA	Breast	Local	False		True	PASS	True	True	True	True	1.78	FEMALE	False	MSS	HR_deficient	False						True	1456.0	19260.0	17050.0	131.0	2049.0	14618.0	110.0	1751.0	2397.0	19.0	264.0
HMF000452A	HMF000452			Hartwig	Breast cancer	BRCA	Breast	Distant	False		True	PASS	True	True	True	True	1.92	FEMALE	False	MSS	HR_proficient	True	False	True	True	True	False	True	284.0	4445.0	3828.0	38.0	563.0	3044.0	28.0	452.0	783.0	10.0	110.0
HMF000459A	HMF000459			Hartwig	Breast cancer	BRCA	Breast	Distant	False		True	PASS	True	True	True	True	3.5	FEMALE	True	MSS	HR_proficient	True	False	True	True	False	False	True	38.0	9066.0	8800.0	9.0	253.0	8660.0	9.0	248.0	134.0	1.0	1.0
HMF000476A	HMF000476			Hartwig	Breast cancer	BRCA	Breast	Distant	True	Duplicate biopsy	False	PASS	True	False	False	True	2.84	FEMALE	True	MSS	HR_proficient	False	False	True	True	False	False	True	293.0	10280.0	9616.0	20.0	629.0	6982.0	14.0	592.0	2632.0	6.0	34.0
HMF000476B	HMF000476			Hartwig	Breast cancer	BRCA	Breast	Distant	False		True	PASS	True	True	True	False	2.9	FEMALE	True	MSS	HR_proficient	False						True	355.0	22282.0	21633.0	49.0	587.0	4909.0	4.0	311.0	16718.0	45.0	271.0
HMF000479A	HMF000479			Hartwig	Breast cancer	BRCA	Breast	Distant	False		True	PASS	True	True	True	False	3.0	FEMALE	True	MSS	HR_deficient	True	False	True	False	False	False	True	756.0	10884.0	9455.0	85.0	1326.0	9319.0	79.0	1298.0	128.0	1.0	17.0
HMF000480A	HMF000480			Hartwig	Breast cancer	BRCA	Breast	Distant	True	Duplicate biopsy	False	PASS	True	False	False	False	1.9	FEMALE	False	MSS	HR_proficient	False						True	383.0	27007.0	18285.0	94.0	8579.0	18254.0	89.0	8545.0	14.0	0.0	4.0
HMF000480B	HMF000480			Hartwig	Breast cancer	BRCA	Breast	Distant	False		True	PASS	True	True	True	False	3.35	FEMALE	True	MSS	HR_proficient	False	False	False	True	False	False	True	506.0	28530.0	19047.0	182.0	9229.0	17170.0	166.0	8887.0	1824.0	14.0	280.0
HMF000492A	HMF000492			Hartwig	Breast cancer	BRCA	Breast	Lymph	False		True	PASS	True	True	True	True	1.94	FEMALE	False	MSS	HR_proficient	True	False	True	True	True	False	True	302.0	24126.0	23026.0	46.0	1035.0	11682.0	21.0	762.0	11334.0	22.0	261.0
HMF000497A	HMF000497			Hartwig	Breast cancer	BRCA	Breast	Distant	False		True	PASS	True	True	True	False	2.34	FEMALE	True	MSS	HR_deficient	True	False	True	True	True	False	True	680.0	25988.0	22481.0	265.0	3113.0	20812.0	235.0	2845.0	1572.0	8.0	124.0
HMF000502A	HMF000502			Hartwig	Breast cancer	BRCA	Breast	Distant	False		True	PASS	True	True	True	False	2.98	FEMALE	True	MSS	HR_proficient	True	False	True	True	False	False	True	390.0	7931.0	7137.0	54.0	726.0	6293.0	50.0	692.0	839.0	5.0	31.0
HMF000504A	HMF000504			Hartwig	Breast cancer	BRCA	Breast	Lymph	False		True	PASS	True	True	True	False	2.1	FEMALE	False	MSS	HR_proficient	True	False	False	True	False	False	True	985.0	11944.0	11098.0	68.0	762.0	10732.0	65.0	739.0	359.0	3.0	14.0
HMF000514A	HMF000514			Hartwig	Breast cancer	BRCA	Breast	Distant	False		True	PASS	True	True	True	False	2.1	FEMALE	False	MSS	HR_proficient	True	False	True	True	False	False	True	167.0	4913.0	4414.0	23.0	470.0	4308.0	21.0	461.0	103.0	2.0	6.0
HMF000515A	HMF000515			Hartwig	Breast cancer	BRCA	Breast	Distant	False		True	PASS	True	True	True	True	3.05	FEMALE	True	MSS	HR_proficient	True	False	True	False	False	False	True	332.0	3884.0	3407.0	16.0	458.0	3390.0	16.0	452.0	12.0	0.0	1.0
HMF000529A	HMF000529			Hartwig	Breast cancer	BRCA	Breast	Distant	False		True	PASS	True	True	True	True	2.8	FEMALE	True	MSS	HR_proficient	True	False	True	True	False	False	True	272.0	72958.0	71797.0	191.0	914.0	71375.0	191.0	907.0	412.0	1.0	1.0
HMF000545A	HMF000545			Hartwig	Breast cancer	BRCA	Breast	Local	False		True	PASS	True	True	True	True	2.02	FEMALE	False	MSS	HR_proficient	False						True	445.0	6373.0	5746.0	24.0	592.0	4816.0	18.0	508.0	922.0	6.0	75.0
HMF000556A	HMF000556			Hartwig	Breast cancer	BRCA	Breast	Lymph	False		True	PASS	True	True	True	False	3.55	FEMALE	True	MSS	HR_proficient	True	False	False	True	False	False	True	155.0	5399.0	4688.0	34.0	668.0	4673.0	34.0	665.0	13.0	0.0	1.0
HMF000558A	HMF000558			Hartwig	Breast cancer	BRCA	Breast	Distant	False		True	PASS	True	True	True	True	2.3	FEMALE	False	MSS	HR_proficient	True	False	False	True	False	False	True	148.0	10440.0	9619.0	72.0	727.0	9450.0	68.0	710.0	161.0	4.0	8.0
HMF000567A	HMF000567			Hartwig	Breast cancer	BRCA	Breast	Distant	False		True	PASS	True	True	True	False	2.48	FEMALE	True	MSS	HR_proficient	True	False	True	False	True	False	True	928.0	10300.0	9223.0	206.0	841.0	8801.0	200.0	812.0	412.0	8.0	23.0
HMF000577A	HMF000577			Hartwig	Breast cancer	BRCA	Breast	Distant	False		True	PASS	True	True	True	True	2.06	FEMALE	False	MSS	HR_proficient	False	False	True	True	True	False	True	318.0	12460.0	11307.0	102.0	1021.0	10014.0	84.0	879.0	1282.0	16.0	130.0
HMF000579B	HMF000579			Hartwig	Breast cancer	BRCA	Breast	Distant	False		True	PASS	True	True	True	True	5.2	FEMALE	True	MSS	HR_proficient	True	False	True	True	True	False	True	743.0	93175.0	91258.0	194.0	1653.0	90617.0	191.0	1608.0	605.0	1.0	6.0
HMF000579A	HMF000579			Hartwig	Breast cancer	BRCA	Breast	Unknown	True	Duplicate biopsy	False	PASS	True	False	False	True	4.95	FEMALE	True	MSS	HR_proficient							False	817.0	90040.0	87890.0	199.0	1881.0	87012.0	194.0	1842.0	844.0	2.0	4.0
HMF000583A	HMF000583			Hartwig	Breast cancer	BRCA	Breast	Distant	False		True	PASS	True	True	True	True	3.9	FEMALE	True	MSS	HR_proficient	False						True	1393.0	8072.0	7161.0	26.0	870.0	7122.0	25.0	867.0	37.0	0.0	1.0
HMF000598A	HMF000598			Hartwig	Breast cancer	BRCA	Breast	Distant	False		True	PASS	True	True	True	False	1.82	FEMALE	False	MSS	HR_proficient	True	False	True	True	True	False	True	177.0	7355.0	6528.0	57.0	762.0	6397.0	56.0	741.0	129.0	1.0	17.0
HMF000612A	HMF000612			Hartwig	Breast cancer	BRCA	Breast	Distant	False		True	PASS	True	True	True	False	3.3	FEMALE	True	MSS	HR_deficient	True	False	True	False	False	False	True	1487.0	40568.0	35544.0	475.0	4427.0	34433.0	457.0	4238.0	1053.0	11.0	127.0
HMF000620A	HMF000620			Hartwig	Breast cancer	BRCA	Breast	Lymph	False		True	PASS	True	True	True	False	1.84	FEMALE	False	MSS	HR_proficient	True	False	True	False	False	False	True	149.0	6462.0	6022.0	37.0	394.0	3811.0	23.0	304.0	2207.0	14.0	86.0
HMF000624A	HMF000624			Hartwig	Breast cancer	BRCA	Breast	Distant	False		True	PASS	True	True	True	False	1.98	FEMALE	False	MSS	HR_deficient	True	False	True	True	True	False	True	608.0	23566.0	21321.0	206.0	1983.0	18853.0	176.0	1680.0	2433.0	26.0	256.0
HMF000625A	HMF000625			Hartwig	Breast cancer	BRCA	Breast	Lymph	False		True	PASS	True	True	True	False	2.12	FEMALE	False	MSS	HR_proficient	True	False	True	True	False	False	True	203.0	4619.0	3578.0	54.0	972.0	3224.0	49.0	897.0	351.0	5.0	70.0
HMF000629A	HMF000629			Hartwig	Breast cancer	BRCA	Breast	Distant	False		True	PASS	True	True	True	False	3.1	FEMALE	True	MSS	HR_deficient	True	False	True	True	False	False	True	622.0	15430.0	13676.0	131.0	1587.0	13659.0	130.0	1564.0	0.0	0.0	0.0
HMF000632A	HMF000632			Hartwig	Breast cancer	BRCA	Breast	Distant	False		True	PASS	True	True	True	True	2.32	FEMALE	True	MSS	HR_proficient	True	False	True	True	True	False	True	23.0	49362.0	48713.0	65.0	551.0	43658.0	58.0	495.0	5039.0	7.0	41.0
HMF000637A	HMF000637			Hartwig	Breast cancer	BRCA	Breast	Distant	False		True	PASS	True	True	True	False	1.9	FEMALE	False	MSS	HR_proficient	False	False	False	True	True	False	True	100.0	6584.0	5973.0	48.0	554.0	2585.0	26.0	379.0	3383.0	22.0	170.0
HMF000646A	HMF000646			Hartwig	Breast cancer	BRCA	Breast	Local	False		True	PASS	True	True	True	False	1.98	FEMALE	False	MSS	HR_proficient	True	False	False	True	True	False	True	189.0	4171.0	3657.0	27.0	482.0	2942.0	22.0	380.0	711.0	6.0	101.0
HMF000651A	HMF000651			Hartwig	Breast cancer	BRCA	Breast	Distant	False		True	PASS	True	True	True	False	2.16	FEMALE	False	MSS	HR_proficient	False						True	532.0	12847.0	11332.0	68.0	1428.0	10936.0	62.0	1288.0	391.0	6.0	135.0
HMF000656A	HMF000656			Hartwig	Breast cancer	BRCA	Breast	Local	False		True	PASS	True	True	True	True	3.3	FEMALE	True	MSS	HR_proficient	False	False	True	True	True	False	True	1269.0	11902.0	10755.0	64.0	1074.0	10749.0	61.0	1069.0	0.0	0.0	0.0
HMF000657A	HMF000657			Hartwig	Breast cancer	BRCA	Breast	Lymph	False		True	PASS	True	True	True	True	3.15	FEMALE	True	MSS	HR_proficient	True	False	True	False	False	False	True	274.0	8234.0	7505.0	67.0	652.0	7498.0	68.0	647.0	0.0	0.0	0.0
HMF000665A	HMF000665			Hartwig	Breast cancer	BRCA	Breast	Distant	False		True	PASS	True	True	True	False	2.0	FEMALE	False	MSS	HR_proficient	True	False	True	True	False	False	True	159.0	5186.0	4459.0	17.0	706.0	3318.0	11.0	588.0	1139.0	6.0	114.0
HMF000668A	HMF000668			Hartwig	Breast cancer	BRCA	Breast	Lymph	False		True	PASS	True	True	True	False	3.55	FEMALE	True	MSS	HR_proficient	True	False	True	True	False	False	True	34.0	4592.0	4042.0	13.0	533.0	3436.0	11.0	482.0	605.0	2.0	50.0
HMF000688B	HMF000688			Hartwig	Breast cancer	BRCA	Breast	Lymph	True	Duplicate biopsy	False	PASS	True	False	False	False	3.75	FEMALE	True	MSS	HR_proficient	True						True	281.0	9253.0	8122.0	73.0	1040.0	7859.0	68.0	1012.0	258.0	4.0	21.0
HMF000688A	HMF000688			Hartwig	Breast cancer	BRCA	Breast	Lymph	False		True	PASS	True	True	True	False	3.75	FEMALE	True	MSS	HR_proficient	True	False	True	True	False	False	True	304.0	11182.0	9932.0	77.0	1154.0	9265.0	72.0	1120.0	662.0	3.0	26.0
HMF000693B	HMF000693			Hartwig	Breast cancer	BRCA	Breast	Lymph	False		True	PASS	True	True	True	True	2.44	FEMALE	True	MSS	HR_proficient	True	False	True	True	True	False	True	358.0	34126.0	32674.0	102.0	1244.0	4671.0	18.0	680.0	28001.0	80.0	562.0
HMF000693A	HMF000693			Hartwig	Breast cancer	BRCA	Breast	Lymph	True	Duplicate biopsy	False	PASS	True	False	False	True	2.4	FEMALE	True	MSS	HR_proficient							False	343.0	24042.0	22711.0	85.0	1188.0	21635.0	78.0	1110.0	1067.0	6.0	67.0
HMF000701A	HMF000701			Hartwig	Breast cancer	BRCA	Breast	Distant	False		True	PASS	True	True	True	False	1.62	FEMALE	False	MSS	HR_proficient	True	False	True	True	False	False	True	181.0	36044.0	34652.0	80.0	1285.0	26117.0	64.0	951.0	8523.0	14.0	320.0
HMF000708A	HMF000708			Hartwig	Breast cancer	BRCA	Breast	Lymph	False		True	PASS	True	True	True	True	2.04	FEMALE	False	MSS	HR_proficient	True	False	False	True	False	False	True	172.0	12798.0	12237.0	51.0	480.0	11978.0	49.0	457.0	253.0	2.0	17.0
HMF000710A	HMF000710			Hartwig	Breast cancer	BRCA	Breast	Distant	False		True	PASS	True	True	True	True	1.98	FEMALE	False	MSS	HR_proficient	True	False	True	False	False	False	True	50.0	3491.0	3164.0	8.0	313.0	2657.0	7.0	287.0	507.0	1.0	26.0
HMF000713A	HMF000713			Hartwig	Breast cancer	BRCA	Breast	Distant	False		True	PASS	True	True	True	True	3.45	FEMALE	True	MSS	HR_proficient	True	False	True	True	True	False	True	572.0	11506.0	9851.0	67.0	1568.0	9327.0	59.0	1495.0	515.0	8.0	64.0
HMF000718A	HMF000718			Hartwig	Breast cancer	BRCA	Breast	Lymph	True	Duplicate biopsy	False	PASS	True	False	False	True	3.15	FEMALE	True	MSS	HR_proficient	True						True	524.0	7125.0	6104.0	40.0	967.0	5988.0	40.0	957.0	113.0	0.0	7.0
HMF000718B	HMF000718			Hartwig	Breast cancer	BRCA	Breast	Distant	True	Duplicate biopsy	False	PASS	True	False	False	False	2.96	FEMALE	True	MSS	HR_proficient	True	False	False	True	False	False	True	441.0	9702.0	8588.0	33.0	1065.0	8490.0	33.0	1055.0	94.0	0.0	6.0
HMF000718C	HMF000718			Hartwig	Breast cancer	BRCA	Breast	Distant	False		True	PASS	True	True	True	False	2.98	FEMALE	True	MSS	HR_proficient	True						True	452.0	10024.0	8934.0	41.0	1033.0	8838.0	40.0	1022.0	91.0	1.0	6.0
HMF000719A	HMF000719			Hartwig	Breast cancer	BRCA	Breast	Local	False		True	PASS	True	True	True	False	1.4	FEMALE	False	MSS	HR_deficient	False	False	True	False	True	False	True	543.0	12418.0	11229.0	78.0	1078.0	4833.0	26.0	454.0	6377.0	52.0	599.0
HMF000724A	HMF000724			Hartwig	Breast cancer	BRCA	Breast	Unknown	False		True	PASS	True	True	True	False	3.45	FEMALE	True	MSS	HR_deficient	True	False	True	True	True	False	True	1333.0	42474.0	36213.0	348.0	5792.0	34838.0	324.0	5520.0	1287.0	17.0	165.0
HMF000727A	HMF000727			Hartwig	Breast cancer	BRCA	Breast	Distant	False		True	PASS	True	True	True	False	1.86	FEMALE	False	MSS	HR_proficient	True	False	True	False	False	False	True	143.0	3932.0	3073.0	45.0	802.0	2996.0	45.0	767.0	69.0	1.0	28.0
HMF000730A	HMF000730			Hartwig	Breast cancer	BRCA	Breast	Distant	False		True	PASS	True	True	True	True	2.12	FEMALE	False	MSS	HR_proficient	True	False	True	False	True	False	True	34.0	5783.0	5085.0	22.0	673.0	4845.0	22.0	587.0	237.0	1.0	83.0
HMF000731A	HMF000731			Hartwig	Breast cancer	BRCA	Breast	Distant	False		True	PASS	True	True	True	False	2.9	FEMALE	True	MSS	HR_deficient	False	False	True	False	False	False	True	703.0	15022.0	13867.0	105.0	1026.0	13712.0	100.0	987.0	142.0	4.0	23.0
HMF000733A	HMF000733			Hartwig	Breast cancer	BRCA	Breast	Local	False		True	PASS	True	True	True	False	4.9	FEMALE	True	MSS	HR_proficient	False						True	286.0	2361.0	2173.0	8.0	178.0	2170.0	9.0	177.0	0.0	0.0	0.0
HMF000734A	HMF000734			Hartwig	Breast cancer	BRCA	Breast	Distant	False		True	PASS	True	True	True	False	1.82	FEMALE	False	MSS	HR_proficient	True	False	True	True	True	False	True	379.0	4531.0	3954.0	18.0	553.0	3805.0	15.0	527.0	147.0	2.0	23.0
HMF000735A	HMF000735			Hartwig	Breast cancer	BRCA	Breast	Distant	False		True	PASS	True	True	True	False	3.25	FEMALE	True	MSS	HR_proficient	True	False	True	True	False	False	True	126.0	9213.0	7735.0	58.0	1386.0	7560.0	59.0	1367.0	171.0	0.0	11.0
HMF000737A	HMF000737			Hartwig	Breast cancer	BRCA	Breast	Distant	False		True	PASS	True	True	True	False	2.14	FEMALE	False	MSS	HR_proficient	True	False	True	True	False	False	True	62.0	3480.0	3085.0	11.0	379.0	2561.0	9.0	280.0	523.0	2.0	97.0
HMF000761A	HMF000761			Hartwig	Breast cancer	BRCA	Breast	Distant	False		True	PASS	True	True	True	True	1.94	FEMALE	False	MSS	HR_deficient	True	False	True	True	False	False	True	433.0	11876.0	10440.0	132.0	1282.0	10421.0	129.0	1260.0	0.0	0.0	0.0
HMF000766A	HMF000766			Hartwig	Breast cancer	BRCA	Breast	Lymph	False		True	PASS	True	True	True	False	3.55	FEMALE	True	MSS	HR_proficient	False	False	True	True	False	False	True	899.0	15765.0	13829.0	98.0	1815.0	13109.0	90.0	1789.0	715.0	7.0	19.0
HMF000768A	HMF000768			Hartwig	Breast cancer	BRCA	Breast	Distant	False		True	PASS	True	True	True	False	1.82	FEMALE	False	MSS	HR_proficient	True	False	True	True	False	False	True	1109.0	16075.0	13620.0	236.0	2154.0	5997.0	99.0	1023.0	7606.0	132.0	1117.0
HMF000769A	HMF000769			Hartwig	Breast cancer	BRCA	Breast	Distant	False		True	PASS	True	True	True	True	1.84	FEMALE	False	MSS	HR_proficient	False						True	176.0	3489.0	3026.0	21.0	434.0	2862.0	19.0	408.0	162.0	2.0	24.0
HMF000771A	HMF000771			Hartwig	Breast cancer	BRCA	Breast	Distant	True	Duplicate biopsy	False	PASS	True	False	False	False	3.4	FEMALE	True	MSS	HR_proficient	True						True	185.0	9501.0	8584.0	44.0	856.0	8427.0	44.0	852.0	154.0	0.0	1.0
HMF000771B	HMF000771			Hartwig	Breast cancer	BRCA	Breast	Distant	False		True	PASS	True	True	True	True	3.4	FEMALE	True	MSS	HR_proficient	True	False	True	True	True	False	True	239.0	15107.0	13840.0	82.0	1163.0	9285.0	57.0	1081.0	4549.0	24.0	73.0
HMF000773A	HMF000773			Hartwig	Breast cancer	BRCA	Breast	Distant	False		True	PASS	True	True	True	False	2.22	FEMALE	False	MSS	HR_proficient	False	False	True	True	True	False	True	212.0	5217.0	4593.0	12.0	606.0	4445.0	9.0	561.0	146.0	2.0	44.0
HMF000781A	HMF000781			Hartwig	Breast cancer	BRCA	Breast	Distant	False		True	PASS	True	True	True	True	2.24	FEMALE	False	MSS	HR_proficient	True	False	False	True	False	False	True	282.0	3721.0	3209.0	29.0	462.0	2720.0	20.0	389.0	488.0	8.0	70.0
HMF000785A	HMF000785			Hartwig	Breast cancer	BRCA	Breast	Local	False		True	PASS	True	True	True	False	4.2	FEMALE	True	MSS	HR_proficient	True	False	True	True	True	False	True	358.0	8607.0	8065.0	32.0	505.0	8062.0	31.0	503.0	1.0	0.0	0.0
HMF000793A	HMF000793			Hartwig	Breast cancer	BRCA	Breast	Local	False		True	PASS	True	True	True	False	1.82	FEMALE	False	MSS	HR_deficient	False	False	True	False	True	False	True	1106.0	13391.0	11830.0	95.0	1426.0	7111.0	59.0	887.0	4696.0	35.0	520.0
HMF000797A	HMF000797			Hartwig	Breast cancer	BRCA	Breast	Lymph	False		True	PASS	True	True	True	False	2.16	FEMALE	False	MSS	HR_proficient	True	False	True	True	True	False	True	27.0	3101.0	2648.0	12.0	436.0	2199.0	9.0	337.0	448.0	3.0	98.0
HMF000802A	HMF000802			Hartwig	Breast cancer	BRCA	Breast	Distant	False		True	PASS	True	True	True	True	3.55	FEMALE	True	MSS	HR_proficient	False	False	True	True	True	False	True	735.0	9707.0	9011.0	47.0	628.0	8736.0	45.0	618.0	268.0	1.0	5.0
HMF000806A	HMF000806			Hartwig	Breast cancer	BRCA	Breast	Lymph	False		True	PASS	True	True	True	True	2.36	FEMALE	True	MSS	HR_proficient	False						True	21.0	4028.0	3588.0	12.0	421.0	3107.0	11.0	377.0	478.0	1.0	41.0
HMF000807A	HMF000807			Hartwig	Breast cancer	BRCA	Breast	Unknown	False		True	PASS	True	True	True	True	3.75	FEMALE	True	MSS	HR_proficient	False	False	True	True	False	False	True	656.0	7814.0	7057.0	29.0	721.0	6156.0	26.0	684.0	901.0	3.0	35.0
HMF000817A	HMF000817			Hartwig	Breast cancer	BRCA	Breast	Distant	False		True	PASS	True	True	True	True	3.25	FEMALE	True	MSS	HR_proficient	True	False	True	True	False	False	True	411.0	16276.0	14833.0	56.0	1366.0	14068.0	52.0	1280.0	754.0	4.0	75.0
HMF000818A	HMF000818			Hartwig	Breast cancer	BRCA	Breast	Distant	False		True	PASS	True	True	True	True	3.2	FEMALE	True	MSS	HR_proficient	False	False	True	True	True	False	True	206.0	10376.0	9584.0	37.0	750.0	9542.0	38.0	747.0	38.0	0.0	1.0
HMF000823A	HMF000823			Hartwig	Breast cancer	BRCA	Breast	Lymph	False		True	PASS	True	True	True	False	2.28	FEMALE	False	MSS	HR_proficient	True	False	False	True	False	False	True	182.0	32160.0	29728.0	213.0	2142.0	28326.0	202.0	2029.0	1389.0	11.0	96.0
HMF000828A	HMF000828			Hartwig	Breast cancer	BRCA	Breast	Distant	False		True	PASS	True	True	True	False	3.55	FEMALE	True	MSS	HR_proficient	True	False	True	False	False	False	True	218.0	4865.0	4445.0	19.0	395.0	4443.0	19.0	393.0	0.0	0.0	0.0
HMF000834B	HMF000834			Hartwig	Breast cancer	BRCA	Breast	Distant	True	Duplicate biopsy	False	PASS	True	False	False	False	1.94	FEMALE	False	MSS	HR_proficient	True	False	True	True	True	False	True	227.0	3440.0	2948.0	18.0	470.0	2487.0	11.0	387.0	457.0	7.0	77.0
HMF000834A	HMF000834			Hartwig	Breast cancer	BRCA	Breast	Distant	False		True	PASS	True	True	True	False	2.04	FEMALE	False	MSS	HR_proficient	True						True	245.0	5291.0	4166.0	60.0	1057.0	3571.0	58.0	923.0	586.0	2.0	123.0
HMF000848A	HMF000848			Hartwig	Breast cancer	BRCA	Breast	Distant	False		True	PASS	True	True	True	False	3.0	FEMALE	True	MSS	HR_deficient	True	False	True	False	False	False	True	529.0	12147.0	10882.0	140.0	1101.0	10678.0	135.0	1076.0	196.0	3.0	14.0
HMF000851A	HMF000851			Hartwig	Breast cancer	BRCA	Breast	Distant	True	Duplicate biopsy	False	PASS	True	False	False	False	3.6	FEMALE	True	MSS	HR_proficient	True						True	388.0	8116.0	7669.0	36.0	398.0	7667.0	36.0	396.0	0.0	0.0	0.0
HMF000851B	HMF000851			Hartwig	Breast cancer	BRCA	Breast	Distant	False		True	PASS	True	True	True	False	3.35	FEMALE	True	MSS	HR_proficient	True	False	True	True	False	False	True	467.0	12878.0	11805.0	52.0	1003.0	11121.0	48.0	973.0	681.0	3.0	27.0
HMF000857A	HMF000857			Hartwig	Breast cancer	BRCA	Breast	Distant	False		True	PASS	True	True	True	True	1.9	FEMALE	False	MSS	HR_proficient	True	False	True	True	False	False	True	223.0	4713.0	4245.0	20.0	446.0	3704.0	18.0	419.0	539.0	2.0	25.0
HMF000867A	HMF000867			Hartwig	Breast cancer	BRCA	Breast	Distant	False		True	PASS	True	True	True	False	3.15	FEMALE	True	MSS	HR_proficient	False	False	True	True	False	False	True	140.0	7871.0	6970.0	31.0	864.0	6645.0	29.0	819.0	319.0	2.0	39.0
HMF000886A	HMF000886			Hartwig	Breast cancer	BRCA	Breast	Unknown	True	Duplicate biopsy	False	PASS	True	False	False	False	2.06	FEMALE	False	MSS	HR_proficient	True						True	418.0	47620.0	46017.0	164.0	1386.0	44190.0	156.0	1175.0	1800.0	9.0	190.0
HMF000886B	HMF000886			Hartwig	Breast cancer	BRCA	Breast	Distant	False		True	PASS	True	True	True	True	2.06	FEMALE	False	MSS	HR_proficient	True	False	True	True	False	False	True	463.0	26318.0	24718.0	111.0	1450.0	24296.0	107.0	1357.0	409.0	2.0	78.0
HMF000887A	HMF000887			Hartwig	Breast cancer	BRCA	Breast	Local	False		True	PASS	True	True	True	True	1.58	FEMALE	False	MSS	HR_proficient	False						True	339.0	7156.0	6548.0	51.0	545.0	4787.0	33.0	428.0	1755.0	16.0	109.0
HMF000889B	HMF000889			Hartwig	Breast cancer	BRCA	Breast	Lymph	True	Duplicate biopsy	False	PASS	True	False	False	True	3.3	FEMALE	True	MSS	HR_proficient	True						True	307.0	48541.0	46267.0	109.0	2106.0	45694.0	107.0	2058.0	544.0	2.0	15.0
HMF000889A	HMF000889			Hartwig	Breast cancer	BRCA	Breast	Distant	True	Duplicate biopsy	False	PASS	True	False	False	False	1.98	FEMALE	False	MSS	HR_proficient	True						True	169.0	16621.0	15631.0	47.0	932.0	911.0	3.0	181.0	14713.0	45.0	744.0
HMF000889C	HMF000889			Hartwig	Breast cancer	BRCA	Breast	Distant	False		True	PASS	True	True	True	False	1.98	FEMALE	False	MSS	HR_proficient	True	False	True	True	True	False	True	237.0	11261.0	9690.0	44.0	1515.0	4342.0	34.0	1086.0	5339.0	9.0	414.0
HMF000901A	HMF000901			Hartwig	Breast cancer	BRCA	Breast	Distant	False		True	PASS	True	True	True	True	2.82	FEMALE	True	MSS	HR_proficient	True	False	True	True	True	False	True	102.0	9840.0	8593.0	50.0	1186.0	8470.0	48.0	1162.0	113.0	2.0	15.0
HMF000903A	HMF000903			Hartwig	Breast cancer	BRCA	Breast	Distant	False		True	PASS	True	True	True	True	2.02	FEMALE	False	MSS	HR_proficient	True	False	True	True	True	False	True	114.0	13889.0	12752.0	52.0	1068.0	12298.0	46.0	967.0	451.0	6.0	100.0
HMF000907A	HMF000907			Hartwig	Breast cancer	BRCA	Breast	Distant	False		True	PASS	True	True	True	False	2.16	FEMALE	False	MSS	HR_proficient	False	False	False	True	False	False	True	67.0	2834.0	2442.0	9.0	382.0	2419.0	9.0	377.0	19.0	1.0	3.0
HMF000908A	HMF000908			Hartwig	Breast cancer	BRCA	Breast	Distant	False		True	PASS	True	True	True	True	3.7	FEMALE	True	MSS	HR_proficient	False	False	True	False	False	False	True	222.0	4629.0	4228.0	14.0	380.0	4113.0	14.0	377.0	114.0	0.0	2.0
HMF000914A	HMF000914			Hartwig	Breast cancer	BRCA	Breast	Distant	True	Duplicate biopsy	False	PASS	True	False	False	True	3.2	FEMALE	True	MSS	HR_proficient	True						True	446.0	11720.0	10981.0	40.0	686.0	10888.0	40.0	673.0	88.0	0.0	8.0
HMF000914B	HMF000914			Hartwig	Breast cancer	BRCA	Breast	Distant	False		True	PASS	True	True	True	True	4.3	FEMALE	True	MSS	HR_proficient	True	False	True	True	True	False	True	565.0	14642.0	13377.0	92.0	1154.0	13307.0	93.0	1146.0	64.0	0.0	4.0
HMF000915A	HMF000915			Hartwig	Breast cancer	BRCA	Breast	Distant	False		True	PASS	True	True	True	False	3.7	FEMALE	True	MSS	HR_proficient	True	False	True	True	True	False	True	646.0	5015.0	4574.0	21.0	410.0	4572.0	21.0	407.0	0.0	0.0	1.0
HMF000919A	HMF000919			Hartwig	Breast cancer	BRCA	Breast	Lymph	False		True	PASS	True	True	True	True	3.3	FEMALE	True	MSS	HR_proficient	True	False	True	False	True	False	True	2098.0	6733.0	5596.0	33.0	1088.0	4753.0	26.0	906.0	836.0	6.0	176.0
HMF000922A	HMF000922			Hartwig	Breast cancer	BRCA	Breast	Distant	False		True	PASS	True	True	True	True	3.35	FEMALE	True	MSS	HR_proficient	True	False	True	True	True	False	True	103.0	103207.0	102435.0	144.0	574.0	102417.0	143.0	560.0	1.0	0.0	0.0
HMF000935A	HMF000935			Hartwig	Breast cancer	BRCA	Breast	Distant	False		True	PASS	True	True	True	False	3.7	FEMALE	True	MSS	HR_proficient	True	False	True	True	False	False	True	242.0	4601.0	3954.0	19.0	627.0	3629.0	17.0	615.0	324.0	2.0	11.0
HMF000937A	HMF000937			Hartwig	Breast cancer	BRCA	Breast	Distant	False		True	PASS	True	True	True	True	1.78	FEMALE	False	MSS	HR_deficient	True	False	True	True	True	False	True	764.0	19204.0	16909.0	199.0	2055.0	11013.0	136.0	1342.0	5868.0	56.0	678.0
HMF000941A	HMF000941			Hartwig	Breast cancer	BRCA	Breast	Distant	False		True	PASS	True	True	True	False	3.65	FEMALE	True	MSS	HR_proficient	True	False	True	True	True	False	True	365.0	8350.0	7635.0	36.0	676.0	7626.0	35.0	672.0	6.0	0.0	0.0
HMF000950A	HMF000950			Hartwig	Breast cancer	BRCA	Breast	Distant	False		True	PASS	True	True	True	True	3.55	FEMALE	True	MSS	HR_proficient	True	False	True	True	True	False	True	543.0	6498.0	5846.0	25.0	617.0	4759.0	23.0	605.0	1087.0	2.0	10.0
HMF000953A	HMF000953			Hartwig	Breast cancer	BRCA	Breast	Distant	True	Duplicate biopsy	False	PASS	True	False	False	True	2.06	FEMALE	False	MSS	HR_proficient	True	False	True	True	False	False	True	51.0	16589.0	15990.0	21.0	557.0	15770.0	21.0	539.0	215.0	0.0	13.0
HMF000953B	HMF000953			Hartwig	Breast cancer	BRCA	Breast	Distant	False		True	PASS	True	True	True	False	2.04	FEMALE	False	MSS	HR_proficient	True	False	True	True	True	False	True	59.0	17144.0	16477.0	24.0	623.0	16189.0	24.0	599.0	282.0	0.0	18.0
HMF000959A	HMF000959			Hartwig	Breast cancer	BRCA	Breast	Distant	False		True	PASS	True	True	True	False	5.7	FEMALE	True	MSS	HR_proficient	True	False	False	True	False	False	True	252.0	9977.0	8815.0	37.0	1114.0	8796.0	37.0	1109.0	15.0	0.0	1.0
HMF000962A	HMF000962			Hartwig	Breast cancer	BRCA	Breast	Distant	False		True	PASS	True	True	True	False	2.02	FEMALE	False	MSS	HR_proficient	True	False	True	True	True	False	True	281.0	54349.0	53603.0	89.0	620.0	53014.0	87.0	605.0	579.0	2.0	6.0
HMF000964A	HMF000964			Hartwig	Breast cancer	BRCA	Breast	Distant	False		True	PASS	True	True	True	False	4.0	FEMALE	True	MSI	cannot_be_determined	True	False	True	True	True	False	True	361.0	648004.0	271476.0	873.0	375084.0	265204.0	1068.0	371965.0	4578.0	11.0	577.0
HMF000964B	HMF000964			Hartwig	Breast cancer	BRCA	Breast	Distant	True	Duplicate biopsy	False	PASS	True	False	False	False	3.85	FEMALE	True	MSI	cannot_be_determined							False	410.0	840548.0	349200.0	1715.0	488741.0	337150.0	1876.0	481702.0	8808.0	36.0	2168.0
HMF000965A	HMF000965			Hartwig	Breast cancer	BRCA	Breast	Lymph	False		True	PASS	True	True	True	True	2.68	FEMALE	True	MSS	HR_proficient	True	False	True	True	False	False	True	212.0	8106.0	7136.0	62.0	892.0	5689.0	49.0	811.0	1436.0	13.0	68.0
HMF000968A	HMF000968			Hartwig	Breast cancer	BRCA	Breast	Distant	False		True	PASS	True	True	True	True	1.96	FEMALE	False	MSS	HR_proficient	False	False	False	True	False	False	True	33.0	2802.0	2462.0	5.0	334.0	2085.0	5.0	277.0	377.0	0.0	57.0
HMF000982A	HMF000982			Hartwig	Breast cancer	BRCA	Breast	Distant	False		True	PASS	True	True	True	True	4.75	FEMALE	True	MSS	HR_proficient	True	False	True	False	True	False	True	541.0	10822.0	10011.0	42.0	750.0	8991.0	37.0	717.0	1019.0	5.0	31.0
HMF000984B	HMF000984			Hartwig	Breast cancer	BRCA	Breast	Distant	False		True	PASS	True	True	True	False	1.8	FEMALE	False	MSS	HR_proficient	True	False	True	True	False	False	True	127.0	40633.0	39848.0	85.0	663.0	34289.0	63.0	527.0	5546.0	25.0	127.0
HMF000984A	HMF000984			Hartwig	Breast cancer	BRCA	Breast	Distant	True	Duplicate biopsy	False	PASS	True	False	False	True	1.8	FEMALE	False	MSS	HR_proficient							False	117.0	46853.0	45767.0	165.0	878.0	36454.0	69.0	619.0	9297.0	98.0	244.0
HMF000987A	HMF000987			Hartwig	Breast cancer	BRCA	Breast	Distant	False		True	PASS	True	True	True	True	6.1	FEMALE	True	MSS	HR_proficient	True	False	True	False	True	False	True	313.0	11204.0	10077.0	126.0	984.0	10055.0	124.0	975.0	12.0	0.0	1.0
HMF000988A	HMF000988			Hartwig	Breast cancer	BRCA	Breast	Distant	False		True	PASS	True	True	True	False	2.84	FEMALE	True	MSS	HR_proficient	False	False	False	True	False	False	True	269.0	7536.0	6486.0	13.0	1027.0	6446.0	12.0	1017.0	36.0	0.0	5.0
HMF000989A	HMF000989			Hartwig	Breast cancer	BRCA	Breast	Distant	False		True	PASS	True	True	True	True	1.94	FEMALE	False	MSS	HR_proficient	True	False	True	True	True	False	True	511.0	8598.0	7887.0	43.0	656.0	7638.0	42.0	594.0	241.0	1.0	54.0
HMF000992A	HMF000992			Hartwig	Breast cancer	BRCA	Breast	Lymph	False		True	PASS	True	True	True	False	2.76	FEMALE	True	MSS	HR_proficient	True	False	True	False	False	False	True	224.0	4570.0	3936.0	33.0	587.0	3903.0	32.0	582.0	29.0	1.0	1.0
HMF000997A	HMF000997			Hartwig	Breast cancer	BRCA	Breast	Distant	False		True	PASS	True	True	True	True	2.04	FEMALE	False	MSS	HR_proficient	False	False	True	True	False	False	True	68.0	3505.0	3167.0	15.0	318.0	3057.0	14.0	307.0	110.0	1.0	11.0
HMF001017A	HMF001017			Hartwig	Breast cancer	BRCA	Breast	Distant	False		True	PASS	True	True	True	True	2.14	FEMALE	False	MSS	HR_proficient	True	False	True	True	False	False	True	43.0	3123.0	2839.0	9.0	273.0	2570.0	8.0	263.0	269.0	0.0	9.0
HMF001019A	HMF001019			Hartwig	Breast cancer	BRCA	Breast	Distant	False		True	PASS	True	True	True	True	2.14	FEMALE	False	MSS	HR_proficient	True	False	False	True	True	False	True	794.0	7381.0	6522.0	35.0	814.0	6025.0	29.0	767.0	491.0	7.0	43.0
HMF001031A	HMF001031			Hartwig	Breast cancer	BRCA	Breast	Distant	True	Not available for reuse because of insufficient informed consent	False	PASS	True	False	False	True	2.0	FEMALE	False	MSS	HR_proficient	True	True	True	True	False	False	True	99.0	7156.0	6739.0	28.0	380.0	6580.0	25.0	340.0	158.0	3.0	39.0
HMF001031B	HMF001031			Hartwig	Breast cancer	BRCA	Breast	Unknown	True	Not available for reuse because of insufficient informed consent	False	PASS	True	False	False	False	1.96	FEMALE	False	MSS	HR_proficient							False	93.0	6946.0	6621.0	31.0	285.0	6506.0	30.0	280.0	114.0	1.0	4.0
HMF001033A	HMF001033			Hartwig	Breast cancer	BRCA	Breast	Distant	False		True	PASS	True	True	True	False	2.56	FEMALE	True	MSS	HR_proficient	False	False	True	False	False	False	True	245.0	9543.0	8419.0	65.0	1048.0	8048.0	63.0	1029.0	368.0	1.0	17.0
HMF001041A	HMF001041			Hartwig	Breast cancer	BRCA	Breast	Distant	False		True	PASS	True	True	True	False	5.4	FEMALE	True	MSS	HR_proficient	True	False	True	False	False	False	True	440.0	28828.0	27224.0	198.0	1380.0	27219.0	198.0	1375.0	0.0	0.0	0.0
HMF001042A	HMF001042			Hartwig	Breast cancer	BRCA	Breast	Distant	False		True	PASS	True	True	True	True	1.94	FEMALE	False	MSS	HR_proficient	False	False	True	True	True	False	True	127.0	2986.0	2713.0	10.0	261.0	2631.0	10.0	251.0	81.0	0.0	9.0
HMF001046A	HMF001046			Hartwig	Breast cancer	BRCA	Breast	Distant	True	Duplicate biopsy	False	PASS	True	False	False	True	3.95	FEMALE	True	MSS	HR_proficient	True	False	False	True	True	False	True	28.0	4085.0	3645.0	17.0	419.0	2954.0	13.0	345.0	691.0	4.0	72.0
HMF001046B	HMF001046			Hartwig	Breast cancer	BRCA	Breast	Distant	False		True	PASS	True	True	True	True	4.0	FEMALE	True	MSS	HR_proficient	True						True	21.0	4130.0	3704.0	16.0	405.0	3685.0	16.0	399.0	18.0	0.0	3.0
HMF001055A	HMF001055			Hartwig	Breast cancer	BRCA	Breast	Distant	False		True	PASS	True	True	True	True	3.15	FEMALE	True	MSS	HR_proficient	True	False	True	True	False	False	True	307.0	20633.0	19785.0	53.0	770.0	19204.0	50.0	739.0	565.0	3.0	18.0
HMF001061A	HMF001061			Hartwig	Breast cancer	BRCA	Breast	Distant	False		True	PASS	True	True	True	True	3.1	FEMALE	True	MSS	HR_proficient	False	False	True	True	True	False	True	611.0	12873.0	11898.0	33.0	933.0	11890.0	32.0	928.0	5.0	0.0	1.0
HMF001064A	HMF001064			Hartwig	Breast cancer	BRCA	Breast	Distant	False		True	PASS	True	True	True	False	1.86	FEMALE	False	MSS	HR_proficient	True	False	True	True	False	False	True	70.0	2857.0	2543.0	13.0	297.0	2334.0	10.0	262.0	209.0	3.0	35.0
HMF001066A	HMF001066			Hartwig	Breast cancer	BRCA	Breast	Local	False		True	PASS	True	True	True	False	1.86	FEMALE	False	MSS	HR_proficient	True	False	True	False	False	False	True	186.0	4314.0	3880.0	51.0	377.0	3785.0	47.0	341.0	95.0	4.0	36.0
HMF001076A	HMF001076			Hartwig	Breast cancer	BRCA	Breast	Distant	False		True	PASS	True	True	True	False	2.62	FEMALE	True	MSS	HR_proficient	True	False	False	True	False	False	True	473.0	8764.0	7910.0	41.0	804.0	7534.0	40.0	764.0	370.0	1.0	35.0
HMF001084A	HMF001084			Hartwig	Breast cancer	BRCA	Breast	Lymph	False		True	PASS	True	True	True	True	3.75	FEMALE	True	MSS	HR_proficient	True	False	True	True	True	False	True	450.0	17189.0	15607.0	72.0	1485.0	15444.0	72.0	1473.0	153.0	1.0	6.0
HMF001086A	HMF001086			Hartwig	Breast cancer	BRCA	Breast	Distant	False		True	PASS	True	True	True	False	3.35	FEMALE	True	MSS	HR_proficient	True						True	121.0	4292.0	3727.0	20.0	539.0	3615.0	19.0	528.0	109.0	2.0	8.0
HMF001089A	HMF001089			Hartwig	Breast cancer	BRCA	Breast	Lymph	True	Duplicate biopsy	False	PASS	True	False	False	False	2.08	FEMALE	False	MSS	HR_proficient	False						True	44.0	3078.0	2652.0	12.0	409.0	2497.0	11.0	371.0	154.0	1.0	37.0
HMF001089B	HMF001089			Hartwig	Breast cancer	BRCA	Breast	Lymph	True	Duplicate biopsy	False	PASS	True	False	False	True	2.08	FEMALE	False	MSS	HR_proficient	False	False	True	True	False	False	True	50.0	3060.0	2700.0	15.0	339.0	2533.0	12.0	317.0	167.0	3.0	22.0
HMF001089C	HMF001089			Hartwig	Breast cancer	BRCA	Breast	Lymph	False		True	PASS	True	True	True	False	2.08	FEMALE	False	MSS	HR_proficient	False						True	27.0	2861.0	2553.0	14.0	289.0	2524.0	14.0	288.0	29.0	0.0	1.0
HMF001092B	HMF001092			Hartwig	Breast cancer	BRCA	Breast	Distant	False		True	PASS	True	True	True	False	2.86	FEMALE	True	MSS	HR_deficient	True	False	True	False	True	False	True	832.0	34713.0	30720.0	422.0	3480.0	27103.0	395.0	3171.0	3586.0	25.0	275.0
HMF001094A	HMF001094			Hartwig	Breast cancer	BRCA	Breast	Lymph	False		True	PASS	True	True	True	True	2.06	FEMALE	False	MSS	HR_proficient	True	False	False	True	True	False	True	42.0	60039.0	59393.0	66.0	553.0	58899.0	66.0	546.0	489.0	0.0	0.0
HMF001103A	HMF001103			Hartwig	Breast cancer	BRCA	Breast	Lymph	False		True	PASS	True	True	True	False	3.35	FEMALE	True	MSS	HR_proficient	True	False	True	False	True	False	True	346.0	22228.0	21008.0	107.0	1086.0	20068.0	100.0	1050.0	927.0	7.0	24.0
HMF001125A	HMF001125			Hartwig	Breast cancer	BRCA	Breast	Distant	False		True	PASS	True	True	True	False	3.3	FEMALE	True	MSS	HR_proficient	True	False	True	True	False	False	True	118.0	8140.0	7544.0	21.0	574.0	7539.0	22.0	571.0	2.0	0.0	0.0
HMF001128A	HMF001128			Hartwig	Breast cancer	BRCA	Breast	Distant	False		True	PASS	True	True	True	False	2.98	FEMALE	True	MSS	HR_proficient	False	False	True	False	False	False	True	238.0	8046.0	7408.0	44.0	590.0	4881.0	24.0	380.0	2523.0	19.0	207.0
HMF001130A	HMF001130			Hartwig	Breast cancer	BRCA	Breast	Distant	False		True	PASS	True	True	True	False	2.12	FEMALE	False	MSS	HR_proficient	False	False	True	True	False	False	True	135.0	18793.0	18150.0	45.0	581.0	17792.0	40.0	539.0	350.0	5.0	34.0
HMF001132A	HMF001132			Hartwig	Breast cancer	BRCA	Breast	Distant	False		True	PASS	True	True	True	False	2.78	FEMALE	True	MSS	HR_proficient	True	False	True	True	True	False	True	78.0	4805.0	4270.0	15.0	516.0	3899.0	12.0	483.0	371.0	3.0	33.0
HMF001138A	HMF001138			Hartwig	Breast cancer	BRCA	Breast	Distant	False		True	PASS	True	True	True	False	1.82	FEMALE	False	MSS	HR_proficient	True	False	True	True	False	False	True	585.0	18199.0	17705.0	39.0	433.0	15362.0	35.0	404.0	2335.0	4.0	21.0
HMF001145A	HMF001145			Hartwig	Breast cancer	BRCA	Breast	Distant	True	Duplicate biopsy	False	PASS	True	False	False	True	3.6	FEMALE	True	MSS	HR_proficient	False	False	True	True	True	False	True	137.0	14477.0	13670.0	43.0	749.0	10024.0	37.0	690.0	3644.0	6.0	57.0
HMF001145B	HMF001145			Hartwig	Breast cancer	BRCA	Breast	Distant	False		True	PASS	True	True	True	True	3.6	FEMALE	True	MSS	HR_proficient	False						True	137.0	13156.0	12342.0	40.0	760.0	12167.0	39.0	753.0	173.0	1.0	5.0
HMF001148A	HMF001148			Hartwig	Breast cancer	BRCA	Breast	Lymph	False		True	PASS	True	True	True	False	2.1	FEMALE	False	MSS	HR_proficient	True	False	True	True	True	False	True	148.0	27471.0	25993.0	67.0	1371.0	20063.0	50.0	1002.0	5915.0	16.0	345.0
HMF001157A	HMF001157			Hartwig	Breast cancer	BRCA	Breast	Distant	False		True	PASS	True	True	True	True	3.2	FEMALE	True	MSS	HR_proficient	True	False	False	True	False	False	True	248.0	11017.0	10243.0	66.0	692.0	8530.0	64.0	647.0	1703.0	2.0	37.0
HMF001160A	HMF001160			Hartwig	Breast cancer	BRCA	Breast	Distant	False		True	PASS	True	True	True	True	1.86	FEMALE	False	MSS	HR_proficient	True	False	True	True	False	False	True	93.0	22430.0	21582.0	42.0	789.0	20971.0	41.0	738.0	604.0	1.0	43.0
HMF001161A	HMF001161			Hartwig	Breast cancer	BRCA	Breast	Local	False		True	PASS	True	True	True	False	1.96	FEMALE	False	MSS	HR_proficient	False						True	29.0	2122.0	1912.0	5.0	202.0	1781.0	5.0	193.0	130.0	0.0	8.0
HMF001163A	HMF001163			Hartwig	Breast cancer	BRCA	Breast	Distant	False		True	PASS	True	True	True	False	2.1	FEMALE	False	MSS	HR_proficient	True	False	True	True	True	False	True	367.0	46416.0	45095.0	96.0	1192.0	21530.0	64.0	998.0	23554.0	32.0	183.0
HMF001172A	HMF001172			Hartwig	Breast cancer	BRCA	Breast	Distant	False		True	PASS	True	True	True	True	2.98	FEMALE	True	MSS	HR_proficient	True	False	True	True	True	False	True	292.0	23409.0	22616.0	81.0	696.0	21836.0	81.0	675.0	776.0	1.0	19.0
HMF001174A	HMF001174			Hartwig	Breast cancer	BRCA	Breast	Distant	False		True	PASS	True	True	True	True	4.05	FEMALE	True	MSS	HR_proficient	False	False	True	True	True	False	True	160.0	40764.0	39969.0	67.0	703.0	39118.0	65.0	682.0	837.0	1.0	8.0
HMF001190A	HMF001190			Hartwig	Breast cancer	BRCA	Breast	Local	False		True	PASS	True	True	True	True	3.8	FEMALE	True	MSS	HR_proficient	False	False	True	True	False	False	True	689.0	7918.0	7269.0	44.0	582.0	6581.0	39.0	569.0	685.0	5.0	10.0
HMF001191A	HMF001191			Hartwig	Breast cancer	BRCA	Breast	Distant	False		True	PASS	True	True	True	False	1.86	FEMALE	False	MSS	HR_proficient	True	False	True	True	False	False	True	67.0	3621.0	3181.0	6.0	431.0	3123.0	6.0	410.0	58.0	0.0	19.0
HMF001204A	HMF001204			Hartwig	Breast cancer	BRCA	Breast	Local	False		True	PASS	True	True	True	True	1.72	FEMALE	False	MSS	HR_proficient	False						True	390.0	8375.0	7881.0	46.0	443.0	7081.0	39.0	389.0	796.0	7.0	50.0
HMF001211A	HMF001211			Hartwig	Breast cancer	BRCA	Breast	Lymph	False		True	PASS	True	True	True	False	1.94	FEMALE	False	MSS	HR_deficient	True	False	True	True	False	False	True	953.0	11432.0	9878.0	119.0	1409.0	7096.0	84.0	1041.0	2751.0	33.0	324.0
HMF001219A	HMF001219			Hartwig	Breast cancer	BRCA	Breast	Lymph	False		True	PASS	True	True	True	True	2.38	FEMALE	False	MSS	HR_proficient	True	False	True	True	True	False	True	124.0	4017.0	3643.0	11.0	361.0	3631.0	11.0	360.0	12.0	0.0	1.0
HMF001223C	HMF001223			Hartwig	Breast cancer	BRCA	Breast	Lymph	False		True	PASS	True	True	True	True	4.15	FEMALE	True	MSS	HR_proficient	True	False	True	False	False	False	True	547.0	79547.0	77628.0	186.0	1660.0	77589.0	186.0	1636.0	14.0	0.0	4.0
HMF001223A	HMF001223			Hartwig	Breast cancer	BRCA	Breast	Lymph	True	Duplicate biopsy	False	PASS	True	False	False	False	4.1	FEMALE	True	MSS	HR_proficient							False	536.0	75940.0	74219.0	172.0	1486.0	74190.0	171.0	1467.0	13.0	0.0	3.0
HMF001223B	HMF001223			Hartwig	Breast cancer	BRCA	Breast	Unknown	True	Duplicate biopsy	False	PASS	True	False	False	False	4.05	FEMALE	True	MSS	HR_proficient							False	507.0	71220.0	69627.0	159.0	1381.0	69599.0	162.0	1366.0	10.0	0.0	4.0
HMF001225A	HMF001225			Hartwig	Breast cancer	BRCA	Breast	Distant	False		True	PASS	True	True	True	True	2.0	FEMALE	False	MSS	HR_proficient	True	False	True	True	True	False	True	173.0	4560.0	4212.0	23.0	319.0	3719.0	14.0	298.0	492.0	9.0	19.0
HMF001228A	HMF001228			Hartwig	Breast cancer	BRCA	Breast	Distant	False		True	WARN_LOW_COVERAGE	True	True	True	False	1.82	FEMALE	False	MSS	HR_proficient	True	False	True	True	True	False	True	265.0	13365.0	12338.0	75.0	930.0	11014.0	67.0	829.0	1322.0	8.0	99.0
HMF001244A	HMF001244			Hartwig	Breast cancer	BRCA	Breast	Distant	False		True	PASS	True	True	True	True	3.45	FEMALE	True	MSS	HR_proficient	True	True	True	True	False	False	True	209.0	12486.0	11698.0	55.0	721.0	11689.0	56.0	716.0	2.0	0.0	1.0
HMF001252A	HMF001252			Hartwig	Breast cancer	BRCA	Breast	Distant	False		True	PASS	True	True	True	False	3.55	FEMALE	True	MSS	HR_proficient	False	False	True	True	False	False	True	1239.0	25997.0	24604.0	86.0	1272.0	24122.0	82.0	1248.0	471.0	4.0	12.0
HMF001263A	HMF001263			Hartwig	Breast cancer	BRCA	Breast	Distant	False		True	PASS	True	True	True	False	3.25	FEMALE	True	MSS	HR_proficient	True	False	True	False	False	False	True	796.0	19165.0	16598.0	109.0	2433.0	15529.0	103.0	2349.0	1062.0	6.0	77.0
HMF001269A	HMF001269			Hartwig	Breast cancer	BRCA	Breast	Distant	False		True	PASS	True	True	True	False	2.74	FEMALE	True	MSS	HR_proficient	True	False	True	False	False	False	True	116.0	4376.0	3723.0	32.0	608.0	3525.0	31.0	579.0	195.0	1.0	26.0
HMF001271A	HMF001271			Hartwig	Breast cancer	BRCA	Breast	Distant	False		True	PASS	True	True	True	False	1.92	FEMALE	False	MSS	HR_proficient	True	False	True	True	False	False	True	155.0	4226.0	3347.0	53.0	812.0	3037.0	50.0	724.0	302.0	3.0	80.0
HMF001274A	HMF001274			Hartwig	Breast cancer	BRCA	Breast	Distant	True	Lack of purple output	False	PASS	True	False	False	True												False
HMF001275A	HMF001275			Hartwig	Breast cancer	BRCA	Breast	Distant	False		True	PASS	True	True	True	True	3.75	FEMALE	True	MSS	HR_proficient	True						True	245.0	19043.0	18228.0	63.0	718.0	17415.0	61.0	689.0	806.0	4.0	26.0
HMF001280A	HMF001280			Hartwig	Breast cancer	BRCA	Breast	Distant	False		True	PASS	True	True	True	True	2.12	FEMALE	False	MSS	HR_deficient	False	False	True	True	True	False	True	300.0	9146.0	7921.0	92.0	1098.0	7243.0	83.0	999.0	662.0	8.0	85.0
HMF001293A	HMF001293			Hartwig	Breast cancer	BRCA	Breast	Lymph	False		True	PASS	True	True	True	True	3.6	FEMALE	True	MSS	HR_proficient	False	False	True	True	False	False	True	131.0	6519.0	5965.0	23.0	525.0	3294.0	14.0	414.0	2667.0	9.0	105.0
HMF001298A	HMF001298			Hartwig	Breast cancer	BRCA	Breast	Distant	False		True	PASS	True	True	True	False	2.22	FEMALE	False	MSS	HR_proficient	True	False	True	True	False	False	True	84.0	5012.0	4496.0	16.0	494.0	4125.0	16.0	471.0	368.0	0.0	20.0
HMF001317A	HMF001317			Hartwig	Breast cancer	BRCA	Breast	Distant	False		True	PASS	True	True	True	False	1.92	FEMALE	False	MSS	HR_proficient	True	False	True	True	False	False	True	596.0	9808.0	8965.0	43.0	791.0	7585.0	36.0	676.0	1377.0	7.0	112.0
HMF001323A	HMF001323			Hartwig	Breast cancer	BRCA	Breast	Lymph	False		True	PASS	True	True	True	False	3.2	FEMALE	True	MSS	HR_proficient	True						True	6.0	2374.0	2057.0	8.0	308.0	2003.0	7.0	302.0	53.0	1.0	5.0
HMF001327A	HMF001327			Hartwig	Breast cancer	BRCA	Breast	Distant	False		True	PASS	True	True	True	False	3.4	FEMALE	True	MSS	HR_proficient	True	False	True	True	True	False	True	651.0	101338.0	99036.0	154.0	2086.0	91452.0	146.0	2021.0	7555.0	8.0	40.0
HMF001330A	HMF001330			Hartwig	Breast cancer	BRCA	Breast	Distant	False		True	PASS	True	True	True	False	2.06	FEMALE	False	MSS	HR_proficient	False	False	False	True	False	False	True	142.0	8647.0	8016.0	43.0	574.0	7281.0	42.0	547.0	731.0	1.0	21.0
HMF001334A	HMF001334			Hartwig	Breast cancer	BRCA	Breast	Unknown	False		True	PASS	True	True	True	True	3.85	FEMALE	True	MSS	HR_proficient							False	457.0	13931.0	12546.0	124.0	1235.0	11523.0	96.0	1198.0	1011.0	30.0	29.0
HMF001339A	HMF001339			Hartwig	Breast cancer	BRCA	Breast	Lymph	False		True	PASS	True	True	True	False	3.65	FEMALE	True	MSS	HR_proficient	True	False	True	False	False	False	True	590.0	8150.0	7262.0	96.0	783.0	7226.0	97.0	774.0	29.0	0.0	3.0
HMF001340A	HMF001340			Hartwig	Breast cancer	BRCA	Breast	Local	False		True	PASS	True	True	True	False	2.46	FEMALE	True	MSS	HR_proficient	False	False	True	False	False	False	True	283.0	9842.0	8698.0	116.0	1014.0	6337.0	60.0	806.0	2357.0	54.0	202.0
HMF001341A	HMF001341			Hartwig	Breast cancer	BRCA	Breast	Distant	False		True	PASS	True	True	True	True	2.78	FEMALE	True	MSS	HR_proficient	False						True	287.0	3960.0	3530.0	9.0	414.0	2783.0	6.0	301.0	745.0	3.0	111.0
HMF001347A	HMF001347			Hartwig	Breast cancer	BRCA	Breast	Distant	False		True	PASS	True	True	True	False	1.98	FEMALE	False	MSS	HR_proficient	True						True	73.0	2946.0	2626.0	15.0	304.0	1742.0	7.0	196.0	883.0	8.0	107.0
HMF001349A	HMF001349			Hartwig	Breast cancer	BRCA	Breast	Distant	False		True	PASS	True	True	True	False	3.5	FEMALE	True	MSS	HR_proficient	False						True	109.0	6786.0	6323.0	37.0	413.0	5277.0	28.0	395.0	1045.0	9.0	17.0
HMF001351A	HMF001351			Hartwig	Breast cancer	BRCA	Breast	Distant	False		True	PASS	True	True	True	False	2.02	FEMALE	False	MSS	HR_proficient	True	False	False	True	False	False	True	34.0	150772.0	149364.0	197.0	1114.0	125314.0	157.0	739.0	24008.0	50.0	355.0
HMF001352A	HMF001352			Hartwig	Breast cancer	BRCA	Breast	Distant	False		True	PASS	True	True	True	False	3.55	FEMALE	True	MSS	HR_proficient	True	False	True	True	False	False	True	158.0	4742.0	4348.0	19.0	366.0	4276.0	19.0	366.0	72.0	0.0	0.0
HMF001364A	HMF001364			Hartwig	Breast cancer	BRCA	Breast	Distant	False		True	PASS	True	True	True	False	3.0	FEMALE	True	MSS	HR_proficient	False	False	True	True	False	False	True	1299.0	10389.0	9054.0	63.0	1245.0	7343.0	48.0	1025.0	1704.0	14.0	213.0
HMF001384A	HMF001384			Hartwig	Breast cancer	BRCA	Breast	Distant	False		True	PASS	True	True	True	True	2.78	FEMALE	True	MSS	HR_proficient	True	False	True	False	False	False	True	380.0	8211.0	6667.0	85.0	1439.0	5268.0	38.0	1283.0	1389.0	49.0	148.0
HMF001390A	HMF001390			Hartwig	Breast cancer	BRCA	Breast	Distant	False		True	PASS	True	True	True	True	1.9	FEMALE	False	MSS	HR_proficient	True	False	False	True	True	False	True	296.0	9486.0	8527.0	43.0	898.0	7710.0	38.0	762.0	805.0	6.0	128.0
HMF001391A	HMF001391			Hartwig	Breast cancer	BRCA	Breast	Local	False		True	PASS	True	True	True	False	3.9	FEMALE	True	MSS	HR_proficient	False	False	True	True	True	False	True	843.0	15092.0	13494.0	68.0	1492.0	11875.0	60.0	1403.0	1610.0	7.0	78.0
HMF001401A	HMF001401			Hartwig	Breast cancer	BRCA	Breast	Local	False		True	PASS	True	True	True	True	3.45	FEMALE	True	MSS	HR_proficient	False	False	False	True	False	False	True	333.0	2674.0	2435.0	9.0	224.0	2433.0	8.0	223.0	0.0	0.0	0.0
HMF001405A	HMF001405			Hartwig	Breast cancer	BRCA	Breast	Lymph	False		True	PASS	True	True	True	False	3.9	FEMALE	True	MSS	HR_proficient	False	False	True	False	False	False	True	172.0	6370.0	5670.0	21.0	671.0	5668.0	21.0	668.0	1.0	0.0	0.0
HMF001418A	HMF001418			Hartwig	Breast cancer	BRCA	Breast	Distant	False		True	PASS	True	True	True	True	5.8	FEMALE	True	MSS	HR_proficient	True	False	True	False	True	False	True	288.0	8010.0	7106.0	26.0	863.0	6784.0	25.0	846.0	318.0	1.0	13.0
HMF001423C	HMF001423			Hartwig	Breast cancer	BRCA	Breast	Local	True	Duplicate biopsy	False	PASS	True	False	False	True	2.38	FEMALE	True	MSS	HR_deficient	False						True	1140.0	17653.0	15292.0	131.0	2202.0	14828.0	125.0	2096.0	439.0	4.0	74.0
HMF001423B	HMF001423			Hartwig	Breast cancer	BRCA	Breast	Lymph	False		True	PASS	True	True	True	False	2.8	FEMALE	True	MSS	HR_deficient	False						True	1339.0	25021.0	21866.0	387.0	2714.0	21373.0	379.0	2617.0	461.0	5.0	52.0
HMF001423A	HMF001423			Hartwig	Breast cancer	BRCA	Breast	Unknown	True	Duplicate biopsy	False	PASS	True	False	False	False	2.54	FEMALE	True	MSS	HR_deficient							False	1233.0	23820.0	21081.0	350.0	2341.0	21005.0	345.0	2306.0	52.0	0.0	4.0
HMF001425A	HMF001425			Hartwig	Breast cancer	BRCA	Breast	Distant	False		True	PASS	True	True	True	False	1.96	FEMALE	False	MSS	HR_deficient	False						True	947.0	12389.0	10969.0	142.0	1265.0	10026.0	127.0	1141.0	933.0	13.0	113.0
HMF001427A	HMF001427			Hartwig	Breast cancer	BRCA	Breast	Distant	False		True	PASS	True	True	True	False	2.06	FEMALE	False	MSS	HR_proficient	True	False	True	True	True	False	True	60.0	8114.0	7203.0	46.0	853.0	4390.0	23.0	595.0	2810.0	22.0	255.0
HMF001428A	HMF001428			Hartwig	Breast cancer	BRCA	Breast	Distant	False		True	PASS	True	True	True	False	2.02	FEMALE	False	MSS	HR_proficient	False	False	True	True	True	False	True	27.0	2553.0	2232.0	4.0	314.0	2106.0	4.0	294.0	125.0	0.0	19.0
HMF001430A	HMF001430			Hartwig	Breast cancer	BRCA	Breast	Lymph	False		True	PASS	True	True	True	True	3.45	FEMALE	True	MSS	HR_proficient	False						True	817.0	15963.0	14500.0	64.0	1373.0	13709.0	57.0	1326.0	770.0	3.0	19.0
HMF001443A	HMF001443			Hartwig	Breast cancer	BRCA	Breast	Distant	False		True	PASS	True	True	True	True	4.0	FEMALE	True	MSS	HR_proficient	True	False	False	True	False	False	True	84.0	16495.0	16048.0	36.0	399.0	15637.0	34.0	395.0	408.0	0.0	1.0
HMF001447A	HMF001447			Hartwig	Breast cancer	BRCA	Breast	Distant	False		True	PASS	True	True	True	False	1.98	FEMALE	False	MSS	HR_proficient	True	False	True	True	True	False	True	190.0	18398.0	17604.0	66.0	713.0	15204.0	59.0	643.0	2394.0	8.0	66.0
HMF001454A	HMF001454			Hartwig	Breast cancer	BRCA	Breast	Distant	False		True	PASS	True	True	True	True	2.06	FEMALE	False	MSS	HR_proficient	True	True	True	True	False	False	True	124.0	3008.0	2669.0	13.0	320.0	2630.0	11.0	306.0	38.0	2.0	13.0
HMF001455A	HMF001455			Hartwig	Breast cancer	BRCA	Breast	Distant	False		True	PASS	True	True	True	True	2.68	FEMALE	True	MSS	HR_proficient	True	False	True	False	True	False	True	806.0	18433.0	16887.0	97.0	1421.0	16422.0	91.0	1336.0	454.0	5.0	75.0
HMF001459A	HMF001459			Hartwig	Breast cancer	BRCA	Breast	Distant	False		True	PASS	True	True	True	False	1.84	FEMALE	False	MSS	HR_proficient	True	False	True	True	False	False	True	66.0	4160.0	3414.0	40.0	702.0	2931.0	38.0	609.0	478.0	2.0	88.0
HMF001461B	HMF001461			Hartwig	Breast cancer	BRCA	Breast	Distant	False		True	PASS	True	True	True	False	2.62	FEMALE	True	MSS	HR_proficient	True	False	True	True	True	False	True	219.0	52467.0	51515.0	82.0	834.0	47664.0	77.0	783.0	3840.0	5.0	39.0
HMF001461A	HMF001461			Hartwig	Breast cancer	BRCA	Breast	Distant	True	Duplicate biopsy	False	PASS	True	False	False	False	2.62	FEMALE	True	MSS	HR_proficient							False	237.0	64075.0	63036.0	94.0	884.0	61696.0	91.0	853.0	1325.0	4.0	15.0
HMF001466A	HMF001466			Hartwig	Breast cancer	BRCA	Breast	Distant	False		True	PASS	True	True	True	True	3.6	FEMALE	True	MSS	HR_proficient	True	False	True	False	False	False	True	297.0	10588.0	9648.0	59.0	865.0	9400.0	58.0	852.0	241.0	2.0	8.0
HMF001468A	HMF001468			Hartwig	Breast cancer	BRCA	Breast	Local	False		True	PASS	True	True	True	True	3.15	FEMALE	True	MSS	HR_proficient	False						True	661.0	12477.0	11853.0	22.0	593.0	7355.0	12.0	557.0	4494.0	10.0	32.0
HMF001471A	HMF001471			Hartwig	Breast cancer	BRCA	Breast	Distant	False		True	PASS	True	True	True	True	4.15	FEMALE	True	MSS	HR_proficient	True	True	True	True	True	False	True	97.0	11488.0	10615.0	61.0	806.0	10203.0	58.0	775.0	410.0	3.0	29.0
HMF001473A	HMF001473			Hartwig	Breast cancer	BRCA	Breast	Lymph	False		True	PASS	True	True	True	False	1.82	FEMALE	False	MSS	HR_proficient	False						True	307.0	6587.0	5757.0	27.0	796.0	3748.0	16.0	567.0	2001.0	11.0	222.0
HMF001478A	HMF001478			Hartwig	Breast cancer	BRCA	Breast	Distant	False		True	PASS	True	True	True	False	1.86	FEMALE	False	MSS	HR_proficient	False	False	True	True	True	False	True	328.0	8368.0	7667.0	32.0	657.0	5312.0	18.0	423.0	2351.0	13.0	230.0
HMF001491A	HMF001491			Hartwig	Breast cancer	BRCA	Breast	Distant	False		True	PASS	True	True	True	False	3.1	FEMALE	True	MSS	HR_proficient	False	False	True	True	True	False	True	779.0	6186.0	5561.0	29.0	587.0	5007.0	26.0	570.0	548.0	3.0	11.0
HMF001496A	HMF001496			Hartwig	Breast cancer	BRCA	Breast	Distant	False		True	PASS	True	True	True	True	4.3	FEMALE	True	MSS	HR_proficient	True						True	537.0	10887.0	9192.0	64.0	1612.0	9160.0	63.0	1605.0	25.0	0.0	1.0
HMF001502A	HMF001502			Hartwig	Breast cancer	BRCA	Breast	Lymph	False		True	PASS	True	True	True	True	3.3	FEMALE	True	MSS	HR_proficient	True	False	False	True	False	False	True	410.0	11130.0	9319.0	43.0	1752.0	8811.0	39.0	1715.0	502.0	3.0	29.0
HMF001504A	HMF001504			Hartwig	Breast cancer	BRCA	Breast	Lymph	False		True	PASS	True	True	True	False	4.45	FEMALE	True	MSS	HR_proficient	True	False	True	False	True	False	True	1101.0	12789.0	11685.0	84.0	1000.0	11679.0	84.0	993.0	1.0	0.0	1.0
HMF001515B	HMF001515			Hartwig	Breast cancer	BRCA	Breast	Distant	False		True	PASS	True	True	True	False	1.96	FEMALE	False	MSS	HR_proficient	True	False	False	True	False	False	True	369.0	33285.0	32491.0	82.0	688.0	31416.0	81.0	662.0	1062.0	2.0	13.0
HMF001516A	HMF001516			Hartwig	Breast cancer	BRCA	Breast	Lymph	False		True	PASS	True	True	True	True	2.16	FEMALE	False	MSS	HR_proficient	False						True	54.0	2129.0	1895.0	12.0	218.0	1787.0	11.0	204.0	108.0	1.0	14.0
HMF001521A	HMF001521			Hartwig	Breast cancer	BRCA	Breast	Distant	False		True	PASS	True	True	True	True	3.2	FEMALE	True	MSS	HR_proficient	True						True	156.0	8974.0	8004.0	54.0	903.0	7998.0	54.0	899.0	2.0	0.0	0.0
HMF001533A	HMF001533			Hartwig	Breast cancer	BRCA	Breast	Distant	False		True	PASS	True	True	True	True	3.8	FEMALE	True	MSS	HR_proficient	False	False	True	False	True	False	True	769.0	10537.0	9285.0	59.0	1180.0	9209.0	58.0	1167.0	68.0	1.0	5.0
HMF001535A	HMF001535			Hartwig	Breast cancer	BRCA	Breast	Distant	False		True	PASS	True	True	True	True	2.74	FEMALE	True	MSS	HR_proficient	True	False	True	True	True	False	True	577.0	12749.0	11275.0	47.0	1411.0	11091.0	41.0	1391.0	181.0	2.0	16.0
HMF001536A	HMF001536			Hartwig	Breast cancer	BRCA	Breast	Distant	False		True	PASS	True	True	True	True	3.15	FEMALE	True	MSS	HR_deficient	False	False	True	True	False	False	True	1450.0	16150.0	13916.0	173.0	1996.0	13412.0	164.0	1899.0	470.0	5.0	53.0
HMF001540A	HMF001540			Hartwig	Breast cancer	BRCA	Breast	Local	False		True	PASS	True	True	True	False	2.58	FEMALE	True	MSS	HR_proficient	False	False	False	True	False	False	True	130.0	31629.0	30812.0	55.0	743.0	27817.0	46.0	629.0	2988.0	9.0	103.0
HMF001546A	HMF001546			Hartwig	Breast cancer	BRCA	Breast	Distant	False		True	PASS	True	True	True	True	4.6	FEMALE	True	MSS	HR_proficient	False	False	True	False	True	False	True	303.0	7013.0	6105.0	43.0	857.0	6101.0	43.0	853.0	0.0	0.0	0.0
HMF001559A	HMF001559			Hartwig	Breast cancer	BRCA	Breast	Distant	False		True	PASS	True	True	True	False	3.95	FEMALE	True	MSS	HR_proficient	False						True	244.0	9232.0	8015.0	31.0	1176.0	6989.0	25.0	1105.0	1018.0	7.0	59.0
HMF001569A	HMF001569			Hartwig	Breast cancer	BRCA	Breast	Distant	False		True	PASS	True	True	True	False	3.2	FEMALE	True	MSS	HR_proficient	True	False	True	True	True	False	True	299.0	3309.0	2998.0	18.0	291.0	2510.0	13.0	273.0	484.0	5.0	17.0
HMF001575A	HMF001575			Hartwig	Breast cancer	BRCA	Breast	Local	False		True	PASS	True	True	True	False	2.04	FEMALE	False	MSS	HR_deficient	True	False	True	True	True	False	True	610.0	17264.0	14730.0	165.0	2293.0	9797.0	111.0	1725.0	4879.0	49.0	508.0
HMF001580A	HMF001580			Hartwig	Breast cancer	BRCA	Breast	Lymph	False		True	PASS	True	True	True	True	5.3	FEMALE	True	MSS	HR_proficient	False	False	True	True	False	False	True	119.0	8986.0	8381.0	27.0	571.0	8377.0	28.0	569.0	0.0	0.0	0.0
HMF001585A	HMF001585			Hartwig	Breast cancer	BRCA	Breast	Distant	False		True	PASS	True	True	True	True	3.6	FEMALE	True	MSS	HR_proficient	True	False	True	True	True	False	True	298.0	11158.0	9700.0	78.0	1362.0	9486.0	73.0	1339.0	208.0	6.0	20.0
HMF001587A	HMF001587			Hartwig	Breast cancer	BRCA	Breast	Unknown	False		True	PASS	True	True	True	False	2.06	FEMALE	False	MSS	HR_proficient	True	False	True	True	True	False	True	35.0	4324.0	3613.0	12.0	695.0	3328.0	8.0	543.0	284.0	4.0	151.0
HMF001597A	HMF001597			Hartwig	Breast cancer	BRCA	Breast	Distant	False		True	PASS	True	True	True	False	1.86	FEMALE	False	MSS	HR_proficient	True	False	True	True	True	False	True	357.0	92281.0	91062.0	136.0	1003.0	71180.0	98.0	704.0	19865.0	38.0	286.0
HMF001607A	HMF001607			Hartwig	Breast cancer	BRCA	Breast	Lymph	False		True	PASS	True	True	True	True	4.2	FEMALE	True	MSS	HR_proficient	False	False	False	True	False	False	True	554.0	7683.0	7038.0	24.0	609.0	7004.0	26.0	605.0	29.0	0.0	1.0
HMF001614A	HMF001614			Hartwig	Breast cancer	BRCA	Breast	Lymph	False		True	PASS	True	True	True	True	2.0	FEMALE	False	MSS	HR_proficient	True	False	True	True	True	False	True	410.0	9682.0	7703.0	89.0	1873.0	7341.0	87.0	1788.0	355.0	2.0	78.0
HMF001615A	HMF001615			Hartwig	Breast cancer	BRCA	Breast	Distant	False		True	PASS	True	True	True	True	4.15	FEMALE	True	MSS	HR_proficient	True	False	True	True	False	False	True	16.0	3370.0	3036.0	10.0	324.0	2832.0	10.0	315.0	202.0	0.0	7.0
HMF001619A	HMF001619			Hartwig	Breast cancer	BRCA	Breast	Lymph	False		True	PASS	True	True	True	False	1.58	FEMALE	False	MSS	HR_proficient	True	False	True	False	False	False	True	187.0	17668.0	16654.0	55.0	941.0	5771.0	33.0	580.0	10878.0	21.0	355.0
HMF001628A	HMF001628			Hartwig	Breast cancer	BRCA	Breast	Distant	False		True	PASS	True	True	True	False	2.96	FEMALE	True	MSS	HR_proficient	False	False	False	True	False	False	True	65.0	37962.0	37170.0	51.0	722.0	34794.0	41.0	624.0	2366.0	7.0	89.0
HMF001641A	HMF001641			Hartwig	Breast cancer	BRCA	Breast	Lymph	False		True	PASS	True	True	True	False	3.2	FEMALE	True	MSS	HR_proficient	False	False	True	False	False	False	True	333.0	4691.0	4057.0	13.0	617.0	3482.0	10.0	571.0	574.0	3.0	45.0
HMF001646C	HMF001646			Hartwig	Breast cancer	BRCA	Breast	Local	True	Duplicate biopsy	False	PASS	True	False	False	True	3.25	FEMALE	True	MSS	HR_proficient	False	False	True	True	False	False	True	213.0	4208.0	3693.0	15.0	488.0	3092.0	13.0	443.0	598.0	2.0	40.0
HMF001646A	HMF001646			Hartwig	Breast cancer	BRCA	Breast	Local	False		True	PASS	True	True	True	False	3.25	FEMALE	True	MSS	HR_proficient	False						True	245.0	5319.0	4716.0	18.0	573.0	2507.0	10.0	368.0	2206.0	8.0	202.0
HMF001654A	HMF001654			Hartwig	Breast cancer	BRCA	Breast	Lymph	False		True	PASS	True	True	True	False	3.05	FEMALE	True	MSS	HR_proficient	True	False	True	False	False	True	True	494.0	9310.0	7169.0	112.0	2009.0	6974.0	107.0	1987.0	184.0	6.0	10.0
HMF001656A	HMF001656			Hartwig	Breast cancer	BRCA	Breast	Distant	True	Duplicate DO217844	False	PASS	True	False	False	True	2.06	FEMALE	False	MSS	HR_proficient	True	False	True	True	False	False	True	137.0	122139.0	120416.0	195.0	1421.0	115485.0	192.0	1283.0	4888.0	6.0	98.0
HMF001669A	HMF001669			Hartwig	Breast cancer	BRCA	Breast	Lymph	False		True	PASS	True	True	True	False	3.85	FEMALE	True	MSS	HR_proficient	True	False	True	True	False	False	True	121.0	8669.0	7736.0	65.0	864.0	6652.0	35.0	652.0	1081.0	31.0	211.0
HMF001671A	HMF001671			Hartwig	Breast cancer	BRCA	Breast	Lymph	False		True	PASS	True	True	True	False	2.62	FEMALE	True	MSS	HR_proficient	False						True	70.0	12189.0	11475.0	30.0	677.0	10116.0	23.0	632.0	1359.0	6.0	44.0
HMF001678A	HMF001678			Hartwig	Breast cancer	BRCA	Breast	Unknown	False		True	PASS	True	True	True	True	3.15	FEMALE	True	MSS	HR_proficient							False	33.0	2589.0	2339.0	10.0	237.0	2338.0	10.0	237.0	1.0	0.0	0.0
HMF001684A	HMF001684			Hartwig	Breast cancer	BRCA	Breast	Lymph	False		True	PASS	True	True	True	False	3.7	FEMALE	True	MSS	HR_proficient	True						True	157.0	12085.0	11473.0	113.0	487.0	7909.0	83.0	437.0	3554.0	29.0	41.0
HMF001689A	HMF001689			Hartwig	Breast cancer	BRCA	Breast	Local	False		True	PASS	True	True	True	True	2.1	FEMALE	False	MSS	HR_proficient	False						True	50.0	1909.0	1798.0	5.0	105.0	1003.0	1.0	59.0	793.0	4.0	44.0
HMF001690A	HMF001690			Hartwig	Breast cancer	BRCA	Breast	Distant	False		True	PASS	True	True	True	False	2.08	FEMALE	False	MSS	HR_proficient	False	False	False	True	False	False	True	1075.0	7508.0	6821.0	38.0	632.0	6225.0	37.0	594.0	594.0	1.0	34.0
HMF001698A	HMF001698			Hartwig	Breast cancer	BRCA	Breast	Distant	False		True	PASS	True	True	True	True	3.1	FEMALE	True	MSS	HR_proficient	True	False	True	True	False	False	True	567.0	45792.0	44895.0	86.0	769.0	36957.0	67.0	674.0	7928.0	19.0	86.0
HMF001698B	HMF001698			Hartwig	Breast cancer	BRCA	Breast	Distant	True	Duplicate biopsy	False	PASS	True	False	False	False	2.76	FEMALE	True	MSS	HR_proficient							False	599.0	131491.0	130338.0	171.0	922.0	41698.0	78.0	683.0	88618.0	95.0	217.0
HMF001708A	HMF001708			Hartwig	Breast cancer	BRCA	Breast	Distant	False		True	PASS	True	True	True	False	1.96	FEMALE	False	MSS	HR_proficient	True	False	True	False	False	False	True	48.0	67899.0	67162.0	106.0	591.0	64029.0	102.0	568.0	3120.0	4.0	10.0
HMF001711A	HMF001711			Hartwig	Breast cancer	BRCA	Breast	Distant	False		True	PASS	True	True	True	False	3.3	FEMALE	True	MSS	HR_deficient	True	False	True	True	False	False	True	476.0	8659.0	7196.0	107.0	1336.0	7178.0	105.0	1311.0	1.0	0.0	1.0
HMF001713A	HMF001713			Hartwig	Breast cancer	BRCA	Breast	Lymph	False		True	PASS	True	True	True	False	3.35	FEMALE	True	MSS	HR_deficient	False	False	True	True	False	False	True	475.0	11779.0	10441.0	85.0	1218.0	10417.0	83.0	1190.0	0.0	0.0	1.0
HMF001718A	HMF001718			Hartwig	Breast cancer	BRCA	Breast	Lymph	False		True	PASS	True	True	True	True	2.72	FEMALE	True	MSS	HR_proficient	True	False	True	False	False	False	True	465.0	11987.0	9697.0	205.0	2052.0	8554.0	161.0	1706.0	1128.0	42.0	326.0
HMF001721A	HMF001721			Hartwig	Breast cancer	BRCA	Breast	Distant	False		True	PASS	True	True	True	False	2.28	MALE	True	MSS	HR_proficient	False						True	341.0	5906.0	5502.0	27.0	372.0	5027.0	28.0	356.0	470.0	0.0	14.0
HMF001725A	HMF001725			Hartwig	Breast cancer	BRCA	Breast	Lymph	False		True	PASS	True	True	True	True	1.88	FEMALE	False	MSS	HR_proficient	False	False	True	True	False	False	True	72.0	4611.0	4018.0	15.0	570.0	3797.0	13.0	493.0	220.0	1.0	73.0
HMF001727A	HMF001727			Hartwig	Breast cancer	BRCA	Breast	Distant	False		True	WARN_LOW_BASE_QUAL;WARN_UNMATCHED_HAPLOTYPE	True	True	True	True	2.82	FEMALE	True	MSS	HR_proficient	True	False	True	True	True	False	True	594.0	12548.0	11493.0	58.0	979.0	8186.0	50.0	867.0	3296.0	7.0	102.0
HMF001729A	HMF001729			Hartwig	Breast cancer	BRCA	Breast	Distant	False		True	PASS	True	True	True	False	2.08	FEMALE	False	MSS	HR_proficient	True	False	True	True	False	False	True	84.0	3731.0	3206.0	12.0	512.0	2569.0	11.0	400.0	635.0	1.0	106.0
HMF001730A	HMF001730			Hartwig	Breast cancer	BRCA	Breast	Lymph	False		True	PASS	True	True	True	False	2.16	FEMALE	False	MSS	HR_proficient	True						True	57.0	3459.0	2709.0	33.0	714.0	2339.0	28.0	603.0	370.0	5.0	111.0
HMF001736A	HMF001736			Hartwig	Breast cancer	BRCA	Breast	Distant	False		True	PASS	True	True	True	True	2.08	FEMALE	False	MSS	HR_proficient	True	False	True	True	False	False	True	166.0	4393.0	3802.0	32.0	552.0	3800.0	32.0	549.0	0.0	0.0	1.0
HMF001745A	HMF001745			Hartwig	Breast cancer	BRCA	Breast	Distant	False		True	PASS	True	True	True	True	2.92	FEMALE	True	MSS	HR_deficient	True	False	True	False	False	False	True	1425.0	21839.0	18900.0	158.0	2712.0	18242.0	149.0	2577.0	609.0	3.0	71.0
HMF001764A	HMF001764			Hartwig	Breast cancer	BRCA	Breast	Distant	False		True	PASS	True	True	True	True	4.45	FEMALE	True	MSS	HR_proficient	True	False	True	False	False	False	True	105.0	4111.0	3707.0	7.0	391.0	3704.0	7.0	388.0	0.0	0.0	0.0
HMF001774A	HMF001774			Hartwig	Breast cancer	BRCA	Breast	Distant	False		True	PASS	True	True	True	True	3.05	FEMALE	True	MSS	HR_proficient	False	False	True	True	False	False	True	743.0	7867.0	7121.0	37.0	690.0	6858.0	34.0	665.0	259.0	2.0	20.0
HMF001775A	HMF001775			Hartwig	Breast cancer	BRCA	Breast	Distant	False		True	PASS	True	True	True	True	2.0	FEMALE	False	MSS	HR_proficient	False						True	77.0	49276.0	48476.0	79.0	680.0	39639.0	62.0	610.0	8825.0	17.0	56.0
HMF001778A	HMF001778			Hartwig	Breast cancer	BRCA	Breast	Distant	False		True	PASS	True	True	True	False	1.8	FEMALE	False	MSS	HR_deficient	True	False	True	False	False	False	True	1003.0	14920.0	13154.0	133.0	1604.0	13055.0	131.0	1574.0	79.0	0.0	5.0
HMF001779A	HMF001779			Hartwig	Breast cancer	BRCA	Breast	Distant	False		True	PASS	True	True	True	True	3.35	FEMALE	True	MSS	HR_proficient	True	False	True	False	True	False	True	1286.0	21098.0	19335.0	150.0	1576.0	10038.0	121.0	1380.0	9284.0	27.0	187.0
HMF001780A	HMF001780			Hartwig	Breast cancer	BRCA	Breast	Distant	False		True	PASS	True	True	True	True	2.04	FEMALE	False	MSS	HR_proficient	True	False	True	True	False	False	True	162.0	5358.0	4413.0	35.0	896.0	4219.0	37.0	828.0	179.0	2.0	61.0
HMF001791A	HMF001791			Hartwig	Breast cancer	BRCA	Breast	Distant	False		True	PASS	True	True	True	False	1.94	FEMALE	False	MSS	HR_proficient	True						True	214.0	8669.0	7661.0	106.0	883.0	5864.0	88.0	768.0	1794.0	17.0	112.0
HMF001794A	HMF001794			Hartwig	Breast cancer	BRCA	Breast	Distant	False		True	PASS	True	True	True	True	2.8	FEMALE	True	MSS	HR_proficient	True	False	True	True	False	False	True	358.0	6699.0	6193.0	31.0	471.0	5897.0	30.0	440.0	292.0	0.0	27.0
HMF001801A	HMF001801			Hartwig	Breast cancer	BRCA	Breast	Local	False		True	PASS	True	True	True	True	1.98	FEMALE	False	MSS	HR_proficient	False						True	242.0	2878.0	2632.0	11.0	230.0	1214.0	7.0	108.0	1418.0	4.0	122.0
HMF001802A	HMF001802			Hartwig	Breast cancer	BRCA	Breast	Local	False		True	PASS	True	True	True	False	3.55	FEMALE	True	MSS	HR_proficient	False						True	580.0	4992.0	4451.0	22.0	507.0	4450.0	22.0	506.0	0.0	0.0	0.0
HMF001820A	HMF001820			Hartwig	Breast cancer	BRCA	Breast	Distant	False		True	PASS	True	True	True	True	1.96	FEMALE	False	MSS	HR_proficient	False	False	False	True	False	False	True	53.0	2957.0	2602.0	10.0	340.0	2355.0	7.0	305.0	246.0	3.0	32.0
HMF001836A	HMF001836			Hartwig	Breast cancer	BRCA	Breast	Local	False		True	PASS	True	True	True	False	2.08	FEMALE	False	MSS	HR_proficient	False						True	58.0	2632.0	2329.0	4.0	299.0	1967.0	1.0	276.0	360.0	3.0	21.0
HMF001841A	HMF001841			Hartwig	Breast cancer	BRCA	Breast	Distant	False		True	PASS	True	True	True	False	1.86	FEMALE	False	MSS	HR_proficient	True	False	True	False	False	False	True	130.0	2893.0	2648.0	14.0	223.0	2331.0	10.0	197.0	317.0	4.0	26.0
HMF001850A	HMF001850			Hartwig	Breast cancer	BRCA	Breast	Distant	False		True	PASS	True	True	True	False	3.45	FEMALE	True	MSS	HR_proficient	True	False	True	True	False	False	True	331.0	113289.0	111848.0	120.0	1242.0	105388.0	115.0	1149.0	6430.0	5.0	63.0
HMF001851A	HMF001851			Hartwig	Breast cancer	BRCA	Breast	Distant	False		True	PASS	True	True	True	False	3.0	FEMALE	True	MSS	HR_deficient	True	False	True	False	False	False	True	610.0	14867.0	13827.0	88.0	936.0	13641.0	88.0	921.0	178.0	0.0	3.0
HMF001860A	HMF001860			Hartwig	Breast cancer	BRCA	Breast	Lymph	False		True	PASS	True	True	True	True	3.3	FEMALE	True	MSS	HR_proficient	False						True	73.0	4485.0	4047.0	19.0	411.0	3904.0	19.0	399.0	140.0	1.0	11.0
HMF001868A	HMF001868			Hartwig	Breast cancer	BRCA	Breast	Local	False		True	PASS	True	True	True	True	2.08	FEMALE	False	MSS	HR_proficient	True						True	133.0	17829.0	17243.0	52.0	525.0	14261.0	41.0	456.0	2976.0	11.0	63.0
HMF001880A	HMF001880			Hartwig	Breast cancer	BRCA	Breast	Unknown	False		True	PASS	True	True	True	True	1.7	FEMALE	False	MSI	cannot_be_determined							False	349.0	132171.0	30113.0	236.0	101603.0	27822.0	163.0	77618.0	2162.0	87.0	23619.0
HMF001900A	HMF001900			Hartwig	Breast cancer	BRCA	Breast	Lymph	False		True	PASS	True	True	True	False	3.8	FEMALE	True	MSS	HR_proficient	True	False	True	False	True	True	True	412.0	8879.0	8292.0	57.0	517.0	5081.0	23.0	409.0	3208.0	34.0	103.0
HMF001902B	HMF001902			Hartwig	Breast cancer	BRCA	Breast	Lymph	True	Duplicate biopsy	False	PASS	True	False	False	True	2.02	FEMALE	False	MSS	HR_proficient	False						True	72.0	3470.0	3079.0	3.0	384.0	2224.0	1.0	332.0	855.0	2.0	52.0
HMF001902A	HMF001902			Hartwig	Breast cancer	BRCA	Breast	Distant	False		True	PASS	True	True	True	False	4.25	FEMALE	True	MSS	HR_proficient	False						True	204.0	6085.0	5452.0	14.0	608.0	3791.0	8.0	505.0	1659.0	6.0	101.0
HMF001905A	HMF001905			Hartwig	Breast cancer	BRCA	Breast	Distant	False		True	PASS	True	True	True	True	2.28	FEMALE	False	MSS	HR_deficient	True	False	True	True	False	False	True	946.0	22038.0	19288.0	247.0	2451.0	19088.0	243.0	2377.0	166.0	4.0	31.0
HMF001916C	HMF001916			Hartwig	Breast cancer	BRCA	Breast	Distant	False		True	PASS	True	True	True	True	2.16	FEMALE	False	MSS	HR_deficient	True	False	True	True	False	False	True	884.0	16493.0	13689.0	180.0	2561.0	13470.0	171.0	2476.0	184.0	2.0	37.0
HMF001924A	HMF001924			Hartwig	Breast cancer	BRCA	Breast	Distant	False		True	PASS	True	True	True	False	1.92	FEMALE	False	MSS	HR_proficient	True	False	True	True	True	False	True	89.0	30960.0	30162.0	111.0	665.0	26794.0	97.0	624.0	3359.0	13.0	35.0
HMF001924B	HMF001924			Hartwig	Breast cancer	BRCA	Breast	Distant	True	Duplicate biopsy	False	PASS	True	False	False	False	1.92	FEMALE	False	MSS	HR_proficient							False	82.0	32171.0	31434.0	110.0	605.0	27149.0	98.0	582.0	4279.0	11.0	17.0
HMF001930A	HMF001930			Hartwig	Breast cancer	BRCA	Breast	Distant	False		True	PASS	True	True	True	True	1.84	FEMALE	False	MSS	HR_deficient	False	False	True	True	True	False	True	413.0	9853.0	9005.0	103.0	714.0	7135.0	77.0	582.0	1863.0	24.0	122.0
HMF001931A	HMF001931			Hartwig	Breast cancer	BRCA	Breast	Distant	False		True	PASS	True	True	True	False	2.04	FEMALE	False	MSS	HR_proficient	True	False	True	True	False	False	True	47.0	4181.0	3758.0	18.0	400.0	2868.0	15.0	308.0	889.0	2.0	88.0
HMF001933A	HMF001933			Hartwig	Breast cancer	BRCA	Breast	Distant	False		True	PASS	True	True	True	False	3.3	FEMALE	True	MSS	HR_proficient	True	False	True	True	False	False	True	103.0	7829.0	7088.0	39.0	691.0	5405.0	29.0	627.0	1680.0	10.0	61.0
HMF001933B	HMF001933			Hartwig	Breast cancer	BRCA	Breast	Unknown	True	Duplicate biopsy	False	PASS	True	False	False	False	3.25	FEMALE	True	MSS	HR_proficient							False	579.0	10337.0	8884.0	103.0	1327.0	8733.0	99.0	1303.0	142.0	4.0	14.0
HMF001940A	HMF001940			Hartwig	Breast cancer	BRCA	Breast	Distant	False		True	PASS	True	True	True	True	2.62	FEMALE	True	MSS	HR_proficient	True	False	True	True	True	False	True	97.0	8251.0	7676.0	30.0	535.0	7584.0	31.0	521.0	84.0	0.0	8.0
HMF001945B	HMF001945			Hartwig	Breast cancer	BRCA	Breast	Local	False		True	PASS	True	True	True	False	3.3	FEMALE	True	MSS	HR_deficient	False	False	False	True	True	False	True	1097.0	20379.0	17796.0	156.0	2376.0	13004.0	114.0	1836.0	4760.0	41.0	496.0
HMF001945A	HMF001945			Hartwig	Breast cancer	BRCA	Breast	Local	True	Duplicate biopsy	False	PASS	True	False	False	True	3.1	FEMALE	True	MSS	HR_deficient							False	1151.0	22666.0	19040.0	206.0	3326.0	16108.0	176.0	2969.0	2887.0	26.0	284.0
HMF001947A	HMF001947			Hartwig	Breast cancer	BRCA	Breast	Distant	False		True	PASS	True	True	True	False	5.4	FEMALE	True	MSS	HR_proficient	True	False	True	True	True	False	True	503.0	17391.0	14062.0	147.0	3148.0	13970.0	142.0	3121.0	75.0	1.0	7.0
HMF001962A	HMF001962			Hartwig	Breast cancer	BRCA	Breast	Distant	False		True	WARN_UNMATCHED_HAPLOTYPE	True	True	True	True	2.8	FEMALE	True	MSS	HR_proficient	True	False	True	True	True	False	True	262.0	7513.0	7005.0	42.0	457.0	6897.0	40.0	450.0	101.0	2.0	3.0
HMF001966A	HMF001966			Hartwig	Breast cancer	BRCA	Breast	Distant	False		True	PASS	True	True	True	False	2.08	FEMALE	False	MSS	HR_deficient	False						True	350.0	8775.0	7271.0	117.0	1341.0	6423.0	94.0	1173.0	827.0	16.0	139.0
HMF001969A	HMF001969			Hartwig	Breast cancer	BRCA	Breast	Distant	False		True	PASS	True	True	True	True	3.4	FEMALE	True	MSS	HR_proficient	True	False	True	True	False	False	True	245.0	9780.0	8821.0	40.0	906.0	8806.0	39.0	896.0	9.0	0.0	2.0
HMF001970A	HMF001970			Hartwig	Breast cancer	BRCA	Breast	Local	False		True	PASS	True	True	True	False	2.02	FEMALE	False	MSS	HR_proficient	False	False	False	True	True	False	True	143.0	3434.0	2955.0	11.0	464.0	2720.0	10.0	436.0	235.0	0.0	27.0
HMF001971A	HMF001971			Hartwig	Breast cancer	BRCA	Breast	Distant	False		True	PASS	True	True	True	False	5.0	FEMALE	True	MSS	HR_proficient	False	False	True	False	True	False	True	456.0	75972.0	73195.0	121.0	2603.0	73161.0	121.0	2596.0	22.0	1.0	0.0
HMF001982A	HMF001982			Hartwig	Breast cancer	BRCA	Breast	Distant	True	Duplicate biopsy	False	PASS	True	False	False	False	1.96	FEMALE	False	MSS	HR_proficient	True	False	True	True	False	False	True	417.0	7409.0	6847.0	43.0	508.0	6764.0	43.0	503.0	81.0	0.0	3.0
HMF001982B	HMF001982			Hartwig	Breast cancer	BRCA	Breast	Distant	False		True	PASS	True	True	True	False	1.9	FEMALE	False	MSS	HR_proficient	True	False	True	True	True	False	True	474.0	27530.0	26774.0	76.0	656.0	26412.0	77.0	642.0	355.0	0.0	9.0
HMF002003A	HMF002003			Hartwig	Breast cancer	BRCA	Breast	Distant	False		True	PASS	True	True	True	False	3.65	FEMALE	True	MSS	HR_proficient	False						True	650.0	23706.0	22434.0	59.0	1193.0	22418.0	59.0	1186.0	10.0	0.0	1.0
HMF002025A	HMF002025			Hartwig	Breast cancer	BRCA	Breast	Lymph	False		True	PASS	True	True	True	False	2.1	FEMALE	False	MSS	HR_deficient	True	False	True	True	False	False	True	867.0	15607.0	14222.0	190.0	1166.0	10918.0	145.0	895.0	3294.0	42.0	255.0
HMF002035A	HMF002035			Hartwig	Breast cancer	BRCA	Breast	Distant	False		True	PASS	True	True	True	True	2.64	FEMALE	True	MSS	HR_deficient	True	False	True	False	False	False	True	1411.0	22831.0	20177.0	247.0	2360.0	14122.0	144.0	1677.0	6025.0	99.0	653.0
HMF002037A	HMF002037			Hartwig	Breast cancer	BRCA	Breast	Distant	False		True	PASS	True	True	True	False	1.76	FEMALE	False	MSS	HR_proficient	True	False	True	True	True	False	True	119.0	4743.0	4206.0	30.0	501.0	3587.0	22.0	399.0	613.0	7.0	91.0
HMF002039A	HMF002039			Hartwig	Breast cancer	BRCA	Breast	Distant	False		True	PASS	True	True	True	False	4.3	FEMALE	True	MSS	HR_proficient	True	False	True	False	False	False	True	153.0	11231.0	10676.0	60.0	478.0	10669.0	62.0	476.0	1.0	0.0	0.0
HMF002042A	HMF002042			Hartwig	Breast cancer	BRCA	Breast	Distant	False		True	PASS	True	True	True	False	1.84	FEMALE	False	MSS	HR_proficient	True						True	576.0	15782.0	14212.0	66.0	1478.0	11861.0	59.0	1325.0	2335.0	5.0	138.0
HMF002044A	HMF002044			Hartwig	Breast cancer	BRCA	Breast	Unknown	False		True	PASS	True	True	True	False	4.65	FEMALE	True	MSS	HR_proficient	True	False	True	True	True	False	True	340.0	5064.0	4494.0	18.0	547.0	4434.0	17.0	543.0	57.0	0.0	1.0
HMF002058A	HMF002058			Hartwig	Breast cancer	BRCA	Breast	Unknown	False		True	PASS	True	True	True	False	3.4	FEMALE	True	MSS	HR_proficient	True	False	True	True	False	False	True	399.0	13663.0	12530.0	67.0	1049.0	12364.0	66.0	1043.0	162.0	2.0	4.0
HMF002063A	HMF002063			Hartwig	Breast cancer	BRCA	Breast	Distant	False		True	PASS	True	True	True	True	3.35	FEMALE	True	MSS	HR_proficient	False	False	True	False	True	False	True	295.0	22149.0	20841.0	72.0	1209.0	20676.0	69.0	1153.0	152.0	3.0	45.0
HMF002073A	HMF002073			Hartwig	Breast cancer	BRCA	Breast	Distant	False		True	PASS	True	True	True	False	3.65	FEMALE	True	MSS	HR_proficient	False						True	111.0	4374.0	3900.0	14.0	457.0	3881.0	14.0	453.0	17.0	0.0	2.0
HMF002075A	HMF002075			Hartwig	Breast cancer	BRCA	Breast	Distant	False		True	PASS	True	True	True	False	3.7	FEMALE	True	MSS	HR_proficient	True	False	True	True	False	False	True	420.0	45507.0	43300.0	109.0	2056.0	42867.0	108.0	2013.0	420.0	0.0	30.0
HMF002080A	HMF002080			Hartwig	Breast cancer	BRCA	Breast	Distant	False		True	PASS	True	True	True	True	3.35	FEMALE	True	MSS	HR_proficient	True	False	True	True	False	False	True	486.0	15925.0	15424.0	54.0	430.0	14979.0	52.0	413.0	441.0	2.0	13.0
HMF002081A	HMF002081			Hartwig	Breast cancer	BRCA	Breast	Distant	False		True	PASS	True	True	True	False	2.1	FEMALE	False	MSS	HR_proficient	True	False	True	True	False	False	True	335.0	8086.0	7153.0	26.0	898.0	4541.0	15.0	535.0	2605.0	12.0	358.0
HMF002086A	HMF002086			Hartwig	Breast cancer	BRCA	Breast	Distant	False		True	PASS	True	True	True	True	3.4	FEMALE	True	MSS	HR_proficient	False	False	True	True	True	False	True	648.0	9867.0	9064.0	52.0	735.0	9055.0	51.0	730.0	4.0	1.0	0.0
HMF002088A	HMF002088			Hartwig	Breast cancer	BRCA	Breast	Distant	False		True	PASS	True	True	True	False	3.3	FEMALE	True	MSS	HR_proficient	False						True	796.0	9002.0	7789.0	57.0	1135.0	7526.0	55.0	1100.0	259.0	2.0	28.0
HMF002093A	HMF002093			Hartwig	Breast cancer	BRCA	Breast	Distant	False		True	PASS	True	True	True	True	1.96	FEMALE	False	MSS	HR_proficient	False	False	True	True	True	False	True	244.0	8757.0	7892.0	39.0	811.0	7560.0	35.0	756.0	327.0	4.0	52.0
HMF002099A	HMF002099			Hartwig	Breast cancer	BRCA	Breast	Distant	False		True	PASS	True	True	True	True	2.12	FEMALE	False	MSS	HR_proficient	True	False	True	True	True	False	True	97.0	49576.0	49007.0	83.0	459.0	13677.0	32.0	336.0	35320.0	52.0	116.0
HMF002114A	HMF002114			Hartwig	Breast cancer	BRCA	Breast	Distant	False		True	PASS	True	True	True	True	3.65	FEMALE	True	MSS	HR_deficient	False	False	True	True	True	False	True	1167.0	21633.0	19646.0	205.0	1745.0	11030.0	150.0	1243.0	8594.0	54.0	480.0
HMF002116A	HMF002116			Hartwig	Breast cancer	BRCA	Breast	Distant	False		True	PASS	True	True	True	False	2.34	FEMALE	False	MSS	HR_proficient	True	False	True	True	False	False	True	18.0	4170.0	3754.0	14.0	397.0	3626.0	13.0	376.0	127.0	0.0	20.0
HMF002119A	HMF002119			Hartwig	Breast cancer	BRCA	Breast	Distant	False		True	PASS	True	True	True	False	3.55	FEMALE	True	MSS	HR_proficient	False	False	True	True	True	False	True	17.0	2976.0	2638.0	8.0	326.0	2418.0	7.0	319.0	220.0	1.0	7.0
HMF002122A	HMF002122			Hartwig	Breast cancer	BRCA	Breast	Distant	False		True	PASS	True	True	True	True	3.15	FEMALE	True	MSS	HR_deficient	False	False	True	False	False	False	True	1000.0	24232.0	21944.0	200.0	2063.0	21237.0	191.0	1997.0	689.0	9.0	46.0
HMF002125A	HMF002125			Hartwig	Breast cancer	BRCA	Breast	Distant	False		True	PASS	True	True	True	False	3.2	FEMALE	True	MSS	HR_proficient	False	False	True	True	False	False	True	524.0	5712.0	5291.0	24.0	386.0	4414.0	23.0	370.0	876.0	0.0	15.0
HMF002135A	HMF002135			Hartwig	Breast cancer	BRCA	Breast	Distant	False		True	PASS	True	True	True	True	3.4	FEMALE	True	MSS	HR_proficient	False	False	False	True	True	False	True	296.0	13336.0	12243.0	40.0	1044.0	12051.0	39.0	1023.0	182.0	1.0	10.0
HMF002147A	HMF002147			Hartwig	Breast cancer	BRCA	Breast	Distant	False		True	PASS	True	True	True	False	2.2	FEMALE	False	MSS	HR_proficient	False						True	17.0	2009.0	1766.0	8.0	233.0	1678.0	8.0	210.0	88.0	0.0	23.0
HMF002151A	HMF002151			Hartwig	Breast cancer	BRCA	Breast	Distant	False		True	PASS	True	True	True	True	1.26	FEMALE	False	MSS	HR_proficient	False						True	17.0	5700.0	5413.0	18.0	266.0	4623.0	15.0	210.0	790.0	3.0	56.0
HMF002179A	HMF002179			Hartwig	Breast cancer	BRCA	Breast	Distant	False		True	PASS	True	True	True	False	3.25	FEMALE	True	MSS	HR_proficient	True	False	True	True	False	False	True	180.0	8742.0	7784.0	38.0	911.0	6906.0	33.0	851.0	874.0	4.0	56.0
HMF002181A	HMF002181			Hartwig	Breast cancer	BRCA	Breast	Distant	False		True	PASS	True	True	True	False	3.3	FEMALE	True	MSS	HR_proficient	True	False	True	True	False	False	True	651.0	5450.0	4894.0	34.0	513.0	4893.0	34.0	511.0	0.0	0.0	0.0
HMF002195A	HMF002195			Hartwig	Breast cancer	BRCA	Breast	Distant	False		True	PASS	True	True	True	False	2.82	FEMALE	True	MSS	HR_proficient	False	False	True	False	True	False	True	979.0	9905.0	9296.0	48.0	542.0	9161.0	47.0	534.0	133.0	0.0	5.0
HMF002196A	HMF002196			Hartwig	Breast cancer	BRCA	Breast	Distant	False		True	PASS	True	True	True	False	3.35	FEMALE	True	MSS	HR_proficient	True	False	True	True	False	False	True	123.0	4911.0	4246.0	25.0	636.0	4240.0	24.0	633.0	4.0	0.0	0.0
HMF002197A	HMF002197			Hartwig	Breast cancer	BRCA	Breast	Distant	False		True	WARN_LOW_COVERAGE	True	True	True	False	2.08	FEMALE	False	MSS	HR_proficient	True	False	False	True	True	False	True	218.0	8046.0	7371.0	96.0	572.0	7114.0	92.0	537.0	251.0	3.0	28.0
HMF002199A	HMF002199			Hartwig	Breast cancer	BRCA	Breast	Distant	False		True	PASS	True	True	True	True	2.1	FEMALE	False	MSS	HR_proficient	False	False	False	True	False	False	True	47.0	3326.0	2962.0	12.0	350.0	2695.0	10.0	301.0	264.0	3.0	48.0
HMF002201A	HMF002201			Hartwig	Breast cancer	BRCA	Breast	Distant	False		True	PASS	True	True	True	True	1.92	FEMALE	False	MSS	HR_proficient	True	False	False	True	False	False	True	45.0	3779.0	3464.0	5.0	306.0	3002.0	5.0	267.0	462.0	0.0	39.0
HMF002225A	HMF002225			Hartwig	Breast cancer	BRCA	Breast	Distant	False		True	PASS	True	True	True	False	2.08	FEMALE	False	MSS	HR_proficient	True	False	True	True	True	False	True	399.0	22566.0	21902.0	63.0	587.0	21830.0	63.0	582.0	68.0	0.0	1.0
HMF002233A	HMF002233			Hartwig	Breast cancer	BRCA	Breast	Local	False		True	PASS	True	True	True	True	2.7	FEMALE	True	MSS	HR_proficient	False						True	148.0	12852.0	12374.0	25.0	440.0	12231.0	25.0	433.0	140.0	0.0	4.0
HMF002241B	HMF002241			Hartwig	Breast cancer	BRCA	Breast	Distant	False		True	PASS	True	True	True	True	2.96	FEMALE	True	MSS	HR_proficient	False	False	False	True	True	False	True	147.0	7358.0	6760.0	21.0	569.0	6759.0	21.0	568.0	1.0	0.0	0.0
HMF002241A	HMF002241			Hartwig	Breast cancer	BRCA	Breast	Distant	True	Duplicate biopsy	False	PASS	True	False	False	False	2.94	FEMALE	True	MSS	HR_proficient							False	220.0	9158.0	8168.0	27.0	949.0	7789.0	26.0	887.0	377.0	1.0	59.0
HMF002244A	HMF002244			Hartwig	Breast cancer	BRCA	Breast	Distant	False		True	PASS	True	True	True	False	1.58	FEMALE	False	MSS	HR_proficient	False	False	True	True	False	False	True	106.0	5246.0	4811.0	59.0	372.0	4148.0	47.0	331.0	661.0	12.0	39.0
HMF002252A	HMF002252			Hartwig	Breast cancer	BRCA	Breast	Distant	False		True	PASS	True	True	True	False	1.76	FEMALE	False	MSS	HR_deficient	True	False	True	True	False	False	True	502.0	10145.0	8747.0	112.0	1248.0	8222.0	107.0	1119.0	503.0	2.0	101.0
HMF002258A	HMF002258			Hartwig	Breast cancer	BRCA	Breast	Local	False		True	PASS	True	True	True	True	2.18	FEMALE	False	MSS	HR_proficient	False						True	58.0	4285.0	4113.0	10.0	158.0	4109.0	10.0	155.0	1.0	0.0	0.0
HMF002265A	HMF002265			Hartwig	Breast cancer	BRCA	Breast	Distant	False		True	PASS	True	True	True	False	1.84	FEMALE	False	MSS	HR_proficient	True	False	True	True	False	False	True	274.0	4013.0	3622.0	10.0	376.0	2802.0	8.0	241.0	819.0	2.0	133.0
HMF002267A	HMF002267			Hartwig	Breast cancer	BRCA	Breast	Distant	False		True	PASS	True	True	True	True	2.06	FEMALE	False	MSS	HR_proficient	True	False	False	True	False	False	True	143.0	2905.0	2520.0	11.0	371.0	2116.0	6.0	304.0	403.0	4.0	67.0
HMF002268A	HMF002268			Hartwig	Breast cancer	BRCA	Breast	Distant	False		True	PASS	True	True	True	True	3.5	FEMALE	True	MSS	HR_proficient	False	False	True	True	False	False	True	520.0	7271.0	6592.0	25.0	643.0	4733.0	19.0	606.0	1856.0	5.0	35.0
HMF002270A	HMF002270			Hartwig	Breast cancer	BRCA	Breast	Distant	False		True	PASS	True	True	True	True	3.6	FEMALE	True	MSS	HR_proficient	True	False	True	True	False	False	True	427.0	19652.0	15956.0	48.0	3624.0	15431.0	44.0	3558.0	512.0	4.0	49.0
HMF002272A	HMF002272			Hartwig	Breast cancer	BRCA	Breast	Distant	False		True	PASS	True	True	True	False	1.94	MALE	False	MSI	cannot_be_determined	True	False	False	True	False	False	True	408.0	122023.0	39757.0	277.0	81825.0	33860.0	214.0	65264.0	5806.0	57.0	16347.0
HMF002280A	HMF002280			Hartwig	Breast cancer	BRCA	Breast	Distant	False		True	WARN_UNMATCHED_HAPLOTYPE	True	True	True	False	3.25	FEMALE	True	MSS	HR_proficient	True	False	True	True	False	False	True	170.0	7120.0	5872.0	107.0	1123.0	5548.0	91.0	1109.0	316.0	13.0	7.0
HMF002285A	HMF002285			Hartwig	Breast cancer	BRCA	Breast	Distant	False		True	PASS	True	True	True	True	3.5	FEMALE	True	MSS	HR_proficient	True	False	True	True	False	False	True	602.0	10019.0	9076.0	40.0	892.0	6648.0	28.0	749.0	2425.0	11.0	136.0
HMF002290A	HMF002290			Hartwig	Breast cancer	BRCA	Breast	Distant	False		True	PASS	True	True	True	True	2.76	FEMALE	True	MSS	HR_proficient	False						True	904.0	6250.0	5762.0	19.0	451.0	4947.0	18.0	427.0	814.0	1.0	22.0
HMF002307A	HMF002307			Hartwig	Breast cancer	BRCA	Breast	Distant	False		True	PASS	True	True	True	True	3.8	FEMALE	True	MSS	HR_proficient	False						True	124.0	12357.0	12007.0	22.0	320.0	11982.0	21.0	316.0	21.0	1.0	0.0
HMF002311A	HMF002311			Hartwig	Breast cancer	BRCA	Breast	Distant	False		True	PASS	True	True	True	True	2.04	FEMALE	False	MSS	HR_deficient	True	False	False	False	False	False	True	859.0	10741.0	9563.0	146.0	1015.0	9100.0	138.0	941.0	453.0	6.0	64.0
HMF002312A	HMF002312			Hartwig	Breast cancer	BRCA	Breast	Distant	False		True	PASS	True	True	True	True	2.04	FEMALE	False	MSS	HR_proficient	False	False	False	True	False	False	True	385.0	18324.0	17639.0	48.0	622.0	17239.0	46.0	590.0	397.0	1.0	29.0
HMF002324A	HMF002324			Hartwig	Breast cancer	BRCA	Breast	Distant	False		True	PASS	True	True	True	True	1.96	FEMALE	False	MSS	HR_deficient	True	False	True	True	True	False	True	569.0	18922.0	16407.0	164.0	2281.0	14603.0	136.0	2004.0	1742.0	17.0	196.0
HMF002325A	HMF002325			Hartwig	Breast cancer	BRCA	Breast	Distant	False		True	PASS	True	True	True	True	1.94	FEMALE	False	MSS	HR_proficient	False	False	True	True	False	False	True	29.0	6353.0	6005.0	12.0	324.0	5667.0	11.0	310.0	337.0	0.0	11.0
HMF002327A	HMF002327			Hartwig	Breast cancer	BRCA	Breast	Distant	False		True	PASS	True	True	True	True	3.5	FEMALE	True	MSS	HR_deficient	True	False	True	True	True	False	True	1252.0	14256.0	12468.0	156.0	1595.0	12445.0	153.0	1567.0	3.0	0.0	1.0
HMF002329A	HMF002329			Hartwig	Breast cancer	BRCA	Breast	Lymph	False		True	PASS	True	True	True	True	2.04	FEMALE	False	MSS	HR_proficient	True	False	True	True	False	False	True	84.0	30475.0	28907.0	106.0	1423.0	28028.0	105.0	1381.0	868.0	0.0	30.0
HMF002342A	HMF002342			Hartwig	Breast cancer	BRCA	Breast	Distant	False		True	PASS	True	True	True	False	3.95	FEMALE	True	MSS	HR_proficient	True	False	True	True	False	False	True	164.0	4584.0	3920.0	13.0	642.0	3858.0	13.0	621.0	57.0	0.0	17.0
HMF002350B	HMF002350			Hartwig	Breast cancer	BRCA	Breast	Distant	False		True	PASS	True	True	True	True	3.6	FEMALE	True	MSS	HR_deficient	True	False	True	True	False	False	True	617.0	20307.0	17810.0	217.0	2239.0	17634.0	207.0	2173.0	133.0	3.0	10.0
HMF002350A	HMF002350			Hartwig	Breast cancer	BRCA	Breast	Distant	True	Duplicate biopsy	False	PASS	True	False	False	False	3.8	FEMALE	True	MSS	HR_deficient							False	1049.0	34162.0	30182.0	341.0	3566.0	13335.0	161.0	1761.0	16789.0	171.0	1736.0
HMF002355A	HMF002355			Hartwig	Breast cancer	BRCA	Breast	Lymph	False		True	PASS	True	True	True	True	1.72	FEMALE	False	MSI	cannot_be_determined	False	False	True	True	False	False	True	699.0	106097.0	37099.0	217.0	68637.0	26939.0	149.0	52353.0	10075.0	70.0	16129.0
HMF002358A	HMF002358			Hartwig	Breast cancer	BRCA	Breast	Distant	False		True	PASS	True	True	True	False	2.1	FEMALE	False	MSS	HR_proficient	True	False	True	True	False	False	True	174.0	5825.0	5066.0	22.0	729.0	4801.0	21.0	711.0	260.0	1.0	13.0
HMF002359A	HMF002359			Hartwig	Breast cancer	BRCA	Breast	Distant	False		True	PASS	True	True	True	False	3.3	FEMALE	True	MSS	HR_proficient	False	False	True	True	False	False	True	158.0	2962.0	2523.0	6.0	432.0	2519.0	6.0	430.0	2.0	0.0	0.0
HMF002360A	HMF002360			Hartwig	Breast cancer	BRCA	Breast	Distant	False		True	PASS	True	True	True	True	1.98	FEMALE	False	MSS	HR_proficient	False						True	112.0	2907.0	2687.0	8.0	211.0	2651.0	7.0	211.0	36.0	1.0	0.0
HMF002363A	HMF002363			Hartwig	Breast cancer	BRCA	Breast	Distant	False		True	PASS	True	True	True	False	1.9	FEMALE	False	MSS	HR_proficient	True	False	False	True	False	False	True	140.0	5078.0	3936.0	58.0	1074.0	3870.0	58.0	1060.0	62.0	0.0	10.0
HMF002363B	HMF002363			Hartwig	Breast cancer	BRCA	Breast	Unknown	True	Duplicate biopsy	False	PASS	True	False	False	False	1.84	FEMALE	False	MSS	HR_proficient							False	149.0	7148.0	5346.0	105.0	1679.0	4993.0	99.0	1546.0	342.0	6.0	125.0
HMF002364A	HMF002364			Hartwig	Breast cancer	BRCA	Breast	Lymph	False		True	PASS	True	True	True	True	3.65	FEMALE	True	MSS	HR_proficient	True	False	True	False	False	False	True	365.0	7829.0	6891.0	28.0	899.0	5217.0	19.0	715.0	1672.0	6.0	180.0
HMF002368A	HMF002368			Hartwig	Breast cancer	BRCA	Breast	Distant	False		True	PASS	True	True	True	False	2.02	FEMALE	False	MSS	HR_proficient	True	False	True	True	False	False	True	38.0	38213.0	37727.0	51.0	410.0	37366.0	49.0	396.0	351.0	1.0	5.0
HMF002386A	HMF002386			Hartwig	Breast cancer	BRCA	Breast	Distant	False		True	PASS	True	True	True	True	4.45	FEMALE	True	MSS	HR_proficient	True	False	True	False	False	False	True	275.0	10606.0	9224.0	35.0	1329.0	9206.0	34.0	1326.0	17.0	0.0	0.0
HMF002391A	HMF002391			Hartwig	Breast cancer	BRCA	Breast	Lymph	False		True	PASS	True	True	True	True	1.22	FEMALE	False	MSS	HR_deficient	True	False	True	False	False	False	True	483.0	8263.0	7278.0	73.0	904.0	4920.0	47.0	491.0	2348.0	24.0	405.0
HMF002392A	HMF002392			Hartwig	Breast cancer	BRCA	Breast	Distant	False		True	PASS	True	True	True	True	2.9	FEMALE	True	MSS	HR_proficient	True	False	True	False	False	False	True	287.0	5354.0	4886.0	17.0	448.0	4884.0	17.0	446.0	0.0	0.0	0.0
HMF002397A	HMF002397			Hartwig	Breast cancer	BRCA	Breast	Distant	False		True	PASS	True	True	True	True	2.96	FEMALE	True	MSS	HR_proficient	True	False	False	True	True	False	True	103.0	7201.0	5886.0	84.0	1214.0	5620.0	82.0	1178.0	254.0	2.0	22.0
HMF002412A	HMF002412			Hartwig	Breast cancer	BRCA	Breast	Distant	False		True	PASS	True	True	True	True	3.35	FEMALE	True	MSS	HR_proficient	False	False	True	True	False	False	True	154.0	3517.0	3015.0	12.0	487.0	2950.0	12.0	473.0	63.0	0.0	10.0
HMF002414A	HMF002414			Hartwig	Breast cancer	BRCA	Breast	Lymph	False		True	PASS	True	True	True	False	3.4	FEMALE	True	MSS	HR_deficient	True	False	True	True	True	False	True	551.0	13455.0	11513.0	179.0	1714.0	11420.0	171.0	1676.0	67.0	1.0	4.0
HMF002424A	HMF002424			Hartwig	Breast cancer	BRCA	Breast	Distant	False		True	PASS	True	True	True	False	1.64	FEMALE	False	MSS	HR_proficient	False	False	True	True	True	False	True	65.0	3097.0	2725.0	10.0	357.0	2490.0	8.0	301.0	234.0	2.0	55.0
HMF002428B	HMF002428			Hartwig	Breast cancer	BRCA	Breast	Distant	False		True	PASS	True	True	True	False	2.14	FEMALE	False	MSS	HR_proficient	True	False	True	True	True	False	True	29.0	23633.0	22907.0	22.0	694.0	22525.0	22.0	686.0	377.0	0.0	3.0
HMF002432A	HMF002432			Hartwig	Breast cancer	BRCA	Breast	Distant	False		True	PASS	True	True	True	False	2.86	FEMALE	True	MSS	HR_proficient	True	False	True	True	False	False	True	119.0	10607.0	9177.0	27.0	1390.0	8985.0	26.0	1369.0	190.0	1.0	19.0
HMF002435A	HMF002435			Hartwig	Breast cancer	BRCA	Breast	Distant	False		True	PASS	True	True	True	False	1.92	FEMALE	False	MSS	HR_proficient	False	False	True	False	False	False	True	241.0	6711.0	5929.0	39.0	735.0	5265.0	28.0	592.0	662.0	10.0	140.0
HMF002442A	HMF002442			Hartwig	Breast cancer	BRCA	Breast	Distant	False		True	PASS	True	True	True	False	1.94	FEMALE	False	MSS	HR_proficient	True	False	True	True	False	False	True	159.0	6660.0	6053.0	29.0	567.0	5816.0	25.0	503.0	236.0	4.0	62.0
HMF002448A	HMF002448			Hartwig	Breast cancer	BRCA	Breast	Lymph	False		True	PASS	True	True	True	True	2.12	FEMALE	False	MSS	HR_proficient	False						True	15.0	1753.0	1544.0	2.0	207.0	1401.0	2.0	165.0	143.0	0.0	42.0
HMF002454A	HMF002454			Hartwig	Breast cancer	BRCA	Breast	Lymph	False		True	PASS	True	True	True	False	2.6	FEMALE	True	MSS	HR_proficient	False	False	True	True	True	False	True	805.0	17775.0	16189.0	91.0	1479.0	14953.0	85.0	1366.0	1226.0	7.0	99.0
HMF002457A	HMF002457			Hartwig	Breast cancer	BRCA	Breast	Distant	False		True	PASS	True	True	True	False	3.45	FEMALE	True	MSS	HR_proficient	False	False	True	True	False	False	True	402.0	9179.0	8213.0	31.0	925.0	8142.0	29.0	919.0	69.0	2.0	4.0
HMF002461A	HMF002461			Hartwig	Breast cancer	BRCA	Breast	Distant	False		True	PASS	True	True	True	True	2.64	FEMALE	True	MSS	HR_proficient	True	False	True	True	False	False	True	336.0	12173.0	10949.0	89.0	1112.0	10748.0	87.0	1094.0	191.0	2.0	11.0
HMF002463A	HMF002463			Hartwig	Breast cancer	BRCA	Breast	Distant	False		True	PASS	True	True	True	True	2.94	FEMALE	True	MSS	HR_proficient	True	False	True	True	False	False	True	1686.0	10340.0	9787.0	75.0	452.0	9781.0	75.0	449.0	3.0	0.0	0.0
HMF002464A	HMF002464			Hartwig	Breast cancer	BRCA	Breast	Distant	True	Duplicate biopsy	False	PASS	True	False	False	False	2.02	FEMALE	False	MSS	HR_proficient	True						True	288.0	2893.0	2529.0	8.0	356.0	2353.0	6.0	335.0	173.0	2.0	18.0
HMF002464B	HMF002464			Hartwig	Breast cancer	BRCA	Breast	Distant	False		True	PASS	True	True	True	True	2.08	FEMALE	False	MSS	HR_proficient	True	False	True	True	False	False	True	189.0	3169.0	2708.0	7.0	454.0	2599.0	7.0	423.0	104.0	0.0	22.0
HMF002470A	HMF002470			Hartwig	Breast cancer	BRCA	Breast	Distant	False		True	PASS	True	True	True	True	3.0	FEMALE	True	MSS	HR_proficient	False	False	True	True	True	False	True	355.0	14898.0	13965.0	37.0	884.0	13737.0	35.0	857.0	227.0	1.0	24.0
HMF002473A	HMF002473			Hartwig	Breast cancer	BRCA	Breast	Distant	False		True	PASS	True	True	True	False	1.96	FEMALE	False	MSS	HR_proficient	True	False	True	True	True	False	True	645.0	5347.0	4834.0	15.0	486.0	4727.0	15.0	467.0	104.0	0.0	17.0
HMF002481A	HMF002481			Hartwig	Breast cancer	BRCA	Breast	Distant	False		True	PASS	True	True	True	False	2.1	FEMALE	False	MSS	HR_proficient	True	False	True	True	True	False	True	328.0	4771.0	4295.0	21.0	450.0	3617.0	20.0	385.0	678.0	1.0	63.0
HMF002484A	HMF002484			Hartwig	Breast cancer	BRCA	Breast	Distant	False		True	PASS	True	True	True	True	3.35	FEMALE	True	MSS	HR_proficient	True	False	True	True	False	False	True	486.0	9122.0	7880.0	57.0	1169.0	7796.0	59.0	1151.0	68.0	1.0	5.0
HMF002491A	HMF002491			Hartwig	Breast cancer	BRCA	Breast	Distant	False		True	PASS	True	True	True	False	1.96	FEMALE	False	MSS	HR_proficient	True	False	True	True	False	False	True	257.0	5859.0	5263.0	51.0	528.0	5069.0	49.0	471.0	192.0	2.0	55.0
HMF002493A	HMF002493			Hartwig	Breast cancer	BRCA	Breast	Lymph	False		True	PASS	True	True	True	False	5.3	FEMALE	True	MSS	HR_proficient	False	False	True	True	False	False	True	203.0	5473.0	4817.0	21.0	622.0	3848.0	19.0	558.0	963.0	3.0	58.0
HMF002494A	HMF002494			Hartwig	Breast cancer	BRCA	Breast	Distant	False		True	PASS	True	True	True	False	2.12	FEMALE	False	MSS	HR_proficient	True						True	69.0	40546.0	39308.0	87.0	1121.0	36075.0	83.0	1082.0	3220.0	5.0	28.0
HMF002495A	HMF002495			Hartwig	Breast cancer	BRCA	Breast	Distant	False		True	WARN_LOW_BASE_QUAL;WARN_UNMATCHED_HAPLOTYPE	True	True	True	True	1.9	FEMALE	False	MSS	HR_proficient	True	False	True	True	False	False	True	68.0	32895.0	32340.0	82.0	456.0	17369.0	50.0	368.0	14961.0	32.0	79.0
HMF002501A	HMF002501			Hartwig	Breast cancer	BRCA	Breast	Distant	False		True	PASS	True	True	True	True	3.9	FEMALE	True	MSS	HR_proficient	False	False	True	True	True	False	True	48.0	6029.0	5349.0	25.0	650.0	4390.0	21.0	614.0	956.0	3.0	33.0
HMF002521A	HMF002521			Hartwig	Breast cancer	BRCA	Breast	Local	False		True	PASS	True	True	True	True	1.86	FEMALE	False	MSS	HR_proficient	False						True	165.0	2132.0	1969.0	12.0	150.0	1811.0	10.0	140.0	158.0	2.0	10.0
HMF002524A	HMF002524			Hartwig	Breast cancer	BRCA	Breast	Distant	False		True	PASS	True	True	True	True	2.14	FEMALE	False	MSS	HR_proficient	True	False	True	True	False	False	True	209.0	3682.0	3282.0	10.0	384.0	2789.0	8.0	327.0	491.0	2.0	54.0
HMF002526A	HMF002526			Hartwig	Breast cancer	BRCA	Breast	Distant	False		True	PASS	True	True	True	True	2.06	FEMALE	False	MSS	HR_proficient	True	False	True	True	False	False	True	194.0	19553.0	18958.0	32.0	549.0	18719.0	30.0	525.0	237.0	2.0	22.0
HMF002529A	HMF002529			Hartwig	Breast cancer	BRCA	Breast	Unknown	False		True	PASS	True	True	True	True	1.94	FEMALE	False	MSS	HR_proficient	True	False	True	False	False	False	True	48.0	2376.0	2141.0	10.0	219.0	2051.0	10.0	210.0	90.0	0.0	9.0
HMF002535A	HMF002535			Hartwig	Breast cancer	BRCA	Breast	Lymph	False		True	PASS	True	True	True	False	2.08	FEMALE	False	MSS	HR_proficient	False	False	False	True	False	False	True	19.0	4622.0	4061.0	10.0	549.0	105.0	0.0	20.0	3955.0	10.0	528.0
HMF002539A	HMF002539			Hartwig	Breast cancer	BRCA	Breast	Lymph	False		True	PASS	True	True	True	True	3.3	FEMALE	True	MSS	HR_proficient	True	False	True	True	False	False	True	412.0	6045.0	5206.0	22.0	810.0	3440.0	11.0	646.0	1762.0	11.0	156.0
HMF002540A	HMF002540			Hartwig	Breast cancer	BRCA	Breast	Distant	False		True	PASS	True	True	True	True	1.94	FEMALE	False	MSS	HR_proficient	True	False	True	True	True	False	True	202.0	6550.0	5928.0	30.0	578.0	4733.0	25.0	541.0	1188.0	5.0	32.0
HMF002542A	HMF002542			Hartwig	Breast cancer	BRCA	Breast	Distant	False		True	PASS	True	True	True	False	2.84	FEMALE	True	MSS	HR_proficient	True	False	True	True	False	False	True	62.0	5084.0	4682.0	22.0	372.0	4167.0	19.0	339.0	515.0	3.0	33.0
HMF002554A	HMF002554			Hartwig	Breast cancer	BRCA	Breast	Distant	False		True	PASS	True	True	True	True	3.65	FEMALE	True	MSS	HR_proficient	True						True	375.0	3173.0	2729.0	19.0	417.0	2524.0	14.0	371.0	202.0	6.0	45.0
HMF002559A	HMF002559			Hartwig	Breast cancer	BRCA	Breast	Distant	False		True	PASS	True	True	True	True	2.9	FEMALE	True	MSS	HR_proficient	True	False	True	True	False	False	True	326.0	10237.0	9227.0	74.0	924.0	7901.0	60.0	799.0	1316.0	15.0	117.0
HMF002560A	HMF002560			Hartwig	Breast cancer	BRCA	Breast	Distant	False		True	PASS	True	True	True	True	1.82	FEMALE	False	MSS	HR_proficient	True	False	True	True	True	False	True	260.0	5318.0	4648.0	29.0	634.0	4153.0	29.0	533.0	489.0	1.0	93.0
HMF002562A	HMF002562			Hartwig	Breast cancer	BRCA	Breast	Distant	False		True	PASS	True	True	True	False	1.9	FEMALE	False	MSS	HR_proficient	True	True	True	True	True	False	True	118.0	7809.0	6194.0	33.0	1569.0	6030.0	25.0	1496.0	161.0	4.0	68.0
HMF002568A	HMF002568			Hartwig	Breast cancer	BRCA	Breast	Distant	False		True	PASS	True	True	True	False	3.5	FEMALE	True	MSS	HR_proficient	True	False	True	True	False	False	True	954.0	9519.0	8895.0	32.0	577.0	8789.0	32.0	569.0	102.0	0.0	1.0
HMF002569A	HMF002569			Hartwig	Breast cancer	BRCA	Breast	Distant	False		True	PASS	True	True	True	True	3.85	FEMALE	True	MSS	HR_proficient	True	True	False	True	True	False	True	303.0	9341.0	8598.0	44.0	690.0	8593.0	44.0	687.0	3.0	0.0	1.0
HMF002573B	HMF002573			Hartwig	Breast cancer	BRCA	Breast	Lymph	True	Duplicate biopsy	False	PASS	True	False	False	True	1.9	FEMALE	False	MSS	HR_proficient	False						True	37.0	32594.0	32129.0	40.0	404.0	31678.0	40.0	393.0	444.0	0.0	4.0
HMF002573A	HMF002573			Hartwig	Breast cancer	BRCA	Breast	Distant	False		True	PASS	True	True	True	True	1.96	FEMALE	False	MSS	HR_proficient	False						True	60.0	74984.0	74354.0	121.0	460.0	74336.0	119.0	450.0	9.0	0.0	1.0
HMF002578A	HMF002578			Hartwig	Breast cancer	BRCA	Breast	Distant	False		True	PASS	True	True	True	True	3.4	FEMALE	True	MSS	HR_proficient	False	False	True	True	True	False	True	68.0	6468.0	5948.0	14.0	498.0	5270.0	11.0	478.0	677.0	3.0	19.0
HMF002579A	HMF002579			Hartwig	Breast cancer	BRCA	Breast	Distant	False		True	PASS	True	True	True	False	1.6	FEMALE	False	MSS	HR_proficient	True	False	True	False	False	True	True	331.0	7000.0	6403.0	90.0	481.0	5994.0	89.0	449.0	397.0	3.0	25.0
HMF002583A	HMF002583			Hartwig	Breast cancer	BRCA	Breast	Distant	False		True	PASS	True	True	True	False	1.94	FEMALE	False	MSS	HR_proficient	True	False	True	True	False	False	True	58.0	6322.0	5927.0	20.0	369.0	4908.0	12.0	298.0	1016.0	7.0	68.0
HMF002589A	HMF002589			Hartwig	Breast cancer	BRCA	Breast	Distant	False		True	PASS	True	True	True	True	3.2	FEMALE	True	MSS	HR_proficient	True	False	True	False	True	False	True	822.0	20787.0	19020.0	91.0	1641.0	16872.0	86.0	1514.0	2136.0	5.0	113.0
HMF002596A	HMF002596			Hartwig	Breast cancer	BRCA	Breast	Distant	False		True	PASS	True	True	True	True	3.15	MALE	True	MSS	HR_proficient	True	False	True	True	False	False	True	966.0	18074.0	16493.0	59.0	1501.0	16409.0	60.0	1488.0	75.0	0.0	4.0
HMF002599A	HMF002599			Hartwig	Breast cancer	BRCA	Breast	Distant	False		True	PASS	True	True	True	True	3.0	FEMALE	True	MSS	HR_deficient	False						True	1174.0	26453.0	23916.0	198.0	2270.0	23340.0	190.0	2143.0	536.0	2.0	74.0
HMF002600A	HMF002600			Hartwig	Breast cancer	BRCA	Breast	Local	False		True	PASS	True	True	True	True	3.7	FEMALE	True	MSS	HR_deficient	False						True	611.0	14617.0	12836.0	126.0	1594.0	12789.0	125.0	1546.0	1.0	0.0	0.0
HMF002608A	HMF002608			Hartwig	Breast cancer	BRCA	Breast	Lymph	False		True	PASS	True	True	True	False	1.88	FEMALE	False	MSS	HR_proficient	True	False	True	True	False	False	True	331.0	15710.0	14882.0	64.0	755.0	14360.0	62.0	710.0	514.0	2.0	37.0
HMF002611A	HMF002611			Hartwig	Breast cancer	BRCA	Breast	Local	False		True	PASS	True	True	True	False	1.82	FEMALE	False	MSS	HR_deficient	False	False	True	False	False	False	True	275.0	7676.0	7068.0	67.0	533.0	6988.0	64.0	521.0	72.0	0.0	0.0
HMF002615A	HMF002615			Hartwig	Breast cancer	BRCA	Breast	Lymph	False		True	PASS	True	True	True	False	2.92	FEMALE	True	MSI	cannot_be_determined	False	False	True	False	False	False	True	395.0	100232.0	42976.0	154.0	56996.0	37251.0	146.0	55309.0	5646.0	18.0	1573.0
HMF002625A	HMF002625			Hartwig	Breast cancer	BRCA	Breast	Distant	False		True	PASS	True	True	True	False	2.1	FEMALE	False	MSS	HR_deficient	True						True	926.0	12986.0	11269.0	140.0	1540.0	10139.0	126.0	1352.0	1101.0	12.0	156.0
HMF002638A	HMF002638			Hartwig	Breast cancer	BRCA	Breast	Distant	False		True	PASS	True	True	True	False	3.55	FEMALE	True	MSS	HR_proficient	True	False	True	False	False	False	True	575.0	7507.0	6981.0	38.0	483.0	6920.0	37.0	479.0	58.0	1.0	1.0
HMF002642A	HMF002642			Hartwig	Breast cancer	BRCA	Breast	Distant	False		True	PASS	True	True	True	False	1.96	FEMALE	False	MSS	HR_proficient	True	False	True	True	False	False	True	181.0	175952.0	174122.0	270.0	1452.0	170313.0	250.0	1398.0	3784.0	19.0	29.0
HMF002652A	HMF002652			Hartwig	Breast cancer	BRCA	Breast	Local	False		True	PASS	True	True	True	False	2.86	FEMALE	True	MSS	HR_proficient	False						True	615.0	14831.0	13826.0	69.0	921.0	8780.0	55.0	738.0	5041.0	14.0	178.0
HMF002655A	HMF002655			Hartwig	Breast cancer	BRCA	Breast	Local	False		True	PASS	True	True	True	False	1.82	FEMALE	False	MSS	HR_proficient	False	False	False	True	False	False	True	102.0	2845.0	2585.0	6.0	252.0	2313.0	5.0	229.0	271.0	1.0	22.0
HMF002657A	HMF002657			Hartwig	Breast cancer	BRCA	Breast	Lymph	False		True	PASS	True	True	True	False	2.98	FEMALE	True	MSS	HR_proficient	True	False	True	False	False	False	True	174.0	69389.0	68608.0	97.0	625.0	68594.0	98.0	614.0	1.0	0.0	0.0
HMF002676A	HMF002676			Hartwig	Breast cancer	BRCA	Breast	Distant	False		True	PASS	True	True	True	False	3.2	FEMALE	True	MSS	HR_proficient	False	False	True	True	False	False	True	202.0	3847.0	3364.0	20.0	462.0	3295.0	20.0	457.0	68.0	0.0	4.0
HMF002680A	HMF002680			Hartwig	Breast cancer	BRCA	Breast	Lymph	False		True	PASS	True	True	True	False	1.92	FEMALE	False	MSS	HR_proficient	True	False	True	True	True	False	True	232.0	4594.0	4068.0	15.0	501.0	3552.0	11.0	439.0	514.0	3.0	60.0
HMF002692A	HMF002692			Hartwig	Breast cancer	BRCA	Breast	Distant	False		True	PASS	True	True	True	True	2.82	FEMALE	True	MSS	HR_proficient	True	False	True	True	False	False	True	520.0	13081.0	12092.0	54.0	913.0	12000.0	54.0	905.0	86.0	1.0	3.0
HMF002701A	HMF002701			Hartwig	Breast cancer	BRCA	Breast	Distant	False		True	PASS	True	True	True	False	3.4	FEMALE	True	MSS	HR_proficient	True	False	True	True	False	False	True	245.0	8076.0	6724.0	28.0	1318.0	6327.0	27.0	1287.0	396.0	1.0	26.0
HMF002721A	HMF002721			Hartwig	Breast cancer	BRCA	Breast	Lymph	False		True	PASS	True	True	True	False	3.1	FEMALE	True	MSS	HR_proficient	True	False	True	False	False	False	True	647.0	6052.0	4979.0	51.0	1013.0	4255.0	42.0	938.0	714.0	9.0	64.0
HMF002725A	HMF002725			Hartwig	Breast cancer	BRCA	Breast	Distant	False		True	PASS	True	True	True	True	7.3	FEMALE	True	MSS	HR_proficient	True	False	True	True	True	False	True	609.0	5855.0	5150.0	27.0	671.0	5142.0	27.0	664.0	1.0	0.0	0.0
HMF002735A	HMF002735			Hartwig	Breast cancer	BRCA	Breast	Distant	False		True	PASS	True	True	True	True	1.8	FEMALE	False	MSS	HR_proficient	True	False	True	True	False	False	True	315.0	15361.0	14328.0	87.0	931.0	13820.0	79.0	888.0	494.0	5.0	30.0
HMF002743A	HMF002743			Hartwig	Breast cancer	BRCA	Breast	Distant	False		True	PASS	True	True	True	False	1.66	FEMALE	False	MSS	HR_deficient	False	False	True	False	False	False	True	823.0	11015.0	9777.0	59.0	1156.0	9491.0	58.0	1091.0	278.0	0.0	54.0
HMF002744A	HMF002744			Hartwig	Breast cancer	BRCA	Breast	Distant	False		True	PASS	True	True	True	True	1.88	FEMALE	False	MSS	HR_proficient	True	False	True	True	False	False	True	104.0	3580.0	3175.0	13.0	386.0	2765.0	10.0	321.0	408.0	3.0	63.0
HMF002747A	HMF002747			Hartwig	Breast cancer	BRCA	Breast	Distant	False		True	PASS	True	True	True	False	3.9	FEMALE	True	MSS	HR_proficient	True						True	68.0	4935.0	4293.0	11.0	625.0	4154.0	10.0	612.0	136.0	1.0	10.0
HMF002756A	HMF002756			Hartwig	Breast cancer	BRCA	Breast	Distant	False		True	PASS	True	True	True	False	2.06	FEMALE	False	MSS	HR_proficient	False	False	True	False	False	False	True	10.0	2809.0	2483.0	6.0	315.0	2296.0	4.0	301.0	187.0	2.0	14.0
HMF002759A	HMF002759			Hartwig	Breast cancer	BRCA	Breast	Distant	False		True	PASS	True	True	True	True	3.7	FEMALE	True	MSS	HR_proficient	True	False	False	True	False	False	True	36.0	6188.0	5509.0	34.0	638.0	5373.0	34.0	623.0	133.0	0.0	13.0
HMF002761A	HMF002761			Hartwig	Breast cancer	BRCA	Breast	Local	True	Duplicate biopsy	False	PASS	True	False	False	True	1.94	FEMALE	False	MSS	HR_proficient	False						True	334.0	6139.0	5577.0	18.0	534.0	3742.0	12.0	421.0	1833.0	7.0	111.0
HMF002761B	HMF002761			Hartwig	Breast cancer	BRCA	Breast	Lymph	False		True	PASS	True	True	True	False	2.0	FEMALE	False	MSS	HR_proficient	False						True	250.0	18186.0	17349.0	50.0	769.0	14016.0	41.0	746.0	3328.0	10.0	18.0
HMF002764A	HMF002764			Hartwig	Breast cancer	BRCA	Breast	Lymph	False		True	PASS	True	True	True	True	2.8	FEMALE	True	MSS	HR_deficient	True	False	True	False	False	False	True	574.0	10963.0	9346.0	84.0	1500.0	8309.0	79.0	1421.0	1016.0	4.0	61.0
HMF002765B	HMF002765			Hartwig	Breast cancer	BRCA	Breast	Distant	False		True	PASS	True	True	True	True	3.0	FEMALE	True	MSS	HR_deficient	True	False	True	True	False	False	True	728.0	20649.0	18422.0	184.0	1993.0	17070.0	151.0	1888.0	1320.0	28.0	67.0
HMF002765A	HMF002765			Hartwig	Breast cancer	BRCA	Breast	Local	True	Duplicate biopsy	False	PASS	True	False	False	True	2.76	FEMALE	True	MSS	HR_deficient							False	804.0	19312.0	16970.0	229.0	2048.0	15665.0	202.0	1911.0	1276.0	22.0	102.0
HMF002775A	HMF002775			Hartwig	Breast cancer	BRCA	Breast	Lymph	False		True	PASS	True	True	True	True	3.9	FEMALE	True	MSS	HR_proficient	False	False	True	False	False	False	True	820.0	35608.0	32945.0	255.0	2345.0	32101.0	249.0	2283.0	815.0	8.0	37.0
HMF002796A	HMF002796			Hartwig	Breast cancer	BRCA	Breast	Distant	False		True	PASS	True	True	True	False	3.4	FEMALE	True	MSS	HR_proficient	True	False	True	True	True	False	True	139.0	7198.0	6388.0	36.0	760.0	6010.0	30.0	724.0	375.0	4.0	33.0
HMF002801A	HMF002801			Hartwig	Breast cancer	BRCA	Breast	Distant	False		True	PASS	True	True	True	False	1.92	FEMALE	False	MSS	HR_proficient	True	False	True	True	False	False	True	166.0	27155.0	26574.0	45.0	516.0	21545.0	34.0	469.0	5017.0	10.0	35.0
HMF002809A	HMF002809			Hartwig	Breast cancer	BRCA	Breast	Lymph	False		True	PASS	True	True	True	False	3.85	FEMALE	True	MSS	HR_proficient	True	False	True	True	True	False	True	961.0	13043.0	12198.0	77.0	742.0	12113.0	74.0	735.0	81.0	2.0	3.0
HMF002813A	HMF002813			Hartwig	Breast cancer	BRCA	Breast	Lymph	False		True	PASS	True	True	True	False	2.9	FEMALE	True	MSS	HR_proficient	True	False	True	True	False	False	True	169.0	11889.0	10711.0	32.0	1134.0	10557.0	32.0	1112.0	149.0	0.0	17.0
HMF002822A	HMF002822			Hartwig	Breast cancer	BRCA	Breast	Lymph	False		True	PASS	True	True	True	False	1.86	FEMALE	False	MSS	HR_proficient	True	False	True	False	False	False	True	67.0	93809.0	92420.0	158.0	1161.0	89013.0	150.0	1085.0	3376.0	8.0	43.0
HMF002824B	HMF002824			Hartwig	Breast cancer	BRCA	Breast	Lymph	False		True	PASS	True	True	True	True	3.8	FEMALE	True	MSS	HR_proficient	True	False	True	False	False	False	True	963.0	23612.0	21431.0	182.0	1943.0	20954.0	178.0	1895.0	463.0	5.0	37.0
HMF002824A	HMF002824			Hartwig	Breast cancer	BRCA	Breast	Lymph	True	Duplicate biopsy	False	PASS	True	False	False	False	3.85	FEMALE	True	MSS	HR_proficient							False	960.0	23046.0	21064.0	165.0	1765.0	20932.0	162.0	1754.0	126.0	2.0	2.0
HMF002831A	HMF002831			Hartwig	Breast cancer	BRCA	Breast	Distant	False		True	PASS	True	True	True	True	2.92	FEMALE	True	MSS	HR_proficient	True	False	True	True	False	False	True	140.0	4981.0	4462.0	19.0	495.0	4448.0	20.0	492.0	11.0	0.0	0.0
HMF002841A	HMF002841			Hartwig	Breast cancer	BRCA	Breast	Lymph	False		True	PASS	True	True	True	False	5.6	FEMALE	True	MSS	HR_proficient	False	False	True	True	False	False	True	917.0	12020.0	11249.0	64.0	683.0	11237.0	63.0	676.0	7.0	0.0	0.0
HMF002846A	HMF002846			Hartwig	Breast cancer	BRCA	Breast	Lymph	False		True	PASS	True	True	True	False	1.94	FEMALE	False	MSS	HR_proficient	True	False	True	True	True	False	True	490.0	7163.0	6831.0	29.0	296.0	6830.0	29.0	295.0	1.0	0.0	1.0
HMF002852A	HMF002852			Hartwig	Breast cancer	BRCA	Breast	Lymph	True	Duplicate biopsy	False	PASS	True	False	False	True	6.6	FEMALE	True	MSS	HR_proficient	False						True	758.0	4872.0	4534.0	17.0	319.0	4531.0	17.0	315.0	1.0	0.0	0.0
HMF002852B	HMF002852			Hartwig	Breast cancer	BRCA	Breast	Local	False		True	PASS	True	True	True	True	3.0	FEMALE	True	MSS	HR_proficient	False	False	True	False	True	False	True	378.0	6222.0	5637.0	21.0	559.0	5171.0	16.0	534.0	459.0	5.0	18.0
HMF002862A	HMF002862			Hartwig	Breast cancer	BRCA	Breast	Distant	False		True	PASS	True	True	True	False	3.55	FEMALE	True	MSS	HR_proficient	False	False	True	True	False	False	True	30.0	3982.0	3576.0	8.0	393.0	3573.0	8.0	393.0	3.0	0.0	0.0
HMF002873A	HMF002873			Hartwig	Breast cancer	BRCA	Breast	Local	False		True	PASS	True	True	True	True	1.78	FEMALE	False	MSS	HR_proficient	False						True	166.0	2872.0	2501.0	7.0	362.0	1803.0	7.0	272.0	697.0	0.0	89.0
HMF002878A	HMF002878			Hartwig	Breast cancer	BRCA	Breast	Distant	False		True	PASS	True	True	True	False	3.3	FEMALE	True	MSS	HR_proficient	False	False	True	True	False	False	True	123.0	7247.0	6471.0	35.0	731.0	5753.0	29.0	683.0	712.0	5.0	44.0
HMF002887A	HMF002887			Hartwig	Breast cancer	BRCA	Breast	Local	False		True	PASS	True	True	True	True	3.45	FEMALE	True	MSS	HR_proficient	False	False	False	True	False	False	True	636.0	7875.0	7376.0	33.0	462.0	7373.0	33.0	458.0	0.0	0.0	2.0
HMF002896A	HMF002896			Hartwig	Breast cancer	BRCA	Breast	Local	False		True	PASS	True	True	True	False	1.88	FEMALE	False	MSS	HR_proficient	False	True	True	False	True	False	True	1029.0	59672.0	58592.0	113.0	899.0	1694.0	8.0	169.0	56861.0	113.0	711.0
HMF002900A	HMF002900			Hartwig	Breast cancer	BRCA	Breast	Distant	False		True	PASS	True	True	True	False	2.06	FEMALE	False	MSS	HR_proficient	True	False	True	True	True	False	True	48.0	3895.0	3452.0	13.0	426.0	3353.0	11.0	378.0	98.0	2.0	47.0
HMF002904A	HMF002904			Hartwig	Breast cancer	BRCA	Breast	Distant	False		True	PASS	True	True	True	True	1.84	FEMALE	False	MSS	HR_proficient	True	False	True	False	False	False	True	60.0	3764.0	3375.0	17.0	367.0	3318.0	16.0	363.0	54.0	0.0	2.0
HMF002915A	HMF002915			Hartwig	Breast cancer	BRCA	Breast	Distant	False		True	PASS	True	True	True	False	2.9	FEMALE	True	MSS	HR_proficient	True	False	True	True	True	False	True	173.0	18179.0	17306.0	29.0	830.0	16820.0	29.0	809.0	480.0	0.0	14.0
HMF002917A	HMF002917			Hartwig	Breast cancer	BRCA	Breast	Distant	False		True	PASS	True	True	True	False	2.06	FEMALE	False	MSS	HR_deficient	True	False	True	True	True	False	True	609.0	14423.0	12376.0	166.0	1833.0	10994.0	148.0	1576.0	1356.0	13.0	229.0
HMF002932A	HMF002932			Hartwig	Breast cancer	BRCA	Breast	Lymph	False		True	PASS	True	True	True	True	1.78	FEMALE	False	MSS	HR_proficient	False						True	168.0	4885.0	4464.0	18.0	396.0	3199.0	12.0	314.0	1264.0	6.0	81.0
HMF002935A	HMF002935			Hartwig	Breast cancer	BRCA	Breast	Local	False		True	PASS	True	True	True	True	3.5	FEMALE	True	MSS	HR_proficient	False						True	9.0	2170.0	1961.0	5.0	202.0	1945.0	5.0	201.0	16.0	0.0	1.0
HMF002951A	HMF002951			Hartwig	Breast cancer	BRCA	Breast	Lymph	False		True	PASS	True	True	True	False	3.3	FEMALE	True	MSS	HR_proficient	True	False	True	True	False	False	True	360.0	50065.0	48226.0	124.0	1659.0	35164.0	98.0	1549.0	13039.0	27.0	89.0
HMF002952A	HMF002952			Hartwig	Breast cancer	BRCA	Breast	Distant	False		True	PASS	True	True	True	True	3.25	FEMALE	True	MSS	HR_deficient	True	False	True	False	False	False	True	1231.0	16065.0	13702.0	170.0	2157.0	13651.0	167.0	2124.0	21.0	0.0	2.0
HMF002960A	HMF002960			Hartwig	Breast cancer	BRCA	Breast	Distant	False		True	PASS	True	True	True	False	1.94	FEMALE	False	MSS	HR_proficient	True	False	False	True	False	False	True	287.0	6902.0	6256.0	34.0	595.0	6052.0	33.0	561.0	197.0	2.0	27.0
HMF002965A	HMF002965			Hartwig	Breast cancer	BRCA	Breast	Lymph	False		True	PASS	True	True	True	True	2.6	FEMALE	True	MSS	HR_proficient	True	False	True	False	True	False	True	268.0	5275.0	4492.0	13.0	760.0	4447.0	13.0	747.0	37.0	0.0	5.0
HMF002980B	HMF002980			Hartwig	Breast cancer	BRCA	Breast	Distant	True	Duplicate biopsy	False	PASS	True	False	False	False	3.5	FEMALE	True	MSS	HR_proficient	True						True	282.0	9717.0	8271.0	77.0	1357.0	8185.0	76.0	1342.0	77.0	1.0	6.0
HMF002980A	HMF002980			Hartwig	Breast cancer	BRCA	Breast	Distant	True	Duplicate biopsy	False	PASS	True	False	False	False	3.5	FEMALE	True	MSS	HR_proficient	True						True	281.0	9779.0	8430.0	79.0	1257.0	8278.0	79.0	1237.0	143.0	0.0	10.0
HMF002980C	HMF002980			Hartwig	Breast cancer	BRCA	Breast	Distant	True	Duplicate biopsy	False	PASS	True	False	False	False	3.5	FEMALE	True	MSS	HR_proficient	True	False	True	True	False	False	True	334.0	12291.0	10506.0	105.0	1665.0	8800.0	85.0	1497.0	1695.0	19.0	157.0
HMF002980D	HMF002980			Hartwig	Breast cancer	BRCA	Breast	Distant	False		True	PASS	True	True	True	False	6.5	FEMALE	True	MSS	HR_proficient	True						True	307.0	10448.0	9139.0	73.0	1225.0	9130.0	72.0	1216.0	0.0	0.0	0.0
HMF002985A	HMF002985			Hartwig	Breast cancer	BRCA	Breast	Distant	False		True	PASS	True	True	True	True	2.98	FEMALE	True	MSS	HR_proficient	True	False	True	True	True	False	True	365.0	13038.0	11717.0	59.0	1239.0	11609.0	55.0	1224.0	105.0	2.0	11.0
HMF002988A	HMF002988			Hartwig	Breast cancer	BRCA	Breast	Distant	False		True	PASS	True	True	True	True	3.05	FEMALE	True	MSS	HR_proficient	False						True	392.0	11635.0	9840.0	46.0	1729.0	9761.0	46.0	1712.0	73.0	1.0	11.0
HMF002995A	HMF002995			Hartwig	Breast cancer	BRCA	Breast	Distant	False		True	PASS	True	True	True	False	2.66	FEMALE	True	MSS	HR_proficient	True	False	True	True	False	False	True	465.0	8813.0	8026.0	56.0	716.0	7545.0	52.0	670.0	479.0	4.0	42.0
HMF003003A	HMF003003			Hartwig	Breast cancer	BRCA	Breast	Distant	False		True	PASS	True	True	True	False	2.06	FEMALE	False	MSS	HR_proficient	False	False	True	True	False	False	True	183.0	4815.0	4371.0	14.0	421.0	2839.0	3.0	247.0	1528.0	11.0	168.0
HMF003008A	HMF003008			Hartwig	Breast cancer	BRCA	Breast	Distant	False		True	PASS	True	True	True	True	1.84	FEMALE	False	MSI	cannot_be_determined	True	False	True	True	True	False	True	95.0	150956.0	82125.0	178.0	68529.0	81600.0	178.0	68417.0	469.0	0.0	44.0
HMF003025A	HMF003025			Hartwig	Breast cancer	BRCA	Breast	Distant	False		True	PASS	True	True	True	True	3.35	FEMALE	True	MSS	HR_proficient	True	False	True	False	True	False	True	249.0	26278.0	25440.0	74.0	745.0	24132.0	67.0	720.0	1300.0	6.0	17.0
HMF003025B	HMF003025			Hartwig	Breast cancer	BRCA	Breast	Lymph	True	Duplicate biopsy	False	PASS	True	False	False	False	3.25	FEMALE	True	MSS	HR_proficient							False	335.0	30683.0	29419.0	88.0	1148.0	26247.0	76.0	1036.0	3161.0	11.0	99.0
HMF003034A	HMF003034			Hartwig	Breast cancer	BRCA	Breast	Distant	False		True	PASS	True	True	True	False	2.0	FEMALE	False	MSS	HR_proficient	True	False	True	True	True	False	True	257.0	3883.0	3380.0	9.0	488.0	3216.0	8.0	456.0	161.0	0.0	29.0
HMF003037A	HMF003037			Hartwig	Breast cancer	BRCA	Breast	Unknown	False		True	PASS	True	True	True	False	3.2	FEMALE	True	MSS	HR_proficient	False	False	True	True	False	False	True	109.0	5315.0	4839.0	27.0	441.0	4836.0	27.0	438.0	1.0	0.0	0.0
HMF003049A	HMF003049			Hartwig	Breast cancer	BRCA	Breast	Local	False		True	PASS	True	True	True	True	2.02	FEMALE	False	MSS	HR_proficient	True	False	True	True	True	False	True	20.0	3049.0	2513.0	19.0	514.0	2415.0	19.0	456.0	95.0	1.0	57.0
HMF003055A	HMF003055			Hartwig	Breast cancer	BRCA	Breast	Local	False		True	PASS	True	True	True	True	3.0	FEMALE	True	MSS	HR_proficient	True	False	True	True	True	False	True	354.0	17839.0	16581.0	97.0	1142.0	15996.0	93.0	1121.0	577.0	3.0	15.0
HMF003062B	HMF003062			Hartwig	Breast cancer	BRCA	Breast	Distant	True	Duplicate biopsy	False	PASS	True	False	False	True	4.1	FEMALE	True	MSS	HR_proficient	True						True	148.0	5371.0	4776.0	16.0	574.0	4761.0	16.0	571.0	11.0	0.0	0.0
HMF003062A	HMF003062			Hartwig	Breast cancer	BRCA	Breast	Distant	False		True	PASS	True	True	True	True	4.1	FEMALE	True	MSS	HR_proficient	True	False	True	True	False	False	True	103.0	5489.0	4824.0	21.0	639.0	4773.0	20.0	630.0	47.0	0.0	6.0
HMF003064A	HMF003064			Hartwig	Breast cancer	BRCA	Breast	Distant	False		True	PASS	True	True	True	True	1.98	FEMALE	False	MSS	HR_proficient	True	False	True	True	False	False	True	76.0	3523.0	3005.0	25.0	488.0	2817.0	21.0	461.0	183.0	3.0	21.0
HMF003071A	HMF003071			Hartwig	Breast cancer	BRCA	Breast	Distant	False		True	PASS	True	True	True	True	2.12	FEMALE	False	MSS	HR_proficient	True	False	True	True	False	False	True	205.0	6124.0	5574.0	44.0	497.0	5440.0	42.0	481.0	131.0	2.0	13.0
HMF003072A	HMF003072			Hartwig	Breast cancer	BRCA	Breast	Distant	False		True	PASS	True	True	True	True	2.6	FEMALE	True	MSS	HR_proficient	True	False	True	True	True	False	True	107.0	66267.0	65303.0	109.0	812.0	41173.0	77.0	659.0	24111.0	32.0	142.0
HMF003077A	HMF003077			Hartwig	Breast cancer	BRCA	Breast	Lymph	False		True	PASS	True	True	True	True	2.64	FEMALE	True	MSS	HR_proficient	True	False	False	True	False	False	True	31.0	2807.0	2345.0	16.0	443.0	1902.0	16.0	411.0	440.0	0.0	27.0
HMF003090A	HMF003090			Hartwig	Breast cancer	BRCA	Breast	Distant	False		True	PASS	True	True	True	True	1.88	FEMALE	False	MSS	HR_proficient	True	False	True	False	True	False	True	426.0	6126.0	5603.0	44.0	473.0	3729.0	12.0	382.0	1870.0	34.0	89.0
HMF003092A	HMF003092			Hartwig	Breast cancer	BRCA	Breast	Distant	False		True	PASS	True	True	True	True	2.16	FEMALE	False	MSS	HR_proficient	False						True	79.0	2973.0	2611.0	17.0	338.0	2328.0	11.0	278.0	277.0	7.0	57.0
HMF003096A	HMF003096			Hartwig	Breast cancer	BRCA	Breast	Distant	False		True	PASS	True	True	True	True	3.65	FEMALE	True	MSS	HR_proficient	True	False	True	True	True	False	True	584.0	13606.0	12846.0	59.0	688.0	5323.0	31.0	450.0	7521.0	28.0	236.0
HMF003099A	HMF003099			Hartwig	Breast cancer	BRCA	Breast	Distant	False		True	PASS	True	True	True	False	2.0	FEMALE	False	MSS	HR_proficient	True	False	True	True	False	False	True	182.0	4240.0	3372.0	36.0	825.0	2680.0	32.0	687.0	689.0	4.0	133.0
HMF003102A	HMF003102			Hartwig	Breast cancer	BRCA	Breast	Distant	False		True	PASS	True	True	True	False	2.04	FEMALE	False	MSS	HR_proficient	True	False	False	True	False	False	True	51.0	3138.0	2817.0	9.0	311.0	2795.0	9.0	310.0	22.0	0.0	1.0
HMF003104A	HMF003104			Hartwig	Breast cancer	BRCA	Breast	Distant	False		True	PASS	True	True	True	False	1.98	FEMALE	False	MSS	HR_proficient	True	True	True	True	True	False	True	114.0	3719.0	3315.0	13.0	390.0	3017.0	11.0	354.0	294.0	2.0	30.0
HMF003105A	HMF003105			Hartwig	Breast cancer	BRCA	Breast	Distant	False		True	PASS	True	True	True	False	2.08	FEMALE	False	MSS	HR_proficient	True	False	True	True	False	False	True	62.0	2657.0	2294.0	16.0	343.0	2111.0	13.0	318.0	183.0	2.0	24.0
HMF003113A	HMF003113			Hartwig	Breast cancer	BRCA	Breast	Distant	False		True	PASS	True	True	True	False	4.25	FEMALE	True	MSS	HR_proficient	True	False	True	True	True	False	True	357.0	9428.0	8388.0	32.0	993.0	4977.0	25.0	777.0	3408.0	6.0	213.0
HMF003134A	HMF003134			Hartwig	Breast cancer	BRCA	Breast	Distant	True	Duplicate biopsy	False	PASS	True	False	False	False	3.55	FEMALE	True	MSS	HR_proficient	True						True	177.0	6806.0	6164.0	29.0	609.0	6135.0	29.0	605.0	27.0	0.0	2.0
HMF003134B	HMF003134			Hartwig	Breast cancer	BRCA	Breast	Distant	False		True	PASS	True	True	True	False	3.6	FEMALE	True	MSS	HR_proficient	True	False	True	True	False	False	True	177.0	9035.0	8108.0	34.0	886.0	6786.0	29.0	826.0	1318.0	5.0	56.0
HMF003154A	HMF003154			Hartwig	Breast cancer	BRCA	Breast	Local	False		True	WARN_LOW_BASE_QUAL;WARN_UNMATCHED_HAPLOTYPE	True	True	True	True	3.7	FEMALE	True	MSS	HR_proficient	False	False	True	True	True	False	True	1095.0	10317.0	9627.0	102.0	574.0	1612.0	11.0	198.0	8012.0	92.0	373.0
HMF003168A	HMF003168			Hartwig	Breast cancer	BRCA	Breast	Distant	False		True	PASS	True	True	True	False	3.7	FEMALE	True	MSS	HR_proficient	True	False	True	True	True	False	True	29.0	3292.0	2927.0	4.0	355.0	2579.0	4.0	344.0	347.0	0.0	10.0
HMF003174A	HMF003174			Hartwig	Breast cancer	BRCA	Breast	Lymph	False		True	PASS	True	True	True	True	2.72	FEMALE	True	MSS	HR_proficient	False						True	122.0	2527.0	2333.0	12.0	181.0	2331.0	13.0	181.0	0.0	0.0	0.0
HMF003181A	HMF003181			Hartwig	Breast cancer	BRCA	Breast	Distant	False		True	PASS	True	True	True	True	1.98	FEMALE	False	MSS	HR_proficient	True	False	True	False	False	False	True	478.0	7345.0	6134.0	71.0	1126.0	6115.0	70.0	1118.0	14.0	0.0	1.0
HMF003202A	HMF003202			Hartwig	Breast cancer	BRCA	Breast	Unknown	False		True	PASS	True	True	True	True	1.76	FEMALE	False	MSS	HR_proficient	False	False	True	True	False	False	True	166.0	6375.0	5584.0	39.0	736.0	5435.0	39.0	677.0	139.0	2.0	52.0
HMF003206A	HMF003206			Hartwig	Breast cancer	BRCA	Breast	Lymph	False		True	PASS	True	True	True	True	2.08	FEMALE	False	MSS	HR_proficient	False						True	267.0	3009.0	2644.0	5.0	352.0	2506.0	4.0	327.0	137.0	1.0	25.0
HMF003213A	HMF003213			Hartwig	Breast cancer	BRCA	Breast	Distant	False		True	PASS	True	True	True	True	4.7	FEMALE	True	MSS	HR_proficient	True						True	309.0	9411.0	8921.0	35.0	444.0	8919.0	34.0	442.0	0.0	0.0	0.0
HMF003220A	HMF003220			Hartwig	Breast cancer	BRCA	Breast	Lymph	False		True	PASS	True	True	True	True	2.26	FEMALE	False	MSS	HR_proficient	True						True	188.0	3163.0	2798.0	11.0	350.0	2754.0	11.0	344.0	44.0	0.0	4.0
HMF003227A	HMF003227			Hartwig	Breast cancer	BRCA	Breast	Local	False		True	PASS	True	True	True	True	3.3	FEMALE	True	MSS	HR_proficient	False						True	615.0	7013.0	6532.0	23.0	448.0	6478.0	20.0	446.0	53.0	1.0	1.0
HMF003231A	HMF003231			Hartwig	Breast cancer	BRCA	Breast	Distant	False		True	PASS	True	True	True	False	2.02	FEMALE	False	MSS	HR_deficient	True	False	True	True	True	False	True	773.0	15305.0	12691.0	194.0	2361.0	11233.0	162.0	2059.0	1405.0	29.0	244.0
HMF003231B	HMF003231			Hartwig	Breast cancer	BRCA	Breast	Unknown	True	Duplicate biopsy	False	PASS	True	False	False	False	1.98	FEMALE	False	MSS	HR_deficient							False	841.0	17652.0	14767.0	226.0	2590.0	11598.0	166.0	2113.0	3115.0	53.0	408.0
HMF003236A	HMF003236			Hartwig	Breast cancer	BRCA	Breast	Distant	False		True	PASS	True	True	True	False	3.4	FEMALE	True	MSS	HR_proficient	True	True	True	True	True	False	True	137.0	8685.0	8352.0	18.0	308.0	8350.0	18.0	306.0	0.0	0.0	0.0
HMF003238A	HMF003238			Hartwig	Breast cancer	BRCA	Breast	Distant	False		True	PASS	True	True	True	False	5.6	FEMALE	True	MSS	HR_proficient	False	False	False	False	False	False	True	634.0	15970.0	14307.0	62.0	1586.0	14284.0	61.0	1569.0	16.0	1.0	4.0
HMF003241A	HMF003241			Hartwig	Breast cancer	BRCA	Breast	Distant	False		True	PASS	True	True	True	True	1.6	FEMALE	False	MSS	HR_deficient	True	False	True	False	False	False	True	504.0	7508.0	6555.0	67.0	874.0	6286.0	62.0	780.0	263.0	5.0	87.0
HMF003252A	HMF003252			Hartwig	Breast cancer	BRCA	Breast	Distant	False		True	PASS	True	True	True	True	3.1	FEMALE	True	MSS	HR_proficient	True	False	True	True	False	False	True	368.0	26490.0	25140.0	86.0	1240.0	25112.0	86.0	1232.0	22.0	0.0	0.0
HMF003264A	HMF003264			Hartwig	Breast cancer	BRCA	Breast	Lymph	False		True	PASS	True	True	True	True	1.96	FEMALE	False	MSS	HR_proficient	False	False	True	True	True	False	True	141.0	4270.0	3657.0	17.0	591.0	3467.0	16.0	503.0	189.0	1.0	87.0
HMF003283A	HMF003283			Hartwig	Breast cancer	BRCA	Breast	Distant	False		True	PASS	True	True	True	False	2.14	FEMALE	False	MSS	HR_proficient	True	False	True	True	False	False	True	26.0	18541.0	18007.0	21.0	502.0	17638.0	20.0	473.0	361.0	1.0	23.0
HMF003287A	HMF003287			Hartwig	Breast cancer	BRCA	Breast	Distant	False		True	PASS	True	True	True	True	2.06	FEMALE	False	MSS	HR_deficient	False	False	False	True	False	False	True	420.0	13639.0	11238.0	178.0	2162.0	10832.0	160.0	1948.0	358.0	7.0	148.0
HMF003291A	HMF003291			Hartwig	Breast cancer	BRCA	Breast	Local	False		True	PASS	True	True	True	False	1.64	FEMALE	False	MSS	HR_proficient	False						True	187.0	7549.0	7036.0	48.0	458.0	3529.0	23.0	304.0	3506.0	23.0	152.0
HMF003296A	HMF003296			Hartwig	Breast cancer	BRCA	Breast	Distant	False		True	PASS	True	True	True	True	3.45	FEMALE	True	MSS	HR_proficient	False	False	False	True	False	False	True	48.0	4652.0	4194.0	15.0	441.0	4052.0	14.0	427.0	142.0	1.0	14.0
HMF003303A	HMF003303			Hartwig	Breast cancer	BRCA	Breast	Lymph	False		True	PASS	True	True	True	True	1.94	FEMALE	False	MSS	HR_proficient	True	False	True	True	True	False	True	221.0	8746.0	7250.0	83.0	1390.0	6415.0	51.0	1071.0	829.0	31.0	306.0
HMF003306A	HMF003306			Hartwig	Breast cancer	BRCA	Breast	Distant	False		True	PASS	True	True	True	False	2.14	FEMALE	False	MSS	HR_proficient	False	False	True	True	False	False	True	372.0	6158.0	5649.0	18.0	485.0	5437.0	17.0	480.0	212.0	0.0	4.0
HMF003314A	HMF003314			Hartwig	Breast cancer	BRCA	Breast	Distant	False		True	PASS	True	True	True	False	1.86	FEMALE	False	MSS	HR_proficient	True	False	True	True	False	False	True	396.0	10764.0	9243.0	152.0	1350.0	8388.0	122.0	1227.0	845.0	28.0	113.0
HMF003315A	HMF003315			Hartwig	Breast cancer	BRCA	Breast	Lymph	False		True	PASS	True	True	True	False	4.4	FEMALE	True	MSS	HR_proficient	False	False	True	True	False	False	True	1533.0	7111.0	6415.0	52.0	617.0	6410.0	49.0	605.0	1.0	0.0	0.0
HMF003318A	HMF003318			Hartwig	Breast cancer	BRCA	Breast	Lymph	False		True	PASS	True	True	True	False	3.5	FEMALE	True	MSS	HR_proficient	False	False	False	True	False	False	True	268.0	16966.0	15890.0	48.0	1015.0	15729.0	45.0	1006.0	159.0	1.0	7.0
HMF003319A	HMF003319			Hartwig	Breast cancer	BRCA	Breast	Distant	False		True	PASS	True	True	True	True	2.76	FEMALE	True	MSS	HR_proficient	False	False	True	True	True	False	True	288.0	7527.0	6982.0	24.0	513.0	6871.0	24.0	505.0	107.0	0.0	6.0
HMF003325A	HMF003325			Hartwig	Breast cancer	BRCA	Breast	Distant	False		True	PASS	True	True	True	False	2.38	FEMALE	False	MSS	HR_proficient	True	False	False	True	False	False	True	177.0	4236.0	3747.0	24.0	461.0	2997.0	17.0	361.0	748.0	6.0	97.0
HMF003331A	HMF003331			Hartwig	Breast cancer	BRCA	Breast	Distant	False		True	PASS	True	True	True	False	5.7	FEMALE	True	MSS	HR_proficient	True	False	True	True	True	False	True	497.0	17376.0	15711.0	87.0	1563.0	15642.0	85.0	1548.0	56.0	0.0	1.0
HMF003337A	HMF003337			Hartwig	Breast cancer	BRCA	Breast	Distant	False		True	PASS	True	True	True	False	3.7	FEMALE	True	MSS	HR_proficient	False						True	1753.0	23912.0	22586.0	246.0	1043.0	21564.0	226.0	995.0	1014.0	18.0	40.0
HMF003338B	HMF003338			Hartwig	Breast cancer	BRCA	Breast	Unknown	False		True	PASS	True	True	True	False	3.0	FEMALE	True	MSS	HR_proficient							False	788.0	9537.0	8693.0	50.0	780.0	8682.0	49.0	773.0	4.0	1.0	0.0
HMF003362A	HMF003362			Hartwig	Breast cancer	BRCA	Breast	Distant	False		True	PASS	True	True	True	True	1.9	FEMALE	False	MSS	HR_proficient	True	False	True	True	True	False	True	208.0	6582.0	5710.0	38.0	819.0	5395.0	30.0	669.0	308.0	9.0	145.0
HMF003363A	HMF003363			Hartwig	Breast cancer	BRCA	Breast	Distant	False		True	PASS	True	True	True	False	1.92	FEMALE	False	MSS	HR_proficient	True	False	True	True	True	False	True	46.0	4372.0	3822.0	19.0	527.0	3100.0	15.0	441.0	721.0	3.0	85.0
HMF003368A	HMF003368			Hartwig	Breast cancer	BRCA	Breast	Distant	False		True	PASS	True	True	True	True	3.5	FEMALE	True	MSS	HR_proficient	True	False	True	True	True	False	True	622.0	7327.0	6488.0	31.0	797.0	6118.0	28.0	771.0	368.0	2.0	22.0
HMF003370A	HMF003370			Hartwig	Breast cancer	BRCA	Breast	Distant	False		True	PASS	True	True	True	False	2.92	FEMALE	True	MSS	HR_deficient	False	False	True	False	False	False	True	611.0	18470.0	15971.0	207.0	2237.0	15626.0	195.0	2160.0	297.0	2.0	13.0
HMF003374A	HMF003374			Hartwig	Breast cancer	BRCA	Breast	Distant	False		True	PASS	True	True	True	False	2.98	FEMALE	True	MSS	HR_proficient	True	False	True	True	False	False	True	180.0	59923.0	58417.0	103.0	1364.0	54846.0	99.0	1324.0	3545.0	4.0	18.0
HMF003376A	HMF003376			Hartwig	Breast cancer	BRCA	Breast	Distant	False		True	PASS	True	True	True	True	1.86	FEMALE	False	MSS	HR_deficient	False						True	1660.0	15723.0	13033.0	183.0	2448.0	12737.0	173.0	2318.0	253.0	3.0	74.0
HMF003382A	HMF003382			Hartwig	Breast cancer	BRCA	Breast	Distant	False		True	PASS	True	True	True	False	1.9	FEMALE	False	MSS	HR_proficient	False						True	112.0	3426.0	3023.0	14.0	387.0	2942.0	14.0	380.0	79.0	0.0	5.0
HMF003389A	HMF003389			Hartwig	Breast cancer	BRCA	Breast	Distant	False		True	PASS	True	True	True	False	2.9	FEMALE	True	MSS	HR_proficient	False						True	784.0	9215.0	8316.0	47.0	834.0	7866.0	42.0	789.0	449.0	4.0	44.0
HMF003391A	HMF003391			Hartwig	Breast cancer	BRCA	Breast	Local	False		True	PASS	True	True	True	True	2.0	FEMALE	False	MSS	HR_proficient	True	False	True	True	True	False	True	56.0	3074.0	2853.0	15.0	205.0	2410.0	12.0	191.0	442.0	3.0	13.0
HMF003392A	HMF003392			Hartwig	Breast cancer	BRCA	Breast	Distant	False		True	PASS	True	True	True	True	1.94	FEMALE	False	MSS	HR_proficient	True	False	True	False	False	False	True	244.0	9078.0	8075.0	70.0	920.0	6522.0	60.0	853.0	1547.0	10.0	60.0
HMF003399A	HMF003399			Hartwig	Breast cancer	BRCA	Breast	Distant	False		True	PASS	True	True	True	True	1.96	FEMALE	False	MSS	HR_proficient	False						True	316.0	4841.0	4385.0	27.0	426.0	4261.0	25.0	403.0	124.0	2.0	21.0
HMF003401A	HMF003401			Hartwig	Breast cancer	BRCA	Breast	Distant	False		True	PASS	True	True	True	True	3.05	FEMALE	True	MSS	HR_proficient	True	False	True	True	True	False	True	899.0	21204.0	19288.0	225.0	1646.0	18498.0	213.0	1589.0	771.0	13.0	39.0
HMF003414A	HMF003414			Hartwig	Breast cancer	BRCA	Breast	Local	False		True	PASS	True	True	True	False	3.75	FEMALE	True	MSS	HR_proficient	False						True	449.0	4968.0	4531.0	18.0	411.0	4421.0	18.0	398.0	106.0	0.0	5.0
HMF003417A	HMF003417			Hartwig	Breast cancer	BRCA	Breast	Distant	False		True	PASS	True	True	True	True	2.1	FEMALE	False	MSS	HR_proficient	False	False	True	True	True	False	True	60.0	6249.0	5724.0	21.0	499.0	5077.0	18.0	447.0	643.0	3.0	48.0
HMF003422A	HMF003422			Hartwig	Breast cancer	BRCA	Breast	Distant	False		True	PASS	True	True	True	True	3.75	FEMALE	True	MSS	HR_proficient	True	False	True	True	False	False	True	189.0	5068.0	4632.0	18.0	412.0	4593.0	17.0	405.0	35.0	0.0	3.0
HMF003427A	HMF003427			Hartwig	Breast cancer	BRCA	Breast	Distant	False		True	PASS	True	True	True	True	3.0	FEMALE	True	MSS	HR_proficient	True	False	True	True	True	False	True	432.0	9586.0	8442.0	28.0	1100.0	8235.0	26.0	1042.0	204.0	1.0	45.0
HMF003429A	HMF003429			Hartwig	Breast cancer	BRCA	Breast	Distant	False		True	PASS	True	True	True	False	3.2	FEMALE	True	MSS	HR_proficient	True	False	True	True	False	False	True	179.0	11022.0	9761.0	34.0	1216.0	9503.0	34.0	1190.0	252.0	0.0	21.0
HMF003438A	HMF003438			Hartwig	Breast cancer	BRCA	Breast	Distant	False		True	WARN_LOW_COVERAGE	True	True	True	False	2.22	FEMALE	False	MSS	HR_proficient	False						True	73.0	2949.0	2670.0	12.0	264.0	2662.0	11.0	262.0	5.0	0.0	0.0
HMF003443A	HMF003443			Hartwig	Breast cancer	BRCA	Breast	Distant	False		True	PASS	True	True	True	True	3.4	FEMALE	True	MSS	HR_proficient	True	False	True	True	True	False	True	490.0	14465.0	13366.0	69.0	1016.0	13360.0	68.0	1009.0	2.0	1.0	3.0
HMF003446A	HMF003446			Hartwig	Breast cancer	BRCA	Breast	Distant	False		True	PASS	True	True	True	True	2.72	FEMALE	True	MSS	HR_proficient	False						True	1158.0	15779.0	14851.0	75.0	840.0	13901.0	69.0	791.0	942.0	8.0	44.0
HMF003447A	HMF003447			Hartwig	Breast cancer	BRCA	Breast	Distant	False		True	PASS	True	True	True	False	3.5	FEMALE	True	MSS	HR_deficient	False	False	True	True	True	False	True	743.0	35176.0	31482.0	437.0	3147.0	31320.0	422.0	3069.0	118.0	5.0	8.0
HMF003448A	HMF003448			Hartwig	Breast cancer	BRCA	Breast	Distant	False		True	PASS	True	True	True	False	2.2	FEMALE	False	MSS	HR_proficient	True	False	True	True	True	False	True	300.0	15829.0	14914.0	41.0	858.0	12835.0	34.0	741.0	2077.0	7.0	115.0
HMF003449A	HMF003449			Hartwig	Breast cancer	BRCA	Breast	Lymph	False		True	PASS	True	True	True	False	3.4	FEMALE	True	MSS	HR_deficient	False	False	True	False	True	False	True	335.0	12599.0	10443.0	72.0	2050.0	10085.0	68.0	1990.0	348.0	3.0	45.0
HMF003450A	HMF003450			Hartwig	Breast cancer	BRCA	Breast	Distant	False		True	PASS	True	True	True	False	4.0	FEMALE	True	MSS	HR_proficient	True	False	False	True	False	False	True	501.0	5331.0	4816.0	12.0	495.0	4810.0	12.0	494.0	5.0	0.0	0.0
HMF003453A	HMF003453			Hartwig	Breast cancer	BRCA	Breast	Distant	False		True	PASS	True	True	True	False	2.22	FEMALE	False	MSS	HR_proficient	False	False	False	True	False	False	True	43.0	9236.0	8715.0	14.0	504.0	8296.0	11.0	482.0	411.0	3.0	14.0
HMF003456A	HMF003456			Hartwig	Breast cancer	BRCA	Breast	Distant	False		True	PASS	True	True	True	True	2.0	FEMALE	False	MSS	HR_proficient	False	False	True	True	True	False	True	379.0	13942.0	11595.0	48.0	2284.0	11223.0	45.0	2243.0	367.0	3.0	35.0
HMF003459A	HMF003459			Hartwig	Breast cancer	BRCA	Breast	Distant	False		True	PASS	True	True	True	False	2.58	FEMALE	True	MSS	HR_deficient	True	False	True	True	True	False	True	388.0	5982.0	5122.0	34.0	810.0	4404.0	29.0	735.0	714.0	5.0	66.0
HMF003460A	HMF003460			Hartwig	Breast cancer	BRCA	Breast	Local	False		True	PASS	True	True	True	True	6.2	FEMALE	True	MSS	HR_proficient	True	False	True	True	True	False	True	62.0	4153.0	3752.0	14.0	384.0	3727.0	14.0	382.0	24.0	0.0	1.0
HMF003464A	HMF003464			Hartwig	Breast cancer	BRCA	Breast	Distant	False		True	PASS	True	True	True	False	2.0	FEMALE	False	MSS	HR_proficient	False	False	True	False	True	False	True	221.0	6146.0	5651.0	20.0	466.0	5570.0	19.0	451.0	80.0	1.0	14.0
HMF003471A	HMF003471			Hartwig	Breast cancer	BRCA	Breast	Local	False		True	PASS	True	True	True	False	2.62	FEMALE	True	MSS	HR_proficient	True	False	True	False	True	False	True	436.0	34323.0	32541.0	145.0	1589.0	31770.0	142.0	1559.0	758.0	3.0	18.0
HMF003473A	HMF003473			Hartwig	Breast cancer	BRCA	Breast	Distant	False		True	PASS	True	True	True	True	1.98	FEMALE	False	MSS	HR_deficient	False	False	True	True	False	False	True	712.0	18730.0	15897.0	221.0	2536.0	14676.0	196.0	2168.0	1172.0	22.0	288.0
HMF003477A	HMF003477			Hartwig	Breast cancer	BRCA	Breast	Distant	False		True	PASS	True	True	True	False	3.5	FEMALE	True	MSS	HR_proficient	True	False	True	True	False	False	True	423.0	8822.0	7903.0	65.0	839.0	7564.0	64.0	808.0	330.0	1.0	24.0
HMF003479B	HMF003479			Hartwig	Breast cancer	BRCA	Breast	Distant	True	Duplicate biopsy	False	PASS	True	False	False	False	2.74	FEMALE	True	MSS	HR_proficient	False						True	17.0	3543.0	3244.0	3.0	294.0	3232.0	2.0	287.0	10.0	1.0	3.0
HMF003479A	HMF003479			Hartwig	Breast cancer	BRCA	Breast	Local	False		True	PASS	True	True	True	True	2.74	FEMALE	True	MSS	HR_proficient	False	False	False	True	False	False	True	39.0	4264.0	3853.0	11.0	394.0	2409.0	6.0	226.0	1442.0	5.0	164.0
HMF003498A	HMF003498			Hartwig	Breast cancer	BRCA	Breast	Distant	False		True	PASS	True	True	True	False	2.8	FEMALE	True	MSS	HR_deficient	True						True	801.0	23401.0	20565.0	241.0	2524.0	19225.0	227.0	2337.0	1285.0	11.0	111.0
HMF003502A	HMF003502			Hartwig	Breast cancer	BRCA	Breast	Distant	False		True	PASS	True	True	True	False	1.94	FEMALE	False	MSS	HR_deficient	True	False	True	True	False	False	True	590.0	14428.0	12573.0	130.0	1690.0	10736.0	98.0	1396.0	1803.0	30.0	252.0
HMF003507A	HMF003507			Hartwig	Breast cancer	BRCA	Breast	Lymph	False		True	PASS	True	True	True	True	1.98	FEMALE	False	MSS	HR_proficient	False						True	55.0	5247.0	4907.0	18.0	318.0	4738.0	17.0	312.0	167.0	1.0	4.0
HMF003509A	HMF003509			Hartwig	Breast cancer	BRCA	Breast	Distant	False		True	PASS	True	True	True	True	3.35	FEMALE	True	MSS	HR_proficient	False						True	855.0	35606.0	34164.0	100.0	1298.0	30251.0	85.0	1234.0	3894.0	12.0	44.0
HMF003510A	HMF003510			Hartwig	Breast cancer	BRCA	Breast	Distant	False		True	PASS	True	True	True	True	3.55	FEMALE	True	MSS	HR_proficient	True	False	True	False	False	False	True	172.0	13255.0	11745.0	91.0	1394.0	10382.0	75.0	1275.0	1357.0	17.0	115.0
HMF003511A	HMF003511			Hartwig	Breast cancer	BRCA	Breast	Distant	False		True	PASS	True	True	True	False	2.76	FEMALE	True	MSS	HR_proficient	True	False	False	True	False	False	True	133.0	11499.0	11110.0	34.0	347.0	11106.0	35.0	345.0	0.0	0.0	0.0
HMF003513A	HMF003513			Hartwig	Breast cancer	BRCA	Breast	Distant	False		True	PASS	True	True	True	False	2.08	FEMALE	False	MSS	HR_proficient	True	False	True	True	False	False	True	34.0	6929.0	6538.0	11.0	376.0	2853.0	7.0	278.0	3683.0	4.0	96.0
HMF003518A	HMF003518			Hartwig	Breast cancer	BRCA	Breast	Distant	False		True	PASS	True	True	True	False	2.72	FEMALE	True	MSS	HR_deficient	True	False	True	False	True	False	True	1488.0	38019.0	34370.0	416.0	3148.0	27496.0	288.0	2881.0	6810.0	124.0	196.0
HMF003519A	HMF003519			Hartwig	Breast cancer	BRCA	Breast	Distant	False		True	PASS	True	True	True	False	3.3	FEMALE	True	MSS	HR_proficient	False	False	True	True	False	False	True	165.0	5980.0	5351.0	29.0	589.0	4689.0	28.0	568.0	660.0	1.0	19.0
HMF003527A	HMF003527			Hartwig	Breast cancer	BRCA	Breast	Distant	False		True	PASS	True	True	True	True	3.25	FEMALE	True	MSS	HR_proficient	True	False	True	True	True	False	True	791.0	90501.0	87992.0	190.0	2265.0	76620.0	159.0	1950.0	11339.0	39.0	298.0
HMF003528A	HMF003528			Hartwig	Breast cancer	BRCA	Breast	Distant	False		True	PASS	True	True	True	False	3.2	FEMALE	True	MSS	HR_proficient	True	False	True	True	True	False	True	360.0	11918.0	10610.0	59.0	1230.0	10413.0	58.0	1211.0	189.0	0.0	12.0
HMF003531A	HMF003531			Hartwig	Breast cancer	BRCA	Breast	Distant	False		True	PASS	True	True	True	True	1.98	FEMALE	False	MSS	HR_proficient	True	False	True	False	False	False	True	49.0	6613.0	6211.0	13.0	383.0	5782.0	10.0	363.0	427.0	1.0	17.0
HMF003533B	HMF003533			Hartwig	Breast cancer	BRCA	Breast	Unknown	False		True	PASS	True	True	True	False	1.82	FEMALE	False	MSS	HR_deficient							False	397.0	35479.0	32958.0	213.0	2238.0	32246.0	206.0	2093.0	654.0	2.0	73.0
HMF003545A	HMF003545			Hartwig	Breast cancer	BRCA	Breast	Lymph	False		True	PASS	True	True	True	False	2.0	FEMALE	False	MSS	HR_proficient	True	False	True	True	False	False	True	84.0	4089.0	3423.0	24.0	637.0	2832.0	20.0	613.0	589.0	4.0	22.0
HMF003562A	HMF003562			Hartwig	Breast cancer	BRCA	Breast	Distant	False		True	PASS	True	True	True	True	1.86	FEMALE	False	MSS	HR_proficient	True	False	True	True	False	False	True	132.0	5995.0	5446.0	30.0	499.0	5065.0	29.0	457.0	379.0	0.0	40.0
HMF003563A	HMF003563			Hartwig	Breast cancer	BRCA	Breast	Distant	False		True	PASS	True	True	True	True	3.35	FEMALE	True	MSS	HR_proficient	True						True	472.0	15347.0	13955.0	88.0	1279.0	13921.0	87.0	1274.0	32.0	0.0	2.0
HMF003568A	HMF003568			Hartwig	Breast cancer	BRCA	Breast	Distant	False		True	PASS	True	True	True	False	2.28	FEMALE	False	MSS	HR_proficient	False	False	True	True	False	False	True	62.0	3778.0	3503.0	12.0	261.0	3503.0	12.0	261.0	0.0	0.0	0.0
HMF003573A	HMF003573			Hartwig	Breast cancer	BRCA	Breast	Distant	False		True	PASS	True	True	True	True	2.88	FEMALE	True	MSS	HR_proficient	False	False	True	False	True	False	True	919.0	15973.0	14541.0	113.0	1292.0	13180.0	104.0	1237.0	1348.0	7.0	43.0
HMF003581A	HMF003581			Hartwig	Breast cancer	BRCA	Breast	Distant	False		True	PASS	True	True	True	False	3.65	FEMALE	True	MSS	HR_deficient	False	False	True	True	False	False	True	932.0	24925.0	20893.0	292.0	3655.0	20252.0	281.0	3532.0	586.0	5.0	63.0
HMF003586A	HMF003586			Hartwig	Breast cancer	BRCA	Breast	Distant	False		True	PASS	True	True	True	True	3.2	FEMALE	True	MSS	HR_proficient	True						True	632.0	21233.0	19853.0	146.0	1208.0	19708.0	144.0	1187.0	130.0	2.0	6.0
HMF003599A	HMF003599			Hartwig	Breast cancer	BRCA	Breast	Local	False		True	PASS	True	True	True	True	5.4	FEMALE	True	MSS	HR_proficient	False						True	542.0	3149.0	2812.0	7.0	328.0	2811.0	7.0	327.0	0.0	0.0	0.0
HMF003614A	HMF003614			Hartwig	Breast cancer	BRCA	Breast	Distant	False		True	PASS	True	True	True	True	1.92	FEMALE	False	MSS	HR_proficient	True	False	False	True	False	False	True	125.0	3503.0	3285.0	20.0	196.0	2140.0	11.0	146.0	1142.0	9.0	47.0
HMF003625A	HMF003625			Hartwig	Breast cancer	BRCA	Breast	Distant	False		True	PASS	True	True	True	True	1.9	FEMALE	False	MSS	HR_proficient	True	False	False	True	False	False	True	124.0	32268.0	30964.0	96.0	1178.0	29968.0	88.0	1117.0	983.0	7.0	45.0
HMF003626A	HMF003626			Hartwig	Breast cancer	BRCA	Breast	Distant	False		True	PASS	True	True	True	True	3.65	FEMALE	True	MSS	HR_proficient	True	False	False	True	False	False	True	218.0	17630.0	16979.0	38.0	600.0	16952.0	39.0	590.0	16.0	0.0	1.0
HMF003645A	HMF003645			Hartwig	Breast cancer	BRCA	Breast	Distant	False		True	PASS	True	True	True	False	2.08	FEMALE	False	MSS	HR_proficient	True	False	True	False	True	False	True	46.0	3491.0	3047.0	8.0	431.0	2967.0	8.0	412.0	78.0	0.0	17.0
HMF003665A	HMF003665			Hartwig	Breast cancer	BRCA	Breast	Distant	False		True	PASS	True	True	True	False	3.3	FEMALE	True	MSS	HR_proficient	True	False	True	True	False	False	True	580.0	8586.0	8076.0	29.0	470.0	8050.0	27.0	468.0	24.0	1.0	0.0
HMF003666A	HMF003666			Hartwig	Breast cancer	BRCA	Breast	Lymph	False		True	PASS	True	True	True	True	3.3	FEMALE	True	MSS	HR_proficient	True	False	True	False	False	False	True	263.0	8886.0	7917.0	67.0	893.0	7890.0	70.0	890.0	18.0	0.0	0.0
HMF003670A	HMF003670			Hartwig	Breast cancer	BRCA	Breast	Lymph	False		True	PASS	True	True	True	True	1.98	FEMALE	False	MSS	HR_proficient	True	False	True	True	False	False	True	82.0	2297.0	1939.0	12.0	344.0	1895.0	11.0	330.0	44.0	1.0	14.0
HMF003676A	HMF003676			Hartwig	Breast cancer	BRCA	Breast	Distant	False		True	PASS	True	True	True	False	2.1	FEMALE	False	MSS	HR_proficient	True	False	True	True	True	False	True	308.0	19811.0	18160.0	138.0	1448.0	16625.0	130.0	1323.0	1516.0	10.0	111.0
HMF003677A	HMF003677			Hartwig	Breast cancer	BRCA	Breast	Lymph	False		True	PASS	True	True	True	False	2.8	FEMALE	True	MSS	HR_proficient	True	False	True	True	False	False	True	416.0	6499.0	5534.0	50.0	908.0	5389.0	49.0	878.0	138.0	1.0	19.0
HMF003678A	HMF003678			Hartwig	Breast cancer	BRCA	Breast	Lymph	False		True	PASS	True	True	True	False	2.18	FEMALE	False	MSS	HR_proficient	True	False	True	True	False	False	True	75.0	6078.0	5505.0	14.0	556.0	4372.0	9.0	479.0	1128.0	6.0	72.0
HMF003684A	HMF003684			Hartwig	Breast cancer	BRCA	Breast	Distant	False		True	PASS	True	True	True	True	1.98	FEMALE	False	MSS	HR_proficient	False	False	True	True	False	False	True	244.0	8703.0	7948.0	42.0	706.0	7654.0	40.0	686.0	291.0	3.0	17.0
HMF003691A	HMF003691			Hartwig	Breast cancer	BRCA	Breast	Distant	False		True	PASS	True	True	True	True	2.52	FEMALE	True	MSS	HR_deficient	True	False	True	True	False	False	True	877.0	8188.0	6562.0	72.0	1542.0	6126.0	69.0	1504.0	434.0	3.0	36.0
HMF003701A	HMF003701			Hartwig	Breast cancer	BRCA	Breast	Distant	False		True	PASS	True	True	True	False	3.3	FEMALE	True	MSS	HR_proficient	False	False	True	True	False	False	True	1002.0	10274.0	9438.0	36.0	793.0	9425.0	37.0	786.0	4.0	0.0	0.0
HMF003703A	HMF003703			Hartwig	Breast cancer	BRCA	Breast	Unknown	False		True	PASS	True	True	True	True	1.94	FEMALE	False	MSS	HR_proficient	True	False	True	True	True	False	True	404.0	6148.0	5288.0	108.0	739.0	5055.0	105.0	695.0	228.0	2.0	40.0
HMF003712A	HMF003712			Hartwig	Breast cancer	BRCA	Breast	Distant	False		True	PASS	True	True	True	False	1.74	FEMALE	False	MSS	HR_proficient	True	False	True	True	False	False	True	245.0	5161.0	4190.0	61.0	902.0	4009.0	59.0	865.0	176.0	2.0	31.0
HMF003720A	HMF003720			Hartwig	Breast cancer	BRCA	Breast	Distant	True	Duplicate biopsy	False	PASS	True	False	False	True	3.25	FEMALE	True	MSS	HR_proficient	True	False	True	True	False	False	True	369.0	9030.0	8538.0	16.0	470.0	6754.0	15.0	458.0	1782.0	1.0	10.0
HMF003720B	HMF003720			Hartwig	Breast cancer	BRCA	Breast	Distant	False		True	PASS	True	True	True	False	3.05	FEMALE	True	MSS	HR_proficient	True	False	True	True	True	False	True	427.0	23751.0	23142.0	48.0	544.0	23075.0	48.0	536.0	59.0	0.0	0.0
HMF003726A	HMF003726			Hartwig	Breast cancer	BRCA	Breast	Local	False		True	PASS	True	True	True	True	3.25	FEMALE	True	MSS	HR_proficient	False						True	141.0	2651.0	2332.0	15.0	299.0	2159.0	11.0	285.0	171.0	4.0	12.0
HMF003730A	HMF003730			Hartwig	Breast cancer	BRCA	Breast	Distant	False		True	PASS	True	True	True	False	2.3	FEMALE	False	MSS	HR_proficient	True						True	81.0	4009.0	3593.0	11.0	401.0	3392.0	10.0	348.0	200.0	1.0	50.0
HMF003738A	HMF003738			Hartwig	Breast cancer	BRCA	Breast	Distant	False		True	PASS	True	True	True	True	1.78	FEMALE	False	MSS	HR_proficient	True	False	True	True	False	False	True	288.0	39859.0	39261.0	66.0	506.0	29878.0	57.0	404.0	9369.0	8.0	93.0
HMF003745A	HMF003745			Hartwig	Breast cancer	BRCA	Breast	Distant	False		True	PASS	True	True	True	False	3.3	FEMALE	True	MSS	HR_proficient	False	False	False	True	False	False	True	105.0	6921.0	6286.0	18.0	609.0	6251.0	17.0	604.0	32.0	0.0	0.0
HMF003753A	HMF003753			Hartwig	Breast cancer	BRCA	Breast	Distant	False		True	PASS	True	True	True	True	3.4	FEMALE	True	MSS	HR_proficient	True	False	True	True	False	False	True	308.0	12013.0	11086.0	121.0	749.0	3390.0	38.0	372.0	7680.0	81.0	363.0
HMF003754A	HMF003754			Hartwig	Breast cancer	BRCA	Breast	Distant	False		True	PASS	True	True	True	False	1.9	FEMALE	False	MSS	HR_proficient	True	False	True	True	True	False	True	396.0	3684.0	3411.0	15.0	251.0	3097.0	12.0	228.0	311.0	3.0	22.0
HMF003771A	HMF003771			Hartwig	Breast cancer	BRCA	Breast	Distant	False		True	PASS	True	True	True	True	1.92	FEMALE	False	MSS	HR_proficient	False	False	True	False	False	False	True	235.0	11386.0	10831.0	38.0	502.0	9822.0	34.0	490.0	1005.0	4.0	8.0
HMF003780A	HMF003780			Hartwig	Breast cancer	BRCA	Breast	Local	False		True	PASS	True	True	True	True	3.85	FEMALE	True	MSS	HR_proficient	False	False	True	True	True	False	True	56.0	4607.0	4033.0	23.0	547.0	3940.0	23.0	539.0	89.0	0.0	4.0
HMF003783A	HMF003783			Hartwig	Breast cancer	BRCA	Breast	Distant	False		True	PASS	True	True	True	False	1.94	FEMALE	False	MSS	HR_proficient	True	False	True	True	False	False	True	406.0	6174.0	5543.0	58.0	550.0	5343.0	54.0	513.0	189.0	5.0	30.0
HMF003792A	HMF003792			Hartwig	Breast cancer	BRCA	Breast	Distant	False		True	PASS	True	True	True	True	1.9	FEMALE	False	MSS	HR_proficient	False	False	True	True	True	False	True	427.0	8551.0	7255.0	26.0	1264.0	6795.0	24.0	1197.0	456.0	2.0	59.0
HMF003796A	HMF003796			Hartwig	Breast cancer	BRCA	Breast	Lymph	False		True	PASS	True	True	True	True	2.86	FEMALE	True	MSS	HR_deficient	False	False	True	False	True	False	True	1400.0	22244.0	19727.0	173.0	2282.0	18138.0	151.0	2025.0	1527.0	14.0	190.0
HMF003800A	HMF003800			Hartwig	Breast cancer	BRCA	Breast	Distant	False		True	PASS	True	True	True	False	3.45	FEMALE	True	MSS	HR_proficient	True	False	True	False	False	False	True	734.0	15170.0	14285.0	61.0	792.0	14198.0	60.0	782.0	81.0	2.0	6.0
HMF003802A	HMF003802			Hartwig	Breast cancer	BRCA	Breast	Distant	False		True	PASS	True	True	True	False	1.9	FEMALE	False	MSS	HR_proficient	True	False	False	True	False	False	True	93.0	85924.0	85229.0	145.0	490.0	85176.0	146.0	481.0	43.0	0.0	1.0
HMF003804A	HMF003804			Hartwig	Breast cancer	BRCA	Breast	Distant	False		True	PASS	True	True	True	True	2.14	FEMALE	False	MSS	HR_proficient	True	False	True	True	False	False	True	367.0	5448.0	5000.0	26.0	417.0	4647.0	23.0	397.0	352.0	3.0	19.0
HMF003808A	HMF003808			Hartwig	Breast cancer	BRCA	Breast	Distant	False		True	PASS	True	True	True	False	1.98	FEMALE	False	MSS	HR_proficient	True	False	True	True	False	False	True	145.0	3601.0	3361.0	10.0	226.0	3276.0	10.0	223.0	84.0	0.0	2.0
HMF003810A	HMF003810			Hartwig	Breast cancer	BRCA	Breast	Lymph	False		True	PASS	True	True	True	False	1.98	FEMALE	False	MSS	HR_proficient	False						True	287.0	10055.0	9566.0	43.0	442.0	8776.0	36.0	400.0	784.0	9.0	40.0
HMF003817A	HMF003817			Hartwig	Breast cancer	BRCA	Breast	Distant	False		True	PASS	True	True	True	False	1.92	FEMALE	False	MSS	HR_proficient	True	False	False	True	False	False	True	221.0	6027.0	5380.0	22.0	619.0	4866.0	22.0	547.0	507.0	2.0	70.0
HMF003825A	HMF003825			Hartwig	Breast cancer	BRCA	Breast	Distant	False		True	PASS	True	True	True	False	3.4	FEMALE	True	MSS	HR_proficient	True	False	True	True	True	False	True	617.0	35826.0	34304.0	146.0	1347.0	34117.0	146.0	1327.0	168.0	0.0	3.0
HMF003837A	HMF003837			Hartwig	Breast cancer	BRCA	Breast	Distant	False		True	PASS	True	True	True	False	2.42	FEMALE	True	MSS	HR_deficient	True	False	True	True	True	False	True	1067.0	24354.0	22046.0	225.0	2013.0	18077.0	179.0	1662.0	3925.0	36.0	303.0
HMF003839B	HMF003839			Hartwig	Breast cancer	BRCA	Breast	Lymph	False		True	PASS	True	True	True	False	2.04	FEMALE	False	MSI	cannot_be_determined							False	164.0	350598.0	99465.0	560.0	250168.0	94793.0	488.0	222968.0	4253.0	114.0	26357.0
HMF003839A	HMF003839			Hartwig	Breast cancer	BRCA	Breast	Unknown	True	Duplicate biopsy	False	PASS	True	False	False	False	2.04	FEMALE	False	MSI	cannot_be_determined							False	190.0	300517.0	113224.0	512.0	186553.0	88152.0	351.0	174408.0	24803.0	192.0	11661.0
HMF003847A	HMF003847			Hartwig	Breast cancer	BRCA	Breast	Unknown	False		True	PASS	True	True	True	False	3.05	FEMALE	True	MSS	HR_proficient							False	151.0	6264.0	5590.0	64.0	599.0	5528.0	64.0	589.0	54.0	0.0	3.0
HMF003849A	HMF003849			Hartwig	Breast cancer	BRCA	Breast	Lymph	False		True	PASS	True	True	True	False	1.98	MALE	False	MSS	HR_deficient	False	False	True	True	False	False	True	404.0	18609.0	16432.0	225.0	1892.0	14320.0	184.0	1596.0	2061.0	35.0	231.0
HMF003850A	HMF003850			Hartwig	Breast cancer	BRCA	Breast	Local	False		True	PASS	True	True	True	False	1.9	FEMALE	False	MSS	HR_proficient	False	False	True	True	True	False	True	320.0	10638.0	9886.0	31.0	706.0	8634.0	25.0	654.0	1250.0	6.0	49.0
HMF003851A	HMF003851			Hartwig	Breast cancer	BRCA	Breast	Distant	False		True	PASS	True	True	True	False	1.98	FEMALE	False	MSS	HR_proficient	True	False	True	True	True	False	True	195.0	16136.0	15740.0	26.0	363.0	6398.0	11.0	333.0	9336.0	17.0	26.0
HMF003861A	HMF003861			Hartwig	Breast cancer	BRCA	Breast	Distant	False		True	PASS	True	True	True	False	3.15	FEMALE	True	MSS	HR_proficient	False	False	True	True	False	False	True	81.0	5430.0	4865.0	12.0	541.0	4792.0	10.0	536.0	71.0	1.0	3.0
HMF003871A	HMF003871			Hartwig	Breast cancer	BRCA	Breast	Lymph	False		True	PASS	True	True	True	False	3.8	FEMALE	True	MSS	HR_proficient	True	False	True	True	False	False	True	24.0	2966.0	2690.0	5.0	269.0	2160.0	4.0	260.0	530.0	1.0	9.0
HMF003882A	HMF003882			Hartwig	Breast cancer	BRCA	Breast	Distant	False		True	PASS	True	True	True	False	1.9	FEMALE	False	MSS	HR_proficient	True	False	True	True	True	False	True	53.0	2501.0	2179.0	5.0	316.0	2105.0	5.0	304.0	72.0	0.0	8.0
HMF003921A	HMF003921			Hartwig	Breast cancer	BRCA	Breast	Distant	False		True	PASS	True	True	True	False	1.96	FEMALE	False	MSS	HR_proficient	False	True	True	True	True	False	True	234.0	4106.0	3755.0	18.0	327.0	3700.0	18.0	319.0	53.0	0.0	4.0
HMF003928A	HMF003928			Hartwig	Breast cancer	BRCA	Breast	Distant	False		True	PASS	True	True	True	False	1.84	FEMALE	False	MSS	HR_proficient	True	False	True	True	True	False	True	133.0	5582.0	5069.0	65.0	445.0	4896.0	64.0	434.0	172.0	1.0	10.0
HMF003935A	HMF003935			Hartwig	Breast cancer	BRCA	Breast	Distant	False		True	PASS	True	True	True	False	3.3	FEMALE	True	MSS	HR_proficient	True	False	False	True	False	False	True	101.0	4562.0	4118.0	14.0	427.0	4068.0	14.0	424.0	49.0	0.0	2.0
HMF003938A	HMF003938			Hartwig	Breast cancer	BRCA	Breast	Distant	False		True	PASS	True	True	True	False	3.75	FEMALE	True	MSS	HR_proficient	True	False	True	True	False	False	True	62.0	4473.0	4099.0	19.0	352.0	4038.0	19.0	351.0	59.0	1.0	1.0
HMF003951A	HMF003951			Hartwig	Breast cancer	BRCA	Breast	Unknown	False		True	PASS	True	True	True	False	3.4	FEMALE	True	MSS	HR_deficient							False	443.0	20335.0	19340.0	150.0	819.0	18968.0	144.0	810.0	366.0	5.0	3.0
HMF003956A	HMF003956			Hartwig	Breast cancer	BRCA	Breast	Distant	False		True	PASS	True	True	True	False	2.0	FEMALE	False	MSS	HR_proficient	False	False	True	True	False	False	True	109.0	2999.0	2749.0	36.0	212.0	1492.0	10.0	153.0	1255.0	26.0	57.0
HMF003968A	HMF003968			Hartwig	Breast cancer	BRCA	Breast	Unknown	False		True	PASS	True	True	True	False	2.92	FEMALE	True	MSS	HR_proficient							False	944.0	14304.0	13366.0	43.0	876.0	13220.0	41.0	854.0	136.0	2.0	8.0
HMF003975A	HMF003975			Hartwig	Breast cancer	BRCA	Breast	Distant	False		True	PASS	True	True	True	False	3.7	FEMALE	True	MSS	HR_proficient	True	False	True	True	False	False	True	1527.0	21792.0	19320.0	111.0	2331.0	19045.0	110.0	2308.0	263.0	2.0	11.0
HMF003981A	HMF003981			Hartwig	Breast cancer	BRCA	Breast	Distant	False		True	PASS	True	True	True	False	3.75	FEMALE	True	MSS	HR_proficient							False	324.0	30334.0	29376.0	77.0	865.0	29013.0	77.0	853.0	352.0	1.0	3.0
HMF003988A	HMF003988			Hartwig	Breast cancer	BRCA	Breast	Local	False		True	PASS	True	True	True	False	1.7	FEMALE	False	MSS	HR_proficient	False	False	True	True	True	False	True	463.0	28497.0	27080.0	99.0	1304.0	4826.0	46.0	631.0	22246.0	54.0	665.0
HMF003992A	HMF003992			Hartwig	Breast cancer	BRCA	Breast	Distant	False		True	PASS	True	True	True	False	2.82	FEMALE	True	MSS	HR_proficient	False	False	True	True	True	False	True	102.0	5464.0	5070.0	18.0	374.0	3988.0	14.0	346.0	1079.0	4.0	25.0
HMF003997A	HMF003997			Hartwig	Breast cancer	BRCA	Breast	Distant	False		True	PASS	True	True	True	False	2.04	FEMALE	False	MSS	HR_proficient	False	False	False	True	False	False	True	56.0	4254.0	3942.0	19.0	292.0	3937.0	19.0	291.0	3.0	1.0	1.0
HMF004004A	HMF004004			Hartwig	Breast cancer	BRCA	Breast	Distant	False		True	PASS	True	True	True	False	3.15	FEMALE	True	MSS	HR_proficient	False	False	True	True	True	False	True	217.0	14506.0	13964.0	19.0	511.0	13584.0	17.0	502.0	379.0	1.0	8.0
HMF004006A	HMF004006			Hartwig	Breast cancer	BRCA	Breast	Unknown	False		True	PASS	True	True	True	False	3.75	FEMALE	True	MSS	HR_proficient							False	367.0	16787.0	15324.0	270.0	1153.0	13763.0	237.0	1100.0	1537.0	37.0	40.0
HMF004010A	HMF004010			Hartwig	Breast cancer	BRCA	Breast	Local	False		True	PASS	True	True	True	False	2.04	FEMALE	False	MSS	HR_proficient	False	False	False	True	False	False	True	84.0	20907.0	20390.0	41.0	465.0	9768.0	20.0	353.0	10617.0	21.0	106.0
HMF004012A	HMF004012			Hartwig	Breast cancer	BRCA	Breast	Local	False		True	PASS	True	True	True	False	1.96	FEMALE	False	MSI	HR_proficient	False	False	False	True	False	False	True	98.0	30489.0	15904.0	42.0	14509.0	7527.0	15.0	7150.0	8368.0	24.0	7340.0
HMF004023A	HMF004023			Hartwig	Breast cancer	BRCA	Breast	Distant	False		True	PASS	True	True	True	False	3.55	MALE	True	MSS	HR_proficient	True	False	True	True	True	False	True	884.0	10763.0	10274.0	40.0	432.0	10266.0	40.0	426.0	1.0	0.0	1.0
HMF004030A	HMF004030			Hartwig	Breast cancer	BRCA	Breast	Distant	False		True	PASS	True	True	True	False	5.2	FEMALE	True	MSS	HR_proficient	True	False	True	True	False	False	True	39.0	4680.0	4362.0	13.0	303.0	4359.0	14.0	300.0	0.0	0.0	0.0
HMF004035A	HMF004035			Hartwig	Breast cancer	BRCA	Breast	Unknown	True	Not available for reuse because of insufficient informed consent	False	PASS	True	False	False	False	1.88	FEMALE	False	MSS	HR_proficient							False	69.0	7065.0	6724.0	13.0	316.0	6631.0	13.0	289.0	89.0	0.0	23.0
HMF004037A	HMF004037			Hartwig	Breast cancer	BRCA	Breast	Unknown	False		True	PASS	True	True	True	False	2.02	FEMALE	False	MSS	HR_proficient							False	56.0	10456.0	9807.0	23.0	617.0	9461.0	22.0	590.0	343.0	1.0	24.0
HMF004039A	HMF004039			Hartwig	Breast cancer	BRCA	Breast	Lymph	False		True	PASS	True	True	True	False	5.9	FEMALE	True	MSS	HR_proficient	True	True	True	True	True	False	True	250.0	35039.0	32970.0	262.0	1751.0	32949.0	261.0	1739.0	9.0	0.0	0.0
HMF004042A	HMF004042			Hartwig	Breast cancer	BRCA	Breast	Distant	False		True	PASS	True	True	True	False	3.3	FEMALE	True	MSS	HR_proficient	False	False	False	True	False	False	True	67.0	3880.0	3549.0	17.0	313.0	3133.0	17.0	304.0	415.0	0.0	8.0
HMF004046A	HMF004046			Hartwig	Breast cancer	BRCA	Breast	Unknown	False		True	PASS	True	True	True	False	1.82	FEMALE	False	MSS	HR_proficient							False	434.0	6245.0	5029.0	22.0	1185.0	4571.0	18.0	986.0	455.0	4.0	191.0
HMF004062A	HMF004062			Hartwig	Breast cancer	BRCA	Breast	Distant	False		True	PASS	True	True	True	False	4.35	FEMALE	True	MSS	HR_proficient	True	False	False	True	False	False	True	39.0	4506.0	3983.0	35.0	479.0	3257.0	13.0	386.0	717.0	23.0	87.0
HMF004071A	HMF004071			Hartwig	Breast cancer	BRCA	Breast	Unknown	False		True	PASS	True	True	True	False	3.1	FEMALE	True	MSS	HR_deficient	True	False	True	True	False	False	True	578.0	11999.0	10337.0	129.0	1499.0	10220.0	126.0	1457.0	87.0	2.0	6.0
HMF004072A	HMF004072			Hartwig	Breast cancer	BRCA	Breast	Unknown	False		True	PASS	True	True	True	False	1.82	FEMALE	False	MSS	HR_proficient							False	316.0	11426.0	10318.0	97.0	991.0	10150.0	95.0	972.0	163.0	1.0	14.0
HMF004075A	HMF004075			Hartwig	Breast cancer	BRCA	Breast	Unknown	False		True	PASS	True	True	True	False	3.2	FEMALE	True	MSS	HR_proficient							False	599.0	6897.0	6410.0	42.0	433.0	6407.0	42.0	430.0	1.0	0.0	1.0
HMF004078A	HMF004078			Hartwig	Breast cancer	BRCA	Breast	Distant	False		True	PASS	True	True	True	False	3.9	FEMALE	True	MSS	HR_proficient	True	False	True	True	True	False	True	174.0	5801.0	5339.0	13.0	439.0	5185.0	13.0	429.0	152.0	0.0	3.0
HMF004081A	HMF004081			Hartwig	Breast cancer	BRCA	Breast	Lymph	False		True	PASS	True	True	True	False	2.0	FEMALE	False	MSS	HR_proficient	False						True	98.0	24418.0	23718.0	35.0	649.0	7458.0	16.0	490.0	16255.0	19.0	152.0
HMF004090A	HMF004090			Hartwig	Breast cancer	BRCA	Breast	Unknown	False		True	PASS	True	True	True	False	1.88	FEMALE	False	MSS	HR_proficient							False	142.0	51741.0	50646.0	127.0	924.0	50589.0	127.0	904.0	39.0	0.0	0.0
HMF004094A	HMF004094			Hartwig	Breast cancer	BRCA	Breast	Distant	False		True	PASS	True	True	True	False	1.92	FEMALE	False	MSS	HR_proficient	True	False	False	True	False	False	True	39.0	2030.0	1901.0	8.0	118.0	249.0	2.0	28.0	1652.0	6.0	90.0
HMF004098A	HMF004098			Hartwig	Breast cancer	BRCA	Breast	Distant	False		True	PASS	True	True	True	False	3.4	FEMALE	True	MSS	HR_proficient	True	False	False	True	False	False	True	549.0	4839.0	4388.0	16.0	426.0	3025.0	6.0	344.0	1360.0	10.0	79.0
HMF004101A	HMF004101			Hartwig	Breast cancer	BRCA	Breast	Distant	False		True	PASS	True	True	True	False	1.62	FEMALE	False	MSS	HR_proficient	True	False	True	True	True	False	True	174.0	5823.0	5111.0	24.0	683.0	3198.0	17.0	445.0	1912.0	7.0	237.0
HMF004104A	HMF004104			Hartwig	Breast cancer	BRCA	Breast	Distant	False		True	PASS	True	True	True	False	3.25	FEMALE	True	MSS	HR_deficient	True	False	True	True	False	False	True	1008.0	8665.0	8009.0	30.0	609.0	8000.0	28.0	604.0	4.0	0.0	0.0
HMF004116A	HMF004116			Hartwig	Breast cancer	BRCA	Breast	Unknown	False		True	PASS	True	True	True	False	2.48	FEMALE	True	MSS	HR_proficient							False	104.0	7391.0	7056.0	28.0	299.0	7051.0	28.0	296.0	2.0	0.0	0.0
HMF004121A	HMF004121			Hartwig	Breast cancer	BRCA	Breast	Distant	False		True	PASS	True	True	True	False	1.68	FEMALE	False	MSS	HR_proficient	False	False	True	False	False	False	True	165.0	5140.0	4380.0	19.0	729.0	3994.0	19.0	678.0	383.0	0.0	48.0
HMF004127A	HMF004127			Hartwig	Breast cancer	BRCA	Breast	Distant	False		True	PASS	True	True	True	False	2.88	FEMALE	True	MSS	HR_proficient	True	False	True	True	True	False	True	40.0	4017.0	3585.0	5.0	421.0	3508.0	5.0	414.0	77.0	0.0	7.0
HMF004129A	HMF004129			Hartwig	Breast cancer	BRCA	Breast	Distant	False		True	PASS	True	True	True	False	2.22	FEMALE	False	MSS	HR_proficient	True	False	False	True	False	False	True	75.0	4467.0	3514.0	41.0	902.0	3462.0	42.0	884.0	41.0	0.0	9.0
HMF004131A	HMF004131			Hartwig	Breast cancer	BRCA	Breast	Distant	False		True	PASS	True	True	True	False	3.4	FEMALE	True	MSS	HR_proficient	False	False	True	True	False	False	True	117.0	30020.0	28960.0	79.0	953.0	28709.0	76.0	943.0	243.0	2.0	0.0
HMF004135A	HMF004135			Hartwig	Breast cancer	BRCA	Breast	Distant	False		True	PASS	True	True	True	False	2.2	FEMALE	False	MSS	HR_proficient	False	False	True	True	True	False	True	592.0	5737.0	5212.0	22.0	495.0	5183.0	22.0	491.0	26.0	0.0	1.0
HMF004136A	HMF004136			Hartwig	Breast cancer	BRCA	Breast	Local	False		True	PASS	True	True	True	False	2.18	FEMALE	False	MSS	HR_proficient	False	False	True	True	True	False	True	121.0	2969.0	2646.0	15.0	302.0	2414.0	12.0	287.0	231.0	3.0	14.0
HMF004157A	HMF004157			Hartwig	Breast cancer	BRCA	Breast	Distant	False		True	PASS	True	True	True	False	3.25	FEMALE	True	MSS	HR_proficient	False	False	True	False	False	False	True	257.0	13622.0	12564.0	86.0	959.0	12501.0	84.0	954.0	61.0	1.0	1.0
HMF004163A	HMF004163			Hartwig	Breast cancer	BRCA	Breast	Distant	False		True	PASS	True	True	True	False	2.24	FEMALE	False	MSS	HR_proficient	False	False	False	True	False	False	True	15.0	3126.0	2759.0	10.0	352.0	2000.0	9.0	278.0	758.0	1.0	73.0
HMF004170A	HMF004170			Hartwig	Breast cancer	BRCA	Breast	Distant	False		True	PASS	True	True	True	False	3.75	FEMALE	True	MSS	HR_proficient	True	False	True	False	False	False	True	60.0	11506.0	10724.0	49.0	719.0	5850.0	25.0	533.0	4872.0	24.0	184.0
HMF004172A	HMF004172			Hartwig	Breast cancer	BRCA	Breast	Distant	False		True	PASS	True	True	True	False	2.08	FEMALE	False	MSS	HR_deficient	False	False	True	True	False	False	True	536.0	9385.0	8373.0	85.0	916.0	7761.0	82.0	871.0	606.0	3.0	38.0
HMF004174A	HMF004174			Hartwig	Breast cancer	BRCA	Breast	Distant	False		True	PASS	True	True	True	False	1.76	FEMALE	False	MSS	HR_deficient	True	False	True	False	False	False	True	436.0	9242.0	8180.0	52.0	996.0	7198.0	44.0	813.0	963.0	9.0	166.0
HMF004214A	HMF004214			Hartwig	Breast cancer	BRCA	Breast	Unknown	False		True	PASS	True	True	True	False	1.94	FEMALE	False	MSS	HR_proficient							False	97.0	3257.0	2984.0	20.0	251.0	2758.0	18.0	227.0	223.0	3.0	23.0
HMF004215A	HMF004215			Hartwig	Breast cancer	BRCA	Breast	Distant	False		True	PASS	True	True	True	False	2.8	FEMALE	True	MSS	HR_proficient	True	False	True	False	True	False	True	861.0	38301.0	36193.0	426.0	1650.0	36167.0	427.0	1633.0	6.0	0.0	0.0
HMF004227A	HMF004227			Hartwig	Breast cancer	BRCA	Breast	Distant	False		True	PASS	True	True	True	False	5.9	FEMALE	True	MSS	HR_proficient	True	False	True	True	True	False	True	924.0	28127.0	25363.0	267.0	2426.0	25342.0	267.0	2415.0	6.0	0.0	0.0
HMF004232A	HMF004232			Hartwig	Breast cancer	BRCA	Breast	Unknown	False		True	PASS	True	True	True	False	2.06	FEMALE	False	MSS	HR_deficient							False	260.0	17407.0	16194.0	125.0	1046.0	15236.0	103.0	947.0	936.0	19.0	71.0
HMF004244A	HMF004244			Hartwig	Breast cancer	BRCA	Breast	Distant	True	Duplicate biopsy	False	PASS	True	False	False	False	2.08	FEMALE	False	MSS	HR_proficient	False						True	100.0	3592.0	3197.0	11.0	381.0	2920.0	9.0	368.0	273.0	2.0	9.0
HMF004244B	HMF004244			Hartwig	Breast cancer	BRCA	Breast	Distant	False		True	PASS	True	True	True	False	2.04	FEMALE	False	MSS	HR_proficient	False						True	108.0	4788.0	4246.0	20.0	521.0	2608.0	10.0	385.0	1633.0	10.0	131.0
HMF004268A	HMF004268			Hartwig	Breast cancer	BRCA	Breast	Unknown	False		True	PASS	True	True	True	False	3.35	FEMALE	True	MSS	HR_proficient							False	256.0	6032.0	5683.0	19.0	323.0	5679.0	19.0	322.0	4.0	0.0	0.0
HMF004276A	HMF004276			Hartwig	Breast cancer	BRCA	Breast	Distant	False		True	PASS	True	True	True	False	2.22	FEMALE	False	MSS	HR_proficient	False	False	True	True	False	False	True	44.0	4001.0	3593.0	19.0	387.0	3336.0	18.0	366.0	252.0	0.0	17.0
HMF004277A	HMF004277			Hartwig	Breast cancer	BRCA	Breast	Lymph	False		True	PASS	True	True	True	False	1.96	FEMALE	False	MSS	HR_proficient	True						True	99.0	3236.0	2855.0	15.0	362.0	2700.0	12.0	339.0	155.0	2.0	23.0
HMF004286A	HMF004286			Hartwig	Breast cancer	BRCA	Breast	Distant	False		True	PASS	True	True	True	False	2.04	FEMALE	False	MSS	HR_proficient	False						True	379.0	9708.0	8515.0	74.0	1105.0	8287.0	73.0	1064.0	225.0	1.0	34.0
HMF004287A	HMF004287			Hartwig	Breast cancer	BRCA	Breast	Lymph	False		True	PASS	True	True	True	False	1.96	FEMALE	False	MSS	HR_proficient	False						True	85.0	6442.0	5960.0	9.0	468.0	5341.0	8.0	441.0	615.0	2.0	25.0
HMF004313A	HMF004313			Hartwig	Breast cancer	BRCA	Breast	Unknown	False		True	PASS	True	True	True	False	3.25	FEMALE	True	MSS	HR_proficient							False	113.0	18115.0	17346.0	112.0	627.0	4402.0	20.0	452.0	12941.0	92.0	172.0
HMF004315A	HMF004315			Hartwig	Breast cancer	BRCA	Breast	Lymph	False		True	PASS	True	True	True	False	1.8	FEMALE	False	MSS	HR_proficient	True	False	False	True	False	False	True	90.0	2812.0	2395.0	15.0	396.0	2227.0	15.0	351.0	167.0	0.0	44.0
HMF004321A	HMF004321			Hartwig	Breast cancer	BRCA	Breast	Unknown	False		True	PASS	True	True	True	False	3.15	FEMALE	True	MSS	HR_proficient							False	278.0	5457.0	4861.0	30.0	552.0	4785.0	29.0	547.0	72.0	0.0	1.0
HMF004323A	HMF004323			Hartwig	Breast cancer	BRCA	Breast	Unknown	False		True	PASS	True	True	True	False	3.3	FEMALE	True	MSS	HR_proficient							False	267.0	6754.0	6137.0	48.0	565.0	6132.0	49.0	563.0	1.0	0.0	0.0
HMF004333A	HMF004333			Hartwig	Breast cancer	BRCA	Breast	Unknown	False		True	PASS	True	True	True	False	2.92	FEMALE	True	MSS	HR_deficient							False	761.0	14879.0	12776.0	79.0	1999.0	12541.0	73.0	1964.0	216.0	2.0	13.0
HMF004338A	HMF004338			Hartwig	Breast cancer	BRCA	Breast	Unknown	False		True	PASS	True	True	True	False	3.0	FEMALE	True	MSS	HR_proficient							False	497.0	7893.0	6898.0	94.0	882.0	6513.0	85.0	866.0	378.0	6.0	8.0
HMF004341A	HMF004341			Hartwig	Breast cancer	BRCA	Breast	Unknown	True	Not available for reuse because of insufficient informed consent	False	PASS	True	False	False	False	4.3	FEMALE	True	MSS	HR_proficient							False	236.0	5958.0	5460.0	28.0	468.0	5458.0	28.0	466.0	0.0	0.0	0.0
HMF004364A	HMF004364			Hartwig	Breast cancer	BRCA	Breast	Unknown	False		True	PASS	True	True	True	False	3.75	MALE	True	MSS	HR_proficient							False	587.0	13718.0	13011.0	35.0	660.0	12926.0	34.0	657.0	85.0	1.0	1.0
HMF004366A	HMF004366			Hartwig	Breast cancer	BRCA	Breast	Unknown	False		True	PASS	True	True	True	False	1.9	FEMALE	False	MSS	HR_proficient							False	126.0	4587.0	4144.0	48.0	387.0	4018.0	45.0	385.0	126.0	3.0	2.0
HMF004381A	HMF004381			Hartwig	Breast cancer	BRCA	Breast	Distant	False		True	PASS	True	True	True	False	2.78	FEMALE	True	MSS	HR_proficient	True	False	True	True	True	False	True	339.0	7634.0	7061.0	34.0	527.0	6591.0	32.0	516.0	466.0	2.0	3.0
HMF004386A	HMF004386			Hartwig	Breast cancer	BRCA	Breast	Distant	False		True	PASS	True	True	True	False	3.35	FEMALE	True	MSS	HR_proficient	True	False	True	True	True	False	True	178.0	7803.0	7286.0	35.0	473.0	7285.0	34.0	472.0	1.0	0.0	0.0
HMF004416A	HMF004416			Hartwig	Breast cancer	BRCA	Breast	Unknown	False		True	PASS	True	True	True	False	3.15	FEMALE	True	MSS	HR_proficient							False	629.0	10754.0	9771.0	41.0	922.0	9767.0	40.0	919.0	1.0	0.0	0.0
HMF004429A	HMF004429			Hartwig	Breast cancer	BRCA	Breast	Unknown	False		True	PASS	True	True	True	False	1.88	FEMALE	False	MSS	HR_proficient							False	289.0	4452.0	3711.0	44.0	687.0	3403.0	43.0	665.0	304.0	1.0	18.0
HMF004436A	HMF004436			Hartwig	Breast cancer	BRCA	Breast	Unknown	False		True	PASS	True	True	True	False	1.72	FEMALE	False	MSS	HR_deficient							False	415.0	6947.0	6147.0	89.0	700.0	5396.0	91.0	643.0	726.0	6.0	48.0
HMF004453A	HMF004453			Hartwig	Breast cancer	BRCA	Breast	Unknown	False		True	PASS	True	True	True	False	2.2	FEMALE	False	MSS	HR_proficient							False	191.0	4391.0	4000.0	14.0	373.0	3996.0	14.0	370.0	2.0	0.0	1.0
HMF004454A	HMF004454			Hartwig	Breast cancer	BRCA	Breast	Unknown	False		True	PASS	True	True	True	False	4.3	FEMALE	True	MSS	HR_proficient							False	1108.0	13777.0	12467.0	61.0	1236.0	12375.0	60.0	1226.0	83.0	0.0	1.0
HMF004462A	HMF004462			Hartwig	Breast cancer	BRCA	Breast	Unknown	False		True	PASS	True	True	True	False	2.94	FEMALE	True	MSS	HR_proficient							False	174.0	5326.0	4883.0	31.0	403.0	4824.0	30.0	399.0	58.0	1.0	3.0
HMF004471A	HMF004471			Hartwig	Breast cancer	BRCA	Breast	Unknown	False		True	PASS	True	True	True	False	3.85	FEMALE	True	MSS	HR_proficient							False	223.0	3831.0	3362.0	11.0	454.0	3194.0	9.0	428.0	166.0	2.0	25.0
HMF004476A	HMF004476			Hartwig	Breast cancer	BRCA	Breast	Unknown	False		True	PASS	True	True	True	False	2.8	FEMALE	True	MSS	HR_proficient							False	1136.0	19288.0	16310.0	165.0	2781.0	15925.0	161.0	2734.0	371.0	3.0	20.0
HMF004514A	HMF004514			Hartwig	Breast cancer	BRCA	Breast	Unknown	False		True	PASS	True	True	True	False	3.35	FEMALE	True	MSS	HR_proficient							False	311.0	6640.0	6106.0	64.0	462.0	6062.0	63.0	458.0	37.0	1.0	1.0
HMF004515A	HMF004515			Hartwig	Breast cancer	BRCA	Breast	Unknown	False		True	PASS	True	True	True	False	1.94	FEMALE	False	MSS	HR_proficient							False	97.0	7861.0	7092.0	24.0	734.0	5206.0	18.0	678.0	1886.0	6.0	54.0
HMF004516A	HMF004516			Hartwig	Breast cancer	BRCA	Breast	Unknown	False		True	PASS	True	True	True	False	1.88	FEMALE	False	MSS	HR_proficient							False	94.0	25417.0	24315.0	61.0	1022.0	24058.0	61.0	1003.0	246.0	1.0	9.0
HMF004517A	HMF004517			Hartwig	Breast cancer	BRCA	Breast	Unknown	False		True	PASS	True	True	True	False	3.9	FEMALE	True	MSS	HR_proficient							False	238.0	2449.0	2213.0	8.0	227.0	1902.0	8.0	215.0	310.0	0.0	11.0
HMF004525A	HMF004525			Hartwig	Breast cancer	BRCA	Breast	Unknown	False		True	PASS	True	True	True	False	1.88	FEMALE	False	MSS	HR_proficient							False	91.0	2290.0	2069.0	13.0	203.0	1169.0	7.0	115.0	897.0	6.0	85.0
HMF004530A	HMF004530			Hartwig	Breast cancer	BRCA	Breast	Unknown	False		True	PASS	True	True	True	False	3.55	FEMALE	True	MSS	HR_proficient							False	355.0	6717.0	6020.0	23.0	667.0	5898.0	24.0	649.0	119.0	0.0	17.0
HMF004538A	HMF004538			Hartwig	Breast cancer	BRCA	Breast	Unknown	False		True	PASS	True	True	True	False	2.06	FEMALE	False	MSS	HR_proficient							False	273.0	9893.0	9329.0	42.0	514.0	9306.0	42.0	510.0	20.0	0.0	0.0
HMF004540A	HMF004540			Hartwig	Breast cancer	BRCA	Breast	Unknown	False		True	PASS	True	True	True	False	3.3	FEMALE	True	MSS	HR_proficient							False	257.0	8164.0	6982.0	85.0	1079.0	6859.0	84.0	1064.0	114.0	1.0	9.0
HMF004543A	HMF004543			Hartwig	Breast cancer	BRCA	Breast	Unknown	False		True	PASS	True	True	True	False	2.92	FEMALE	True	MSS	HR_deficient							False	704.0	23912.0	22101.0	210.0	1568.0	21858.0	204.0	1548.0	233.0	3.0	1.0
HMF004547A	HMF004547			Hartwig	Breast cancer	BRCA	Breast	Unknown	True	Not available for reuse because of insufficient informed consent	False	PASS	True	False	False	False	3.5	FEMALE	True	MSS	HR_proficient							False	223.0	6723.0	6104.0	35.0	576.0	5808.0	33.0	553.0	287.0	2.0	15.0
HMF004550A	HMF004550			Hartwig	Breast cancer	BRCA	Breast	Unknown	False		True	PASS	True	True	True	False	1.9	FEMALE	False	MSS	HR_proficient							False	286.0	34591.0	33884.0	89.0	600.0	31583.0	80.0	561.0	2294.0	8.0	33.0
HMF004563A	HMF004563			Hartwig	Breast cancer	BRCA	Breast	Unknown	False		True	PASS	True	True	True	False	3.9	FEMALE	True	MSS	HR_proficient							False	1002.0	26462.0	23265.0	301.0	2833.0	22201.0	273.0	2773.0	1040.0	27.0	36.0
HMF004564A	HMF004564			Hartwig	Breast cancer	BRCA	Breast	Unknown	False		True	PASS	True	True	True	False	2.32	FEMALE	False	MSS	HR_proficient							False	105.0	4819.0	4411.0	8.0	397.0	3743.0	8.0	392.0	665.0	1.0	4.0
HMF004586A	HMF004586			Hartwig	Breast cancer	BRCA	Breast	Unknown	True	Not available for reuse because of insufficient informed consent	False	PASS	True	False	False	False	1.82	FEMALE	False	MSS	HR_proficient							False	98.0	4871.0	4409.0	28.0	429.0	3417.0	24.0	346.0	989.0	4.0	80.0
HMF004600A	HMF004600			Hartwig	Breast cancer	BRCA	Breast	Unknown	False		True	PASS	True	True	True	False	3.6	FEMALE	True	MSS	HR_proficient							False	296.0	3745.0	3261.0	10.0	470.0	3223.0	9.0	466.0	38.0	1.0	2.0
HMF004614A	HMF004614			Hartwig	Breast cancer	BRCA	Breast	Unknown	False		True	PASS	True	True	True	False	2.12	FEMALE	False	MSS	HR_proficient							False	114.0	17906.0	16958.0	64.0	866.0	15938.0	60.0	748.0	1012.0	3.0	107.0
HMF004644A	HMF004644			Hartwig	Breast cancer	BRCA	Breast	Unknown	False		True	PASS	True	True	True	False	2.1	FEMALE	False	MSS	HR_proficient							False	121.0	4235.0	3843.0	8.0	376.0	3612.0	9.0	350.0	226.0	1.0	23.0
HMF004645A	HMF004645			Hartwig	Breast cancer	BRCA	Breast	Unknown	False		True	PASS	True	True	True	False	2.04	FEMALE	False	MSS	HR_proficient							False	42.0	2780.0	2455.0	2.0	319.0	2311.0	1.0	300.0	142.0	1.0	17.0
HMF004648A	HMF004648			Hartwig	Breast cancer	BRCA	Breast	Unknown	False		True	PASS	True	True	True	False	2.02	FEMALE	False	MSS	HR_deficient							False	390.0	8339.0	7260.0	90.0	967.0	6974.0	85.0	902.0	280.0	4.0	56.0
HMF004657A	HMF004657			Hartwig	Breast cancer	BRCA	Breast	Unknown	False		True	PASS	True	True	True	False	3.0	FEMALE	True	MSS	HR_proficient							False	275.0	7004.0	6296.0	38.0	656.0	5059.0	25.0	582.0	1236.0	11.0	69.0
HMF004663A	HMF004663			Hartwig	Breast cancer	BRCA	Breast	Unknown	False		True	PASS	True	True	True	False	3.1	FEMALE	True	MSS	HR_proficient							False	450.0	10506.0	9764.0	73.0	655.0	9706.0	73.0	648.0	52.0	1.0	1.0
HMF004666A	HMF004666			Hartwig	Breast cancer	BRCA	Breast	Unknown	False		True	PASS	True	True	True	False	2.14	FEMALE	False	MSS	HR_proficient							False	95.0	7188.0	6879.0	22.0	274.0	6714.0	21.0	272.0	164.0	1.0	1.0
HMF004670A	HMF004670			Hartwig	Breast cancer	BRCA	Breast	Unknown	False		True	PASS	True	True	True	False	3.5	FEMALE	True	MSS	HR_proficient							False	157.0	3314.0	2898.0	6.0	403.0	2863.0	6.0	399.0	34.0	0.0	1.0
HMF004675A	HMF004675			Hartwig	Breast cancer	BRCA	Breast	Unknown	False		True	PASS	True	True	True	False	3.5	FEMALE	True	MSS	HR_deficient							False	2423.0	10217.0	9518.0	46.0	639.0	9512.0	44.0	630.0	0.0	0.0	0.0
HMF004683A	HMF004683			Hartwig	Breast cancer	BRCA	Breast	Unknown	False		True	PASS	True	True	True	False	1.7	FEMALE	False	MSS	HR_proficient							False	119.0	9852.0	9286.0	26.0	528.0	8896.0	22.0	473.0	384.0	5.0	51.0
HMF004685A	HMF004685			Hartwig	Breast cancer	BRCA	Breast	Unknown	True	Not available for reuse because of insufficient informed consent	False	PASS	True	False	False	False	3.0	FEMALE	True	MSS	HR_deficient							False	645.0	20505.0	17408.0	242.0	2765.0	15576.0	224.0	2622.0	1782.0	5.0	51.0
HMF004695A	HMF004695			Hartwig	Breast cancer	BRCA	Breast	Unknown	False		True	PASS	True	True	True	False	1.62	FEMALE	False	MSS	HR_deficient							False	1160.0	14639.0	12484.0	90.0	2031.0	11273.0	78.0	1892.0	1190.0	11.0	120.0
HMF004700A	HMF004700			Hartwig	Breast cancer	BRCA	Breast	Unknown	True	Not available for reuse because of insufficient informed consent	False	PASS	True	False	False	False	2.02	FEMALE	False	MSS	HR_proficient							False	4.0	4232.0	3765.0	20.0	444.0	3558.0	21.0	401.0	203.0	1.0	42.0
HMF004714A	HMF004714			Hartwig	Breast cancer	BRCA	Breast	Unknown	False		True	PASS	True	True	True	False	2.72	FEMALE	True	MSS	HR_proficient							False	1190.0	8564.0	7147.0	109.0	1287.0	4681.0	79.0	1060.0	2453.0	30.0	211.0
HMF004716A	HMF004716			Hartwig	Breast cancer	BRCA	Breast	Unknown	False		True	PASS	True	True	True	False	2.7	FEMALE	True	MSS	HR_proficient							False	27.0	3190.0	2872.0	16.0	298.0	2586.0	14.0	290.0	286.0	2.0	8.0
HMF004729A	HMF004729			Hartwig	Breast cancer	BRCA	Breast	Unknown	False		True	PASS	True	True	True	False	1.76	FEMALE	False	MSS	HR_deficient							False	246.0	6521.0	5400.0	57.0	1055.0	5169.0	56.0	1022.0	228.0	1.0	28.0
HMF004752A	HMF004752			Hartwig	Breast cancer	BRCA	Breast	Unknown	False		True	PASS	True	True	True	False	2.04	FEMALE	False	MSS	HR_proficient							False	60.0	18805.0	18373.0	39.0	383.0	16844.0	32.0	363.0	1520.0	5.0	9.0
HMF004762A	HMF004762			Hartwig	Breast cancer	BRCA	Breast	Unknown	False		True	PASS	True	True	True	False	4.65	FEMALE	True	MSS	HR_proficient							False	620.0	18751.0	17391.0	109.0	1223.0	17016.0	104.0	1203.0	363.0	3.0	6.0
HMF004764A	HMF004764			Hartwig	Breast cancer	BRCA	Breast	Unknown	False		True	PASS	True	True	True	False	1.94	FEMALE	False	MSS	HR_proficient							False	120.0	5038.0	4540.0	20.0	475.0	3199.0	15.0	420.0	1338.0	6.0	54.0
HMF004787A	HMF004787			Hartwig	Breast cancer	BRCA	Breast	Unknown	False		True	PASS	True	True	True	False	3.2	FEMALE	True	MSS	HR_proficient							False	191.0	15212.0	14378.0	62.0	756.0	14234.0	62.0	751.0	140.0	0.0	1.0
HMF004791A	HMF004791			Hartwig	Breast cancer	BRCA	Breast	Unknown	False		True	PASS	True	True	True	False	1.9	FEMALE	False	MSS	HR_proficient							False	218.0	8634.0	8035.0	24.0	558.0	7619.0	24.0	504.0	412.0	0.0	49.0
HMF004801A	HMF004801			Hartwig	Breast cancer	BRCA	Breast	Unknown	False		True	PASS	True	True	True	False	3.9	FEMALE	True	MSS	HR_deficient							False	861.0	17961.0	15928.0	172.0	1816.0	15823.0	166.0	1782.0	85.0	1.0	1.0
HMF004804A	HMF004804			Hartwig	Breast cancer	BRCA	Breast	Unknown	False		True	PASS	True	True	True	False	3.05	FEMALE	True	MSS	HR_proficient							False	533.0	9768.0	8116.0	83.0	1540.0	8097.0	83.0	1529.0	10.0	0.0	0.0
HMF004821A	HMF004821			Hartwig	Breast cancer	BRCA	Breast	Unknown	False		True	PASS	True	True	True	False	3.45	FEMALE	True	MSS	HR_proficient							False	63.0	2975.0	2544.0	5.0	423.0	2474.0	5.0	413.0	67.0	0.0	7.0
HMF004848A	HMF004848			Hartwig	Breast cancer	BRCA	Breast	Unknown	False		True	PASS	True	True	True	False	2.0	FEMALE	False	MSS	HR_proficient							False	133.0	53176.0	52301.0	74.0	749.0	50724.0	71.0	735.0	1569.0	3.0	6.0
HMF004855A	HMF004855			Hartwig	Breast cancer	BRCA	Breast	Unknown	False		True	PASS	True	True	True	False	3.1	FEMALE	True	MSS	HR_proficient							False	661.0	20681.0	18336.0	193.0	2116.0	18171.0	187.0	2086.0	152.0	3.0	17.0
HMF004878A	HMF004878			Hartwig	Breast cancer	BRCA	Breast	Unknown	False		True	PASS	True	True	True	False	3.1	FEMALE	True	MSS	HR_proficient							False	1565.0	14977.0	12610.0	241.0	2083.0	6821.0	72.0	1290.0	5773.0	170.0	776.0
HMF004880A	HMF004880			Hartwig	Breast cancer	BRCA	Breast	Unknown	False		True	PASS	True	True	True	False	3.25	FEMALE	True	MSS	HR_proficient							False	16.0	5280.0	4756.0	18.0	506.0	4548.0	15.0	492.0	206.0	3.0	12.0
HMF004884A	HMF004884			Hartwig	Breast cancer	BRCA	Breast	Unknown	False		True	PASS	True	True	True	False	3.05	FEMALE	True	MSS	HR_proficient							False	84.0	7480.0	6715.0	23.0	736.0	6543.0	22.0	726.0	168.0	1.0	7.0
HMF004906A	HMF004906			Hartwig	Breast cancer	BRCA	Breast	Unknown	False		True	PASS	True	True	True	False	2.1	FEMALE	False	MSS	HR_proficient							False	50.0	26601.0	25823.0	54.0	703.0	24995.0	46.0	644.0	815.0	9.0	44.0
HMF004922A	HMF004922			Hartwig	Breast cancer	BRCA	Breast	Unknown	False		True	PASS	True	True	True	False	2.68	FEMALE	True	MSS	HR_deficient							False	1075.0	21370.0	18951.0	185.0	2194.0	15654.0	134.0	1882.0	3264.0	52.0	277.0
HMF004923A	HMF004923			Hartwig	Breast cancer	BRCA	Breast	Unknown	False		True	PASS	True	True	True	False	1.98	FEMALE	False	MSS	HR_proficient							False	23.0	2170.0	1994.0	8.0	167.0	1869.0	7.0	158.0	123.0	1.0	7.0
HMF004936A	HMF004936			Hartwig	Breast cancer	BRCA	Breast	Unknown	False		True	PASS	True	True	True	False	4.1	FEMALE	True	MSS	HR_proficient							False	274.0	5890.0	5401.0	11.0	465.0	5192.0	11.0	453.0	209.0	0.0	13.0
HMF004941A	HMF004941			Hartwig	Breast cancer	BRCA	Breast	Unknown	False		True	PASS	True	True	True	False	2.08	MALE	False	MSS	HR_proficient							False	35.0	2876.0	2417.0	13.0	444.0	2310.0	12.0	409.0	103.0	0.0	31.0
HMF004965A	HMF004965			Hartwig	Breast cancer	BRCA	Breast	Unknown	False		True	PASS	True	True	True	False	2.86	FEMALE	True	MSS	HR_proficient							False	393.0	11308.0	10143.0	92.0	1050.0	9973.0	89.0	1043.0	164.0	2.0	1.0
HMF004971A	HMF004971			Hartwig	Breast cancer	BRCA	Breast	Unknown	False		True	PASS	True	True	True	False	2.92	FEMALE	True	MSS	HR_proficient							False	375.0	12073.0	11006.0	153.0	898.0	7582.0	69.0	833.0	3406.0	87.0	56.0
HMF004973A	HMF004973			Hartwig	Breast cancer	BRCA	Breast	Unknown	False		True	PASS	True	True	True	False	2.56	FEMALE	True	MSS	HR_proficient							False	140.0	5509.0	5030.0	35.0	439.0	4738.0	35.0	431.0	291.0	0.0	7.0
HMF004979A	HMF004979			Hartwig	Breast cancer	BRCA	Breast	Unknown	False		True	PASS	True	True	True	False	3.4	FEMALE	True	MSS	HR_proficient							False	287.0	7855.0	7317.0	28.0	492.0	6459.0	23.0	463.0	854.0	4.0	22.0
HMF005006A	HMF005006			Hartwig	Breast cancer	BRCA	Breast	Unknown	False		True	PASS	True	True	True	False	2.1	FEMALE	False	MSS	HR_proficient							False	1076.0	21339.0	20805.0	44.0	466.0	20538.0	41.0	448.0	260.0	3.0	11.0
HMF005010A	HMF005010			Hartwig	Breast cancer	BRCA	Breast	Unknown	False		True	PASS	True	True	True	False	2.46	FEMALE	True	MSS	HR_deficient							False	932.0	21405.0	18323.0	243.0	2745.0	14153.0	203.0	2280.0	4104.0	35.0	390.0
HMF005011A	HMF005011			Hartwig	Breast cancer	BRCA	Breast	Unknown	False		True	PASS	True	True	True	False	3.2	FEMALE	True	MSS	HR_proficient							False	665.0	8513.0	7687.0	36.0	778.0	7104.0	33.0	734.0	580.0	3.0	41.0
HMF005021A	HMF005021			Hartwig	Breast cancer	BRCA	Breast	Unknown	False		True	PASS	True	True	True	False	2.14	FEMALE	False	MSS	HR_proficient							False	129.0	3176.0	2785.0	11.0	371.0	2671.0	9.0	364.0	114.0	2.0	7.0
HMF005022A	HMF005022			Hartwig	Breast cancer	BRCA	Breast	Unknown	False		True	PASS	True	True	True	False	2.9	FEMALE	True	MSS	HR_proficient							False	646.0	7239.0	6557.0	24.0	647.0	6271.0	23.0	635.0	280.0	1.0	6.0
HMF005030A	HMF005030			Hartwig	Breast cancer	BRCA	Breast	Unknown	False		True	PASS	True	True	True	False	3.75	FEMALE	True	MSS	HR_proficient							False	22.0	3305.0	3085.0	18.0	196.0	3083.0	18.0	194.0	0.0	0.0	0.0
HMF005071A	HMF005071			Hartwig	Breast cancer	BRCA	Breast	Unknown	False		True	PASS	True	True	True	False	1.98	FEMALE	False	MSS	HR_proficient							False	26.0	3255.0	2834.0	14.0	405.0	2209.0	12.0	332.0	622.0	1.0	69.0
HMF005110A	HMF005110			Hartwig	Breast cancer	BRCA	Breast	Unknown	False		True	PASS	True	True	True	False	4.75	FEMALE	True	MSS	HR_proficient							False	218.0	12956.0	12001.0	46.0	893.0	11948.0	45.0	885.0	46.0	0.0	1.0
HMF005128A	HMF005128			Hartwig	Breast cancer	BRCA	Breast	Unknown	False		True	PASS	True	True	True	False	3.25	FEMALE	True	MSS	HR_proficient							False	83.0	49589.0	48843.0	67.0	630.0	48422.0	67.0	622.0	416.0	0.0	2.0
HMF005129A	HMF005129			Hartwig	Breast cancer	BRCA	Breast	Unknown	False		True	PASS	True	True	True	False	1.98	FEMALE	False	MSS	HR_proficient							False	96.0	12353.0	11872.0	28.0	446.0	11500.0	26.0	438.0	370.0	2.0	4.0
HMF005131A	HMF005131			Hartwig	Breast cancer	BRCA	Breast	Unknown	False		True	PASS	True	True	True	False	2.24	FEMALE	False	MSS	HR_proficient							False	155.0	4727.0	4269.0	12.0	443.0	3687.0	10.0	428.0	582.0	2.0	15.0
HMF005139A	HMF005139			Hartwig	Breast cancer	BRCA	Breast	Unknown	False		True	PASS	True	True	True	False	2.82	FEMALE	True	MSS	HR_proficient							False	445.0	10569.0	8763.0	129.0	1643.0	8281.0	123.0	1578.0	469.0	3.0	49.0
HMF005141A	HMF005141			Hartwig	Breast cancer	BRCA	Breast	Unknown	False		True	PASS	True	True	True	False	4.05	FEMALE	True	MSS	HR_proficient							False	339.0	6746.0	6374.0	35.0	327.0	6373.0	34.0	325.0	0.0	0.0	0.0
HMF005145A	HMF005145			Hartwig	Breast cancer	BRCA	Breast	Unknown	True	Not available for reuse because of insufficient informed consent	False	PASS	True	False	False	False	3.0	FEMALE	True	MSS	HR_proficient							False	731.0	9783.0	8732.0	166.0	866.0	8613.0	161.0	852.0	112.0	5.0	3.0
HMF005152A	HMF005152			Hartwig	Breast cancer	BRCA	Breast	Unknown	True	Not available for reuse because of insufficient informed consent	False	PASS	True	False	False	False	1.94	FEMALE	False	MSS	HR_proficient							False	84.0	4125.0	3720.0	10.0	390.0	3030.0	6.0	335.0	687.0	4.0	53.0
HMF005154A	HMF005154			Hartwig	Breast cancer	BRCA	Breast	Unknown	True	Not available for reuse because of insufficient informed consent	False	PASS	True	False	False	False	4.85	FEMALE	True	MSS	HR_proficient							False	791.0	9522.0	8695.0	93.0	716.0	4080.0	34.0	412.0	4603.0	59.0	285.0
HMF005156A	HMF005156			Hartwig	Breast cancer	BRCA	Breast	Unknown	False		True	PASS	True	True	True	False	3.35	FEMALE	True	MSS	HR_proficient							False	357.0	7394.0	6749.0	65.0	571.0	6722.0	63.0	568.0	26.0	0.0	1.0
HMF000327A	HMF000327			Hartwig	Cervix carcinoma	CESC	Gyn	Distant	False		True	PASS	True	True	True	False	3.15	FEMALE	True	MSS	HR_proficient	False						True	98.0	10921.0	9904.0	34.0	965.0	9464.0	32.0	937.0	436.0	1.0	20.0
HMF000328A	HMF000328			Hartwig	Cervix carcinoma	CESC	Gyn	Local	False		True	PASS	True	True	True	True	2.26	FEMALE	False	MSS	HR_proficient	True	False	True	False	False	False	True	250.0	15430.0	13418.0	587.0	1330.0	13138.0	576.0	1279.0	271.0	10.0	38.0
HMF000343A	HMF000343			Hartwig	Cervix carcinoma	CESC	Gyn	Distant	False		True	PASS	True	True	True	True	3.05	FEMALE	True	MSS	HR_proficient	True	False	True	False	False	False	True	241.0	47391.0	46261.0	156.0	949.0	44182.0	140.0	888.0	2064.0	13.0	46.0
HMF000440A	HMF000440			Hartwig	Cervix carcinoma	CESC	Gyn	Distant	False		True	PASS	True	True	True	False	2.34	FEMALE	False	MSS	HR_proficient	False						True	51.0	20036.0	18939.0	32.0	1048.0	15313.0	27.0	899.0	3621.0	5.0	141.0
HMF000471A	HMF000471			Hartwig	Cervix carcinoma	CESC	Gyn	Distant	False		True	PASS	True	True	True	False	3.1	FEMALE	True	MSS	HR_proficient	True	False	True	False	True	False	True	241.0	22806.0	21621.0	151.0	994.0	21132.0	148.0	967.0	472.0	2.0	12.0
HMF000544A	HMF000544			Hartwig	Cervix carcinoma	CESC	Gyn	Distant	False		True	PASS	True	True	True	True	2.9	FEMALE	True	MSS	HR_proficient	False						True	254.0	6024.0	5471.0	22.0	526.0	5080.0	23.0	494.0	387.0	0.0	30.0
HMF000546A	HMF000546			Hartwig	Cervix carcinoma	CESC	Gyn	Lymph	False		True	PASS	True	True	True	False	2.18	FEMALE	False	MSS	HR_proficient	True	False	True	False	False	False	True	80.0	73497.0	72504.0	155.0	767.0	71421.0	138.0	736.0	1065.0	16.0	17.0
HMF000810A	HMF000810			Hartwig	Cervix carcinoma	CESC	Gyn	Unknown	False		True	PASS	True	True	True	True	2.18	FEMALE	False	MSS	HR_proficient	False	False	True	False	False	False	True	109.0	6524.0	5892.0	63.0	560.0	5443.0	47.0	543.0	446.0	17.0	16.0
HMF000905A	HMF000905			Hartwig	Cervix carcinoma	CESC	Gyn	Local	False		True	PASS	True	True	True	False	3.35	FEMALE	True	MSS	HR_proficient	True	False	True	False	False	False	True	187.0	13338.0	11489.0	329.0	1487.0	9997.0	300.0	1372.0	1488.0	28.0	109.0
HMF001101B	HMF001101			Hartwig	Cervix carcinoma	CESC	Gyn	Distant	False		True	PASS	True	True	True	True	1.94	FEMALE	False	MSS	HR_proficient	True	False	True	False	False	False	True	70.0	11212.0	10303.0	137.0	758.0	9768.0	113.0	547.0	529.0	24.0	205.0
HMF001101A	HMF001101			Hartwig	Cervix carcinoma	CESC	Gyn	Lymph	True	Duplicate biopsy	False	PASS	True	False	False	True	1.94	FEMALE	False	MSS	HR_proficient							False	64.0	11045.0	10212.0	136.0	684.0	9743.0	112.0	566.0	463.0	24.0	112.0
HMF001311B	HMF001311			Hartwig	Cervix carcinoma	CESC	Gyn	Lymph	False		True	PASS	True	True	True	True	2.9	FEMALE	True	MSS	HR_proficient	True	False	True	False	False	False	True	202.0	6769.0	5771.0	102.0	874.0	5767.0	102.0	872.0	0.0	0.0	0.0
HMF001311A	HMF001311			Hartwig	Cervix carcinoma	CESC	Gyn	Lymph	True	Duplicate biopsy	False	PASS	True	False	False	False	2.84	FEMALE	True	MSS	HR_proficient							False	210.0	7385.0	6215.0	114.0	1033.0	6114.0	109.0	1026.0	97.0	2.0	2.0
HMF001472A	HMF001472			Hartwig	Cervix carcinoma	CESC	Gyn	Lymph	False		True	PASS	True	True	True	False	3.3	FEMALE	True	MSS	HR_proficient	True	False	True	False	False	False	True	126.0	7999.0	7355.0	76.0	560.0	6350.0	40.0	524.0	999.0	38.0	32.0
HMF001552A	HMF001552			Hartwig	Cervix carcinoma	CESC	Gyn	Distant	False		True	PASS	True	True	True	False	1.96	FEMALE	False	MSS	HR_proficient	False						True	76.0	21649.0	20364.0	68.0	1201.0	19632.0	59.0	1112.0	723.0	8.0	79.0
HMF001564A	HMF001564			Hartwig	Cervix carcinoma	CESC	Gyn	Distant	False		True	PASS	True	True	True	False	3.4	FEMALE	True	MSS	HR_proficient	True	False	True	False	False	False	True	234.0	16378.0	15143.0	257.0	950.0	8553.0	70.0	713.0	6584.0	188.0	233.0
HMF001665A	HMF001665			Hartwig	Cervix carcinoma	CESC	Gyn	Lymph	False		True	PASS	True	True	True	True	1.82	FEMALE	False	MSS	HR_proficient	True	False	True	False	False	False	True	187.0	10651.0	9119.0	82.0	1428.0	7687.0	70.0	1346.0	1424.0	12.0	74.0
HMF001705A	HMF001705			Hartwig	Cervix carcinoma	CESC	Gyn	Lymph	False		True	PASS	True	True	True	True	1.86	FEMALE	False	MSS	HR_proficient	False	False	True	False	False	False	True	193.0	48758.0	47310.0	92.0	1318.0	20206.0	34.0	572.0	27094.0	57.0	731.0
HMF001735B	HMF001735			Hartwig	Cervix carcinoma	CESC	Gyn	Distant	False		True	PASS	True	True	True	False	3.05	FEMALE	True	MSS	HR_proficient	False	False	True	False	False	False	True	172.0	10034.0	8958.0	42.0	1021.0	8055.0	25.0	947.0	898.0	16.0	67.0
HMF001735A	HMF001735			Hartwig	Cervix carcinoma	CESC	Gyn	Unknown	True	Duplicate biopsy	False	PASS	True	False	False	False	3.05	FEMALE	True	MSS	HR_proficient							False	166.0	12492.0	11319.0	140.0	1015.0	7867.0	23.0	895.0	3442.0	119.0	114.0
HMF001789A	HMF001789			Hartwig	Cervix carcinoma	CESC	Gyn	Distant	False		True	PASS	True	True	True	True	2.92	FEMALE	True	MSS	HR_proficient	True	False	True	False	False	False	True	297.0	21826.0	19890.0	328.0	1578.0	17540.0	237.0	1464.0	2343.0	88.0	104.0
HMF001824A	HMF001824			Hartwig	Cervix carcinoma	CESC	Gyn	Distant	False		True	PASS	True	True	True	False	2.78	FEMALE	True	MSS	HR_proficient	False						True	216.0	5694.0	5102.0	18.0	570.0	4434.0	16.0	537.0	667.0	2.0	32.0
HMF002012A	HMF002012			Hartwig	Cervix carcinoma	CESC	Gyn	Unknown	False		True	PASS	True	True	True	True	1.94	FEMALE	False	MSS	HR_proficient							False	77.0	17997.0	17002.0	188.0	772.0	16332.0	165.0	715.0	664.0	20.0	52.0
HMF002245A	HMF002245			Hartwig	Cervix carcinoma	CESC	Gyn	Distant	False		True	PASS	True	True	True	False	3.05	FEMALE	True	MSS	HR_proficient	True	False	True	False	False	False	True	174.0	14040.0	12868.0	198.0	955.0	12522.0	196.0	915.0	332.0	4.0	32.0
HMF002482A	HMF002482			Hartwig	Cervix carcinoma	CESC	Gyn	Local	False		True	PASS	True	True	True	True	2.5	FEMALE	True	MSS	HR_proficient	False	False	True	False	False	False	True	146.0	8812.0	7522.0	34.0	1244.0	7363.0	33.0	1211.0	154.0	0.0	25.0
HMF002632A	HMF002632			Hartwig	Cervix carcinoma	CESC	Gyn	Distant	False		True	PASS	True	True	True	True	1.94	FEMALE	False	MSS	HR_proficient	False						True	63.0	8135.0	7461.0	26.0	637.0	5286.0	22.0	427.0	2172.0	4.0	207.0
HMF002643B	HMF002643			Hartwig	Cervix carcinoma	CESC	Gyn	Distant	False		True	PASS	True	True	True	False	1.98	FEMALE	False	MSS	HR_proficient	True	False	True	False	True	False	True	163.0	23259.0	22033.0	201.0	980.0	20657.0	185.0	883.0	1359.0	19.0	87.0
HMF002643A	HMF002643			Hartwig	Cervix carcinoma	CESC	Gyn	Distant	True	Duplicate biopsy	False	PASS	True	False	False	False	2.04	FEMALE	False	MSS	HR_proficient							False	163.0	16653.0	15660.0	236.0	736.0	11392.0	182.0	636.0	4260.0	56.0	95.0
HMF002859A	HMF002859			Hartwig	Cervix carcinoma	CESC	Gyn	Distant	False		True	PASS	True	True	True	False	3.35	FEMALE	True	MSS	HR_proficient	True	False	True	False	False	False	True	157.0	17182.0	15491.0	473.0	1161.0	13834.0	434.0	1037.0	1644.0	37.0	115.0
HMF002921A	HMF002921			Hartwig	Cervix carcinoma	CESC	Gyn	Distant	False		True	PASS	True	True	True	False	2.06	FEMALE	False	MSS	HR_proficient	False	False	True	False	False	False	True	197.0	22234.0	20872.0	424.0	905.0	12439.0	46.0	507.0	8411.0	382.0	385.0
HMF002941A	HMF002941			Hartwig	Cervix carcinoma	CESC	Gyn	Distant	False		True	PASS	True	True	True	True	1.98	FEMALE	False	MSS	HR_proficient	True	False	True	False	False	False	True	128.0	26784.0	25858.0	177.0	712.0	25118.0	171.0	678.0	729.0	4.0	24.0
HMF003040A	HMF003040			Hartwig	Cervix carcinoma	CESC	Gyn	Lymph	False		True	PASS	True	True	True	True	1.88	FEMALE	False	MSS	HR_proficient	True	False	True	False	False	False	True	121.0	7899.0	6624.0	217.0	1033.0	5078.0	150.0	643.0	1532.0	65.0	374.0
HMF003505A	HMF003505			Hartwig	Cervix carcinoma	CESC	Gyn	Unknown	False		True	PASS	True	True	True	True	2.0	FEMALE	False	MSI	cannot_be_determined							False	28.0	158783.0	63082.0	454.0	95121.0	63010.0	464.0	95042.0	6.0	0.0	1.0
HMF003532A	HMF003532			Hartwig	Cervix carcinoma	CESC	Gyn	Local	False		True	PASS	True	True	True	False	1.78	FEMALE	False	MSS	HR_proficient	False						True	55.0	10427.0	9634.0	32.0	758.0	8986.0	29.0	598.0	645.0	3.0	151.0
HMF003548A	HMF003548			Hartwig	Cervix carcinoma	CESC	Gyn	Distant	False		True	PASS	True	True	True	False	4.2	FEMALE	True	MSS	HR_proficient	False						True	504.0	14939.0	14255.0	49.0	622.0	9384.0	33.0	515.0	4866.0	16.0	102.0
HMF003612A	HMF003612			Hartwig	Cervix carcinoma	CESC	Gyn	Distant	False		True	PASS	True	True	True	False	1.94	FEMALE	False	MSS	HR_proficient	True						True	135.0	7147.0	6640.0	24.0	480.0	6409.0	23.0	443.0	230.0	1.0	35.0
HMF003708A	HMF003708			Hartwig	Cervix carcinoma	CESC	Gyn	Local	False		True	PASS	True	True	True	True	2.12	FEMALE	False	MSS	HR_proficient	True	False	True	False	False	False	True	122.0	35249.0	33398.0	77.0	1745.0	29343.0	60.0	1615.0	4043.0	15.0	116.0
HMF003709A	HMF003709			Hartwig	Cervix carcinoma	CESC	Gyn	Lymph	False		True	PASS	True	True	True	False	3.3	FEMALE	True	MSS	HR_proficient	True	False	True	False	False	False	True	87.0	8340.0	8020.0	26.0	288.0	8016.0	25.0	282.0	1.0	0.0	1.0
HMF004625A	HMF004625			Hartwig	Cervix carcinoma	CESC	Gyn	Unknown	False		True	PASS	True	True	True	False	3.6	FEMALE	True	MSS	HR_proficient							False	34.0	9342.0	8775.0	18.0	546.0	8772.0	18.0	544.0	1.0	0.0	0.0
HMF004667A	HMF004667			Hartwig	Cervix carcinoma	CESC	Gyn	Unknown	False		True	PASS	True	True	True	False	1.92	FEMALE	False	MSS	HR_proficient							False	177.0	14763.0	12564.0	400.0	1771.0	12287.0	401.0	1740.0	261.0	1.0	19.0
HMF004741A	HMF004741			Hartwig	Cervix carcinoma	CESC	Gyn	Unknown	False		True	PASS	True	True	True	False	3.3	FEMALE	True	MSS	HR_proficient							False	294.0	19773.0	17930.0	541.0	1236.0	13797.0	245.0	1004.0	4113.0	295.0	221.0
HMF005047A	HMF005047			Hartwig	Cervix carcinoma	CESC	Gyn	Unknown	False		True	PASS	True	True	True	False	2.8	FEMALE	True	MSS	HR_proficient							False	60.0	19116.0	17726.0	494.0	859.0	17696.0	492.0	849.0	22.0	1.0	2.0
HMF005119A	HMF005119			Hartwig	Cervix carcinoma	CESC	Gyn	Unknown	False		True	PASS	True	True	True	False	3.9	FEMALE	True	MSS	HR_proficient							False	149.0	7577.0	6567.0	103.0	883.0	6162.0	97.0	865.0	392.0	8.0	5.0
HMF005124A	HMF005124			Hartwig	Cervix carcinoma	CESC	Gyn	Unknown	False		True	PASS	True	True	True	False	2.1	FEMALE	False	MSS	HR_proficient							False	146.0	15825.0	14998.0	45.0	771.0	7904.0	12.0	445.0	7090.0	33.0	320.0
HMF000068A	HMF000068			Hartwig	Cholangiocarcinoma	CHOL	GI_dev	Distant	False		True	PASS	True	True	True	False	3.2	FEMALE	True	MSS	HR_proficient	False						True	249.0	13099.0	10912.0	42.0	2122.0	10835.0	41.0	2112.0	73.0	1.0	5.0
HMF000132A	HMF000132			Hartwig	Cholangiocarcinoma	CHOL	GI_dev	Distant	False		True	PASS	True	True	True	False	1.78	FEMALE	False	MSS	HR_proficient	False						True	171.0	7811.0	6731.0	29.0	1045.0	4701.0	20.0	769.0	2025.0	9.0	271.0
HMF000245A	HMF000245			Hartwig	Cholangiocarcinoma	CHOL	GI_dev	Distant	False		True	PASS	True	True	True	False	3.3	FEMALE	True	MSS	HR_proficient	False						True	199.0	6296.0	5610.0	19.0	655.0	5610.0	17.0	655.0	0.0	1.0	0.0
HMF000317A	HMF000317			Hartwig	Cholangiocarcinoma	CHOL	GI_dev	Distant	False		True	PASS	True	True	True	False	3.5	FEMALE	True	MSS	HR_proficient	False						True	119.0	7261.0	6527.0	60.0	672.0	6327.0	57.0	667.0	199.0	2.0	3.0
HMF000339A	HMF000339			Hartwig	Cholangiocarcinoma	CHOL	GI_dev	Distant	False		True	PASS	True	True	True	False	1.9	MALE	False	MSS	HR_proficient	False						True	44.0	5481.0	4966.0	22.0	490.0	4874.0	22.0	485.0	91.0	0.0	4.0
HMF000358A	HMF000358			Hartwig	Cholangiocarcinoma	CHOL	GI_dev	Distant	False		True	PASS	True	True	True	False	2.64	FEMALE	True	MSS	HR_proficient	False						True	250.0	11406.0	10141.0	57.0	1185.0	9389.0	53.0	1080.0	747.0	4.0	98.0
HMF000412A	HMF000412			Hartwig	Cholangiocarcinoma	CHOL	GI_dev	Distant	False		True	PASS	True	True	True	False	2.58	FEMALE	True	MSS	HR_proficient	False	False	True	False	False	False	True	258.0	18113.0	16317.0	250.0	1512.0	16100.0	241.0	1500.0	209.0	6.0	3.0
HMF000585A	HMF000585			Hartwig	Cholangiocarcinoma	CHOL	GI_dev	Distant	False		True	PASS	True	True	True	True	1.88	MALE	False	MSS	HR_proficient	False						True	229.0	7871.0	7053.0	33.0	778.0	6874.0	33.0	773.0	178.0	0.0	4.0
HMF000638A	HMF000638			Hartwig	Cholangiocarcinoma	CHOL	GI_dev	Distant	False		True	PASS	True	True	True	False	3.65	FEMALE	True	MSS	HR_proficient	False						True	60.0	5695.0	5078.0	53.0	558.0	3367.0	32.0	449.0	1707.0	22.0	107.0
HMF000721A	HMF000721			Hartwig	Cholangiocarcinoma	CHOL	GI_dev	Distant	False		True	PASS	True	True	True	False	2.0	MALE	False	MSS	HR_proficient	False						True	669.0	16028.0	15062.0	135.0	819.0	15050.0	133.0	811.0	5.0	2.0	1.0
HMF000963A	HMF000963			Hartwig	Cholangiocarcinoma	CHOL	GI_dev	Distant	False		True	PASS	True	True	True	True	3.25	MALE	True	MSS	HR_proficient							False	200.0	15361.0	13653.0	173.0	1520.0	12795.0	151.0	1486.0	848.0	23.0	25.0
HMF000966A	HMF000966			Hartwig	Cholangiocarcinoma	CHOL	GI_dev	Distant	False		True	PASS	True	True	True	True	2.9	FEMALE	True	MSS	HR_proficient							False	555.0	9595.0	8248.0	93.0	1241.0	4075.0	18.0	897.0	4158.0	77.0	335.0
HMF001035A	HMF001035			Hartwig	Cholangiocarcinoma	CHOL	GI_dev	Distant	False		True	PASS	True	True	True	True	2.0	MALE	False	MSS	HR_proficient	False						True	88.0	4293.0	3871.0	20.0	397.0	3744.0	20.0	394.0	125.0	0.0	1.0
HMF001040A	HMF001040			Hartwig	Cholangiocarcinoma	CHOL	GI_dev	Distant	False		True	PASS	True	True	True	True	1.96	MALE	False	MSS	HR_proficient	False	False	True	False	False	False	True	688.0	13667.0	12385.0	95.0	1173.0	11720.0	80.0	1162.0	663.0	14.0	9.0
HMF001139A	HMF001139			Hartwig	Cholangiocarcinoma	CHOL	GI_dev	Distant	False		True	PASS	True	True	True	False	3.75	FEMALE	True	MSS	HR_proficient	True	False	False	True	False	False	True	71.0	5366.0	4861.0	23.0	474.0	4860.0	23.0	473.0	0.0	0.0	0.0
HMF001193A	HMF001193			Hartwig	Cholangiocarcinoma	CHOL	GI_dev	Distant	False		True	PASS	True	True	True	False	1.72	FEMALE	False	MSS	HR_deficient	True	False	True	False	False	False	True	292.0	15765.0	14374.0	249.0	1114.0	11916.0	209.0	865.0	2451.0	41.0	243.0
HMF001230A	HMF001230			Hartwig	Cholangiocarcinoma	CHOL	GI_dev	Distant	False		True	PASS	True	True	True	False	3.45	MALE	True	MSS	HR_deficient	False	False	True	False	False	False	True	446.0	7872.0	6907.0	96.0	858.0	6894.0	97.0	849.0	5.0	0.0	1.0
HMF001321A	HMF001321			Hartwig	Cholangiocarcinoma	CHOL	GI_dev	Distant	False		True	PASS	True	True	True	False	3.25	FEMALE	True	MSS	HR_proficient	False						True	149.0	7164.0	6427.0	60.0	672.0	6193.0	57.0	656.0	230.0	2.0	11.0
HMF001354A	HMF001354			Hartwig	Cholangiocarcinoma	CHOL	GI_dev	Distant	False		True	PASS	True	True	True	False	2.74	MALE	True	MSS	HR_proficient	False						True	61.0	4590.0	4141.0	32.0	408.0	4062.0	32.0	398.0	74.0	0.0	6.0
HMF001407A	HMF001407			Hartwig	Cholangiocarcinoma	CHOL	GI_dev	Distant	False		True	PASS	True	True	True	False	3.15	FEMALE	True	MSS	HR_proficient	False						True	190.0	11074.0	9183.0	58.0	1817.0	9006.0	54.0	1806.0	174.0	4.0	4.0
HMF001457A	HMF001457			Hartwig	Cholangiocarcinoma	CHOL	GI_dev	Lymph	False		True	PASS	True	True	True	True	1.88	FEMALE	False	MSS	HR_proficient	False						True	275.0	14160.0	11926.0	91.0	2120.0	10830.0	75.0	1979.0	1089.0	16.0	133.0
HMF001479A	HMF001479			Hartwig	Cholangiocarcinoma	CHOL	GI_dev	Distant	False		True	PASS	True	True	True	False	1.7	FEMALE	False	MSS	HR_proficient	False						True	163.0	4002.0	3527.0	22.0	451.0	3523.0	22.0	450.0	3.0	0.0	0.0
HMF001561A	HMF001561			Hartwig	Cholangiocarcinoma	CHOL	GI_dev	Unknown	False		True	PASS	True	True	True	False	1.98	FEMALE	False	MSS	HR_proficient							False	81.0	7439.0	6251.0	31.0	1148.0	4035.0	12.0	901.0	2211.0	19.0	240.0
HMF001588A	HMF001588			Hartwig	Cholangiocarcinoma	CHOL	GI_dev	Distant	False		True	PASS	True	True	True	True	1.92	MALE	False	MSS	HR_deficient	True	False	True	False	True	False	True	264.0	10112.0	8675.0	105.0	1308.0	8625.0	104.0	1277.0	27.0	0.0	3.0
HMF001759A	HMF001759			Hartwig	Cholangiocarcinoma	CHOL	GI_dev	Distant	False		True	PASS	True	True	True	True	2.76	MALE	True	MSS	HR_proficient	False	False	True	False	False	False	True	158.0	9666.0	8389.0	183.0	1076.0	8057.0	181.0	1046.0	322.0	0.0	19.0
HMF001827A	HMF001827			Hartwig	Cholangiocarcinoma	CHOL	GI_dev	Local	False		True	PASS	True	True	True	False	3.9	MALE	True	MSS	HR_proficient	False						True	45.0	5564.0	4994.0	16.0	546.0	4992.0	14.0	544.0	0.0	0.0	2.0
HMF001861A	HMF001861			Hartwig	Cholangiocarcinoma	CHOL	GI_dev	Unknown	False		True	PASS	True	True	True	False	3.1	MALE	True	MSS	HR_proficient	False	False	True	False	False	False	True	262.0	11490.0	10657.0	57.0	759.0	6843.0	20.0	697.0	3809.0	39.0	61.0
HMF001876A	HMF001876			Hartwig	Cholangiocarcinoma	CHOL	GI_dev	Distant	False		True	PASS	True	True	True	True	1.92	FEMALE	False	MSS	HR_proficient	False						True	42.0	2852.0	2551.0	11.0	286.0	2268.0	11.0	269.0	281.0	0.0	15.0
HMF001889B	HMF001889			Hartwig	Cholangiocarcinoma	CHOL	GI_dev	Distant	False		True	PASS	True	True	True	True	2.12	FEMALE	False	MSS	HR_deficient	False	False	True	False	False	False	True	357.0	8024.0	6862.0	106.0	1028.0	6032.0	90.0	967.0	811.0	15.0	37.0
HMF001889A	HMF001889			Hartwig	Cholangiocarcinoma	CHOL	GI_dev	Distant	True	Duplicate biopsy	False	PASS	True	False	False	True	2.14	FEMALE	False	MSS	HR_deficient							False	379.0	8632.0	7492.0	134.0	980.0	6581.0	111.0	912.0	898.0	21.0	48.0
HMF001896A	HMF001896			Hartwig	Cholangiocarcinoma	CHOL	GI_dev	Distant	False		True	PASS	True	True	True	False	3.05	FEMALE	True	MSS	HR_proficient	False						True	56.0	3155.0	2720.0	18.0	413.0	2717.0	18.0	411.0	2.0	0.0	1.0
HMF001904A	HMF001904			Hartwig	Cholangiocarcinoma	CHOL	GI_dev	Distant	False		True	PASS	True	True	True	False	1.8	MALE	False	MSS	HR_proficient	False						True	1665.0	7833.0	6983.0	61.0	766.0	5932.0	53.0	588.0	1043.0	8.0	169.0
HMF001952A	HMF001952			Hartwig	Cholangiocarcinoma	CHOL	GI_dev	Distant	False		True	PASS	True	True	True	False	1.8	MALE	False	MSS	HR_proficient							False	101.0	9187.0	7936.0	190.0	1040.0	7291.0	182.0	982.0	635.0	7.0	48.0
HMF002048A	HMF002048			Hartwig	Cholangiocarcinoma	CHOL	GI_dev	Distant	False		True	PASS	True	True	True	False	1.86	FEMALE	False	MSS	HR_proficient	False	False	True	False	False	False	True	219.0	12786.0	11444.0	299.0	1014.0	9123.0	170.0	905.0	2308.0	133.0	104.0
HMF002275A	HMF002275			Hartwig	Cholangiocarcinoma	CHOL	GI_dev	Distant	False		True	PASS	True	True	True	False	1.9	MALE	False	MSS	HR_proficient	False						True	94.0	3633.0	3267.0	22.0	342.0	2938.0	22.0	331.0	328.0	0.0	10.0
HMF002294A	HMF002294			Hartwig	Cholangiocarcinoma	CHOL	GI_dev	Distant	False		True	PASS	True	True	True	False	3.7	MALE	True	MSS	HR_proficient	False						True	69.0	7073.0	6398.0	41.0	626.0	5828.0	40.0	608.0	568.0	1.0	17.0
HMF002398B	HMF002398			Hartwig	Cholangiocarcinoma	CHOL	GI_dev	Distant	False		True	PASS	True	True	True	True	1.96	FEMALE	False	MSS	HR_proficient							False	58.0	4960.0	4380.0	83.0	491.0	4357.0	81.0	488.0	21.0	2.0	1.0
HMF002440A	HMF002440			Hartwig	Cholangiocarcinoma	CHOL	GI_dev	Distant	False		True	PASS	True	True	True	True	3.15	MALE	True	MSS	HR_proficient	False	False	True	False	False	False	True	187.0	11300.0	9651.0	51.0	1578.0	9024.0	48.0	1555.0	620.0	4.0	16.0
HMF002507A	HMF002507			Hartwig	Cholangiocarcinoma	CHOL	GI_dev	Distant	False		True	PASS	True	True	True	True	1.72	FEMALE	False	MSS	HR_deficient	False						True	566.0	19405.0	16606.0	203.0	2516.0	15774.0	185.0	2217.0	776.0	16.0	215.0
HMF002577A	HMF002577			Hartwig	Cholangiocarcinoma	CHOL	GI_dev	Distant	False		True	PASS	True	True	True	True	1.6	MALE	False	MSS	HR_proficient	False	False	True	False	False	False	True	85.0	5805.0	5239.0	44.0	515.0	3661.0	18.0	396.0	1574.0	25.0	116.0
HMF002621A	HMF002621			Hartwig	Cholangiocarcinoma	CHOL	GI_dev	Distant	False		True	PASS	True	True	True	False	2.18	MALE	False	MSS	HR_proficient	False						True	74.0	6240.0	5525.0	34.0	674.0	5196.0	31.0	636.0	324.0	3.0	31.0
HMF002623A	HMF002623			Hartwig	Cholangiocarcinoma	CHOL	GI_dev	Distant	False		True	PASS	True	True	True	False	2.12	MALE	False	MSS	HR_proficient	False						True	143.0	7199.0	6860.0	25.0	308.0	6857.0	26.0	305.0	0.0	0.0	0.0
HMF002626A	HMF002626			Hartwig	Cholangiocarcinoma	CHOL	GI_dev	Distant	False		True	PASS	True	True	True	True	3.45	MALE	True	MSS	HR_proficient	False						True	92.0	4855.0	4158.0	27.0	661.0	3974.0	26.0	641.0	181.0	1.0	16.0
HMF002685A	HMF002685			Hartwig	Cholangiocarcinoma	CHOL	GI_dev	Distant	False		True	PASS	True	True	True	True	1.76	FEMALE	False	MSS	HR_deficient	False						True	155.0	6504.0	5875.0	65.0	556.0	4237.0	41.0	427.0	1629.0	24.0	120.0
HMF002695A	HMF002695			Hartwig	Cholangiocarcinoma	CHOL	GI_dev	Distant	False		True	PASS	True	True	True	False	3.35	FEMALE	True	MSS	HR_proficient	False	False	False	False	False	False	True	115.0	5523.0	4766.0	37.0	712.0	4693.0	38.0	704.0	68.0	0.0	3.0
HMF002705A	HMF002705			Hartwig	Cholangiocarcinoma	CHOL	GI_dev	Distant	False		True	PASS	True	True	True	False	3.05	FEMALE	True	MSS	HR_proficient	False	False	True	True	False	False	True	73.0	8104.0	7379.0	64.0	649.0	7061.0	63.0	631.0	314.0	1.0	14.0
HMF002709A	HMF002709			Hartwig	Cholangiocarcinoma	CHOL	GI_dev	Distant	False		True	PASS	True	True	True	False	1.7	FEMALE	False	MSS	HR_proficient	False						True	314.0	4228.0	3892.0	24.0	307.0	3891.0	24.0	306.0	0.0	0.0	0.0
HMF002727A	HMF002727			Hartwig	Cholangiocarcinoma	CHOL	GI_dev	Local	False		True	PASS	True	True	True	False	1.78	MALE	False	MSS	HR_proficient	False						True	60.0	3923.0	3546.0	39.0	332.0	3123.0	29.0	295.0	422.0	9.0	35.0
HMF002727B	HMF002727			Hartwig	Cholangiocarcinoma	CHOL	GI_dev	Distant	True	Duplicate biopsy	False	PASS	True	False	False	False	1.8	MALE	False	MSS	HR_proficient							False	56.0	5225.0	4800.0	94.0	323.0	3256.0	41.0	294.0	1538.0	55.0	26.0
HMF002793A	HMF002793			Hartwig	Cholangiocarcinoma	CHOL	GI_dev	Distant	False		True	PASS	True	True	True	False	3.6	MALE	True	MSS	HR_proficient	False						True	139.0	9171.0	8193.0	56.0	888.0	8160.0	52.0	882.0	30.0	1.0	0.0
HMF002826A	HMF002826			Hartwig	Cholangiocarcinoma	CHOL	GI_dev	Unknown	False		True	PASS	True	True	True	True	1.78	MALE	False	MSS	HR_proficient	False	False	True	False	False	False	True	77.0	8706.0	7803.0	264.0	610.0	3380.0	58.0	350.0	4422.0	206.0	257.0
HMF002929A	HMF002929			Hartwig	Cholangiocarcinoma	CHOL	GI_dev	Distant	False		True	PASS	True	True	True	False	1.84	MALE	False	MSS	HR_proficient	True						True	34.0	2849.0	2537.0	20.0	291.0	2535.0	20.0	289.0	1.0	0.0	1.0
HMF002947A	HMF002947			Hartwig	Cholangiocarcinoma	CHOL	GI_dev	Distant	False		True	PASS	True	True	True	False	3.05	FEMALE	True	MSS	HR_proficient	False						True	495.0	10463.0	9194.0	35.0	1222.0	5414.0	18.0	820.0	3777.0	17.0	399.0
HMF002992A	HMF002992			Hartwig	Cholangiocarcinoma	CHOL	GI_dev	Distant	False		True	PASS	True	True	True	True	1.78	FEMALE	False	MSS	HR_proficient	False						True	30.0	3832.0	3278.0	12.0	540.0	2879.0	10.0	449.0	397.0	2.0	89.0
HMF003076A	HMF003076			Hartwig	Cholangiocarcinoma	CHOL	GI_dev	Distant	False		True	PASS	True	True	True	False	1.62	MALE	False	MSS	HR_proficient	False						True	160.0	4293.0	3851.0	31.0	406.0	3106.0	24.0	323.0	741.0	8.0	81.0
HMF003194A	HMF003194			Hartwig	Cholangiocarcinoma	CHOL	GI_dev	Distant	False		True	PASS	True	True	True	True	1.76	FEMALE	False	MSS	HR_proficient	False						True	149.0	6699.0	5934.0	26.0	734.0	5882.0	26.0	730.0	51.0	0.0	3.0
HMF003271A	HMF003271			Hartwig	Cholangiocarcinoma	CHOL	GI_dev	Distant	False		True	PASS	True	True	True	True	1.78	FEMALE	False	MSS	HR_proficient	True						True	200.0	6682.0	5692.0	40.0	941.0	5258.0	37.0	887.0	429.0	3.0	48.0
HMF003424A	HMF003424			Hartwig	Cholangiocarcinoma	CHOL	GI_dev	Distant	False		True	PASS	True	True	True	False	3.6	FEMALE	True	MSS	HR_proficient	False						True	277.0	14973.0	13199.0	78.0	1680.0	12867.0	78.0	1663.0	324.0	0.0	8.0
HMF003426A	HMF003426			Hartwig	Cholangiocarcinoma	CHOL	GI_dev	Lymph	False		True	PASS	True	True	True	False	1.86	MALE	False	MSS	HR_proficient	False						True	83.0	4931.0	4258.0	21.0	648.0	3906.0	15.0	609.0	351.0	5.0	39.0
HMF003542A	HMF003542			Hartwig	Cholangiocarcinoma	CHOL	GI_dev	Distant	False		True	PASS	True	True	True	False	3.2	MALE	True	MSS	HR_proficient	False						True	240.0	4432.0	3873.0	31.0	519.0	3848.0	31.0	515.0	21.0	0.0	0.0
HMF003572A	HMF003572			Hartwig	Cholangiocarcinoma	CHOL	GI_dev	Distant	False		True	PASS	True	True	True	True	3.35	FEMALE	True	MSS	HR_proficient	False	False	True	False	False	False	True	76.0	6069.0	5636.0	51.0	374.0	4141.0	24.0	322.0	1487.0	29.0	48.0
HMF003687A	HMF003687			Hartwig	Cholangiocarcinoma	CHOL	GI_dev	Distant	False		True	PASS	True	True	True	True	1.9	FEMALE	False	MSS	HR_proficient	False						True	101.0	4826.0	4077.0	15.0	728.0	2990.0	11.0	569.0	1085.0	4.0	153.0
HMF004173A	HMF004173			Hartwig	Cholangiocarcinoma	CHOL	GI_dev	Distant	False		True	PASS	True	True	True	False	1.84	FEMALE	False	MSS	HR_proficient	False						True	22.0	4087.0	3690.0	15.0	378.0	3686.0	16.0	377.0	2.0	0.0	1.0
HMF004408A	HMF004408			Hartwig	Cholangiocarcinoma	CHOL	GI_dev	Unknown	False		True	PASS	True	True	True	False	1.86	FEMALE	False	MSS	HR_proficient							False	51.0	4083.0	3749.0	17.0	312.0	3497.0	15.0	291.0	249.0	1.0	18.0
HMF004649A	HMF004649			Hartwig	Cholangiocarcinoma	CHOL	GI_dev	Distant	False		True	PASS	True	True	True	False	2.0	FEMALE	False	MSI	cannot_be_determined							False	34.0	139909.0	45299.0	130.0	94388.0	44741.0	137.0	94190.0	480.0	2.0	98.0
HMF004698A	HMF004698			Hartwig	Cholangiocarcinoma	CHOL	GI_dev	Unknown	False		True	PASS	True	True	True	False	3.45	FEMALE	True	MSS	HR_proficient							False	51.0	4980.0	4611.0	55.0	310.0	4608.0	55.0	307.0	0.0	0.0	0.0
HMF004705A	HMF004705			Hartwig	Cholangiocarcinoma	CHOL	GI_dev	Local	False		True	PASS	True	True	True	False	1.94	MALE	False	MSI	cannot_be_determined							False	41.0	363235.0	96011.0	497.0	266328.0	81260.0	406.0	234354.0	14318.0	142.0	30997.0
HMF004754A	HMF004754			Hartwig	Cholangiocarcinoma	CHOL	GI_dev	Distant	False		True	PASS	True	True	True	False	2.18	MALE	False	MSI	cannot_be_determined							False	309.0	228691.0	53611.0	278.0	174583.0	53110.0	317.0	173899.0	268.0	3.0	170.0
HMF001194A	HMF001194			Hartwig	CNS cancer mixed	CNSOT	CNS		False		True	PASS	True	False	False	False	3.55	FEMALE	True	MSS	HR_proficient	True	False	True	False	False	False	True	163.0	8506.0	6569.0	65.0	1855.0	5248.0	57.0	1748.0	1311.0	8.0	93.0
HMF001289A	HMF001289			Hartwig	CNS cancer mixed	CNSOT	CNS		False		True	PASS	True	False	False	False	1.92	FEMALE	False	MSS	cannot_be_determined	False						True	4.0	339.0	309.0	1.0	28.0	309.0	1.0	28.0	0.0	0.0	0.0
HMF001322A	HMF001322			Hartwig	CNS cancer mixed	CNSOT	CNS		False		True	PASS	True	False	False	False	1.92	FEMALE	False	MSS	HR_proficient	True	False	True	False	False	False	True	31.0	9113.0	7941.0	54.0	1105.0	4370.0	45.0	897.0	3566.0	10.0	203.0
HMF001593A	HMF001593			Hartwig	CNS cancer mixed	CNSOT	CNS		False		True	PASS	True	False	False	True	1.96	MALE	False	MSS	HR_proficient	False						True	53.0	10923.0	10242.0	26.0	644.0	8842.0	20.0	550.0	1395.0	7.0	89.0
HMF001611A	HMF001611			Hartwig	CNS cancer mixed	CNSOT	CNS		False		True	PASS	True	False	False	True	1.96	MALE	False	MSS	HR_proficient	False						True	72.0	9325.0	8514.0	14.0	787.0	8044.0	10.0	711.0	468.0	4.0	68.0
HMF002436A	HMF002436			Hartwig	CNS cancer mixed	CNSOT	CNS		False		True	PASS	True	False	False	True	2.48	MALE	True	MSS	HR_proficient							False	115.0	3680.0	3009.0	66.0	594.0	2821.0	63.0	558.0	181.0	2.0	32.0
HMF002438A	HMF002438			Hartwig	CNS cancer mixed	CNSOT	CNS		False		True	PASS	True	False	False	False	1.9	MALE	False	MSS	HR_proficient	False						True	93.0	3725.0	3410.0	8.0	303.0	2184.0	6.0	214.0	1225.0	2.0	88.0
HMF002821A	HMF002821			Hartwig	CNS cancer mixed	CNSOT	CNS		False		True	PASS	True	False	False	True	1.78	MALE	False	MSS	HR_proficient	False						True	187.0	6133.0	5547.0	16.0	564.0	4257.0	10.0	430.0	1289.0	6.0	133.0
HMF003015A	HMF003015			Hartwig	CNS cancer mixed	CNSOT	CNS		False		True	PASS	True	False	False	True	1.92	MALE	False	MSS	HR_proficient	False						True	8.0	4411.0	3183.0	9.0	1217.0	2277.0	7.0	861.0	904.0	2.0	354.0
HMF003433A	HMF003433			Hartwig	CNS cancer mixed	CNSOT	CNS		False		True	PASS	True	False	False	False	3.0	MALE	True	MSS	HR_proficient	True	False	True	False	False	False	True	84.0	183047.0	179697.0	68.0	3259.0	174101.0	75.0	3238.0	5569.0	3.0	16.0
HMF003488A	HMF003488			Hartwig	CNS cancer mixed	CNSOT	CNS		False		True	PASS	True	False	False	False	2.46	FEMALE	True	MSS	HR_proficient	True						True	95.0	5530.0	4731.0	67.0	722.0	4553.0	64.0	709.0	173.0	3.0	8.0
HMF003616A	HMF003616			Hartwig	CNS cancer mixed	CNSOT	CNS		False		True	PASS	True	False	False	True	2.0	MALE	False	MSS	HR_proficient	False						True	53.0	7851.0	7233.0	23.0	585.0	6927.0	21.0	509.0	302.0	2.0	72.0
HMF000008B	HMF000008			Hartwig	Colorectum carcinoma	COREAD	GI_core	Distant	False		True	PASS	True	True	True	True	2.1	FEMALE	False	MSS	HR_proficient	False						True	169.0	17546.0	15690.0	54.0	1779.0	15275.0	52.0	1742.0	405.0	3.0	29.0
HMF000011A	HMF000011			Hartwig	Colorectum carcinoma	COREAD	GI_core	Distant	False		True	PASS	True	True	True	True	2.04	MALE	False	MSS	HR_proficient	True	False	True	False	True	False	True	85.0	15740.0	13576.0	78.0	2069.0	12207.0	55.0	1836.0	1359.0	23.0	224.0
HMF000015A	HMF000015			Hartwig	Colorectum carcinoma	COREAD	GI_core	Distant	False		True	PASS	True	True	True	True	3.5	FEMALE	True	MSS	HR_proficient	False	False	True	False	True	False	True	73.0	13928.0	12017.0	76.0	1817.0	11991.0	74.0	1809.0	18.0	1.0	0.0
HMF000020B	HMF000020			Hartwig	Colorectum carcinoma	COREAD	GI_core	Distant	False		True	PASS	True	True	True	True	2.28	MALE	False	MSS	HR_proficient	False	False	True	False	False	False	True	179.0	35003.0	30680.0	321.0	3909.0	27234.0	211.0	3541.0	3428.0	108.0	346.0
HMF000020A	HMF000020			Hartwig	Colorectum carcinoma	COREAD	GI_core	Distant	True	Duplicate biopsy	False	PASS	True	False	False	True	2.34	MALE	False	MSS	HR_proficient							False	193.0	35857.0	31963.0	357.0	3437.0	27633.0	206.0	3241.0	4315.0	146.0	178.0
HMF000022A	HMF000022			Hartwig	Colorectum carcinoma	COREAD	GI_core	Distant	False		True	PASS	True	True	True	False	3.3	MALE	True	MSS	HR_proficient	False	False	True	False	False	False	True	197.0	19289.0	16989.0	242.0	2017.0	11536.0	174.0	1869.0	5444.0	68.0	130.0
HMF000023A	HMF000023			Hartwig	Colorectum carcinoma	COREAD	GI_core	Distant	False		True	PASS	True	True	True	True	3.2	MALE	True	MSS	HR_proficient	True	False	True	False	True	False	True	196.0	16497.0	15010.0	157.0	1303.0	13180.0	86.0	1226.0	1823.0	69.0	71.0
HMF000032A	HMF000032			Hartwig	Colorectum carcinoma	COREAD	GI_core	Distant	False		True	PASS	True	True	True	True	1.8	FEMALE	False	MSS	HR_proficient	False	False	True	False	True	False	True	157.0	18643.0	16485.0	89.0	2050.0	13661.0	37.0	1891.0	2813.0	52.0	149.0
HMF000036A	HMF000036			Hartwig	Colorectum carcinoma	COREAD	GI_core	Distant	False		True	PASS	True	True	True	True	2.94	FEMALE	True	MSS	HR_proficient	False						True	152.0	18768.0	16473.0	82.0	2187.0	16005.0	85.0	2169.0	450.0	0.0	11.0
HMF000037A	HMF000037			Hartwig	Colorectum carcinoma	COREAD	GI_core	Distant	False		True	PASS	True	True	True	True	3.15	FEMALE	True	MSS	HR_proficient	False	False	True	False	True	False	True	167.0	21658.0	18871.0	214.0	2527.0	18847.0	216.0	2516.0	7.0	0.0	1.0
HMF000041A	HMF000041			Hartwig	Colorectum carcinoma	COREAD	GI_core	Lymph	False		True	PASS	True	True	True	True	2.08	FEMALE	False	MSS	HR_proficient	True	False	True	False	False	False	True	137.0	26463.0	20614.0	89.0	5728.0	18657.0	79.0	5363.0	1947.0	11.0	357.0
HMF000042A	HMF000042			Hartwig	Colorectum carcinoma	COREAD	GI_core	Distant	True	Duplicate biopsy	False	PASS	True	False	False	True	2.04	FEMALE	False	MSS	HR_proficient	False						True	62.0	11714.0	10764.0	51.0	887.0	10759.0	52.0	884.0	0.0	0.0	0.0
HMF000042B	HMF000042			Hartwig	Colorectum carcinoma	COREAD	GI_core	Distant	False		True	PASS	True	True	True	False	2.02	FEMALE	False	MSS	HR_proficient	False	False	True	False	True	False	True	84.0	16428.0	14446.0	131.0	1826.0	13100.0	101.0	1714.0	1341.0	28.0	106.0
HMF000049A	HMF000049			Hartwig	Colorectum carcinoma	COREAD	GI_core	Distant	False		True	PASS	True	True	True	True	1.9	MALE	False	MSS	HR_proficient	True	False	True	False	False	False	True	234.0	16425.0	15089.0	183.0	1134.0	9564.0	155.0	888.0	5515.0	28.0	237.0
HMF000062A	HMF000062			Hartwig	Colorectum carcinoma	COREAD	GI_core	Distant	False		True	PASS	True	True	True	True	3.05	MALE	True	MSS	HR_proficient	False	False	True	False	True	False	True	155.0	12392.0	10470.0	56.0	1854.0	9798.0	47.0	1824.0	669.0	8.0	27.0
HMF000067A	HMF000067			Hartwig	Colorectum carcinoma	COREAD	GI_core	Local	False		True	PASS	True	True	True	True	2.02	FEMALE	False	MSS	HR_proficient	False						True	125.0	5549.0	4844.0	14.0	687.0	4843.0	14.0	686.0	0.0	0.0	0.0
HMF000074B	HMF000074			Hartwig	Colorectum carcinoma	COREAD	GI_core	Distant	True	Duplicate biopsy	False	PASS	True	False	False	False	4.3	MALE	True	MSS	HR_proficient	True						True	414.0	24340.0	21631.0	335.0	2304.0	21596.0	343.0	2288.0	0.0	0.0	0.0
HMF000074C	HMF000074			Hartwig	Colorectum carcinoma	COREAD	GI_core	Distant	False		True	PASS	True	True	True	True	4.45	MALE	True	MSS	HR_proficient	True						True	403.0	23001.0	20730.0	199.0	2024.0	20706.0	202.0	2016.0	8.0	0.0	0.0
HMF000074A	HMF000074			Hartwig	Colorectum carcinoma	COREAD	GI_core	Distant	True	Duplicate biopsy	False	PASS	True	False	False	False	1.96	MALE	False	MSS	cannot_be_determined	True	False	True	False	False	False	True	16.0	112.0	70.0	3.0	35.0	1.0	0.0	2.0	69.0	3.0	33.0
HMF000075A	HMF000075			Hartwig	Colorectum carcinoma	COREAD	GI_core	Distant	False		True	PASS	True	True	True	True	2.84	FEMALE	True	MSS	HR_proficient	True	False	True	False	False	False	True	132.0	20915.0	19110.0	177.0	1599.0	18748.0	173.0	1574.0	355.0	3.0	21.0
HMF000089A	HMF000089			Hartwig	Colorectum carcinoma	COREAD	GI_core	Distant	False		True	PASS	True	True	True	True	3.65	MALE	True	MSS	HR_proficient	True	False	True	False	False	False	True	300.0	35229.0	31113.0	387.0	3585.0	31081.0	380.0	3562.0	7.0	0.0	3.0
HMF000096B	HMF000096			Hartwig	Colorectum carcinoma	COREAD	GI_core	Distant	False		True	PASS	True	True	True	True	2.12	FEMALE	False	MSS	HR_proficient	False	False	True	False	True	False	True	220.0	41310.0	36195.0	726.0	4020.0	34846.0	625.0	3813.0	1306.0	93.0	160.0
HMF000096A	HMF000096			Hartwig	Colorectum carcinoma	COREAD	GI_core	Distant	True	Duplicate biopsy	False	PASS	True	False	False	True	2.1	FEMALE	False	MSS	HR_proficient							False	265.0	42915.0	37381.0	777.0	4381.0	34382.0	594.0	4012.0	2960.0	179.0	324.0
HMF000098A	HMF000098			Hartwig	Colorectum carcinoma	COREAD	GI_core	Local	False		True	PASS	True	True	True	True	2.88	FEMALE	True	MSS	HR_proficient	False						True	53.0	13905.0	12133.0	36.0	1722.0	12115.0	36.0	1716.0	16.0	0.0	1.0
HMF000104A	HMF000104			Hartwig	Colorectum carcinoma	COREAD	GI_core	Distant	False		True	PASS	True	True	True	True	3.35	FEMALE	True	MSI	cannot_be_determined	True	False	True	False	True	False	True	254.0	88937.0	68854.0	363.0	19540.0	68800.0	362.0	19494.0	1.0	0.0	2.0
HMF000112B	HMF000112			Hartwig	Colorectum carcinoma	COREAD	GI_core	Distant	False		True	PASS	True	True	True	True	3.2	MALE	True	MSS	HR_proficient	True	False	True	False	True	False	True	309.0	49049.0	42758.0	377.0	5737.0	41279.0	369.0	5626.0	1448.0	2.0	68.0
HMF000112A	HMF000112			Hartwig	Colorectum carcinoma	COREAD	GI_core	Distant	True	Duplicate biopsy	False	PASS	True	False	False	False	2.8	MALE	True	MSS	HR_proficient							False	299.0	35690.0	32242.0	253.0	3084.0	32221.0	249.0	3064.0	3.0	0.0	2.0
HMF000136A	HMF000136			Hartwig	Colorectum carcinoma	COREAD	GI_core	Distant	False		True	PASS	True	True	True	True	3.9	FEMALE	True	MSS	HR_proficient	False						True	50.0	21487.0	18294.0	63.0	3099.0	17070.0	60.0	2996.0	1216.0	4.0	95.0
HMF000152A	HMF000152			Hartwig	Colorectum carcinoma	COREAD	GI_core	Distant	True	Duplicate biopsy	False	PASS	True	False	False	True	2.48	FEMALE	True	MSS	HR_proficient	True	False	True	False	False	False	True	303.0	23131.0	19215.0	177.0	3701.0	18580.0	170.0	3583.0	620.0	7.0	101.0
HMF000152B	HMF000152			Hartwig	Colorectum carcinoma	COREAD	GI_core	Distant	False		True	PASS	True	True	True	True	2.42	FEMALE	True	MSS	HR_proficient	True						True	332.0	25158.0	21516.0	197.0	3411.0	18084.0	160.0	3179.0	3418.0	35.0	217.0
HMF000156A	HMF000156			Hartwig	Colorectum carcinoma	COREAD	GI_core	Distant	False		True	PASS	True	True	True	False	2.62	FEMALE	True	MSS	HR_proficient	True	False	True	False	True	False	True	169.0	26135.0	22828.0	352.0	2835.0	20854.0	342.0	2769.0	1955.0	8.0	47.0
HMF000166A	HMF000166			Hartwig	Colorectum carcinoma	COREAD	GI_core	Distant	False		True	PASS	True	True	True	True	2.84	MALE	True	MSS	HR_proficient	False	False	True	False	True	False	True	409.0	20846.0	19191.0	108.0	1522.0	13682.0	63.0	1329.0	5496.0	47.0	182.0
HMF000167A	HMF000167			Hartwig	Colorectum carcinoma	COREAD	GI_core	Distant	False		True	PASS	True	True	True	True	3.3	MALE	True	MSS	HR_proficient	True	False	True	False	True	False	True	329.0	33315.0	30164.0	184.0	2908.0	22709.0	100.0	2590.0	7437.0	84.0	307.0
HMF000169A	HMF000169			Hartwig	Colorectum carcinoma	COREAD	GI_core	Distant	False		True	PASS	True	True	True	True	4.75	FEMALE	True	MSS	HR_proficient	False	False	True	False	True	False	True	362.0	52248.0	46081.0	628.0	5364.0	39041.0	447.0	5004.0	6993.0	187.0	333.0
HMF000202A	HMF000202			Hartwig	Colorectum carcinoma	COREAD	GI_core	Distant	False		True	PASS	True	True	True	True	2.84	MALE	True	MSS	HR_proficient	False	False	True	False	False	False	True	316.0	22782.0	19256.0	396.0	3070.0	14752.0	237.0	2718.0	4481.0	161.0	331.0
HMF000207A	HMF000207			Hartwig	Colorectum carcinoma	COREAD	GI_core	Distant	False		True	PASS	True	True	True	True	2.24	FEMALE	False	MSS	HR_proficient	False	False	True	False	False	False	True	112.0	20197.0	16827.0	324.0	3014.0	15584.0	313.0	2749.0	1232.0	9.0	247.0
HMF000211A	HMF000211			Hartwig	Colorectum carcinoma	COREAD	GI_core	Distant	False		True	PASS	True	True	True	True	3.0	FEMALE	True	MSS	HR_proficient	False	False	True	False	False	False	True	173.0	18058.0	15333.0	427.0	2235.0	13327.0	306.0	2073.0	1987.0	120.0	149.0
HMF000229A	HMF000229			Hartwig	Colorectum carcinoma	COREAD	GI_core	Distant	False		True	PASS	True	True	True	True	3.1	MALE	True	MSS	HR_proficient	True						True	316.0	26036.0	23895.0	113.0	1999.0	14149.0	55.0	1549.0	9740.0	58.0	442.0
HMF000231A	HMF000231			Hartwig	Colorectum carcinoma	COREAD	GI_core	Distant	False		True	PASS	True	True	True	True	1.94	MALE	False	MSS	HR_proficient	False	False	True	False	False	False	True	162.0	15365.0	13226.0	76.0	2039.0	12383.0	63.0	1958.0	836.0	13.0	74.0
HMF000234A	HMF000234			Hartwig	Colorectum carcinoma	COREAD	GI_core	Distant	False		True	PASS	True	True	True	True	2.04	FEMALE	False	MSS	HR_proficient	False						True	121.0	16509.0	13830.0	45.0	2622.0	11520.0	30.0	2188.0	2304.0	15.0	426.0
HMF000264A	HMF000264			Hartwig	Colorectum carcinoma	COREAD	GI_core	Distant	False		True	PASS	True	True	True	True	1.98	MALE	False	MSI	cannot_be_determined	False						True	594.0	550199.0	86403.0	566.0	462508.0	85730.0	644.0	460435.0	140.0	3.0	150.0
HMF000272A	HMF000272			Hartwig	Colorectum carcinoma	COREAD	GI_core	Distant	False		True	PASS	True	True	True	True	3.0	FEMALE	True	MSS	HR_proficient	False	False	True	False	True	False	True	193.0	31214.0	26337.0	759.0	3955.0	10894.0	122.0	1582.0	15404.0	636.0	2324.0
HMF000285A	HMF000285			Hartwig	Colorectum carcinoma	COREAD	GI_core	Distant	False		True	PASS	True	True	True	True	2.44	MALE	True	MSS	HR_proficient	False	False	True	False	True	False	True	345.0	23396.0	21564.0	121.0	1662.0	21133.0	115.0	1603.0	424.0	6.0	47.0
HMF000286A	HMF000286			Hartwig	Colorectum carcinoma	COREAD	GI_core	Distant	False		True	PASS	True	True	True	False	2.64	MALE	True	MSS	HR_proficient	True	False	True	False	False	False	True	311.0	18518.0	15990.0	449.0	2003.0	14918.0	434.0	1907.0	1021.0	26.0	73.0
HMF000287A	HMF000287			Hartwig	Colorectum carcinoma	COREAD	GI_core	Local	False		True	PASS	True	True	True	True	3.2	MALE	True	MSS	HR_proficient	True	False	True	False	False	False	True	230.0	26003.0	23870.0	83.0	2002.0	23863.0	81.0	1993.0	0.0	0.0	0.0
HMF000303A	HMF000303			Hartwig	Colorectum carcinoma	COREAD	GI_core	Distant	False		True	PASS	True	True	True	True	3.1	MALE	True	MSS	HR_proficient	False	False	True	False	True	False	True	209.0	29089.0	26528.0	527.0	1950.0	26502.0	530.0	1936.0	0.0	0.0	1.0
HMF000306A	HMF000306			Hartwig	Colorectum carcinoma	COREAD	GI_core	Distant	False		True	PASS	True	True	True	True	2.22	FEMALE	False	MSS	HR_proficient	False						True	244.0	20787.0	18106.0	128.0	2509.0	16906.0	121.0	2333.0	1187.0	4.0	157.0
HMF000318A	HMF000318			Hartwig	Colorectum carcinoma	COREAD	GI_core	Distant	False		True	WARN_UNMATCHED_SOMATIC_VARIANT	True	True	True	True	2.06	MALE	False	MSI	cannot_be_determined	False	False	True	False	True	False	True	79.0	573997.0	254125.0	883.0	317078.0	247353.0	964.0	307283.0	6047.0	35.0	8172.0
HMF000348A	HMF000348			Hartwig	Colorectum carcinoma	COREAD	GI_core	Distant	False		True	PASS	True	True	True	True	5.4	MALE	True	MSS	HR_proficient	True	False	True	False	True	False	True	307.0	47368.0	41702.0	518.0	4872.0	40311.0	500.0	4813.0	1357.0	7.0	24.0
HMF000349A	HMF000349			Hartwig	Colorectum carcinoma	COREAD	GI_core	Distant	False		True	PASS	True	True	True	False	3.25	FEMALE	True	MSS	HR_proficient	False						True	72.0	13896.0	11587.0	42.0	2252.0	11421.0	40.0	2232.0	160.0	0.0	15.0
HMF000355A	HMF000355			Hartwig	Colorectum carcinoma	COREAD	GI_core	Distant	False		True	PASS	True	True	True	False	2.5	MALE	True	MSS	HR_proficient	True	False	True	False	False	False	True	134.0	18374.0	16295.0	47.0	2013.0	16266.0	46.0	2008.0	23.0	0.0	1.0
HMF000364A	HMF000364			Hartwig	Colorectum carcinoma	COREAD	GI_core	Distant	False		True	PASS	True	True	True	True	3.0	FEMALE	True	MSS	HR_proficient	False	False	True	False	True	False	True	232.0	33266.0	29517.0	708.0	2941.0	14639.0	234.0	1814.0	14852.0	477.0	1114.0
HMF000365A	HMF000365			Hartwig	Colorectum carcinoma	COREAD	GI_core	Distant	False		True	PASS	True	True	True	True	4.1	MALE	True	MSS	HR_proficient	True	False	True	False	True	False	True	198.0	23693.0	21409.0	273.0	1967.0	21377.0	274.0	1956.0	19.0	0.0	2.0
HMF000369A	HMF000369			Hartwig	Colorectum carcinoma	COREAD	GI_core	Distant	False		True	PASS	True	True	True	True	3.6	MALE	True	MSS	HR_proficient	True	False	True	False	True	False	True	246.0	15945.0	14137.0	153.0	1593.0	13969.0	150.0	1571.0	162.0	4.0	13.0
HMF000378A	HMF000378			Hartwig	Colorectum carcinoma	COREAD	GI_core	Distant	False		True	PASS	True	True	True	True	3.45	MALE	True	MSS	HR_proficient	False	False	True	False	False	False	True	77.0	16679.0	14736.0	350.0	1554.0	9969.0	117.0	1387.0	4756.0	234.0	158.0
HMF000379A	HMF000379			Hartwig	Colorectum carcinoma	COREAD	GI_core	Distant	False		True	PASS	True	True	True	True	2.22	FEMALE	False	MSS	HR_proficient	True	False	True	False	True	False	True	348.0	23004.0	19894.0	280.0	2785.0	12530.0	105.0	2399.0	7337.0	178.0	375.0
HMF000388A	HMF000388			Hartwig	Colorectum carcinoma	COREAD	GI_core	Distant	False		True	PASS	True	True	True	True	2.22	MALE	False	MSS	HR_proficient	False	False	True	False	True	False	True	91.0	8975.0	7998.0	33.0	932.0	7940.0	32.0	927.0	57.0	0.0	4.0
HMF000398A	HMF000398			Hartwig	Colorectum carcinoma	COREAD	GI_core	Distant	False		True	PASS	True	True	True	True	1.92	MALE	False	MSS	HR_deficient	False	False	True	False	True	False	True	1369.0	33347.0	29311.0	306.0	3659.0	21367.0	226.0	2549.0	7885.0	79.0	1052.0
HMF000400A	HMF000400			Hartwig	Colorectum carcinoma	COREAD	GI_core	Distant	False		True	PASS	True	True	True	True	4.35	MALE	True	MSS	HR_proficient	True	False	True	False	True	False	True	192.0	58499.0	55359.0	279.0	2788.0	49744.0	241.0	2752.0	5600.0	39.0	29.0
HMF000401A	HMF000401			Hartwig	Colorectum carcinoma	COREAD	GI_core	Distant	False		True	PASS	True	True	True	True	3.15	MALE	True	MSS	HR_proficient	True	False	True	False	False	False	True	249.0	47875.0	45405.0	168.0	2171.0	45385.0	168.0	2157.0	5.0	0.0	0.0
HMF000402A	HMF000402			Hartwig	Colorectum carcinoma	COREAD	GI_core	Distant	False		True	PASS	True	True	True	True	2.64	FEMALE	True	MSS	HR_proficient	False	False	True	False	True	False	True	207.0	24778.0	21994.0	295.0	2383.0	18237.0	239.0	2301.0	3748.0	54.0	75.0
HMF000436A	HMF000436			Hartwig	Colorectum carcinoma	COREAD	GI_core	Distant	False		True	PASS	True	True	True	True	2.0	MALE	False	MSS	HR_proficient	False						True	199.0	12562.0	10414.0	26.0	2111.0	10272.0	24.0	2095.0	138.0	1.0	14.0
HMF000441A	HMF000441			Hartwig	Colorectum carcinoma	COREAD	GI_core	Distant	False		True	PASS	True	True	True	True	1.98	MALE	False	MSS	HR_proficient	False						True	103.0	23065.0	20163.0	140.0	2701.0	16663.0	108.0	2284.0	3494.0	29.0	407.0
HMF000461A	HMF000461			Hartwig	Colorectum carcinoma	COREAD	GI_core	Distant	False		True	PASS	True	True	True	True	2.36	MALE	True	MSS	HR_proficient	True	False	True	False	True	False	True	154.0	17160.0	15384.0	115.0	1648.0	14660.0	102.0	1582.0	717.0	11.0	55.0
HMF000467A	HMF000467			Hartwig	Colorectum carcinoma	COREAD	GI_core	Local	False		True	PASS	True	True	True	True	3.25	MALE	True	MSS	HR_proficient	False						True	95.0	17257.0	15437.0	55.0	1747.0	14483.0	46.0	1695.0	949.0	6.0	46.0
HMF000468A	HMF000468			Hartwig	Colorectum carcinoma	COREAD	GI_core	Distant	False		True	PASS	True	True	True	True	3.35	MALE	True	MSS	HR_proficient	False	False	True	False	True	False	True	223.0	50848.0	48270.0	172.0	2273.0	29174.0	106.0	2117.0	19081.0	61.0	142.0
HMF000469A	HMF000469			Hartwig	Colorectum carcinoma	COREAD	GI_core	Distant	False		True	PASS	True	True	True	True	1.88	FEMALE	False	MSS	HR_deficient	False						True	735.0	28160.0	24094.0	251.0	3744.0	21949.0	206.0	3269.0	2098.0	41.0	415.0
HMF000494A	HMF000494			Hartwig	Colorectum carcinoma	COREAD	GI_core	Distant	False		True	PASS	True	True	True	False	2.26	MALE	False	MSS	HR_proficient	False	False	True	False	False	False	True	35.0	10196.0	8847.0	29.0	1309.0	8563.0	29.0	1275.0	277.0	0.0	30.0
HMF000512B	HMF000512			Hartwig	Colorectum carcinoma	COREAD	GI_core	Distant	False		True	PASS	True	True	True	True	2.0	MALE	False	MSI	cannot_be_determined	False						True	113.0	595333.0	121731.0	593.0	472443.0	121077.0	650.0	470765.0	53.0	0.0	46.0
HMF000512A	HMF000512			Hartwig	Colorectum carcinoma	COREAD	GI_core	Lymph	True	Duplicate biopsy	False	PASS	True	False	False	True	2.0	MALE	False	MSI	cannot_be_determined							False	65.0	231590.0	79862.0	192.0	151365.0	79781.0	194.0	151218.0	9.0	0.0	7.0
HMF000522B	HMF000522			Hartwig	Colorectum carcinoma	COREAD	GI_core	Unknown	False		True	PASS	True	True	True	False	2.94	FEMALE	True	MSS	HR_proficient							False	270.0	25815.0	24110.0	177.0	1486.0	24100.0	179.0	1478.0	1.0	0.0	0.0
HMF000523B	HMF000523			Hartwig	Colorectum carcinoma	COREAD	GI_core	Distant	False		True	PASS	True	True	True	False	3.1	FEMALE	True	MSS	HR_proficient	False	False	True	False	True	False	True	263.0	12437.0	10433.0	125.0	1842.0	10246.0	127.0	1825.0	173.0	1.0	10.0
HMF000523A	HMF000523			Hartwig	Colorectum carcinoma	COREAD	GI_core	Distant	True	Duplicate biopsy	False	PASS	True	False	False	False	3.15	FEMALE	True	MSS	HR_proficient							False	268.0	13999.0	11717.0	149.0	2099.0	11314.0	148.0	2028.0	390.0	3.0	60.0
HMF000527A	HMF000527			Hartwig	Colorectum carcinoma	COREAD	GI_core	Lymph	False		True	PASS	True	True	True	True	1.78	MALE	False	MSS	HR_proficient	False	False	True	False	False	False	True	159.0	13339.0	11370.0	100.0	1848.0	8833.0	32.0	1547.0	2529.0	70.0	295.0
HMF000533A	HMF000533			Hartwig	Colorectum carcinoma	COREAD	GI_core	Distant	False		True	PASS	True	True	True	True	3.45	MALE	True	MSS	HR_proficient	False	False	True	False	True	False	True	86.0	17101.0	15358.0	53.0	1674.0	14724.0	51.0	1665.0	631.0	1.0	5.0
HMF000541A	HMF000541			Hartwig	Colorectum carcinoma	COREAD	GI_core	Distant	False		True	PASS	True	True	True	False	2.62	MALE	True	MSS	HR_proficient	False	False	True	False	True	False	True	121.0	31154.0	28130.0	160.0	2831.0	23677.0	88.0	2710.0	4443.0	71.0	112.0
HMF000547A	HMF000547			Hartwig	Colorectum carcinoma	COREAD	GI_core	Distant	False		True	PASS	True	True	True	True	2.62	MALE	True	MSS	HR_proficient	False	False	True	False	True	False	True	705.0	55596.0	49298.0	673.0	5389.0	16123.0	56.0	2939.0	33135.0	611.0	2414.0
HMF000552A	HMF000552			Hartwig	Colorectum carcinoma	COREAD	GI_core	Distant	False		True	PASS	True	True	True	False	1.92	FEMALE	False	MSS	HR_proficient	False						True	183.0	26701.0	22315.0	166.0	4144.0	20777.0	152.0	3874.0	1524.0	13.0	254.0
HMF000553A	HMF000553			Hartwig	Colorectum carcinoma	COREAD	GI_core	Distant	False		True	PASS	True	True	True	True	3.95	MALE	True	MSS	HR_proficient	False						True	141.0	15725.0	14047.0	106.0	1532.0	14036.0	109.0	1527.0	1.0	0.0	0.0
HMF000555A	HMF000555			Hartwig	Colorectum carcinoma	COREAD	GI_core	Local	False		True	PASS	True	True	True	True	2.82	FEMALE	True	MSS	HR_proficient	False						True	111.0	17788.0	15870.0	106.0	1733.0	12748.0	88.0	1510.0	3114.0	18.0	214.0
HMF000559A	HMF000559			Hartwig	Colorectum carcinoma	COREAD	GI_core	Distant	False		True	PASS	True	True	True	True	3.3	MALE	True	MSS	HR_proficient	False	False	True	False	True	False	True	210.0	17665.0	15963.0	161.0	1509.0	7635.0	25.0	981.0	8316.0	139.0	520.0
HMF000560A	HMF000560			Hartwig	Colorectum carcinoma	COREAD	GI_core	Distant	False		True	PASS	True	True	True	False	2.26	MALE	False	MSS	HR_proficient	True	False	True	False	True	False	True	423.0	30844.0	28171.0	276.0	2349.0	26975.0	269.0	2263.0	1167.0	8.0	59.0
HMF000566A	HMF000566			Hartwig	Colorectum carcinoma	COREAD	GI_core	Distant	False		True	PASS	True	True	True	False	2.1	MALE	False	MSS	HR_proficient	False	False	True	False	False	False	True	125.0	15857.0	13353.0	47.0	2432.0	12980.0	46.0	2375.0	369.0	1.0	50.0
HMF000572A	HMF000572			Hartwig	Colorectum carcinoma	COREAD	GI_core	Distant	False		True	PASS	True	True	True	True	1.74	FEMALE	False	MSI	cannot_be_determined	False						True	153.0	122708.0	46348.0	192.0	76053.0	39898.0	130.0	50225.0	6319.0	86.0	25572.0
HMF000587A	HMF000587			Hartwig	Colorectum carcinoma	COREAD	GI_core	Distant	False		True	PASS	True	True	True	True	1.98	FEMALE	False	MSS	HR_proficient	False						True	224.0	21458.0	19026.0	111.0	2281.0	17242.0	97.0	2073.0	1773.0	14.0	197.0
HMF000595A	HMF000595			Hartwig	Colorectum carcinoma	COREAD	GI_core	Distant	False		True	PASS	True	True	True	False	3.2	MALE	True	MSS	HR_proficient	False						True	132.0	16320.0	14533.0	79.0	1677.0	14425.0	77.0	1671.0	106.0	0.0	4.0
HMF000596B	HMF000596			Hartwig	Colorectum carcinoma	COREAD	GI_core	Distant	False		True	PASS	True	True	True	True	4.6	MALE	True	MSS	HR_proficient	False	False	True	False	True	False	True	301.0	32004.0	27420.0	548.0	3931.0	27263.0	544.0	3898.0	129.0	3.0	2.0
HMF000596A	HMF000596			Hartwig	Colorectum carcinoma	COREAD	GI_core	Distant	True	Duplicate biopsy	False	PASS	True	False	False	True	2.94	MALE	True	MSS	HR_proficient							False	308.0	43940.0	38642.0	722.0	4417.0	21414.0	195.0	3277.0	17180.0	530.0	1108.0
HMF000606A	HMF000606			Hartwig	Colorectum carcinoma	COREAD	GI_core	Distant	False		True	PASS	True	True	True	False	2.06	MALE	False	MSS	HR_proficient	False						True	55.0	9453.0	7963.0	31.0	1447.0	7504.0	29.0	1390.0	452.0	2.0	43.0
HMF000614A	HMF000614			Hartwig	Colorectum carcinoma	COREAD	GI_core	Distant	False		True	PASS	True	True	True	False	4.1	MALE	True	MSS	HR_proficient	False						True	241.0	17183.0	14899.0	102.0	2072.0	12256.0	87.0	1865.0	2633.0	13.0	195.0
HMF000628C	HMF000628			Hartwig	Colorectum carcinoma	COREAD	GI_core	Distant	False		True	PASS	True	True	True	True	4.4	MALE	True	MSS	HR_proficient	False	False	True	False	True	False	True	433.0	59144.0	54297.0	915.0	3779.0	54033.0	910.0	3739.0	221.0	4.0	5.0
HMF000628A	HMF000628			Hartwig	Colorectum carcinoma	COREAD	GI_core	Distant	True	Duplicate biopsy	False	PASS	True	False	False	True	4.75	MALE	True	MSS	HR_proficient							False	346.0	46815.0	42050.0	867.0	3762.0	41850.0	860.0	3719.0	170.0	1.0	8.0
HMF000628B	HMF000628			Hartwig	Colorectum carcinoma	COREAD	GI_core	Distant	True	Duplicate biopsy	False	PASS	True	False	False	True	4.6	MALE	True	MSS	HR_proficient							False	381.0	49412.0	44357.0	894.0	4017.0	41925.0	872.0	3936.0	2395.0	16.0	49.0
HMF000630A	HMF000630			Hartwig	Colorectum carcinoma	COREAD	GI_core	Distant	False		True	PASS	True	True	True	True	3.45	FEMALE	True	MSS	HR_proficient	False						True	118.0	27648.0	25401.0	382.0	1786.0	25388.0	378.0	1778.0	1.0	0.0	0.0
HMF000641B	HMF000641			Hartwig	Colorectum carcinoma	COREAD	GI_core	Distant	False		True	PASS	True	True	True	True	3.2	FEMALE	True	MSS	HR_proficient	True	False	True	False	False	False	True	321.0	29887.0	26933.0	544.0	2361.0	26739.0	538.0	2337.0	174.0	6.0	5.0
HMF000641A	HMF000641			Hartwig	Colorectum carcinoma	COREAD	GI_core	Distant	True	Duplicate biopsy	False	PASS	True	False	False	True	3.25	FEMALE	True	MSS	HR_proficient							False	352.0	31171.0	27262.0	1072.0	2742.0	19234.0	400.0	2424.0	7973.0	682.0	290.0
HMF000642A	HMF000642			Hartwig	Colorectum carcinoma	COREAD	GI_core	Distant	False		True	PASS	True	True	True	True	2.08	FEMALE	False	MSS	HR_proficient	False						True	128.0	13946.0	12207.0	51.0	1673.0	12132.0	49.0	1661.0	68.0	0.0	5.0
HMF000644A	HMF000644			Hartwig	Colorectum carcinoma	COREAD	GI_core	Distant	False		True	PASS	True	True	True	False	2.08	MALE	False	MSI	cannot_be_determined	False	False	True	False	False	False	True	64.0	867241.0	153583.0	907.0	711594.0	140941.0	1090.0	690364.0	11228.0	65.0	16472.0
HMF000650A	HMF000650			Hartwig	Colorectum carcinoma	COREAD	GI_core	Distant	False		True	PASS	True	True	True	True	3.2	MALE	True	MSS	HR_proficient	False	False	True	False	True	False	True	172.0	22712.0	19718.0	404.0	2524.0	17779.0	390.0	2417.0	1921.0	13.0	93.0
HMF000664A	HMF000664			Hartwig	Colorectum carcinoma	COREAD	GI_core	Distant	False		True	PASS	True	True	True	True	3.85	FEMALE	True	MSS	HR_proficient	False	False	True	False	False	False	True	150.0	14528.0	13180.0	87.0	1240.0	12658.0	86.0	1230.0	517.0	1.0	3.0
HMF000667A	HMF000667			Hartwig	Colorectum carcinoma	COREAD	GI_core	Distant	False		True	PASS	True	True	True	True	3.5	MALE	True	MSS	HR_proficient	False	False	True	False	True	False	True	168.0	28085.0	24756.0	123.0	3113.0	23413.0	112.0	3067.0	1329.0	10.0	27.0
HMF000687A	HMF000687			Hartwig	Colorectum carcinoma	COREAD	GI_core	Distant	False		True	PASS	True	True	True	False	2.64	MALE	True	MSS	HR_proficient	False						True	123.0	19833.0	17308.0	79.0	2396.0	16848.0	71.0	2278.0	446.0	4.0	103.0
HMF000689A	HMF000689			Hartwig	Colorectum carcinoma	COREAD	GI_core	Distant	False		True	PASS	True	True	True	False	2.82	MALE	True	MSS	HR_proficient	False	False	True	False	True	False	True	146.0	26627.0	21609.0	207.0	4773.0	18694.0	97.0	4655.0	2895.0	113.0	101.0
HMF000707A	HMF000707			Hartwig	Colorectum carcinoma	COREAD	GI_core	Distant	False		True	PASS	True	True	True	True	2.16	FEMALE	False	MSS	HR_proficient	False	False	True	False	True	False	True	166.0	28354.0	24997.0	350.0	2920.0	15631.0	86.0	2190.0	9352.0	261.0	715.0
HMF000720A	HMF000720			Hartwig	Colorectum carcinoma	COREAD	GI_core	Distant	False		True	PASS	True	True	True	True	5.8	MALE	True	MSS	HR_proficient	False	False	True	False	True	False	True	184.0	20530.0	17332.0	180.0	2976.0	17317.0	180.0	2965.0	3.0	0.0	2.0
HMF000741A	HMF000741			Hartwig	Colorectum carcinoma	COREAD	GI_core	Distant	False		True	PASS	True	True	True	True	4.45	MALE	True	MSS	HR_proficient	False	False	True	False	False	False	True	248.0	5359.0	4831.0	49.0	475.0	4582.0	44.0	468.0	246.0	4.0	4.0
HMF000742A	HMF000742			Hartwig	Colorectum carcinoma	COREAD	GI_core	Distant	False		True	PASS	True	True	True	True	1.74	MALE	False	MSS	HR_proficient	False	False	True	False	True	False	True	172.0	14403.0	12199.0	82.0	2104.0	11731.0	76.0	2057.0	462.0	6.0	42.0
HMF000745A	HMF000745			Hartwig	Colorectum carcinoma	COREAD	GI_core	Distant	False		True	PASS	True	True	True	True	1.94	MALE	False	MSS	HR_proficient	False	False	True	False	True	False	True	232.0	21036.0	17800.0	408.0	2778.0	14997.0	165.0	2509.0	2783.0	243.0	248.0
HMF000747A	HMF000747			Hartwig	Colorectum carcinoma	COREAD	GI_core	Distant	False		True	PASS	True	True	True	True	2.76	MALE	True	MSS	HR_proficient	True	False	True	False	False	False	True	375.0	27946.0	24450.0	241.0	3201.0	22546.0	168.0	3115.0	1886.0	75.0	73.0
HMF000752A	HMF000752			Hartwig	Colorectum carcinoma	COREAD	GI_core	Distant	False		True	PASS	True	True	True	True	2.76	FEMALE	True	MSS	HR_proficient	False	False	True	False	False	False	True	201.0	22295.0	18828.0	184.0	3193.0	18468.0	179.0	3142.0	348.0	3.0	42.0
HMF000753A	HMF000753			Hartwig	Colorectum carcinoma	COREAD	GI_core	Distant	True	Duplicate biopsy	False	PASS	True	False	False	True	1.94	MALE	False	MSS	HR_proficient	False						True	81.0	19417.0	17135.0	52.0	2195.0	16102.0	48.0	2003.0	1018.0	4.0	176.0
HMF000753B	HMF000753			Hartwig	Colorectum carcinoma	COREAD	GI_core	Distant	False		True	PASS	True	True	True	True	1.98	MALE	False	MSS	HR_proficient	False						True	160.0	19915.0	16870.0	91.0	2922.0	15434.0	59.0	2726.0	1419.0	33.0	181.0
HMF000756A	HMF000756			Hartwig	Colorectum carcinoma	COREAD	GI_core	Distant	False		True	PASS	True	True	True	True	1.94	FEMALE	False	MSS	HR_proficient	False	False	True	False	False	False	True	229.0	21920.0	19141.0	165.0	2550.0	18627.0	152.0	2483.0	503.0	9.0	55.0
HMF000760A	HMF000760			Hartwig	Colorectum carcinoma	COREAD	GI_core	Distant	False		True	PASS	True	True	True	True	3.8	FEMALE	True	MSS	HR_proficient	False						True	195.0	23056.0	20029.0	75.0	2922.0	20024.0	71.0	2915.0	0.0	0.0	0.0
HMF000779A	HMF000779			Hartwig	Colorectum carcinoma	COREAD	GI_core	Distant	False		True	PASS	True	True	True	True	3.7	FEMALE	True	MSS	HR_proficient	False						True	535.0	15518.0	13539.0	76.0	1876.0	12180.0	68.0	1805.0	1347.0	6.0	59.0
HMF000799A	HMF000799			Hartwig	Colorectum carcinoma	COREAD	GI_core	Local	False		True	PASS	True	True	True	True	2.8	FEMALE	True	MSS	HR_proficient	False						True	171.0	16765.0	14960.0	62.0	1727.0	14700.0	59.0	1704.0	257.0	2.0	13.0
HMF000813A	HMF000813			Hartwig	Colorectum carcinoma	COREAD	GI_core	Distant	False		True	PASS	True	True	True	True	3.25	MALE	True	MSS	HR_proficient	False						True	86.0	21184.0	18837.0	120.0	2146.0	18825.0	115.0	2137.0	7.0	0.0	0.0
HMF000814A	HMF000814			Hartwig	Colorectum carcinoma	COREAD	GI_core	Distant	False		True	PASS	True	True	True	False	2.6	MALE	True	MSS	HR_proficient	True	False	True	False	True	False	True	280.0	18414.0	16730.0	329.0	1302.0	16669.0	328.0	1296.0	47.0	2.0	1.0
HMF000821A	HMF000821			Hartwig	Colorectum carcinoma	COREAD	GI_core	Distant	False		True	PASS	True	True	True	True	2.72	MALE	True	MSS	HR_proficient	False						True	169.0	26152.0	23579.0	111.0	2428.0	23000.0	110.0	2395.0	564.0	3.0	21.0
HMF000833A	HMF000833			Hartwig	Colorectum carcinoma	COREAD	GI_core	Lymph	False		True	PASS	True	True	True	True	3.0	FEMALE	True	MSS	HR_proficient	True						True	69.0	12057.0	10678.0	59.0	1306.0	10614.0	59.0	1296.0	61.0	0.0	6.0
HMF000845A	HMF000845			Hartwig	Colorectum carcinoma	COREAD	GI_core	Distant	False		True	PASS	True	True	True	True	2.88	MALE	True	MSS	HR_proficient	False	False	True	False	False	False	True	314.0	22821.0	17814.0	58.0	4924.0	17376.0	52.0	4819.0	428.0	5.0	93.0
HMF000850A	HMF000850			Hartwig	Colorectum carcinoma	COREAD	GI_core	Distant	False		True	PASS	True	True	True	True	3.5	MALE	True	MSS	HR_proficient	True						True	285.0	25372.0	22291.0	137.0	2910.0	19610.0	121.0	2823.0	2658.0	21.0	74.0
HMF000852A	HMF000852			Hartwig	Colorectum carcinoma	COREAD	GI_core	Distant	False		True	PASS	True	True	True	True	2.94	MALE	True	MSS	HR_proficient	True	False	True	False	True	False	True	98.0	10808.0	9696.0	50.0	1043.0	9687.0	50.0	1040.0	8.0	0.0	0.0
HMF000853A	HMF000853			Hartwig	Colorectum carcinoma	COREAD	GI_core	Distant	False		True	PASS	True	True	True	True	2.76	MALE	True	MSS	HR_proficient	False						True	283.0	17407.0	13492.0	83.0	3801.0	12418.0	76.0	3597.0	1061.0	7.0	191.0
HMF000859A	HMF000859			Hartwig	Colorectum carcinoma	COREAD	GI_core	Distant	False		True	PASS	True	True	True	True	2.14	FEMALE	False	MSS	HR_proficient	False	False	True	False	True	False	True	106.0	16485.0	15164.0	117.0	1158.0	7958.0	38.0	798.0	7201.0	76.0	353.0
HMF000869A	HMF000869			Hartwig	Colorectum carcinoma	COREAD	GI_core	Distant	False		True	PASS	True	True	True	True	3.25	FEMALE	True	MSS	HR_proficient	False						True	742.0	19071.0	16133.0	109.0	2787.0	15962.0	106.0	2751.0	159.0	1.0	23.0
HMF000870A	HMF000870			Hartwig	Colorectum carcinoma	COREAD	GI_core	Distant	False		True	PASS	True	True	True	True	3.1	MALE	True	MSS	HR_proficient	False	False	True	False	True	False	True	221.0	23662.0	20000.0	534.0	3035.0	18760.0	494.0	2946.0	1218.0	39.0	69.0
HMF000872B	HMF000872			Hartwig	Colorectum carcinoma	COREAD	GI_core	Distant	True	Duplicate biopsy	False	PASS	True	False	False	True	2.12	MALE	False	MSI	cannot_be_determined							False	196.0	764770.0	134411.0	815.0	628378.0	101273.0	833.0	501297.0	31373.0	413.0	121601.0
HMF000872A	HMF000872			Hartwig	Colorectum carcinoma	COREAD	GI_core	Unknown	False		True	PASS	True	True	True	True	2.1	MALE	False	MSI	cannot_be_determined							False	144.0	441056.0	109554.0	380.0	330685.0	109226.0	425.0	329665.0	18.0	0.0	16.0
HMF000882A	HMF000882			Hartwig	Colorectum carcinoma	COREAD	GI_core	Distant	False		True	PASS	True	True	True	True	2.32	MALE	False	MSS	HR_proficient	False						True	87.0	20892.0	18592.0	83.0	2190.0	18259.0	83.0	2169.0	330.0	0.0	16.0
HMF000898A	HMF000898			Hartwig	Colorectum carcinoma	COREAD	GI_core	Unknown	False		True	PASS	True	True	True	False	2.68	FEMALE	True	MSS	HR_proficient	False	False	True	False	True	False	True	113.0	20562.0	18405.0	166.0	1966.0	18270.0	165.0	1949.0	125.0	1.0	7.0
HMF000904A	HMF000904			Hartwig	Colorectum carcinoma	COREAD	GI_core	Distant	False		True	PASS	True	True	True	True	1.7	FEMALE	False	MSS	HR_proficient	True	False	True	True	False	False	True	268.0	27833.0	21706.0	191.0	5891.0	20593.0	177.0	5373.0	1099.0	15.0	496.0
HMF000906A	HMF000906			Hartwig	Colorectum carcinoma	COREAD	GI_core	Distant	False		True	PASS	True	True	True	False	2.26	MALE	False	MSS	HR_proficient	True	False	True	False	True	False	True	182.0	34052.0	31774.0	225.0	1971.0	29456.0	163.0	1857.0	2287.0	67.0	99.0
HMF000916A	HMF000916			Hartwig	Colorectum carcinoma	COREAD	GI_core	Distant	False		True	PASS	True	True	True	True	2.06	FEMALE	False	MSS	HR_proficient	False						True	90.0	10604.0	9188.0	89.0	1304.0	7070.0	26.0	1104.0	2112.0	64.0	196.0
HMF000930A	HMF000930			Hartwig	Colorectum carcinoma	COREAD	GI_core	Distant	False		True	PASS	True	True	True	True	3.4	FEMALE	True	MSS	HR_proficient	False						True	31.0	15001.0	13647.0	36.0	1307.0	13642.0	36.0	1304.0	0.0	0.0	1.0
HMF000957A	HMF000957			Hartwig	Colorectum carcinoma	COREAD	GI_core	Distant	False		True	PASS	True	True	True	True	3.05	MALE	True	MSS	HR_proficient	False	False	True	False	True	False	True	202.0	14758.0	12826.0	250.0	1648.0	8775.0	35.0	1393.0	4026.0	224.0	246.0
HMF001005A	HMF001005			Hartwig	Colorectum carcinoma	COREAD	GI_core	Local	False		True	PASS	True	True	True	False	2.98	MALE	True	MSS	HR_proficient	True	False	True	False	True	False	True	122.0	18156.0	16312.0	161.0	1650.0	5529.0	30.0	821.0	10772.0	130.0	819.0
HMF001010A	HMF001010			Hartwig	Colorectum carcinoma	COREAD	GI_core	Distant	False		True	PASS	True	True	True	True	2.62	FEMALE	True	MSS	HR_proficient	False						True	34.0	8536.0	7611.0	36.0	881.0	7604.0	37.0	880.0	4.0	0.0	0.0
HMF001016A	HMF001016			Hartwig	Colorectum carcinoma	COREAD	GI_core	Distant	False		True	PASS	True	True	True	True	3.0	MALE	True	MSS	HR_proficient	False	False	True	False	False	False	True	154.0	13955.0	12456.0	167.0	1278.0	12011.0	160.0	1235.0	434.0	6.0	37.0
HMF001022A	HMF001022			Hartwig	Colorectum carcinoma	COREAD	GI_core	Distant	False		True	PASS	True	True	True	True	3.45	MALE	True	MSS	HR_proficient	True						True	202.0	14363.0	12421.0	45.0	1880.0	12339.0	44.0	1866.0	76.0	0.0	6.0
HMF001023A	HMF001023			Hartwig	Colorectum carcinoma	COREAD	GI_core	Lymph	False		True	PASS	True	True	True	False	3.1	FEMALE	True	MSS	HR_proficient	True	False	True	False	False	False	True	429.0	14839.0	12251.0	101.0	2459.0	12112.0	96.0	2432.0	126.0	2.0	10.0
HMF001026A	HMF001026			Hartwig	Colorectum carcinoma	COREAD	GI_core	Distant	False		True	PASS	True	True	True	True	3.15	FEMALE	True	MSS	HR_proficient	False	False	True	False	True	False	True	190.0	29448.0	27451.0	228.0	1730.0	27435.0	230.0	1715.0	0.0	0.0	1.0
HMF001027A	HMF001027			Hartwig	Colorectum carcinoma	COREAD	GI_core	Distant	False		True	PASS	True	True	True	False	2.78	MALE	True	MSS	HR_proficient	True	False	True	False	False	False	True	246.0	31266.0	27504.0	368.0	3273.0	26252.0	353.0	3164.0	1232.0	12.0	84.0
HMF001049A	HMF001049			Hartwig	Colorectum carcinoma	COREAD	GI_core	Distant	False		True	PASS	True	True	True	False	3.0	FEMALE	True	MSS	HR_proficient	False	False	True	False	True	False	True	980.0	23117.0	20697.0	130.0	2249.0	19803.0	112.0	2166.0	882.0	18.0	73.0
HMF001051A	HMF001051			Hartwig	Colorectum carcinoma	COREAD	GI_core	Distant	False		True	PASS	True	True	True	True	4.85	MALE	True	MSS	HR_proficient	False	False	True	False	True	False	True	387.0	30442.0	27279.0	189.0	2794.0	27244.0	183.0	2772.0	17.0	0.0	2.0
HMF001060A	HMF001060			Hartwig	Colorectum carcinoma	COREAD	GI_core	Distant	False		True	PASS	True	True	True	True	2.56	FEMALE	True	MSS	HR_proficient	False	False	True	False	False	False	True	90.0	12965.0	11208.0	174.0	1524.0	10895.0	168.0	1492.0	305.0	5.0	18.0
HMF001085A	HMF001085			Hartwig	Colorectum carcinoma	COREAD	GI_core	Distant	False		True	PASS	True	True	True	True	2.2	MALE	False	MSS	HR_proficient	False						True	35.0	20535.0	17973.0	72.0	2446.0	17614.0	73.0	2400.0	349.0	1.0	35.0
HMF001097B	HMF001097			Hartwig	Colorectum carcinoma	COREAD	GI_core	Distant	False		True	PASS	True	True	True	False	2.78	MALE	True	MSS	HR_proficient	False	False	True	False	True	False	True	95.0	11175.0	9976.0	159.0	1020.0	9746.0	152.0	1007.0	226.0	6.0	5.0
HMF001097A	HMF001097			Hartwig	Colorectum carcinoma	COREAD	GI_core	Distant	True	Duplicate biopsy	False	PASS	True	False	False	True	2.7	MALE	True	MSS	HR_proficient							False	91.0	12106.0	10879.0	105.0	1102.0	10060.0	98.0	1063.0	815.0	6.0	34.0
HMF001099A	HMF001099			Hartwig	Colorectum carcinoma	COREAD	GI_core	Distant	False		True	PASS	True	True	True	True	2.04	MALE	False	MSI	cannot_be_determined							False	188.0	801535.0	198451.0	1085.0	600759.0	157267.0	1046.0	567187.0	40046.0	201.0	29949.0
HMF001104A	HMF001104			Hartwig	Colorectum carcinoma	COREAD	GI_core	Distant	False		True	PASS	True	True	True	True	2.94	MALE	True	MSS	HR_proficient	False	False	True	False	True	False	True	253.0	15262.0	13500.0	94.0	1629.0	13484.0	99.0	1626.0	0.0	0.0	1.0
HMF001105A	HMF001105			Hartwig	Colorectum carcinoma	COREAD	GI_core	Distant	False		True	PASS	True	True	True	True	3.45	FEMALE	True	MSS	HR_proficient	False	False	True	False	True	False	True	120.0	29540.0	26842.0	221.0	2400.0	25237.0	190.0	2351.0	1587.0	28.0	35.0
HMF001107B	HMF001107			Hartwig	Colorectum carcinoma	COREAD	GI_core	Distant	False		True	PASS	True	True	True	True	2.0	MALE	False	MSI	cannot_be_determined	False	False	True	False	False	False	True	314.0	805398.0	135229.0	1186.0	667387.0	133660.0	1297.0	663300.0	514.0	22.0	374.0
HMF001107A	HMF001107			Hartwig	Colorectum carcinoma	COREAD	GI_core	Unknown	True	Duplicate biopsy	False	PASS	True	False	False	False	2.04	MALE	False	MSI	cannot_be_determined							False	330.0	853373.0	147370.0	1566.0	702506.0	142283.0	1665.0	696153.0	3891.0	21.0	2004.0
HMF001121A	HMF001121			Hartwig	Colorectum carcinoma	COREAD	GI_core	Local	False		True	PASS	True	True	True	True	1.64	MALE	False	MSS	HR_proficient	False						True	117.0	13560.0	12465.0	27.0	1048.0	9906.0	22.0	826.0	2553.0	5.0	214.0
HMF001131B	HMF001131			Hartwig	Colorectum carcinoma	COREAD	GI_core	Distant	False		True	PASS	True	True	True	True	3.0	FEMALE	True	MSS	HR_proficient	False	False	True	False	False	False	True	366.0	34768.0	30825.0	484.0	3343.0	29928.0	452.0	3295.0	882.0	30.0	38.0
HMF001131A	HMF001131			Hartwig	Colorectum carcinoma	COREAD	GI_core	Unknown	True	Duplicate biopsy	False	PASS	True	False	False	True	4.7	FEMALE	True	MSS	HR_proficient							False	514.0	44327.0	39073.0	913.0	4195.0	20090.0	287.0	2825.0	18938.0	627.0	1342.0
HMF001140A	HMF001140			Hartwig	Colorectum carcinoma	COREAD	GI_core	Lymph	False		True	PASS	True	True	True	True	2.8	MALE	True	MSS	HR_proficient	True	False	True	False	False	False	True	241.0	17024.0	14470.0	227.0	2299.0	14322.0	224.0	2277.0	142.0	4.0	14.0
HMF001142A	HMF001142			Hartwig	Colorectum carcinoma	COREAD	GI_core	Distant	False		True	PASS	True	True	True	True	3.55	MALE	True	MSS	HR_proficient	True						True	77.0	13970.0	12071.0	61.0	1808.0	12008.0	60.0	1795.0	55.0	0.0	6.0
HMF001146A	HMF001146			Hartwig	Colorectum carcinoma	COREAD	GI_core	Distant	False		True	PASS	True	True	True	False	2.2	MALE	False	MSS	HR_proficient	False						True	18.0	12203.0	10718.0	22.0	1453.0	10711.0	22.0	1449.0	3.0	0.0	0.0
HMF001156A	HMF001156			Hartwig	Colorectum carcinoma	COREAD	GI_core	Distant	False		True	PASS	True	True	True	True	1.98	MALE	False	MSS	HR_proficient	False						True	251.0	16351.0	13240.0	48.0	3044.0	12612.0	44.0	2770.0	622.0	2.0	265.0
HMF001176A	HMF001176			Hartwig	Colorectum carcinoma	COREAD	GI_core	Distant	False		True	PASS	True	True	True	True	2.78	FEMALE	True	MSS	HR_proficient	False	False	True	False	False	False	True	199.0	27992.0	24648.0	161.0	3137.0	20194.0	135.0	3046.0	4442.0	26.0	76.0
HMF001184B	HMF001184			Hartwig	Colorectum carcinoma	COREAD	GI_core	Distant	False		True	PASS	True	True	True	True	7.5	MALE	True	MSS	HR_proficient	True	False	True	False	False	False	True	329.0	37287.0	32409.0	742.0	3996.0	32375.0	738.0	3963.0	2.0	1.0	0.0
HMF001184A	HMF001184			Hartwig	Colorectum carcinoma	COREAD	GI_core	Distant	True	Duplicate biopsy	False	PASS	True	False	False	True	2.46	MALE	True	MSS	HR_proficient							False	529.0	71671.0	64208.0	1300.0	5958.0	15911.0	100.0	2684.0	48224.0	1209.0	3219.0
HMF001198A	HMF001198			Hartwig	Colorectum carcinoma	COREAD	GI_core	Distant	False		True	PASS	True	True	True	True	6.9	MALE	True	MSS	HR_deficient	True	False	True	False	True	False	True	613.0	32662.0	27737.0	634.0	4160.0	27676.0	633.0	4094.0	4.0	1.0	1.0
HMF001205A	HMF001205			Hartwig	Colorectum carcinoma	COREAD	GI_core	Distant	False		True	PASS	True	True	True	True	2.98	MALE	True	MSS	HR_proficient	False	False	True	False	True	False	True	127.0	11566.0	9456.0	123.0	1963.0	9064.0	121.0	1892.0	378.0	2.0	58.0
HMF001210A	HMF001210			Hartwig	Colorectum carcinoma	COREAD	GI_core	Unknown	False		True	PASS	True	True	True	True	1.7	MALE	False	MSS	HR_proficient	False	False	True	False	False	False	True	31.0	7297.0	6641.0	58.0	576.0	6629.0	58.0	574.0	11.0	0.0	1.0
HMF001212A	HMF001212			Hartwig	Colorectum carcinoma	COREAD	GI_core	Distant	False		True	PASS	True	True	True	True	3.85	FEMALE	True	MSS	HR_proficient	True	False	True	False	True	False	True	444.0	36889.0	32816.0	343.0	3558.0	32777.0	341.0	3532.0	10.0	0.0	1.0
HMF001213A	HMF001213			Hartwig	Colorectum carcinoma	COREAD	GI_core	Distant	False		True	PASS	True	True	True	True	3.9	FEMALE	True	MSS	HR_proficient	False	False	True	False	True	False	True	229.0	24690.0	21740.0	378.0	2511.0	21718.0	380.0	2494.0	2.0	0.0	0.0
HMF001234A	HMF001234			Hartwig	Colorectum carcinoma	COREAD	GI_core	Distant	False		True	PASS	True	True	True	True	2.68	MALE	True	MSS	HR_proficient	False	False	True	False	False	False	True	67.0	8283.0	7355.0	51.0	865.0	6612.0	28.0	815.0	738.0	23.0	45.0
HMF001238A	HMF001238			Hartwig	Colorectum carcinoma	COREAD	GI_core	Distant	False		True	PASS	True	True	True	False	4.1	MALE	True	MSS	HR_proficient	False						True	168.0	14480.0	12786.0	73.0	1601.0	12681.0	68.0	1589.0	95.0	1.0	3.0
HMF001242A	HMF001242			Hartwig	Colorectum carcinoma	COREAD	GI_core	Distant	False		True	PASS	True	True	True	True	2.06	FEMALE	False	MSS	HR_proficient	True	False	True	False	False	False	True	185.0	19993.0	17168.0	158.0	2633.0	16838.0	156.0	2597.0	323.0	2.0	29.0
HMF001249A	HMF001249			Hartwig	Colorectum carcinoma	COREAD	GI_core	Lymph	False		True	PASS	True	True	True	True	3.9	MALE	True	MSS	HR_proficient							False	230.0	15802.0	14564.0	67.0	1158.0	14558.0	67.0	1150.0	0.0	0.0	0.0
HMF001255A	HMF001255			Hartwig	Colorectum carcinoma	COREAD	GI_core	Distant	False		True	PASS	True	True	True	True	3.6	MALE	True	MSS	HR_proficient	False	False	True	False	True	False	True	144.0	24353.0	21872.0	303.0	2124.0	21853.0	301.0	2109.0	5.0	1.0	0.0
HMF001256A	HMF001256			Hartwig	Colorectum carcinoma	COREAD	GI_core	Unknown	False		True	PASS	True	True	True	True	2.56	FEMALE	True	MSS	HR_proficient	True	False	True	False	True	False	True	331.0	41934.0	37803.0	249.0	3798.0	11251.0	124.0	2849.0	26525.0	127.0	924.0
HMF001270A	HMF001270			Hartwig	Colorectum carcinoma	COREAD	GI_core	Distant	False		True	PASS	True	True	True	True	2.04	MALE	False	MSS	HR_proficient	True	False	True	False	True	False	True	137.0	10981.0	9968.0	56.0	941.0	9850.0	54.0	932.0	114.0	1.0	3.0
HMF001277A	HMF001277			Hartwig	Colorectum carcinoma	COREAD	GI_core	Distant	False		True	PASS	True	True	True	True	1.96	FEMALE	False	MSS	HR_proficient	False	False	True	False	True	False	True	83.0	12559.0	10559.0	39.0	1934.0	9881.0	36.0	1839.0	671.0	2.0	88.0
HMF001279A	HMF001279			Hartwig	Colorectum carcinoma	COREAD	GI_core	Distant	False		True	PASS	True	True	True	True	2.28	FEMALE	True	MSS	HR_proficient	False	False	True	False	False	False	True	318.0	30909.0	27053.0	144.0	3640.0	22575.0	121.0	3015.0	4460.0	23.0	612.0
HMF001284A	HMF001284			Hartwig	Colorectum carcinoma	COREAD	GI_core	Distant	False		True	PASS	True	True	True	True	3.2	MALE	True	MSS	HR_proficient	True	False	True	False	True	False	True	153.0	20212.0	18765.0	125.0	1270.0	18116.0	117.0	1257.0	642.0	6.0	4.0
HMF001287A	HMF001287			Hartwig	Colorectum carcinoma	COREAD	GI_core	Distant	False		True	PASS	True	True	True	True	3.05	MALE	True	MSS	HR_proficient	False	False	True	False	True	False	True	409.0	10010.0	8930.0	70.0	992.0	7652.0	42.0	946.0	1270.0	30.0	42.0
HMF001297A	HMF001297			Hartwig	Colorectum carcinoma	COREAD	GI_core	Distant	False		True	PASS	True	True	True	True	2.06	MALE	False	MSS	HR_proficient	True	False	True	False	True	False	True	26.0	11819.0	10786.0	85.0	931.0	10769.0	88.0	929.0	9.0	0.0	0.0
HMF001301A	HMF001301			Hartwig	Colorectum carcinoma	COREAD	GI_core	Distant	False		True	WARN_LOW_COVERAGE	True	True	True	True	2.16	MALE	False	MSS	HR_proficient	False	False	True	False	True	False	True	188.0	26269.0	21532.0	850.0	3776.0	12979.0	71.0	2256.0	8501.0	783.0	1486.0
HMF001302A	HMF001302			Hartwig	Colorectum carcinoma	COREAD	GI_core	Distant	False		True	PASS	True	True	True	False	2.18	MALE	False	MSS	HR_proficient	False	False	True	False	True	False	True	75.0	16979.0	16019.0	88.0	854.0	16011.0	87.0	847.0	3.0	0.0	1.0
HMF001303A	HMF001303			Hartwig	Colorectum carcinoma	COREAD	GI_core	Distant	False		True	PASS	True	True	True	True	3.55	MALE	True	MSS	HR_proficient	False						True	120.0	12927.0	11654.0	107.0	1115.0	11644.0	108.0	1109.0	1.0	0.0	0.0
HMF001307B	HMF001307			Hartwig	Colorectum carcinoma	COREAD	GI_core	Distant	True	Duplicate biopsy	False	PASS	True	False	False	True	3.45	MALE	True	MSS	HR_proficient	False						True	261.0	12046.0	10354.0	41.0	1628.0	10243.0	39.0	1616.0	106.0	0.0	7.0
HMF001307A	HMF001307			Hartwig	Colorectum carcinoma	COREAD	GI_core	Distant	False		True	PASS	True	True	True	True	3.4	MALE	True	MSS	HR_proficient	True	False	True	False	True	False	True	350.0	14856.0	12728.0	78.0	2031.0	10455.0	40.0	1859.0	2262.0	37.0	162.0
HMF001319A	HMF001319			Hartwig	Colorectum carcinoma	COREAD	GI_core	Distant	False		True	PASS	True	True	True	True	3.7	MALE	True	MSS	HR_proficient	False	False	True	False	False	False	True	192.0	24148.0	21227.0	311.0	2558.0	19651.0	263.0	2506.0	1563.0	50.0	43.0
HMF001328A	HMF001328			Hartwig	Colorectum carcinoma	COREAD	GI_core	Distant	False		True	PASS	True	True	True	False	2.04	FEMALE	False	MSS	HR_proficient	False						True	144.0	15497.0	13334.0	51.0	2092.0	13311.0	49.0	2088.0	18.0	0.0	0.0
HMF001342A	HMF001342			Hartwig	Colorectum carcinoma	COREAD	GI_core	Distant	False		True	PASS	True	True	True	True	2.82	FEMALE	True	MSS	HR_proficient	False	False	True	False	True	False	True	364.0	21003.0	18768.0	160.0	2029.0	14155.0	99.0	1670.0	4591.0	66.0	345.0
HMF001346A	HMF001346			Hartwig	Colorectum carcinoma	COREAD	GI_core	Distant	False		True	PASS	True	True	True	True	3.6	MALE	True	MSS	HR_proficient	False	False	True	False	True	False	True	187.0	16364.0	14276.0	104.0	1938.0	14128.0	103.0	1915.0	135.0	2.0	13.0
HMF001370A	HMF001370			Hartwig	Colorectum carcinoma	COREAD	GI_core	Distant	False		True	PASS	True	True	True	False	2.08	FEMALE	False	MSS	HR_proficient	False	False	True	False	False	False	True	53.0	12235.0	10358.0	359.0	1510.0	301.0	1.0	69.0	10052.0	357.0	1436.0
HMF001371A	HMF001371			Hartwig	Colorectum carcinoma	COREAD	GI_core	Distant	False		True	PASS	True	True	True	True	2.02	MALE	False	MSI	cannot_be_determined							False	93.0	463585.0	112557.0	599.0	349893.0	109030.0	620.0	347096.0	3137.0	11.0	1670.0
HMF001379B	HMF001379			Hartwig	Colorectum carcinoma	COREAD	GI_core	Distant	False		True	PASS	True	True	True	True	2.36	MALE	True	MSS	HR_proficient	True	False	True	False	True	False	True	508.0	79071.0	73723.0	681.0	4405.0	48158.0	540.0	3834.0	25522.0	134.0	530.0
HMF001379A	HMF001379			Hartwig	Colorectum carcinoma	COREAD	GI_core	Distant	True	Duplicate biopsy	False	PASS	True	False	False	True	2.4	MALE	True	MSS	HR_proficient							False	494.0	68055.0	63314.0	643.0	3879.0	48064.0	545.0	3570.0	15208.0	95.0	267.0
HMF001388A	HMF001388			Hartwig	Colorectum carcinoma	COREAD	GI_core	Distant	False		True	PASS	True	True	True	True	3.2	MALE	True	MSS	HR_proficient	False	False	True	False	True	False	True	217.0	33819.0	30149.0	738.0	2801.0	27818.0	683.0	2574.0	2308.0	52.0	206.0
HMF001404A	HMF001404			Hartwig	Colorectum carcinoma	COREAD	GI_core	Distant	False		True	PASS	True	True	True	True	3.35	FEMALE	True	MSS	HR_proficient	False						True	166.0	26504.0	23392.0	130.0	2939.0	22779.0	127.0	2874.0	597.0	4.0	51.0
HMF001408A	HMF001408			Hartwig	Colorectum carcinoma	COREAD	GI_core	Distant	False		True	PASS	True	True	True	True	2.18	FEMALE	False	MSS	HR_proficient	False						True	114.0	11848.0	10374.0	27.0	1433.0	9859.0	24.0	1393.0	513.0	3.0	38.0
HMF001413A	HMF001413			Hartwig	Colorectum carcinoma	COREAD	GI_core	Distant	False		True	PASS	True	True	True	True	3.25	MALE	True	MSS	HR_proficient							False	70.0	13313.0	11388.0	55.0	1854.0	11379.0	54.0	1850.0	5.0	0.0	0.0
HMF001424A	HMF001424			Hartwig	Colorectum carcinoma	COREAD	GI_core	Unknown	False		True	PASS	True	True	True	True	2.44	FEMALE	True	MSS	HR_proficient	True	False	True	False	False	False	True	157.0	7221.0	6224.0	210.0	773.0	6068.0	204.0	736.0	148.0	8.0	31.0
HMF001429A	HMF001429			Hartwig	Colorectum carcinoma	COREAD	GI_core	Distant	False		True	PASS	True	True	True	True	3.65	MALE	True	MSS	HR_proficient	False	False	True	False	True	False	True	134.0	31883.0	27222.0	502.0	4045.0	27038.0	487.0	4002.0	155.0	11.0	16.0
HMF001432B	HMF001432			Hartwig	Colorectum carcinoma	COREAD	GI_core	Distant	False		True	PASS	True	True	True	True	2.6	MALE	True	MSS	HR_proficient	True	False	True	False	True	False	True	641.0	28214.0	25009.0	345.0	2802.0	18623.0	93.0	2381.0	6346.0	255.0	392.0
HMF001432A	HMF001432			Hartwig	Colorectum carcinoma	COREAD	GI_core	Distant	True	Duplicate biopsy	False	PASS	True	False	False	True	4.85	MALE	True	MSS	HR_proficient							False	692.0	29529.0	26079.0	406.0	2994.0	25906.0	399.0	2955.0	140.0	5.0	6.0
HMF001438A	HMF001438			Hartwig	Colorectum carcinoma	COREAD	GI_core	Distant	False		True	PASS	True	True	True	True	1.92	MALE	False	MSS	HR_proficient	False	False	True	False	False	False	True	54.0	8972.0	8104.0	43.0	820.0	8101.0	43.0	817.0	2.0	0.0	0.0
HMF001444A	HMF001444			Hartwig	Colorectum carcinoma	COREAD	GI_core	Distant	False		True	PASS	True	True	True	True	2.74	MALE	True	MSS	HR_proficient	True	False	True	False	False	False	True	289.0	30924.0	27374.0	232.0	3069.0	26975.0	220.0	3016.0	380.0	5.0	26.0
HMF001458B	HMF001458			Hartwig	Colorectum carcinoma	COREAD	GI_core	Distant	True	Duplicate biopsy	False	PASS	True	False	False	True	2.92	MALE	True	MSS	HR_proficient							False	367.0	44800.0	39614.0	109.0	5026.0	39376.0	109.0	5006.0	224.0	1.0	11.0
HMF001458A	HMF001458			Hartwig	Colorectum carcinoma	COREAD	GI_core	Distant	False		True	PASS	True	True	True	True	2.98	MALE	True	MSS	HR_proficient							False	355.0	44537.0	39842.0	114.0	4523.0	39761.0	112.0	4516.0	73.0	2.0	4.0
HMF001486A	HMF001486			Hartwig	Colorectum carcinoma	COREAD	GI_core	Distant	False		True	PASS	True	True	True	False	2.66	MALE	True	MSS	HR_proficient	False	False	True	False	True	False	True	374.0	23552.0	21124.0	91.0	2320.0	20971.0	90.0	2307.0	142.0	0.0	5.0
HMF001490A	HMF001490			Hartwig	Colorectum carcinoma	COREAD	GI_core	Distant	False		True	PASS	True	True	True	False	2.0	MALE	False	MSS	HR_proficient	False	False	True	False	False	False	True	24.0	698675.0	686729.0	256.0	11446.0	665957.0	423.0	10967.0	20254.0	57.0	407.0
HMF001497A	HMF001497			Hartwig	Colorectum carcinoma	COREAD	GI_core	Distant	False		True	PASS	True	True	True	True	2.18	FEMALE	False	MSS	HR_proficient	True	False	True	False	False	False	True	26.0	4951.0	4381.0	12.0	552.0	4223.0	9.0	505.0	156.0	3.0	45.0
HMF001498A	HMF001498			Hartwig	Colorectum carcinoma	COREAD	GI_core	Distant	False		True	PASS	True	True	True	True	2.62	MALE	True	MSS	HR_proficient	True	False	True	False	False	False	True	467.0	30784.0	27760.0	302.0	2641.0	11209.0	38.0	1685.0	16518.0	265.0	936.0
HMF001499A	HMF001499			Hartwig	Colorectum carcinoma	COREAD	GI_core	Distant	False		True	PASS	True	True	True	True	2.88	MALE	True	MSS	HR_proficient	False						True	53.0	16269.0	15091.0	59.0	1101.0	15062.0	58.0	1090.0	23.0	0.0	5.0
HMF001500A	HMF001500			Hartwig	Colorectum carcinoma	COREAD	GI_core	Distant	False		True	PASS	True	True	True	True	2.52	FEMALE	True	MSS	HR_proficient	False	False	True	False	True	False	True	260.0	23508.0	20968.0	259.0	2225.0	19626.0	250.0	2120.0	1312.0	15.0	92.0
HMF001501A	HMF001501			Hartwig	Colorectum carcinoma	COREAD	GI_core	Distant	False		True	PASS	True	True	True	False	5.0	MALE	True	MSS	HR_proficient	False						True	142.0	27065.0	24035.0	155.0	2760.0	23709.0	151.0	2733.0	314.0	2.0	12.0
HMF001503A	HMF001503			Hartwig	Colorectum carcinoma	COREAD	GI_core	Distant	False		True	PASS	True	True	True	False	3.3	MALE	True	MSS	HR_proficient	True	False	True	False	False	False	True	457.0	39714.0	34893.0	521.0	4203.0	34563.0	513.0	4149.0	303.0	9.0	25.0
HMF001505A	HMF001505			Hartwig	Colorectum carcinoma	COREAD	GI_core	Distant	False		True	PASS	True	True	True	True	2.08	MALE	False	MSS	HR_proficient	False	False	True	False	True	False	True	151.0	26744.0	23394.0	212.0	3104.0	12900.0	45.0	2221.0	10463.0	174.0	872.0
HMF001508A	HMF001508			Hartwig	Colorectum carcinoma	COREAD	GI_core	Local	False		True	PASS	True	True	True	True	1.76	MALE	False	MSS	HR_proficient	False						True	290.0	43678.0	39894.0	160.0	3587.0	30884.0	119.0	3158.0	8984.0	41.0	401.0
HMF001512A	HMF001512			Hartwig	Colorectum carcinoma	COREAD	GI_core	Distant	False		True	PASS	True	True	True	True	1.9	MALE	False	MSS	HR_proficient	False						True	108.0	14909.0	13632.0	95.0	1148.0	13393.0	89.0	1130.0	230.0	5.0	6.0
HMF001513A	HMF001513			Hartwig	Colorectum carcinoma	COREAD	GI_core	Distant	False		True	PASS	True	True	True	True	2.84	MALE	True	MSS	HR_proficient	False	False	True	False	True	False	True	363.0	68766.0	65895.0	371.0	2305.0	61693.0	349.0	2256.0	4183.0	17.0	34.0
HMF001520A	HMF001520			Hartwig	Colorectum carcinoma	COREAD	GI_core	Distant	False		True	PASS	True	True	True	True	4.1	FEMALE	True	MSS	HR_proficient	True	False	True	False	True	False	True	383.0	31943.0	28565.0	306.0	3008.0	28388.0	307.0	2985.0	150.0	1.0	7.0
HMF001522A	HMF001522			Hartwig	Colorectum carcinoma	COREAD	GI_core	Distant	False		True	PASS	True	True	True	True	3.5	FEMALE	True	MSS	HR_proficient	True	False	True	False	True	False	True	329.0	39115.0	34715.0	368.0	3936.0	28572.0	336.0	3820.0	6124.0	30.0	94.0
HMF001538A	HMF001538			Hartwig	Colorectum carcinoma	COREAD	GI_core	Distant	False		True	PASS	True	True	True	True	3.45	MALE	True	MSS	HR_proficient	False						True	119.0	17770.0	16044.0	75.0	1613.0	16037.0	75.0	1609.0	3.0	0.0	0.0
HMF001544A	HMF001544			Hartwig	Colorectum carcinoma	COREAD	GI_core	Distant	False		True	PASS	True	True	True	True	2.02	MALE	False	MSS	HR_proficient	True	False	True	False	True	False	True	65.0	11352.0	10035.0	199.0	1078.0	6454.0	34.0	800.0	3569.0	165.0	270.0
HMF001548A	HMF001548			Hartwig	Colorectum carcinoma	COREAD	GI_core	Distant	False		True	PASS	True	True	True	False	2.08	MALE	False	MSS	HR_proficient	False						True	148.0	14046.0	11860.0	32.0	2140.0	10566.0	26.0	1810.0	1286.0	5.0	317.0
HMF001550A	HMF001550			Hartwig	Colorectum carcinoma	COREAD	GI_core	Distant	False		True	PASS	True	True	True	True	1.9	FEMALE	False	MSS	HR_proficient	False						True	1104.0	57628.0	52685.0	506.0	4300.0	52209.0	496.0	4237.0	443.0	7.0	34.0
HMF001550B	HMF001550			Hartwig	Colorectum carcinoma	COREAD	GI_core	Distant	True	Duplicate biopsy	False	PASS	True	False	False	True	1.9	FEMALE	False	MSS	HR_proficient							False	1134.0	58953.0	53555.0	521.0	4748.0	52791.0	504.0	4625.0	731.0	12.0	89.0
HMF001577A	HMF001577			Hartwig	Colorectum carcinoma	COREAD	GI_core	Distant	False		True	PASS	True	True	True	True	1.98	MALE	False	MSS	HR_proficient	False	False	True	False	True	False	True	256.0	17404.0	15803.0	161.0	1369.0	15046.0	149.0	1281.0	746.0	8.0	77.0
HMF001583A	HMF001583			Hartwig	Colorectum carcinoma	COREAD	GI_core	Distant	False		True	PASS	True	True	True	True	2.68	FEMALE	True	MSS	HR_proficient	False	False	True	False	False	False	True	227.0	12003.0	10469.0	71.0	1443.0	10120.0	53.0	1409.0	343.0	19.0	29.0
HMF001590A	HMF001590			Hartwig	Colorectum carcinoma	COREAD	GI_core	Distant	False		True	PASS	True	True	True	True	3.0	FEMALE	True	MSS	HR_proficient	False	False	True	False	True	False	True	121.0	30430.0	26960.0	229.0	3125.0	24179.0	203.0	2886.0	2761.0	26.0	215.0
HMF001599A	HMF001599			Hartwig	Colorectum carcinoma	COREAD	GI_core	Distant	False		True	PASS	True	True	True	True	3.3	MALE	True	MSS	HR_proficient	False						True	180.0	25126.0	21602.0	146.0	3345.0	21017.0	142.0	3260.0	573.0	4.0	69.0
HMF001601A	HMF001601			Hartwig	Colorectum carcinoma	COREAD	GI_core	Local	False		True	PASS	True	True	True	True	3.3	MALE	True	MSS	HR_proficient	False						True	30.0	8275.0	7607.0	20.0	642.0	7606.0	20.0	642.0	1.0	0.0	0.0
HMF001604A	HMF001604			Hartwig	Colorectum carcinoma	COREAD	GI_core	Distant	False		True	PASS	True	True	True	False	2.32	FEMALE	True	MSS	HR_proficient	False	False	True	False	True	False	True	355.0	38781.0	34078.0	710.0	3877.0	31365.0	667.0	3644.0	2674.0	45.0	196.0
HMF001642A	HMF001642			Hartwig	Colorectum carcinoma	COREAD	GI_core	Unknown	False		True	PASS	True	True	True	False	1.96	MALE	False	MSS	HR_proficient	False	False	True	False	False	False	True	247.0	27460.0	23512.0	1080.0	2691.0	14520.0	740.0	1861.0	8940.0	339.0	786.0
HMF001649A	HMF001649			Hartwig	Colorectum carcinoma	COREAD	GI_core	Distant	False		True	PASS	True	True	True	True	2.2	MALE	False	MSS	HR_proficient	False	False	True	False	True	False	True	198.0	18315.0	15675.0	332.0	2253.0	10327.0	94.0	1463.0	5330.0	236.0	775.0
HMF001651A	HMF001651			Hartwig	Colorectum carcinoma	COREAD	GI_core	Distant	False		True	PASS	True	True	True	True	2.1	FEMALE	False	MSI	cannot_be_determined							False	147.0	406578.0	125240.0	563.0	280414.0	125026.0	566.0	279959.0	36.0	0.0	15.0
HMF001652A	HMF001652			Hartwig	Colorectum carcinoma	COREAD	GI_core	Local	False		True	PASS	True	True	True	True	1.98	MALE	False	MSS	HR_proficient	False						True	143.0	23791.0	20582.0	120.0	3048.0	18318.0	92.0	2900.0	2255.0	27.0	131.0
HMF001653A	HMF001653			Hartwig	Colorectum carcinoma	COREAD	GI_core	Distant	False		True	PASS	True	True	True	True	3.05	MALE	True	MSS	HR_proficient	False						True	75.0	9871.0	8780.0	36.0	1034.0	8777.0	34.0	1033.0	3.0	0.0	0.0
HMF001655A	HMF001655			Hartwig	Colorectum carcinoma	COREAD	GI_core	Distant	False		True	PASS	True	True	True	True	2.9	MALE	True	MSS	HR_proficient	True	False	True	False	True	False	True	142.0	18962.0	16428.0	549.0	1925.0	10519.0	115.0	1297.0	5888.0	438.0	616.0
HMF001658A	HMF001658			Hartwig	Colorectum carcinoma	COREAD	GI_core	Local	False		True	WARN_LOW_BASE_QUAL;WARN_UNMATCHED_HAPLOTYPE	True	True	True	True	2.22	FEMALE	False	MSS	HR_proficient	False						True	73.0	14658.0	12680.0	47.0	1915.0	12499.0	45.0	1901.0	176.0	1.0	5.0
HMF001674A	HMF001674			Hartwig	Colorectum carcinoma	COREAD	GI_core	Distant	False		True	PASS	True	True	True	True	1.54	FEMALE	False	MSS	HR_proficient	False						True	28.0	2638.0	2402.0	9.0	225.0	2132.0	8.0	189.0	269.0	1.0	35.0
HMF001688A	HMF001688			Hartwig	Colorectum carcinoma	COREAD	GI_core	Distant	False		True	PASS	True	True	True	True	2.2	FEMALE	False	MSS	HR_proficient	False						True	22.0	13469.0	11937.0	49.0	1473.0	11675.0	46.0	1462.0	256.0	3.0	5.0
HMF001695A	HMF001695			Hartwig	Colorectum carcinoma	COREAD	GI_core	Lymph	False		True	PASS	True	True	True	True	3.6	FEMALE	True	MSS	HR_proficient	False						True	124.0	24141.0	21380.0	308.0	2409.0	21008.0	300.0	2374.0	358.0	5.0	18.0
HMF001704A	HMF001704			Hartwig	Colorectum carcinoma	COREAD	GI_core	Distant	False		True	PASS	True	True	True	True	2.94	MALE	True	MSS	HR_proficient	False	False	True	False	False	False	True	229.0	17126.0	14159.0	52.0	2889.0	13939.0	50.0	2840.0	213.0	3.0	40.0
HMF001723A	HMF001723			Hartwig	Colorectum carcinoma	COREAD	GI_core	Distant	False		True	PASS	True	True	True	True	2.1	FEMALE	False	MSS	HR_proficient	False	False	True	False	True	False	True	84.0	18509.0	16306.0	289.0	1785.0	15858.0	274.0	1681.0	439.0	12.0	94.0
HMF001724A	HMF001724			Hartwig	Colorectum carcinoma	COREAD	GI_core	Distant	False		True	PASS	True	True	True	True	3.6	MALE	True	MSS	HR_proficient	False	False	True	False	False	False	True	248.0	23582.0	21306.0	263.0	1965.0	21086.0	259.0	1931.0	208.0	3.0	22.0
HMF001756A	HMF001756			Hartwig	Colorectum carcinoma	COREAD	GI_core	Distant	False		True	PASS	True	True	True	True	4.9	MALE	True	MSS	HR_proficient	False	False	True	False	True	False	True	365.0	25706.0	22088.0	300.0	3184.0	21951.0	295.0	3161.0	121.0	3.0	7.0
HMF001762A	HMF001762			Hartwig	Colorectum carcinoma	COREAD	GI_core	Distant	False		True	PASS	True	True	True	True	2.72	MALE	True	MSS	HR_proficient	True	False	True	False	False	False	True	274.0	19892.0	17059.0	358.0	2422.0	16970.0	359.0	2397.0	59.0	2.0	2.0
HMF001767A	HMF001767			Hartwig	Colorectum carcinoma	COREAD	GI_core	Distant	False		True	PASS	True	True	True	False	1.9	FEMALE	False	MSS	HR_proficient	False						True	70.0	10669.0	9009.0	38.0	1601.0	8341.0	34.0	1544.0	660.0	4.0	49.0
HMF001773A	HMF001773			Hartwig	Colorectum carcinoma	COREAD	GI_core	Distant	False		True	PASS	True	True	True	True	2.78	MALE	True	MSS	HR_proficient	True	False	True	False	True	False	True	373.0	31829.0	28963.0	514.0	2247.0	22392.0	163.0	1822.0	6543.0	352.0	404.0
HMF001783A	HMF001783			Hartwig	Colorectum carcinoma	COREAD	GI_core	Distant	False		True	PASS	True	True	True	True	2.2	MALE	False	MSS	HR_proficient	False						True	132.0	26067.0	21859.0	89.0	4073.0	21281.0	85.0	3950.0	566.0	4.0	113.0
HMF001796B	HMF001796			Hartwig	Colorectum carcinoma	COREAD	GI_core	Distant	False		True	PASS	True	True	True	True	2.88	MALE	True	MSS	HR_proficient	True	False	True	False	True	False	True	215.0	35641.0	30768.0	905.0	3833.0	24847.0	521.0	3217.0	5866.0	388.0	578.0
HMF001796A	HMF001796			Hartwig	Colorectum carcinoma	COREAD	GI_core	Distant	True	Duplicate biopsy	False	PASS	True	False	False	True	2.8	MALE	True	MSS	HR_proficient							False	192.0	32829.0	28808.0	684.0	3227.0	18040.0	185.0	2537.0	10707.0	508.0	656.0
HMF001804A	HMF001804			Hartwig	Colorectum carcinoma	COREAD	GI_core	Distant	False		True	PASS	True	True	True	True	6.4	MALE	True	MSS	HR_proficient	True	True	True	False	True	False	True	414.0	96052.0	86828.0	1359.0	7109.0	86735.0	1327.0	7025.0	19.0	2.0	1.0
HMF001830A	HMF001830			Hartwig	Colorectum carcinoma	COREAD	GI_core	Distant	False		True	PASS	True	True	True	True	3.7	MALE	True	MSS	HR_proficient	True	False	True	False	True	False	True	253.0	28854.0	24006.0	351.0	4374.0	21702.0	238.0	4165.0	2283.0	111.0	191.0
HMF001832B	HMF001832			Hartwig	Colorectum carcinoma	COREAD	GI_core	Distant	False		True	PASS	True	True	True	True	4.6	MALE	True	MSS	HR_proficient	False	False	True	False	False	False	True	144.0	33599.0	28461.0	955.0	4002.0	8496.0	47.0	1481.0	19941.0	901.0	2492.0
HMF001832A	HMF001832			Hartwig	Colorectum carcinoma	COREAD	GI_core	Distant	True	Duplicate biopsy	False	PASS	True	False	False	True	4.2	MALE	True	MSS	HR_proficient							False	211.0	25191.0	21868.0	442.0	2809.0	7814.0	28.0	1374.0	14018.0	423.0	1416.0
HMF001838A	HMF001838			Hartwig	Colorectum carcinoma	COREAD	GI_core	Distant	False		True	PASS	True	True	True	True	3.2	MALE	True	MSS	HR_proficient	False	False	True	False	False	False	True	305.0	42177.0	37679.0	1083.0	3334.0	36130.0	1064.0	3264.0	1511.0	22.0	43.0
HMF001840A	HMF001840			Hartwig	Colorectum carcinoma	COREAD	GI_core	Distant	False		True	PASS	True	True	True	False	2.76	MALE	True	MSS	HR_proficient	True	False	True	False	True	False	True	120.0	24419.0	21875.0	208.0	2282.0	14087.0	87.0	1941.0	7775.0	121.0	331.0
HMF001856A	HMF001856			Hartwig	Colorectum carcinoma	COREAD	GI_core	Distant	False		True	PASS	True	True	True	True	1.96	FEMALE	False	MSS	HR_proficient	False	False	True	False	True	False	True	182.0	25746.0	20385.0	390.0	4910.0	15361.0	189.0	3619.0	5016.0	199.0	1282.0
HMF001859A	HMF001859			Hartwig	Colorectum carcinoma	COREAD	GI_core	Distant	False		True	PASS	True	True	True	True	3.25	FEMALE	True	MSS	HR_proficient	False						True	215.0	25286.0	22710.0	84.0	2474.0	22271.0	78.0	2448.0	433.0	5.0	18.0
HMF001869A	HMF001869			Hartwig	Colorectum carcinoma	COREAD	GI_core	Unknown	False		True	PASS	True	True	True	True	3.1	FEMALE	True	MSS	HR_proficient	False						True	222.0	12258.0	10561.0	42.0	1636.0	10196.0	41.0	1606.0	361.0	0.0	24.0
HMF001871A	HMF001871			Hartwig	Colorectum carcinoma	COREAD	GI_core	Distant	False		True	PASS	True	True	True	True	3.75	FEMALE	True	MSS	HR_proficient	False	False	True	False	False	False	True	397.0	37834.0	32599.0	584.0	4525.0	32178.0	563.0	4475.0	399.0	16.0	23.0
HMF001872A	HMF001872			Hartwig	Colorectum carcinoma	COREAD	GI_core	Distant	False		True	PASS	True	True	True	True	2.82	MALE	True	MSS	HR_proficient	False	False	False	False	False	True	True	104.0	28574.0	24995.0	158.0	3320.0	24697.0	152.0	3288.0	285.0	2.0	12.0
HMF001875A	HMF001875			Hartwig	Colorectum carcinoma	COREAD	GI_core	Distant	False		True	PASS	True	True	True	True	1.76	FEMALE	False	MSS	HR_proficient	False	False	True	False	True	False	True	210.0	35721.0	31311.0	568.0	3616.0	12911.0	102.0	2131.0	18355.0	469.0	1458.0
HMF001922A	HMF001922			Hartwig	Colorectum carcinoma	COREAD	GI_core	Distant	False		True	PASS	True	True	True	True	1.96	FEMALE	False	MSS	HR_proficient	False	False	True	False	True	False	True	226.0	24904.0	22016.0	160.0	2658.0	12768.0	69.0	1982.0	9237.0	88.0	662.0
HMF001927A	HMF001927			Hartwig	Colorectum carcinoma	COREAD	GI_core	Distant	False		True	PASS	True	True	True	False	3.2	FEMALE	True	MSS	HR_proficient	True	False	True	False	True	False	True	268.0	27982.0	23587.0	249.0	4087.0	22783.0	207.0	4009.0	779.0	41.0	56.0
HMF001942A	HMF001942			Hartwig	Colorectum carcinoma	COREAD	GI_core	Distant	False		True	PASS	True	True	True	True	1.9	MALE	False	MSS	HR_proficient	False						True	150.0	23818.0	21611.0	159.0	2002.0	20017.0	138.0	1802.0	1584.0	21.0	189.0
HMF001944A	HMF001944			Hartwig	Colorectum carcinoma	COREAD	GI_core	Distant	False		True	PASS	True	True	True	True	4.9	FEMALE	True	MSS	HR_proficient	False	False	True	False	True	False	True	188.0	22014.0	20033.0	224.0	1651.0	16852.0	180.0	1532.0	3169.0	42.0	106.0
HMF001946A	HMF001946			Hartwig	Colorectum carcinoma	COREAD	GI_core	Unknown	False		True	PASS	True	True	True	True	4.1	FEMALE	True	MSS	HR_proficient	True	False	True	False	True	False	True	165.0	28329.0	26132.0	312.0	1857.0	17716.0	197.0	1712.0	8405.0	117.0	138.0
HMF001951A	HMF001951			Hartwig	Colorectum carcinoma	COREAD	GI_core	Distant	False		True	PASS	True	True	True	True	3.65	MALE	True	MSS	HR_proficient	False	False	True	False	True	False	True	216.0	25377.0	22285.0	119.0	2922.0	22132.0	113.0	2910.0	142.0	2.0	3.0
HMF001960A	HMF001960			Hartwig	Colorectum carcinoma	COREAD	GI_core	Distant	False		True	PASS	True	True	True	False	2.2	MALE	False	MSS	HR_proficient	False	False	True	False	False	False	True	70.0	42779.0	40942.0	97.0	1703.0	40926.0	97.0	1692.0	1.0	0.0	0.0
HMF001965A	HMF001965			Hartwig	Colorectum carcinoma	COREAD	GI_core	Distant	False		True	PASS	True	True	True	True	2.92	MALE	True	MSS	HR_proficient	False	False	True	False	True	False	True	219.0	32553.0	29450.0	249.0	2807.0	28243.0	243.0	2784.0	1197.0	8.0	15.0
HMF001968A	HMF001968			Hartwig	Colorectum carcinoma	COREAD	GI_core	Distant	False		True	PASS	True	True	True	True	3.55	MALE	True	MSS	HR_proficient	False	False	True	False	False	False	True	165.0	21048.0	19158.0	276.0	1590.0	16965.0	214.0	1511.0	2176.0	61.0	64.0
HMF001993A	HMF001993			Hartwig	Colorectum carcinoma	COREAD	GI_core	Distant	False		True	PASS	True	True	True	True	3.1	MALE	True	MSS	HR_proficient	True	False	True	False	True	False	True	432.0	29966.0	26656.0	292.0	2949.0	20910.0	259.0	2676.0	5726.0	32.0	252.0
HMF001998A	HMF001998			Hartwig	Colorectum carcinoma	COREAD	GI_core	Distant	False		True	PASS	True	True	True	True	5.0	FEMALE	True	MSS	HR_proficient	False	False	True	False	True	False	True	75.0	22907.0	20881.0	316.0	1672.0	11880.0	71.0	1440.0	8976.0	253.0	223.0
HMF002000A	HMF002000			Hartwig	Colorectum carcinoma	COREAD	GI_core	Distant	False		True	PASS	True	True	True	False	2.4	MALE	False	MSS	HR_proficient	False	False	True	False	False	False	True	247.0	15954.0	13111.0	46.0	2782.0	12795.0	44.0	2756.0	310.0	3.0	21.0
HMF002005A	HMF002005			Hartwig	Colorectum carcinoma	COREAD	GI_core	Distant	False		True	PASS	True	True	True	True	6.2	MALE	True	MSS	HR_proficient	False	False	True	False	False	False	True	140.0	19514.0	17325.0	120.0	1987.0	13102.0	61.0	1825.0	4213.0	53.0	150.0
HMF002017B	HMF002017			Hartwig	Colorectum carcinoma	COREAD	GI_core	Distant	False		True	PASS	True	True	True	False	7.4	FEMALE	True	MSS	HR_proficient	False	False	True	False	True	False	True	182.0	20317.0	17723.0	189.0	2337.0	17709.0	189.0	2324.0	3.0	0.0	2.0
HMF002017A	HMF002017			Hartwig	Colorectum carcinoma	COREAD	GI_core	Distant	True	Duplicate biopsy	False	PASS	True	False	False	False	3.7	FEMALE	True	MSS	HR_proficient							False	224.0	20867.0	18334.0	200.0	2283.0	17060.0	191.0	2247.0	1264.0	9.0	27.0
HMF002027A	HMF002027			Hartwig	Colorectum carcinoma	COREAD	GI_core	Distant	False		True	PASS	True	True	True	True	3.4	MALE	True	MSS	HR_proficient	False	False	True	False	False	False	True	249.0	19298.0	16376.0	105.0	2797.0	16108.0	103.0	2765.0	260.0	2.0	21.0
HMF002045A	HMF002045			Hartwig	Colorectum carcinoma	COREAD	GI_core	Distant	False		True	PASS	True	True	True	True	1.82	MALE	False	MSS	HR_proficient	False						True	60.0	13251.0	11060.0	52.0	2119.0	10081.0	46.0	1981.0	974.0	7.0	135.0
HMF002053A	HMF002053			Hartwig	Colorectum carcinoma	COREAD	GI_core	Distant	False		True	PASS	True	True	True	True	2.02	MALE	False	MSS	HR_proficient	True	False	True	False	False	False	True	67.0	16358.0	15552.0	108.0	685.0	14766.0	62.0	665.0	785.0	46.0	19.0
HMF002057A	HMF002057			Hartwig	Colorectum carcinoma	COREAD	GI_core	Distant	False		True	WARN_UNMATCHED_HAPLOTYPE	True	True	True	True	3.2	MALE	True	MSS	HR_proficient	False	False	True	False	False	False	True	612.0	17492.0	15546.0	77.0	1845.0	15245.0	74.0	1818.0	292.0	3.0	17.0
HMF002059A	HMF002059			Hartwig	Colorectum carcinoma	COREAD	GI_core	Distant	False		True	PASS	True	True	True	True	2.14	FEMALE	False	MSS	HR_proficient	False						True	185.0	15370.0	13477.0	49.0	1833.0	8202.0	28.0	1396.0	5272.0	21.0	434.0
HMF002082A	HMF002082			Hartwig	Colorectum carcinoma	COREAD	GI_core	Distant	False		True	PASS	True	True	True	True	1.94	MALE	False	MSS	HR_proficient	False	False	True	False	False	False	True	43.0	10352.0	9005.0	132.0	1186.0	8193.0	126.0	1125.0	802.0	6.0	50.0
HMF002100A	HMF002100			Hartwig	Colorectum carcinoma	COREAD	GI_core	Distant	False		True	PASS	True	True	True	True	1.84	FEMALE	False	MSS	HR_proficient	True	False	True	False	False	False	True	65.0	12912.0	11446.0	44.0	1411.0	10728.0	30.0	1386.0	710.0	15.0	17.0
HMF002107A	HMF002107			Hartwig	Colorectum carcinoma	COREAD	GI_core	Distant	False		True	PASS	True	True	True	True	3.15	MALE	True	MSS	HR_proficient							False	179.0	21467.0	19021.0	113.0	2282.0	17443.0	99.0	2215.0	1565.0	14.0	58.0
HMF002111A	HMF002111			Hartwig	Colorectum carcinoma	COREAD	GI_core	Distant	False		True	PASS	True	True	True	True	3.95	FEMALE	True	MSS	HR_proficient	False						True	100.0	11513.0	10165.0	46.0	1287.0	9159.0	41.0	1264.0	1003.0	5.0	20.0
HMF002128A	HMF002128			Hartwig	Colorectum carcinoma	COREAD	GI_core	Distant	False		True	PASS	True	True	True	False	2.98	FEMALE	True	MSS	HR_proficient	False	False	True	False	True	False	True	225.0	25684.0	23368.0	241.0	2014.0	23332.0	241.0	2000.0	19.0	0.0	2.0
HMF002138A	HMF002138			Hartwig	Colorectum carcinoma	COREAD	GI_core	Distant	False		True	PASS	True	True	True	True	2.74	MALE	True	MSS	HR_proficient	False	False	True	False	True	False	True	360.0	20754.0	17445.0	241.0	3021.0	16919.0	224.0	2896.0	515.0	15.0	111.0
HMF002144A	HMF002144			Hartwig	Colorectum carcinoma	COREAD	GI_core	Distant	False		True	PASS	True	True	True	True	2.0	FEMALE	False	MSI	cannot_be_determined	False	False	True	False	False	False	True	118.0	421664.0	103159.0	456.0	317673.0	102881.0	479.0	316935.0	39.0	0.0	54.0
HMF002148B	HMF002148			Hartwig	Colorectum carcinoma	COREAD	GI_core	Distant	False		True	PASS	True	True	True	True	4.8	MALE	True	MSS	HR_proficient	False	False	True	False	True	False	True	284.0	32817.0	28684.0	554.0	3457.0	28555.0	546.0	3424.0	109.0	5.0	10.0
HMF002148A	HMF002148			Hartwig	Colorectum carcinoma	COREAD	GI_core	Distant	True	Duplicate biopsy	False	PASS	True	False	False	True	4.15	MALE	True	MSS	HR_proficient							False	309.0	31248.0	27088.0	495.0	3572.0	26312.0	476.0	3497.0	763.0	18.0	47.0
HMF002194A	HMF002194			Hartwig	Colorectum carcinoma	COREAD	GI_core	Local	False		True	PASS	True	True	True	True	2.82	MALE	True	MSS	HR_proficient	False						True	368.0	16551.0	14567.0	67.0	1896.0	14484.0	65.0	1886.0	75.0	1.0	3.0
HMF002204A	HMF002204			Hartwig	Colorectum carcinoma	COREAD	GI_core	Distant	False		True	PASS	True	True	True	True	3.1	MALE	True	MSS	HR_proficient	True	False	True	False	True	False	True	87.0	14622.0	12215.0	280.0	2087.0	11560.0	276.0	2052.0	641.0	4.0	23.0
HMF002205A	HMF002205			Hartwig	Colorectum carcinoma	COREAD	GI_core	Distant	False		True	PASS	True	True	True	True	2.1	FEMALE	False	MSS	HR_proficient	False						True	209.0	10372.0	9168.0	70.0	1071.0	8766.0	69.0	1044.0	396.0	1.0	23.0
HMF002209A	HMF002209			Hartwig	Colorectum carcinoma	COREAD	GI_core	Distant	False		True	PASS	True	True	True	True	4.85	FEMALE	True	MSS	HR_proficient	False	False	True	False	True	False	True	302.0	63959.0	58394.0	758.0	4664.0	58337.0	748.0	4628.0	28.0	2.0	4.0
HMF002213A	HMF002213			Hartwig	Colorectum carcinoma	COREAD	GI_core	Distant	False		True	PASS	True	True	True	True	2.16	FEMALE	False	MSS	HR_proficient	False						True	166.0	8428.0	7667.0	39.0	715.0	6960.0	35.0	651.0	705.0	4.0	62.0
HMF002223A	HMF002223			Hartwig	Colorectum carcinoma	COREAD	GI_core	Distant	False		True	PASS	True	True	True	False	2.74	MALE	True	MSS	HR_proficient	False						True	301.0	33067.0	30336.0	254.0	2407.0	28311.0	220.0	2319.0	2007.0	33.0	67.0
HMF002224A	HMF002224			Hartwig	Colorectum carcinoma	COREAD	GI_core	Distant	False		True	PASS	True	True	True	True	2.28	MALE	False	MSS	HR_proficient	True	False	True	False	False	False	True	152.0	25323.0	22238.0	328.0	2696.0	21874.0	318.0	2670.0	346.0	7.0	8.0
HMF002232B	HMF002232			Hartwig	Colorectum carcinoma	COREAD	GI_core	Distant	False		True	PASS	True	True	True	False	2.1	FEMALE	False	MSS	HR_proficient	False	False	True	False	True	False	True	224.0	39904.0	34541.0	382.0	4896.0	30980.0	345.0	4674.0	3540.0	34.0	195.0
HMF002232A	HMF002232			Hartwig	Colorectum carcinoma	COREAD	GI_core	Distant	True	Duplicate biopsy	False	PASS	True	False	False	True	2.1	FEMALE	False	MSS	HR_proficient							False	261.0	45293.0	40276.0	428.0	4497.0	29475.0	303.0	4182.0	10775.0	121.0	289.0
HMF002236A	HMF002236			Hartwig	Colorectum carcinoma	COREAD	GI_core	Distant	False		True	PASS	True	True	True	False	2.26	MALE	False	MSS	HR_proficient	False						True	85.0	16304.0	14188.0	61.0	2037.0	13742.0	56.0	1971.0	441.0	5.0	55.0
HMF002239A	HMF002239			Hartwig	Colorectum carcinoma	COREAD	GI_core	Local	False		True	PASS	True	True	True	True	4.05	MALE	True	MSS	HR_proficient	False						True	136.0	22035.0	19435.0	223.0	2353.0	19229.0	225.0	2324.0	186.0	2.0	18.0
HMF002240A	HMF002240			Hartwig	Colorectum carcinoma	COREAD	GI_core	Distant	False		True	PASS	True	True	True	False	2.16	MALE	False	MSS	HR_proficient	False	False	True	False	True	False	True	73.0	14066.0	11980.0	51.0	2012.0	11327.0	50.0	1893.0	650.0	0.0	116.0
HMF002246A	HMF002246			Hartwig	Colorectum carcinoma	COREAD	GI_core	Distant	False		True	PASS	True	True	True	True	1.96	MALE	False	MSS	HR_proficient	True	False	True	False	False	False	True	88.0	20123.0	19095.0	49.0	963.0	9146.0	41.0	802.0	9947.0	8.0	159.0
HMF002255A	HMF002255			Hartwig	Colorectum carcinoma	COREAD	GI_core	Distant	False		True	PASS	True	True	True	False	2.9	MALE	True	MSS	HR_proficient	True	False	True	False	True	False	True	141.0	14875.0	12247.0	249.0	2338.0	12172.0	247.0	2319.0	65.0	2.0	10.0
HMF002273A	HMF002273			Hartwig	Colorectum carcinoma	COREAD	GI_core	Local	False		True	PASS	True	True	True	True	3.35	FEMALE	True	MSS	HR_proficient	True	False	True	False	True	False	True	222.0	12446.0	10752.0	111.0	1554.0	10570.0	106.0	1545.0	172.0	4.0	2.0
HMF002274A	HMF002274			Hartwig	Colorectum carcinoma	COREAD	GI_core	Distant	False		True	PASS	True	True	True	False	2.82	FEMALE	True	MSS	HR_proficient	False	False	True	False	False	False	True	426.0	56326.0	51177.0	397.0	4612.0	36004.0	134.0	3899.0	15149.0	263.0	697.0
HMF002276A	HMF002276			Hartwig	Colorectum carcinoma	COREAD	GI_core	Distant	False		True	PASS	True	True	True	False	3.75	MALE	True	MSS	HR_proficient	False						True	96.0	19886.0	17618.0	103.0	2125.0	17254.0	98.0	2086.0	357.0	5.0	31.0
HMF002276B	HMF002276			Hartwig	Colorectum carcinoma	COREAD	GI_core	Unknown	True	Duplicate biopsy	False	PASS	True	False	False	False	3.55	MALE	True	MSS	HR_proficient							False	141.0	35085.0	32146.0	342.0	2541.0	31023.0	334.0	2492.0	1110.0	11.0	38.0
HMF002281A	HMF002281			Hartwig	Colorectum carcinoma	COREAD	GI_core	Distant	False		True	PASS	True	True	True	True	2.84	FEMALE	True	MSS	HR_proficient	False	False	True	False	True	False	True	233.0	24838.0	21039.0	493.0	3228.0	19087.0	459.0	3049.0	1933.0	34.0	166.0
HMF002283A	HMF002283			Hartwig	Colorectum carcinoma	COREAD	GI_core	Distant	False		True	PASS	True	True	True	True	1.94	MALE	False	MSS	HR_proficient	False						True	130.0	13105.0	11016.0	50.0	1998.0	10021.0	42.0	1859.0	986.0	5.0	132.0
HMF002284A	HMF002284			Hartwig	Colorectum carcinoma	COREAD	GI_core	Distant	False		True	PASS	True	True	True	True	2.06	MALE	False	MSS	HR_proficient	False	False	True	False	True	False	True	387.0	29652.0	26343.0	161.0	3015.0	26312.0	159.0	3005.0	18.0	0.0	1.0
HMF002292A	HMF002292			Hartwig	Colorectum carcinoma	COREAD	GI_core	Distant	False		True	PASS	True	True	True	True	2.88	MALE	True	MSS	HR_proficient	False	False	True	False	True	False	True	322.0	29446.0	25330.0	377.0	3620.0	25069.0	371.0	3591.0	242.0	3.0	11.0
HMF002295A	HMF002295			Hartwig	Colorectum carcinoma	COREAD	GI_core	Distant	False		True	PASS	True	True	True	False	1.9	MALE	False	MSS	HR_deficient	False						True	1181.0	32824.0	27447.0	273.0	4981.0	25810.0	236.0	4561.0	1566.0	27.0	324.0
HMF002301A	HMF002301			Hartwig	Colorectum carcinoma	COREAD	GI_core	Distant	False		True	PASS	True	True	True	True	2.96	MALE	True	MSS	HR_proficient	True	False	True	False	False	False	True	134.0	16413.0	13373.0	640.0	2310.0	13296.0	634.0	2282.0	54.0	2.0	7.0
HMF002302A	HMF002302			Hartwig	Colorectum carcinoma	COREAD	GI_core	Distant	False		True	PASS	True	True	True	True	2.94	FEMALE	True	MSS	HR_proficient	True	False	True	False	True	False	True	723.0	15499.0	13461.0	96.0	1908.0	12389.0	91.0	1735.0	1059.0	4.0	160.0
HMF002309A	HMF002309			Hartwig	Colorectum carcinoma	COREAD	GI_core	Distant	False		True	PASS	True	True	True	False	3.7	FEMALE	True	MSS	HR_proficient	True	False	True	False	True	False	True	197.0	24142.0	20939.0	524.0	2599.0	20604.0	517.0	2583.0	314.0	8.0	4.0
HMF002319A	HMF002319			Hartwig	Colorectum carcinoma	COREAD	GI_core	Distant	False		True	PASS	True	True	True	True	2.82	MALE	True	MSS	HR_proficient	False						True	99.0	14820.0	12870.0	46.0	1887.0	12793.0	47.0	1873.0	71.0	0.0	10.0
HMF002332A	HMF002332			Hartwig	Colorectum carcinoma	COREAD	GI_core	Distant	False		True	PASS	True	True	True	True	4.75	FEMALE	True	MSS	HR_proficient	False	False	True	False	True	False	True	151.0	23689.0	19968.0	185.0	3467.0	14303.0	89.0	3163.0	5648.0	98.0	289.0
HMF002357A	HMF002357			Hartwig	Colorectum carcinoma	COREAD	GI_core	Distant	False		True	PASS	True	True	True	False	2.94	FEMALE	True	MSS	HR_proficient							False	316.0	24888.0	22906.0	154.0	1800.0	22874.0	155.0	1791.0	16.0	0.0	1.0
HMF002361B	HMF002361			Hartwig	Colorectum carcinoma	COREAD	GI_core	Distant	False		True	PASS	True	True	True	True	3.9	FEMALE	True	MSS	HR_proficient	False	False	True	False	True	False	True	170.0	18144.0	16004.0	132.0	1975.0	14523.0	120.0	1905.0	1471.0	9.0	56.0
HMF002361A	HMF002361			Hartwig	Colorectum carcinoma	COREAD	GI_core	Distant	True	Duplicate biopsy	False	PASS	True	False	False	True	3.95	FEMALE	True	MSS	HR_proficient							False	162.0	23780.0	21956.0	146.0	1612.0	21942.0	144.0	1600.0	2.0	0.0	1.0
HMF002369A	HMF002369			Hartwig	Colorectum carcinoma	COREAD	GI_core	Distant	False		True	PASS	True	True	True	True	2.54	FEMALE	True	MSS	HR_proficient	True	False	True	False	True	False	True	512.0	38756.0	34843.0	280.0	3508.0	34788.0	280.0	3483.0	25.0	0.0	1.0
HMF002372A	HMF002372			Hartwig	Colorectum carcinoma	COREAD	GI_core	Distant	False		True	PASS	True	True	True	False	2.14	FEMALE	False	MSS	HR_proficient	False	False	True	False	False	False	True	263.0	26044.0	22575.0	348.0	3016.0	20929.0	336.0	2935.0	1622.0	16.0	70.0
HMF002395A	HMF002395			Hartwig	Colorectum carcinoma	COREAD	GI_core	Distant	False		True	PASS	True	True	True	True	3.8	MALE	True	MSS	HR_proficient	False						True	115.0	16853.0	14267.0	55.0	2470.0	13544.0	48.0	2403.0	708.0	4.0	49.0
HMF002409A	HMF002409			Hartwig	Colorectum carcinoma	COREAD	GI_core	Distant	False		True	PASS	True	True	True	True	3.05	FEMALE	True	MSS	HR_proficient	False	False	True	False	False	False	True	275.0	20503.0	18071.0	185.0	2224.0	18049.0	186.0	2208.0	8.0	0.0	4.0
HMF002422A	HMF002422			Hartwig	Colorectum carcinoma	COREAD	GI_core	Distant	False		True	PASS	True	True	True	False	2.26	FEMALE	True	MSS	HR_proficient	False						True	173.0	17386.0	16133.0	58.0	1180.0	15820.0	59.0	1178.0	306.0	1.0	0.0
HMF002429A	HMF002429			Hartwig	Colorectum carcinoma	COREAD	GI_core	Distant	False		True	PASS	True	True	True	True	2.56	MALE	True	MSS	HR_proficient	False	False	True	False	True	False	True	485.0	28805.0	24283.0	614.0	3822.0	23509.0	602.0	3728.0	746.0	12.0	67.0
HMF002441B	HMF002441			Hartwig	Colorectum carcinoma	COREAD	GI_core	Distant	False		True	PASS	True	True	True	True	3.6	FEMALE	True	MSS	HR_proficient	False						True	231.0	17580.0	15513.0	67.0	1977.0	12611.0	54.0	1776.0	2892.0	13.0	185.0
HMF002441A	HMF002441			Hartwig	Colorectum carcinoma	COREAD	GI_core	Lymph	True	Duplicate biopsy	False	PASS	True	False	False	True	3.35	FEMALE	True	MSS	HR_proficient							False	316.0	23487.0	20716.0	332.0	2387.0	20274.0	320.0	2332.0	424.0	7.0	37.0
HMF002450A	HMF002450			Hartwig	Colorectum carcinoma	COREAD	GI_core	Distant	False		True	PASS	True	True	True	True	5.6	FEMALE	True	MSS	HR_proficient	False	False	True	False	True	False	True	255.0	54329.0	49642.0	563.0	4000.0	49600.0	567.0	3973.0	2.0	1.0	0.0
HMF002451A	HMF002451			Hartwig	Colorectum carcinoma	COREAD	GI_core	Distant	False		True	PASS	True	True	True	True	1.96	FEMALE	False	MSS	HR_proficient	True	False	True	False	True	False	True	121.0	15221.0	12966.0	98.0	2110.0	12639.0	94.0	2035.0	315.0	1.0	63.0
HMF002460A	HMF002460			Hartwig	Colorectum carcinoma	COREAD	GI_core	Unknown	False		True	PASS	True	True	True	True	2.86	MALE	True	MSS	HR_proficient	False	False	True	False	True	False	True	204.0	12542.0	10846.0	48.0	1628.0	10304.0	46.0	1591.0	538.0	3.0	33.0
HMF002467A	HMF002467			Hartwig	Colorectum carcinoma	COREAD	GI_core	Distant	False		True	PASS	True	True	True	False	2.32	MALE	True	MSS	HR_proficient	True	False	True	False	False	False	True	275.0	28860.0	25732.0	147.0	2921.0	22367.0	133.0	2829.0	3349.0	13.0	73.0
HMF002480A	HMF002480			Hartwig	Colorectum carcinoma	COREAD	GI_core	Distant	False		True	PASS	True	True	True	False	2.22	FEMALE	False	MSS	HR_proficient	False	False	True	False	True	False	True	90.0	30646.0	25985.0	247.0	4367.0	25614.0	248.0	4322.0	353.0	0.0	30.0
HMF002492A	HMF002492			Hartwig	Colorectum carcinoma	COREAD	GI_core	Distant	False		True	PASS	True	True	True	True	2.96	MALE	True	MSS	HR_proficient	False	False	True	False	True	False	True	374.0	22694.0	19119.0	135.0	3396.0	18836.0	131.0	3372.0	269.0	3.0	11.0
HMF002502A	HMF002502			Hartwig	Colorectum carcinoma	COREAD	GI_core	Distant	False		True	PASS	True	True	True	True	3.15	FEMALE	True	MSS	HR_proficient	False	False	True	False	True	False	True	191.0	23920.0	20812.0	307.0	2712.0	12893.0	60.0	2271.0	7906.0	248.0	431.0
HMF002515A	HMF002515			Hartwig	Colorectum carcinoma	COREAD	GI_core	Distant	False		True	PASS	True	True	True	True	2.48	MALE	True	MSS	HR_proficient	True	False	True	False	True	False	True	195.0	19422.0	17026.0	392.0	1943.0	8440.0	82.0	1306.0	8562.0	315.0	615.0
HMF002532A	HMF002532			Hartwig	Colorectum carcinoma	COREAD	GI_core	Distant	False		True	PASS	True	True	True	True	3.0	MALE	True	MSS	HR_proficient	True	False	True	False	True	False	True	325.0	36717.0	33329.0	308.0	3016.0	32972.0	300.0	2976.0	344.0	8.0	28.0
HMF002538A	HMF002538			Hartwig	Colorectum carcinoma	COREAD	GI_core	Distant	False		True	PASS	True	True	True	True	3.6	MALE	True	MSS	HR_proficient	False	False	True	False	False	False	True	222.0	21001.0	17731.0	872.0	2342.0	16033.0	475.0	2235.0	1677.0	401.0	93.0
HMF002549A	HMF002549			Hartwig	Colorectum carcinoma	COREAD	GI_core	Distant	False		True	PASS	True	True	True	True	2.06	MALE	False	MSS	HR_proficient	False	False	True	False	True	False	True	88.0	42613.0	41164.0	43.0	1388.0	36011.0	34.0	1218.0	5150.0	9.0	167.0
HMF002551A	HMF002551			Hartwig	Colorectum carcinoma	COREAD	GI_core	Unknown	False		True	PASS	True	True	True	True	2.12	MALE	False	MSI	cannot_be_determined							False	85.0	492746.0	92189.0	588.0	399262.0	73772.0	598.0	358686.0	17614.0	156.0	38333.0
HMF002555A	HMF002555			Hartwig	Colorectum carcinoma	COREAD	GI_core	Distant	False		True	PASS	True	True	True	True	3.65	MALE	True	MSS	HR_proficient	True	False	True	False	True	False	True	264.0	10279.0	8664.0	33.0	1556.0	8081.0	29.0	1475.0	581.0	4.0	77.0
HMF002606A	HMF002606			Hartwig	Colorectum carcinoma	COREAD	GI_core	Distant	False		True	PASS	True	True	True	True	2.78	FEMALE	True	MSS	HR_proficient	True	False	True	False	True	False	True	356.0	23203.0	19854.0	437.0	2848.0	19002.0	404.0	2752.0	827.0	37.0	85.0
HMF002612A	HMF002612			Hartwig	Colorectum carcinoma	COREAD	GI_core	Distant	False		True	PASS	True	True	True	True	3.7	MALE	True	MSS	HR_proficient	True	False	True	False	True	False	True	287.0	38555.0	34373.0	632.0	3441.0	33265.0	616.0	3327.0	1079.0	15.0	83.0
HMF002616A	HMF002616			Hartwig	Colorectum carcinoma	COREAD	GI_core	Distant	False		True	PASS	True	True	True	True	2.24	MALE	False	MSS	HR_proficient	False						True	151.0	16617.0	14405.0	123.0	2007.0	12366.0	97.0	1874.0	2032.0	25.0	124.0
HMF002619A	HMF002619			Hartwig	Colorectum carcinoma	COREAD	GI_core	Lymph	False		True	PASS	True	True	True	True	3.6	MALE	True	MSS	HR_proficient	False	False	True	False	False	False	True	234.0	14103.0	11835.0	168.0	2068.0	11442.0	158.0	2022.0	390.0	9.0	41.0
HMF002620A	HMF002620			Hartwig	Colorectum carcinoma	COREAD	GI_core	Distant	False		True	PASS	True	True	True	False	2.96	MALE	True	MSS	HR_proficient	True						True	70.0	11951.0	10929.0	45.0	965.0	10923.0	44.0	959.0	3.0	0.0	0.0
HMF002627A	HMF002627			Hartwig	Colorectum carcinoma	COREAD	GI_core	Distant	False		True	PASS	True	True	True	True	1.9	FEMALE	False	MSS	HR_proficient	False	False	True	False	False	False	True	39.0	11062.0	10342.0	22.0	694.0	10339.0	23.0	693.0	0.0	0.0	0.0
HMF002628A	HMF002628			Hartwig	Colorectum carcinoma	COREAD	GI_core	Lymph	False		True	PASS	True	True	True	True	2.02	FEMALE	False	MSI	cannot_be_determined							False	129.0	391381.0	127730.0	451.0	262863.0	123693.0	460.0	261888.0	3816.0	12.0	449.0
HMF002656A	HMF002656			Hartwig	Colorectum carcinoma	COREAD	GI_core	Distant	False		True	PASS	True	True	True	True	1.92	FEMALE	False	MSS	HR_proficient	False	False	True	False	True	False	True	130.0	19562.0	16663.0	401.0	2425.0	16232.0	369.0	2320.0	406.0	27.0	81.0
HMF002660A	HMF002660			Hartwig	Colorectum carcinoma	COREAD	GI_core	Distant	False		True	PASS	True	True	True	True	4.05	MALE	True	MSS	HR_proficient	True	False	True	False	False	False	True	109.0	16019.0	13745.0	522.0	1681.0	13732.0	514.0	1657.0	3.0	3.0	3.0
HMF002679A	HMF002679			Hartwig	Colorectum carcinoma	COREAD	GI_core	Distant	False		True	PASS	True	True	True	True	3.15	FEMALE	True	MSS	HR_proficient	True	False	True	False	True	False	True	233.0	24046.0	21143.0	228.0	2541.0	20235.0	218.0	2478.0	890.0	5.0	42.0
HMF002682A	HMF002682			Hartwig	Colorectum carcinoma	COREAD	GI_core	Local	False		True	PASS	True	True	True	False	3.0	MALE	True	MSS	HR_proficient	False	False	True	False	True	False	True	208.0	52363.0	45661.0	486.0	5787.0	34128.0	342.0	5114.0	11485.0	134.0	631.0
HMF002688A	HMF002688			Hartwig	Colorectum carcinoma	COREAD	GI_core	Local	False		True	PASS	True	True	True	False	3.0	MALE	True	MSS	HR_proficient	True	False	True	False	True	False	True	107.0	40444.0	38496.0	76.0	1828.0	38488.0	76.0	1822.0	0.0	0.0	0.0
HMF002694A	HMF002694			Hartwig	Colorectum carcinoma	COREAD	GI_core	Distant	False		True	PASS	True	True	True	False	1.86	FEMALE	False	MSS	HR_proficient	False	False	True	False	True	False	True	229.0	25337.0	22530.0	137.0	2628.0	20717.0	129.0	2464.0	1793.0	8.0	147.0
HMF002696A	HMF002696			Hartwig	Colorectum carcinoma	COREAD	GI_core	Lymph	False		True	PASS	True	True	True	True	3.5	FEMALE	True	MSS	HR_proficient	False						True	117.0	38569.0	32011.0	155.0	6362.0	31510.0	152.0	6306.0	485.0	3.0	37.0
HMF002703A	HMF002703			Hartwig	Colorectum carcinoma	COREAD	GI_core	Distant	False		True	PASS	True	True	True	True	2.3	FEMALE	True	MSS	HR_proficient	False	False	True	False	True	False	True	192.0	19185.0	16143.0	59.0	2944.0	14543.0	53.0	2765.0	1595.0	6.0	175.0
HMF002719A	HMF002719			Hartwig	Colorectum carcinoma	COREAD	GI_core	Distant	False		True	WARN_UNMATCHED_HAPLOTYPE	True	True	True	True	3.25	MALE	True	MSS	HR_proficient	False	False	True	False	True	False	True	122.0	11608.0	10118.0	47.0	1420.0	10064.0	45.0	1416.0	49.0	1.0	2.0
HMF002724A	HMF002724			Hartwig	Colorectum carcinoma	COREAD	GI_core	Distant	True	Duplicate biopsy	False	PASS	True	False	False	False	2.1	FEMALE	False	MSI	cannot_be_determined							False	427.0	396870.0	96641.0	393.0	299488.0	96303.0	422.0	298732.0	75.0	1.0	44.0
HMF002724B	HMF002724			Hartwig	Colorectum carcinoma	COREAD	GI_core	Unknown	False		True	PASS	True	True	True	True	1.96	FEMALE	False	MSS	HR_proficient							False	157.0	17847.0	15421.0	92.0	2323.0	14515.0	79.0	2258.0	898.0	16.0	63.0
HMF002739A	HMF002739			Hartwig	Colorectum carcinoma	COREAD	GI_core	Distant	False		True	PASS	True	True	True	True	4.4	FEMALE	True	MSS	HR_proficient	False						True	99.0	19546.0	16664.0	72.0	2791.0	16607.0	72.0	2773.0	46.0	0.0	1.0
HMF002741A	HMF002741			Hartwig	Colorectum carcinoma	COREAD	GI_core	Distant	False		True	PASS	True	True	True	True	2.88	FEMALE	True	MSS	HR_proficient	False	False	True	False	True	False	True	170.0	27530.0	23778.0	266.0	3384.0	23370.0	264.0	3333.0	397.0	3.0	38.0
HMF002748A	HMF002748			Hartwig	Colorectum carcinoma	COREAD	GI_core	Distant	False		True	PASS	True	True	True	True	3.3	MALE	True	MSS	HR_proficient	True	False	True	False	True	False	True	455.0	23389.0	20636.0	173.0	2546.0	15357.0	80.0	2359.0	5269.0	93.0	183.0
HMF002750A	HMF002750			Hartwig	Colorectum carcinoma	COREAD	GI_core	Distant	False		True	PASS	True	True	True	True	3.85	MALE	True	MSS	HR_proficient	False	False	True	False	True	False	True	194.0	14296.0	12165.0	92.0	2011.0	11803.0	90.0	1998.0	354.0	4.0	9.0
HMF002769A	HMF002769			Hartwig	Colorectum carcinoma	COREAD	GI_core	Distant	False		True	PASS	True	True	True	True	3.3	MALE	True	MSS	HR_proficient	False	False	True	False	True	False	True	204.0	27480.0	24457.0	233.0	2691.0	22844.0	188.0	2602.0	1603.0	43.0	79.0
HMF002776A	HMF002776			Hartwig	Colorectum carcinoma	COREAD	GI_core	Distant	False		True	PASS	True	True	True	True	3.15	FEMALE	True	MSS	HR_proficient	True	False	True	False	True	False	True	180.0	25067.0	20929.0	316.0	3778.0	20897.0	317.0	3758.0	16.0	0.0	7.0
HMF002777A	HMF002777			Hartwig	Colorectum carcinoma	COREAD	GI_core	Distant	False		True	PASS	True	True	True	True	2.58	MALE	True	MSS	HR_proficient	False	False	True	False	True	False	True	294.0	8170.0	7322.0	39.0	797.0	3699.0	14.0	420.0	3620.0	24.0	373.0
HMF002782A	HMF002782			Hartwig	Colorectum carcinoma	COREAD	GI_core	Distant	True	Duplicate biopsy	False	PASS	True	False	False	True	3.15	MALE	True	MSS	HR_proficient	False						True	116.0	16936.0	14475.0	75.0	2358.0	13757.0	69.0	2275.0	704.0	6.0	69.0
HMF002782B	HMF002782			Hartwig	Colorectum carcinoma	COREAD	GI_core	Distant	False		True	PASS	True	True	True	True	2.88	MALE	True	MSS	HR_proficient	False						True	167.0	32349.0	28926.0	436.0	2907.0	13889.0	102.0	2169.0	15011.0	333.0	720.0
HMF002787A	HMF002787			Hartwig	Colorectum carcinoma	COREAD	GI_core	Distant	False		True	PASS	True	True	True	True	2.74	FEMALE	True	MSS	HR_proficient	False	False	True	False	True	False	True	234.0	20060.0	17539.0	323.0	2133.0	7347.0	38.0	1039.0	10175.0	287.0	1080.0
HMF002795A	HMF002795			Hartwig	Colorectum carcinoma	COREAD	GI_core	Distant	False		True	PASS	True	True	True	False	2.06	MALE	False	MSS	HR_proficient	True	False	True	False	False	False	True	60.0	17910.0	16969.0	216.0	712.0	11890.0	202.0	630.0	5073.0	14.0	77.0
HMF002800A	HMF002800			Hartwig	Colorectum carcinoma	COREAD	GI_core	Distant	False		True	PASS	True	True	True	True	2.6	FEMALE	True	MSS	HR_proficient	False	False	True	False	False	False	True	254.0	22845.0	20184.0	137.0	2411.0	19045.0	116.0	2338.0	1124.0	21.0	62.0
HMF002804A	HMF002804			Hartwig	Colorectum carcinoma	COREAD	GI_core	Local	False		True	PASS	True	True	True	True	2.7	FEMALE	True	MSS	HR_proficient	False						True	188.0	28548.0	25239.0	72.0	3217.0	25232.0	72.0	3214.0	0.0	0.0	0.0
HMF002810B	HMF002810			Hartwig	Colorectum carcinoma	COREAD	GI_core	Distant	False		True	PASS	True	True	True	True	8.0	FEMALE	True	MSS	HR_proficient	False	False	True	False	False	False	True	358.0	37007.0	31572.0	561.0	4630.0	31534.0	557.0	4605.0	0.0	0.0	0.0
HMF002810A	HMF002810			Hartwig	Colorectum carcinoma	COREAD	GI_core	Distant	True	Duplicate biopsy	False	PASS	True	False	False	True	4.2	FEMALE	True	MSS	HR_proficient							False	301.0	33132.0	28881.0	547.0	3496.0	28823.0	553.0	3472.0	4.0	0.0	0.0
HMF002811A	HMF002811			Hartwig	Colorectum carcinoma	COREAD	GI_core	Distant	False		True	PASS	True	True	True	True	2.38	MALE	True	MSS	HR_proficient	True	False	True	False	True	False	True	336.0	17779.0	15222.0	156.0	2369.0	12267.0	128.0	2015.0	2943.0	26.0	340.0
HMF002834A	HMF002834			Hartwig	Colorectum carcinoma	COREAD	GI_core	Distant	False		True	PASS	True	True	True	False	4.5	MALE	True	MSS	HR_proficient	False	False	True	False	True	False	True	172.0	17652.0	16158.0	55.0	1408.0	16156.0	55.0	1406.0	0.0	0.0	0.0
HMF002847A	HMF002847			Hartwig	Colorectum carcinoma	COREAD	GI_core	Distant	False		True	PASS	True	True	True	True	4.65	MALE	True	MSS	HR_proficient	False	False	True	False	False	False	True	350.0	26196.0	23648.0	157.0	2361.0	23567.0	154.0	2347.0	73.0	1.0	4.0
HMF002848A	HMF002848			Hartwig	Colorectum carcinoma	COREAD	GI_core	Distant	False		True	PASS	True	True	True	True	2.0	MALE	False	MSS	HR_proficient	False						True	40.0	14400.0	11999.0	30.0	2356.0	8025.0	21.0	1728.0	3973.0	9.0	627.0
HMF002861A	HMF002861			Hartwig	Colorectum carcinoma	COREAD	GI_core	Distant	False		True	PASS	True	True	True	True	1.22	FEMALE	False	MSS	HR_proficient	False						True	85.0	10010.0	8966.0	48.0	971.0	5124.0	15.0	563.0	3832.0	30.0	399.0
HMF002864B	HMF002864			Hartwig	Colorectum carcinoma	COREAD	GI_core	Distant	False		True	PASS	True	True	True	True	2.06	MALE	False	MSS	HR_proficient	True	False	True	False	True	False	True	138.0	17143.0	14368.0	87.0	2647.0	11643.0	52.0	2308.0	2719.0	34.0	333.0
HMF002864A	HMF002864			Hartwig	Colorectum carcinoma	COREAD	GI_core	Distant	True	Duplicate biopsy	False	PASS	True	False	False	True	2.12	MALE	False	MSS	HR_proficient							False	156.0	17915.0	14864.0	139.0	2873.0	12228.0	59.0	2653.0	2630.0	78.0	215.0
HMF002865A	HMF002865			Hartwig	Colorectum carcinoma	COREAD	GI_core	Distant	False		True	PASS	True	True	True	True	3.75	MALE	True	MSS	HR_proficient	False	False	True	False	True	False	True	230.0	12998.0	11128.0	121.0	1728.0	10999.0	116.0	1704.0	122.0	4.0	15.0
HMF002869A	HMF002869			Hartwig	Colorectum carcinoma	COREAD	GI_core	Distant	False		True	PASS	True	True	True	True	3.0	FEMALE	True	MSS	HR_proficient	True	False	True	False	False	False	True	140.0	25396.0	22871.0	166.0	2335.0	22841.0	164.0	2317.0	14.0	1.0	2.0
HMF002884A	HMF002884			Hartwig	Colorectum carcinoma	COREAD	GI_core	Distant	False		True	PASS	True	True	True	True	3.4	MALE	True	MSS	HR_proficient	False	False	True	False	True	False	True	105.0	17279.0	15023.0	69.0	2154.0	15013.0	69.0	2145.0	0.0	0.0	0.0
HMF002897A	HMF002897			Hartwig	Colorectum carcinoma	COREAD	GI_core	Lymph	False		True	WARN_UNMATCHED_HAPLOTYPE	True	True	True	True	2.98	FEMALE	True	MSS	HR_proficient	False	False	True	False	True	False	True	209.0	18617.0	16419.0	115.0	2063.0	13329.0	70.0	1896.0	3084.0	42.0	160.0
HMF002907A	HMF002907			Hartwig	Colorectum carcinoma	COREAD	GI_core	Distant	False		True	PASS	True	True	True	True	1.94	MALE	False	MSS	HR_proficient	False						True	96.0	16447.0	13746.0	63.0	2621.0	12208.0	57.0	2211.0	1534.0	5.0	403.0
HMF002933A	HMF002933			Hartwig	Colorectum carcinoma	COREAD	GI_core	Distant	False		True	PASS	True	True	True	True	2.84	FEMALE	True	MSS	HR_proficient	False	False	True	False	False	False	True	129.0	13615.0	11296.0	141.0	2144.0	9223.0	39.0	1996.0	2062.0	101.0	136.0
HMF002942A	HMF002942			Hartwig	Colorectum carcinoma	COREAD	GI_core	Distant	False		True	PASS	True	True	True	True	2.48	MALE	True	MSS	HR_proficient	True	False	True	False	True	False	True	320.0	24606.0	21010.0	250.0	3210.0	20295.0	229.0	3062.0	693.0	17.0	124.0
HMF002949A	HMF002949			Hartwig	Colorectum carcinoma	COREAD	GI_core	Distant	False		True	PASS	True	True	True	True	3.55	FEMALE	True	MSS	HR_proficient	False						True	286.0	9136.0	8030.0	39.0	1056.0	7908.0	39.0	1049.0	116.0	1.0	3.0
HMF002957A	HMF002957			Hartwig	Colorectum carcinoma	COREAD	GI_core	Distant	False		True	PASS	True	True	True	True	3.15	FEMALE	True	MSS	HR_proficient	True	False	True	False	True	False	True	423.0	46754.0	41975.0	592.0	4079.0	22375.0	194.0	3003.0	19571.0	400.0	1052.0
HMF002967A	HMF002967			Hartwig	Colorectum carcinoma	COREAD	GI_core	Distant	False		True	PASS	True	True	True	True	2.88	FEMALE	True	MSS	HR_proficient	True	False	True	False	True	False	True	342.0	38804.0	34707.0	388.0	3620.0	22726.0	299.0	2989.0	11956.0	88.0	605.0
HMF002976A	HMF002976			Hartwig	Colorectum carcinoma	COREAD	GI_core	Distant	False		True	PASS	True	True	True	True	2.84	MALE	True	MSS	HR_proficient	False	False	True	False	False	False	True	241.0	32137.0	28564.0	340.0	3135.0	26912.0	334.0	3057.0	1634.0	3.0	58.0
HMF002990A	HMF002990			Hartwig	Colorectum carcinoma	COREAD	GI_core	Distant	False		True	WARN_UNMATCHED_SOMATIC_VARIANT	True	True	True	False	3.4	MALE	True	MSS	HR_proficient							False	281.0	16463.0	14160.0	97.0	2170.0	13736.0	92.0	2146.0	419.0	3.0	19.0
HMF002994A	HMF002994			Hartwig	Colorectum carcinoma	COREAD	GI_core	Distant	False		True	PASS	True	True	True	True	2.86	MALE	True	MSS	HR_proficient	False	False	True	False	True	False	True	71.0	13216.0	11986.0	99.0	1117.0	11958.0	100.0	1111.0	24.0	0.0	3.0
HMF002998A	HMF002998			Hartwig	Colorectum carcinoma	COREAD	GI_core	Distant	False		True	PASS	True	True	True	True	1.94	FEMALE	False	MSS	HR_proficient	False	False	True	False	False	False	True	199.0	29374.0	26800.0	293.0	2224.0	22124.0	250.0	2013.0	4655.0	43.0	196.0
HMF003014A	HMF003014			Hartwig	Colorectum carcinoma	COREAD	GI_core	Distant	False		True	PASS	True	True	True	False	2.34	FEMALE	False	MSS	HR_proficient	False	False	True	False	True	False	True	124.0	19069.0	16666.0	54.0	2316.0	14282.0	40.0	2218.0	2378.0	14.0	90.0
HMF003029A	HMF003029			Hartwig	Colorectum carcinoma	COREAD	GI_core	Distant	False		True	PASS	True	True	True	True	1.86	MALE	False	MSS	HR_proficient	False	False	True	False	True	False	True	124.0	13335.0	11655.0	99.0	1560.0	10845.0	89.0	1475.0	801.0	10.0	77.0
HMF003030A	HMF003030			Hartwig	Colorectum carcinoma	COREAD	GI_core	Distant	False		True	PASS	True	True	True	True	4.2	MALE	True	MSS	HR_proficient	False	False	True	False	True	False	True	311.0	39099.0	34459.0	906.0	3550.0	18836.0	327.0	2100.0	15533.0	591.0	1399.0
HMF003048A	HMF003048			Hartwig	Colorectum carcinoma	COREAD	GI_core	Distant	False		True	PASS	True	True	True	False	5.0	MALE	True	MSS	HR_proficient	False	False	True	False	True	False	True	105.0	19324.0	17426.0	275.0	1589.0	17399.0	273.0	1578.0	19.0	2.0	1.0
HMF003051A	HMF003051			Hartwig	Colorectum carcinoma	COREAD	GI_core	Lymph	False		True	PASS	True	True	True	True	3.0	FEMALE	True	MSS	HR_proficient	False						True	335.0	25592.0	23091.0	247.0	2221.0	23035.0	247.0	2196.0	32.0	0.0	1.0
HMF003057A	HMF003057			Hartwig	Colorectum carcinoma	COREAD	GI_core	Distant	False		True	PASS	True	True	True	True	2.02	MALE	False	MSS	HR_proficient	False						True	112.0	10725.0	9307.0	32.0	1372.0	9027.0	32.0	1310.0	270.0	0.0	52.0
HMF003058A	HMF003058			Hartwig	Colorectum carcinoma	COREAD	GI_core	Distant	False		True	PASS	True	True	True	True	3.45	MALE	True	MSS	HR_proficient	False	False	True	False	True	False	True	102.0	16776.0	14963.0	248.0	1527.0	14867.0	245.0	1519.0	88.0	1.0	3.0
HMF003061A	HMF003061			Hartwig	Colorectum carcinoma	COREAD	GI_core	Distant	False		True	PASS	True	True	True	True	3.25	MALE	True	MSS	HR_proficient	False						True	262.0	17168.0	15240.0	74.0	1832.0	13949.0	66.0	1721.0	1283.0	8.0	100.0
HMF003067A	HMF003067			Hartwig	Colorectum carcinoma	COREAD	GI_core	Distant	False		True	PASS	True	True	True	True	3.1	MALE	True	MSS	HR_proficient	True	False	True	False	True	False	True	420.0	26014.0	21703.0	384.0	3853.0	19461.0	283.0	3693.0	2225.0	104.0	148.0
HMF003086A	HMF003086			Hartwig	Colorectum carcinoma	COREAD	GI_core	Local	False		True	PASS	True	True	True	False	1.9	MALE	False	MSS	HR_proficient	False	False	True	False	True	False	True	116.0	16452.0	14609.0	71.0	1721.0	8900.0	35.0	1484.0	5703.0	36.0	228.0
HMF003100A	HMF003100			Hartwig	Colorectum carcinoma	COREAD	GI_core	Distant	False		True	PASS	True	True	True	False	3.25	FEMALE	True	MSS	HR_proficient	True	False	True	False	False	False	True	112.0	19597.0	17837.0	116.0	1585.0	17827.0	114.0	1573.0	1.0	0.0	1.0
HMF003125A	HMF003125			Hartwig	Colorectum carcinoma	COREAD	GI_core	Distant	False		True	PASS	True	True	True	True	4.85	MALE	True	MSS	HR_proficient	True	False	True	False	True	False	True	233.0	42520.0	38703.0	439.0	3310.0	38678.0	437.0	3291.0	1.0	0.0	1.0
HMF003133A	HMF003133			Hartwig	Colorectum carcinoma	COREAD	GI_core	Distant	False		True	PASS	True	True	True	True	3.6	FEMALE	True	MSS	HR_proficient	False						True	56.0	10161.0	8985.0	24.0	1146.0	8870.0	23.0	1139.0	111.0	1.0	3.0
HMF003137A	HMF003137			Hartwig	Colorectum carcinoma	COREAD	GI_core	Distant	False		True	PASS	True	True	True	False	3.45	MALE	True	MSS	HR_proficient	False						True	123.0	9433.0	8474.0	39.0	902.0	8467.0	37.0	897.0	3.0	0.0	2.0
HMF003139A	HMF003139			Hartwig	Colorectum carcinoma	COREAD	GI_core	Distant	False		True	PASS	True	True	True	True	3.95	FEMALE	True	MSS	HR_proficient	False	False	True	False	True	False	True	58.0	8198.0	7180.0	89.0	915.0	7170.0	92.0	913.0	0.0	1.0	0.0
HMF003140A	HMF003140			Hartwig	Colorectum carcinoma	COREAD	GI_core	Distant	False		True	PASS	True	True	True	False	2.74	FEMALE	True	MSS	HR_proficient	True	False	True	False	False	False	True	124.0	17976.0	16779.0	60.0	1119.0	16665.0	59.0	1108.0	111.0	0.0	4.0
HMF003146A	HMF003146			Hartwig	Colorectum carcinoma	COREAD	GI_core	Distant	False		True	PASS	True	True	True	True	3.2	MALE	True	MSS	HR_proficient	False	False	True	False	False	False	True	418.0	43522.0	39273.0	422.0	3487.0	39249.0	417.0	3459.0	0.0	0.0	0.0
HMF003151A	HMF003151			Hartwig	Colorectum carcinoma	COREAD	GI_core	Distant	False		True	PASS	True	True	True	True	2.94	FEMALE	True	MSS	HR_proficient	False						True	151.0	19373.0	16504.0	136.0	2712.0	16119.0	134.0	2680.0	374.0	4.0	24.0
HMF003169A	HMF003169			Hartwig	Colorectum carcinoma	COREAD	GI_core	Distant	False		True	PASS	True	True	True	True	2.02	FEMALE	False	MSS	HR_proficient	False						True	35.0	8520.0	7363.0	24.0	1125.0	6655.0	22.0	1031.0	707.0	2.0	92.0
HMF003169B	HMF003169			Hartwig	Colorectum carcinoma	COREAD	GI_core	Unknown	True	Duplicate biopsy	False	PASS	True	False	False	False	2.0	FEMALE	False	MSS	HR_proficient							False	11.0	6179.0	5714.0	17.0	444.0	5709.0	17.0	444.0	5.0	0.0	0.0
HMF003177A	HMF003177			Hartwig	Colorectum carcinoma	COREAD	GI_core	Unknown	False		True	PASS	True	True	True	True	1.98	FEMALE	False	MSS	HR_proficient	False						True	19.0	7575.0	6881.0	15.0	676.0	6818.0	15.0	675.0	63.0	0.0	1.0
HMF003187A	HMF003187			Hartwig	Colorectum carcinoma	COREAD	GI_core	Lymph	False		True	WARN_UNMATCHED_HAPLOTYPE;WARN_LOW_BASE_QUAL	True	True	True	True	3.9	FEMALE	True	MSS	HR_proficient	False	False	True	False	True	False	True	159.0	22739.0	20197.0	82.0	2401.0	20083.0	80.0	2393.0	108.0	1.0	2.0
HMF003188A	HMF003188			Hartwig	Colorectum carcinoma	COREAD	GI_core	Distant	False		True	PASS	True	True	True	True	2.8	FEMALE	True	MSS	HR_proficient	False	False	True	False	False	False	True	141.0	16315.0	14226.0	93.0	1971.0	13759.0	80.0	1943.0	458.0	13.0	15.0
HMF003195A	HMF003195			Hartwig	Colorectum carcinoma	COREAD	GI_core	Distant	False		True	PASS	True	True	True	True	2.84	FEMALE	True	MSS	HR_proficient	True	False	True	False	True	False	True	436.0	38677.0	33681.0	1267.0	3571.0	12697.0	343.0	1696.0	20926.0	932.0	1838.0
HMF003197A	HMF003197			Hartwig	Colorectum carcinoma	COREAD	GI_core	Distant	False		True	PASS	True	True	True	True	1.94	MALE	False	MSS	HR_proficient	False	False	True	False	True	False	True	79.0	16757.0	14211.0	48.0	2477.0	13802.0	42.0	2313.0	403.0	6.0	154.0
HMF003204A	HMF003204			Hartwig	Colorectum carcinoma	COREAD	GI_core	Distant	False		True	PASS	True	True	True	True	2.14	FEMALE	True	MSS	HR_proficient	False	False	True	False	False	False	True	167.0	18295.0	14965.0	79.0	3229.0	12331.0	60.0	3014.0	2620.0	18.0	191.0
HMF003208A	HMF003208			Hartwig	Colorectum carcinoma	COREAD	GI_core	Distant	False		True	PASS	True	True	True	True	3.05	FEMALE	True	MSS	HR_proficient	False	False	True	False	False	False	True	103.0	19698.0	16781.0	411.0	2453.0	15331.0	399.0	2398.0	1429.0	11.0	35.0
HMF003215A	HMF003215			Hartwig	Colorectum carcinoma	COREAD	GI_core	Distant	False		True	PASS	True	True	True	False	5.1	MALE	True	MSS	HR_proficient	True	False	True	False	True	False	True	171.0	18020.0	15303.0	237.0	2429.0	15282.0	236.0	2415.0	5.0	1.0	1.0
HMF003218A	HMF003218			Hartwig	Colorectum carcinoma	COREAD	GI_core	Distant	False		True	PASS	True	True	True	True	3.8	FEMALE	True	MSS	HR_proficient	True	False	True	False	True	False	True	215.0	28064.0	24583.0	335.0	3041.0	16457.0	181.0	2552.0	8109.0	155.0	475.0
HMF003221A	HMF003221			Hartwig	Colorectum carcinoma	COREAD	GI_core	Distant	False		True	PASS	True	True	True	True	3.8	MALE	True	MSS	HR_proficient	True	False	True	False	True	False	True	172.0	19504.0	17497.0	292.0	1682.0	14494.0	208.0	1573.0	2989.0	84.0	98.0
HMF003234A	HMF003234			Hartwig	Colorectum carcinoma	COREAD	GI_core	Distant	False		True	PASS	True	True	True	True	2.82	MALE	True	MSS	HR_proficient	False	False	True	False	False	False	True	185.0	19165.0	16952.0	198.0	1976.0	15980.0	148.0	1914.0	961.0	53.0	52.0
HMF003235A	HMF003235			Hartwig	Colorectum carcinoma	COREAD	GI_core	Distant	False		True	PASS	True	True	True	True	2.76	MALE	True	MSS	HR_proficient	False						True	118.0	12773.0	11242.0	47.0	1470.0	9328.0	38.0	1341.0	1906.0	9.0	119.0
HMF003262A	HMF003262			Hartwig	Colorectum carcinoma	COREAD	GI_core	Distant	False		True	PASS	True	True	True	True	2.98	MALE	True	MSS	HR_proficient	True						True	321.0	19748.0	17397.0	102.0	2221.0	17175.0	101.0	2176.0	205.0	3.0	28.0
HMF003263A	HMF003263			Hartwig	Colorectum carcinoma	COREAD	GI_core	Distant	False		True	PASS	True	True	True	True	3.1	MALE	True	MSS	HR_proficient	False						True	254.0	15049.0	12745.0	45.0	2237.0	12420.0	45.0	2203.0	320.0	0.0	29.0
HMF003265A	HMF003265			Hartwig	Colorectum carcinoma	COREAD	GI_core	Distant	False		True	PASS	True	True	True	True	1.84	FEMALE	False	MSS	HR_proficient							False	86.0	24505.0	22740.0	597.0	1111.0	20389.0	434.0	933.0	2320.0	165.0	161.0
HMF003267A	HMF003267			Hartwig	Colorectum carcinoma	COREAD	GI_core	Distant	False		True	PASS	True	True	True	True	4.1	MALE	True	MSS	HR_proficient	True	False	True	False	False	False	True	114.0	34173.0	31527.0	129.0	2455.0	31471.0	129.0	2436.0	41.0	1.0	1.0
HMF003277A	HMF003277			Hartwig	Colorectum carcinoma	COREAD	GI_core	Distant	False		True	PASS	True	True	True	True	2.88	FEMALE	True	MSS	HR_proficient	False	False	True	False	False	False	True	502.0	39434.0	35243.0	265.0	3875.0	35155.0	268.0	3854.0	60.0	1.0	3.0
HMF003285A	HMF003285			Hartwig	Colorectum carcinoma	COREAD	GI_core	Distant	False		True	PASS	True	True	True	False	3.7	MALE	True	MSS	HR_proficient	False						True	102.0	17852.0	15881.0	72.0	1876.0	15615.0	70.0	1861.0	258.0	2.0	6.0
HMF003289A	HMF003289			Hartwig	Colorectum carcinoma	COREAD	GI_core	Distant	False		True	PASS	True	True	True	True	4.1	FEMALE	True	MSS	HR_proficient	False	False	True	False	True	False	True	206.0	28108.0	23932.0	275.0	3868.0	22654.0	269.0	3821.0	1270.0	7.0	36.0
HMF003298A	HMF003298			Hartwig	Colorectum carcinoma	COREAD	GI_core	Distant	False		True	PASS	True	True	True	True	3.25	FEMALE	True	MSS	HR_proficient	True	False	True	False	False	False	True	308.0	25890.0	20983.0	773.0	3999.0	20713.0	760.0	3946.0	249.0	9.0	33.0
HMF003305A	HMF003305			Hartwig	Colorectum carcinoma	COREAD	GI_core	Distant	False		True	PASS	True	True	True	True	2.9	MALE	True	MSS	HR_proficient	True	False	True	False	False	False	True	129.0	13071.0	11803.0	54.0	1195.0	11237.0	49.0	1164.0	556.0	5.0	19.0
HMF003322A	HMF003322			Hartwig	Colorectum carcinoma	COREAD	GI_core	Distant	False		True	PASS	True	True	True	True	3.45	FEMALE	True	MSS	HR_proficient	False						True	89.0	19743.0	16813.0	109.0	2796.0	16543.0	107.0	2769.0	260.0	1.0	13.0
HMF003323A	HMF003323			Hartwig	Colorectum carcinoma	COREAD	GI_core	Distant	False		True	PASS	True	True	True	True	2.0	MALE	False	MSI	cannot_be_determined	False	False	True	False	True	False	True	27.0	1031568.0	977823.0	590.0	52495.0	964585.0	808.0	51658.0	12588.0	55.0	714.0
HMF003324A	HMF003324			Hartwig	Colorectum carcinoma	COREAD	GI_core	Distant	False		True	PASS	True	True	True	True	4.0	MALE	True	MSS	HR_proficient	False	False	True	False	False	False	True	175.0	17527.0	14807.0	86.0	2574.0	14708.0	83.0	2557.0	87.0	2.0	8.0
HMF003344A	HMF003344			Hartwig	Colorectum carcinoma	COREAD	GI_core	Distant	False		True	PASS	True	True	True	True	2.74	MALE	True	MSS	HR_proficient	True	False	True	False	False	False	True	223.0	18022.0	15053.0	179.0	2743.0	13661.0	120.0	2382.0	1380.0	60.0	349.0
HMF003345A	HMF003345			Hartwig	Colorectum carcinoma	COREAD	GI_core	Local	False		True	PASS	True	True	True	True	2.04	MALE	False	MSI	cannot_be_determined	False	False	True	False	False	False	True	69.0	807432.0	149222.0	852.0	656084.0	147787.0	1030.0	651990.0	358.0	6.0	262.0
HMF003349A	HMF003349			Hartwig	Colorectum carcinoma	COREAD	GI_core	Lymph	False		True	PASS	True	True	True	True	4.05	MALE	True	MSS	HR_proficient	True	False	True	False	True	False	True	301.0	24193.0	21486.0	469.0	2192.0	21293.0	465.0	2172.0	177.0	4.0	8.0
HMF003352A	HMF003352			Hartwig	Colorectum carcinoma	COREAD	GI_core	Distant	False		True	PASS	True	True	True	True	2.06	FEMALE	False	MSS	HR_proficient	True	False	True	True	False	False	True	56.0	13301.0	11604.0	37.0	1641.0	11445.0	37.0	1631.0	156.0	1.0	9.0
HMF003360A	HMF003360			Hartwig	Colorectum carcinoma	COREAD	GI_core	Distant	False		True	PASS	True	True	True	True	3.65	MALE	True	MSS	HR_proficient	False	False	True	False	True	False	True	143.0	19948.0	18160.0	120.0	1597.0	18150.0	120.0	1591.0	1.0	0.0	0.0
HMF003361A	HMF003361			Hartwig	Colorectum carcinoma	COREAD	GI_core	Distant	False		True	PASS	True	True	True	False	2.0	MALE	False	MSI	cannot_be_determined	False						True	41.0	384286.0	93628.0	422.0	289790.0	84039.0	414.0	281270.0	9295.0	33.0	7699.0
HMF003365A	HMF003365			Hartwig	Colorectum carcinoma	COREAD	GI_core	Distant	False		True	PASS	True	True	True	True	3.5	FEMALE	True	MSS	HR_proficient	False						True	23.0	6889.0	6451.0	15.0	416.0	6166.0	14.0	394.0	280.0	2.0	19.0
HMF003369A	HMF003369			Hartwig	Colorectum carcinoma	COREAD	GI_core	Distant	False		True	PASS	True	True	True	True	2.8	FEMALE	True	MSS	HR_proficient							False	453.0	22637.0	20657.0	141.0	1815.0	18144.0	110.0	1730.0	2507.0	31.0	80.0
HMF003371A	HMF003371			Hartwig	Colorectum carcinoma	COREAD	GI_core	Distant	False		True	PASS	True	True	True	True	1.7	MALE	False	MSS	HR_proficient	False						True	113.0	11248.0	10107.0	64.0	1061.0	4580.0	27.0	629.0	5517.0	39.0	424.0
HMF003378A	HMF003378			Hartwig	Colorectum carcinoma	COREAD	GI_core	Distant	False		True	PASS	True	True	True	False	2.28	FEMALE	True	MSS	HR_proficient	True	False	True	False	True	False	True	406.0	19848.0	17428.0	241.0	2136.0	12832.0	110.0	1828.0	4574.0	135.0	290.0
HMF003383A	HMF003383			Hartwig	Colorectum carcinoma	COREAD	GI_core	Distant	False		True	PASS	True	True	True	True	4.85	MALE	True	MSS	HR_proficient	True	False	True	False	True	False	True	791.0	25777.0	22607.0	421.0	2664.0	22506.0	417.0	2639.0	81.0	2.0	1.0
HMF003387A	HMF003387			Hartwig	Colorectum carcinoma	COREAD	GI_core	Unknown	False		True	PASS	True	True	True	True	2.0	MALE	False	MSI	cannot_be_determined							False	225.0	787667.0	172366.0	1067.0	613046.0	145914.0	1037.0	580838.0	25366.0	192.0	28809.0
HMF003388A	HMF003388			Hartwig	Colorectum carcinoma	COREAD	GI_core	Distant	False		True	PASS	True	True	True	True	2.2	FEMALE	False	MSS	HR_proficient	False	False	True	False	False	False	True	22.0	9781.0	8979.0	20.0	771.0	8929.0	19.0	765.0	43.0	0.0	1.0
HMF003394A	HMF003394			Hartwig	Colorectum carcinoma	COREAD	GI_core	Distant	False		True	PASS	True	True	True	False	2.18	MALE	False	MSS	HR_proficient	False	False	True	False	True	False	True	139.0	21680.0	19713.0	97.0	1844.0	16077.0	65.0	1686.0	3627.0	33.0	152.0
HMF003404A	HMF003404			Hartwig	Colorectum carcinoma	COREAD	GI_core	Distant	False		True	PASS	True	True	True	True	1.88	MALE	False	MSS	HR_proficient	False	False	True	False	True	False	True	305.0	7580.0	6428.0	30.0	1119.0	5842.0	25.0	1031.0	583.0	5.0	85.0
HMF003418A	HMF003418			Hartwig	Colorectum carcinoma	COREAD	GI_core	Distant	False		True	PASS	True	True	True	False	3.1	MALE	True	MSS	HR_proficient	False	False	True	False	True	False	True	236.0	13749.0	12166.0	65.0	1492.0	11015.0	59.0	1445.0	1147.0	5.0	41.0
HMF003437A	HMF003437			Hartwig	Colorectum carcinoma	COREAD	GI_core	Distant	False		True	PASS	True	True	True	True	3.15	MALE	True	MSS	HR_proficient	False						True	148.0	22718.0	20014.0	125.0	2526.0	19534.0	122.0	2488.0	458.0	5.0	20.0
HMF003444A	HMF003444			Hartwig	Colorectum carcinoma	COREAD	GI_core	Distant	False		True	PASS	True	True	True	True	4.8	MALE	True	MSS	HR_proficient	False	False	True	False	True	False	True	154.0	13104.0	11455.0	158.0	1466.0	11444.0	157.0	1456.0	0.0	0.0	0.0
HMF003445A	HMF003445			Hartwig	Colorectum carcinoma	COREAD	GI_core	Distant	False		True	PASS	True	True	True	True	3.1	FEMALE	True	MSS	HR_proficient	True	False	True	False	True	False	True	84.0	25203.0	22035.0	159.0	2937.0	22016.0	153.0	2919.0	6.0	0.0	1.0
HMF003461A	HMF003461			Hartwig	Colorectum carcinoma	COREAD	GI_core	Distant	False		True	PASS	True	True	True	False	2.04	FEMALE	False	MSS	HR_proficient	False	False	True	False	True	False	True	140.0	45242.0	41782.0	250.0	3099.0	18670.0	159.0	2267.0	23096.0	92.0	820.0
HMF003468A	HMF003468			Hartwig	Colorectum carcinoma	COREAD	GI_core	Distant	False		True	PASS	True	True	True	True	2.16	MALE	False	MSS	HR_proficient	False						True	101.0	9372.0	8639.0	42.0	684.0	7939.0	39.0	634.0	695.0	4.0	45.0
HMF003470A	HMF003470			Hartwig	Colorectum carcinoma	COREAD	GI_core	Distant	False		True	PASS	True	True	True	True	3.05	FEMALE	True	MSS	HR_proficient	True	False	True	False	True	False	True	201.0	21657.0	18673.0	225.0	2708.0	16025.0	90.0	2585.0	2628.0	140.0	113.0
HMF003472A	HMF003472			Hartwig	Colorectum carcinoma	COREAD	GI_core	Lymph	False		True	PASS	True	True	True	True	3.15	MALE	True	MSS	HR_proficient	False						True	60.0	12068.0	10946.0	50.0	1059.0	10940.0	49.0	1052.0	3.0	1.0	0.0
HMF003483A	HMF003483			Hartwig	Colorectum carcinoma	COREAD	GI_core	Distant	False		True	PASS	True	True	True	True	4.1	FEMALE	True	MSS	HR_proficient	True						True	175.0	10327.0	8958.0	32.0	1322.0	8936.0	29.0	1317.0	20.0	2.0	2.0
HMF003489A	HMF003489			Hartwig	Colorectum carcinoma	COREAD	GI_core	Distant	False		True	PASS	True	True	True	False	2.36	FEMALE	True	MSS	HR_proficient	False	False	True	False	True	False	True	272.0	28192.0	23901.0	251.0	3940.0	23489.0	246.0	3890.0	391.0	5.0	33.0
HMF003492A	HMF003492			Hartwig	Colorectum carcinoma	COREAD	GI_core	Distant	False		True	PASS	True	True	True	True	3.5	FEMALE	True	MSS	HR_proficient	False						True	163.0	19053.0	17110.0	94.0	1818.0	15866.0	83.0	1746.0	1237.0	9.0	65.0
HMF003515A	HMF003515			Hartwig	Colorectum carcinoma	COREAD	GI_core	Distant	False		True	PASS	True	True	True	False	2.02	MALE	False	MSS	HR_proficient	False	False	True	False	False	False	True	151.0	22048.0	18193.0	727.0	3075.0	16598.0	77.0	2873.0	1566.0	653.0	189.0
HMF003522A	HMF003522			Hartwig	Colorectum carcinoma	COREAD	GI_core	Distant	False		True	PASS	True	True	True	False	3.05	FEMALE	True	MSS	HR_proficient	True	False	True	False	False	False	True	227.0	19605.0	16877.0	278.0	2387.0	16622.0	278.0	2360.0	241.0	2.0	15.0
HMF003533A	HMF003533			Hartwig	Colorectum carcinoma	COREAD	GI_core	Distant	False		True	PASS	True	True	True	True	4.1	FEMALE	True	MSS	HR_proficient	True						True	114.0	19462.0	17117.0	147.0	2145.0	15674.0	127.0	2092.0	1432.0	19.0	43.0
HMF003539A	HMF003539			Hartwig	Colorectum carcinoma	COREAD	GI_core	Distant	False		True	PASS	True	True	True	True	3.05	MALE	True	MSS	HR_proficient	False						True	104.0	19774.0	17001.0	79.0	2672.0	16473.0	69.0	2598.0	517.0	8.0	62.0
HMF003543A	HMF003543			Hartwig	Colorectum carcinoma	COREAD	GI_core	Distant	False		True	PASS	True	True	True	True	2.5	FEMALE	False	MSS	HR_proficient	True	False	True	False	False	False	True	88.0	15983.0	14329.0	67.0	1567.0	13552.0	63.0	1533.0	773.0	3.0	29.0
HMF003558A	HMF003558			Hartwig	Colorectum carcinoma	COREAD	GI_core	Lymph	False		True	PASS	True	True	True	True	2.3	MALE	False	MSS	HR_proficient	False	False	True	False	False	False	True	80.0	13882.0	12083.0	59.0	1711.0	11941.0	56.0	1696.0	133.0	2.0	7.0
HMF003564A	HMF003564			Hartwig	Colorectum carcinoma	COREAD	GI_core	Distant	False		True	PASS	True	True	True	False	2.78	FEMALE	True	MSS	HR_proficient	False						True	354.0	35920.0	31722.0	212.0	3952.0	31537.0	210.0	3928.0	174.0	1.0	6.0
HMF003565A	HMF003565			Hartwig	Colorectum carcinoma	COREAD	GI_core	Distant	False		True	PASS	True	True	True	False	1.94	MALE	False	MSS	HR_proficient	False	False	True	False	True	False	True	119.0	13508.0	11243.0	164.0	2077.0	8471.0	42.0	1708.0	2758.0	127.0	361.0
HMF003576A	HMF003576			Hartwig	Colorectum carcinoma	COREAD	GI_core	Distant	False		True	PASS	True	True	True	True	1.94	MALE	False	MSS	HR_proficient	False	False	True	False	True	False	True	58.0	9268.0	8326.0	30.0	906.0	8323.0	30.0	906.0	3.0	0.0	0.0
HMF003606A	HMF003606			Hartwig	Colorectum carcinoma	COREAD	GI_core	Distant	False		True	PASS	True	True	True	True	2.58	MALE	True	MSS	HR_proficient	False	False	True	False	True	False	True	263.0	24551.0	22059.0	130.0	2322.0	13649.0	64.0	1999.0	8398.0	68.0	315.0
HMF003610A	HMF003610			Hartwig	Colorectum carcinoma	COREAD	GI_core	Distant	False		True	PASS	True	True	True	True	3.75	FEMALE	True	MSS	HR_proficient	False						True	50.0	15271.0	12731.0	41.0	2482.0	12128.0	38.0	2452.0	592.0	4.0	16.0
HMF003619A	HMF003619			Hartwig	Colorectum carcinoma	COREAD	GI_core	Distant	False		True	PASS	True	True	True	True	3.1	FEMALE	True	MSS	HR_proficient	False						True	401.0	18589.0	16560.0	78.0	1929.0	15763.0	69.0	1895.0	790.0	7.0	27.0
HMF003627A	HMF003627			Hartwig	Colorectum carcinoma	COREAD	GI_core	Distant	False		True	PASS	True	True	True	True	3.75	FEMALE	True	MSS	HR_proficient	False	False	True	False	True	False	True	416.0	28426.0	25291.0	231.0	2803.0	25142.0	228.0	2777.0	123.0	0.0	7.0
HMF003634A	HMF003634			Hartwig	Colorectum carcinoma	COREAD	GI_core	Distant	False		True	PASS	True	True	True	True	3.1	FEMALE	True	MSS	HR_proficient	False	False	True	False	False	False	True	143.0	17962.0	14655.0	191.0	3092.0	12264.0	61.0	2867.0	2374.0	130.0	213.0
HMF003653A	HMF003653			Hartwig	Colorectum carcinoma	COREAD	GI_core	Distant	True	Duplicate biopsy	False	PASS	True	False	False	False	2.0	FEMALE	False	MSS	HR_proficient	False						True	84.0	15070.0	12971.0	77.0	1993.0	11835.0	61.0	1875.0	1128.0	14.0	105.0
HMF003653B	HMF003653			Hartwig	Colorectum carcinoma	COREAD	GI_core	Distant	False		True	PASS	True	True	True	True	1.9	FEMALE	False	MSS	HR_proficient	False						True	132.0	18593.0	16032.0	167.0	2350.0	11477.0	55.0	1799.0	4546.0	111.0	537.0
HMF003654A	HMF003654			Hartwig	Colorectum carcinoma	COREAD	GI_core	Unknown	False		True	PASS	True	True	True	True	2.0	FEMALE	False	MSS	HR_proficient							False	91.0	13743.0	11729.0	160.0	1828.0	11044.0	125.0	1767.0	677.0	34.0	52.0
HMF003661A	HMF003661			Hartwig	Colorectum carcinoma	COREAD	GI_core	Unknown	False		True	PASS	True	True	True	True	1.86	FEMALE	False	MSS	HR_proficient	True	False	True	False	False	False	True	204.0	14956.0	13373.0	193.0	1364.0	13136.0	190.0	1314.0	228.0	3.0	42.0
HMF003669A	HMF003669			Hartwig	Colorectum carcinoma	COREAD	GI_core	Distant	False		True	PASS	True	True	True	True	2.08	MALE	False	MSS	HR_proficient	False	False	True	False	True	False	True	49.0	30154.0	27605.0	425.0	2055.0	11905.0	100.0	1454.0	15689.0	324.0	584.0
HMF003675A	HMF003675			Hartwig	Colorectum carcinoma	COREAD	GI_core	Distant	False		True	PASS	True	True	True	True	5.1	MALE	True	MSS	HR_proficient	False						True	240.0	13637.0	12312.0	50.0	1249.0	12202.0	50.0	1244.0	103.0	1.0	2.0
HMF003682A	HMF003682			Hartwig	Colorectum carcinoma	COREAD	GI_core	Distant	False		True	PASS	True	True	True	True	3.15	MALE	True	MSS	HR_proficient	False						True	74.0	15950.0	12840.0	70.0	3004.0	12584.0	65.0	2956.0	247.0	3.0	38.0
HMF003690A	HMF003690			Hartwig	Colorectum carcinoma	COREAD	GI_core	Distant	False		True	PASS	True	True	True	True	2.1	FEMALE	False	MSS	HR_proficient	False	False	True	False	False	False	True	107.0	16616.0	14726.0	68.0	1779.0	12925.0	63.0	1715.0	1797.0	5.0	58.0
HMF003696A	HMF003696			Hartwig	Colorectum carcinoma	COREAD	GI_core	Distant	False		True	PASS	True	True	True	True	5.5	MALE	True	MSS	HR_proficient	False	False	True	False	True	False	True	243.0	33563.0	31209.0	91.0	2237.0	14411.0	53.0	1982.0	16793.0	39.0	250.0
HMF003713A	HMF003713			Hartwig	Colorectum carcinoma	COREAD	GI_core	Distant	False		True	PASS	True	True	True	True	3.2	FEMALE	True	MSS	HR_proficient	False	False	True	False	True	False	True	228.0	17662.0	15383.0	257.0	1971.0	11798.0	119.0	1811.0	3565.0	141.0	149.0
HMF003717A	HMF003717			Hartwig	Colorectum carcinoma	COREAD	GI_core	Distant	False		True	PASS	True	True	True	False	3.25	MALE	True	MSS	HR_proficient	False	False	True	False	True	False	True	117.0	21022.0	18684.0	171.0	2096.0	17487.0	164.0	2049.0	1192.0	8.0	42.0
HMF003725A	HMF003725			Hartwig	Colorectum carcinoma	COREAD	GI_core	Distant	False		True	PASS	True	True	True	True	3.35	MALE	True	MSS	HR_proficient	True						True	166.0	29479.0	27248.0	122.0	2034.0	24823.0	109.0	1993.0	2412.0	7.0	28.0
HMF003727A	HMF003727			Hartwig	Colorectum carcinoma	COREAD	GI_core	Distant	False		True	PASS	True	True	True	True	2.86	FEMALE	True	MSS	HR_proficient	False	False	True	False	False	False	True	324.0	18348.0	16256.0	129.0	1930.0	15373.0	100.0	1881.0	880.0	28.0	43.0
HMF003729A	HMF003729			Hartwig	Colorectum carcinoma	COREAD	GI_core	Distant	False		True	PASS	True	True	True	True	3.35	MALE	True	MSS	HR_proficient	False						True	309.0	16904.0	15267.0	73.0	1554.0	15258.0	73.0	1546.0	0.0	0.0	1.0
HMF003757A	HMF003757			Hartwig	Colorectum carcinoma	COREAD	GI_core	Distant	False		True	PASS	True	True	True	True	2.68	MALE	True	MSS	HR_proficient	False	False	True	False	True	False	True	200.0	26351.0	24083.0	429.0	1757.0	9583.0	83.0	1078.0	14480.0	346.0	665.0
HMF003759A	HMF003759			Hartwig	Colorectum carcinoma	COREAD	GI_core	Distant	False		True	PASS	True	True	True	True	3.25	MALE	True	MSS	HR_proficient	False	False	True	False	True	False	True	319.0	28144.0	25186.0	394.0	2519.0	9296.0	50.0	1738.0	15871.0	346.0	767.0
HMF003777A	HMF003777			Hartwig	Colorectum carcinoma	COREAD	GI_core	Distant	False		True	PASS	True	True	True	False	2.22	MALE	False	MSS	HR_proficient	True	False	True	False	False	False	True	130.0	18160.0	16324.0	56.0	1756.0	13642.0	50.0	1656.0	2670.0	7.0	93.0
HMF003779A	HMF003779			Hartwig	Colorectum carcinoma	COREAD	GI_core	Distant	False		True	PASS	True	True	True	False	2.14	FEMALE	False	MSS	HR_proficient	False	False	True	False	False	False	True	161.0	25588.0	21371.0	262.0	3908.0	20762.0	249.0	3662.0	591.0	11.0	222.0
HMF003782A	HMF003782			Hartwig	Colorectum carcinoma	COREAD	GI_core	Distant	False		True	PASS	True	True	True	True	3.55	FEMALE	True	MSS	HR_proficient	False						True	45.0	9577.0	8188.0	28.0	1349.0	8032.0	25.0	1338.0	154.0	3.0	7.0
HMF003786A	HMF003786			Hartwig	Colorectum carcinoma	COREAD	GI_core	Distant	False		True	PASS	True	True	True	True	2.68	MALE	True	MSS	HR_proficient	True	False	True	False	False	False	True	162.0	17407.0	14845.0	222.0	2306.0	14074.0	204.0	2254.0	760.0	16.0	45.0
HMF003805A	HMF003805			Hartwig	Colorectum carcinoma	COREAD	GI_core	Distant	False		True	PASS	True	True	True	True	1.96	MALE	False	MSS	HR_proficient	True	False	True	False	True	False	True	190.0	16471.0	13965.0	255.0	2218.0	12806.0	219.0	1995.0	1143.0	36.0	210.0
HMF003819A	HMF003819			Hartwig	Colorectum carcinoma	COREAD	GI_core	Distant	False		True	PASS	True	True	True	False	2.68	MALE	True	MSS	HR_proficient	False	False	True	False	True	False	True	406.0	35275.0	29438.0	813.0	4878.0	29102.0	803.0	4786.0	298.0	8.0	41.0
HMF003832A	HMF003832			Hartwig	Colorectum carcinoma	COREAD	GI_core	Unknown	False		True	PASS	True	True	True	False	3.8	FEMALE	True	MSS	HR_proficient							False	40.0	12459.0	10906.0	43.0	1497.0	10802.0	41.0	1496.0	102.0	0.0	0.0
HMF003836A	HMF003836			Hartwig	Colorectum carcinoma	COREAD	GI_core	Unknown	False		True	PASS	True	True	True	False	3.05	FEMALE	True	MSS	HR_proficient							False	90.0	13819.0	11584.0	36.0	2181.0	11502.0	34.0	2171.0	80.0	2.0	7.0
HMF003873A	HMF003873			Hartwig	Colorectum carcinoma	COREAD	GI_core	Distant	False		True	PASS	True	True	True	False	3.45	FEMALE	True	MSS	HR_proficient	False	False	True	False	False	False	True	188.0	19982.0	16890.0	544.0	2513.0	14151.0	202.0	2414.0	2722.0	347.0	91.0
HMF003879A	HMF003879			Hartwig	Colorectum carcinoma	COREAD	GI_core	Unknown	False		True	PASS	True	True	True	False	2.96	MALE	True	MSS	HR_proficient							False	169.0	22128.0	20447.0	184.0	1461.0	20433.0	187.0	1457.0	1.0	0.0	0.0
HMF003895A	HMF003895			Hartwig	Colorectum carcinoma	COREAD	GI_core	Distant	False		True	PASS	True	True	True	False	3.95	MALE	True	MSS	HR_proficient	True	False	True	False	True	False	True	152.0	16506.0	14959.0	95.0	1331.0	14713.0	90.0	1327.0	239.0	4.0	1.0
HMF003904A	HMF003904			Hartwig	Colorectum carcinoma	COREAD	GI_core	Unknown	False		True	PASS	True	True	True	False	5.2	FEMALE	True	MSS	HR_proficient							False	59.0	16482.0	14154.0	54.0	2253.0	12814.0	49.0	2190.0	1331.0	5.0	55.0
HMF003906A	HMF003906			Hartwig	Colorectum carcinoma	COREAD	GI_core	Unknown	False		True	PASS	True	True	True	False	3.45	MALE	True	MSS	HR_proficient							False	130.0	22878.0	19632.0	123.0	3099.0	18792.0	112.0	3077.0	833.0	9.0	13.0
HMF003919A	HMF003919			Hartwig	Colorectum carcinoma	COREAD	GI_core	Distant	True	Insufficient informed consent	False	PASS	True	False	False	False												False
HMF003962A	HMF003962			Hartwig	Colorectum carcinoma	COREAD	GI_core	Distant	False		True	PASS	True	True	True	False	2.0	MALE	False	MSI	cannot_be_determined							False	36.0	622777.0	122778.0	727.0	498502.0	116754.0	851.0	494103.0	5114.0	21.0	2081.0
HMF003965A	HMF003965			Hartwig	Colorectum carcinoma	COREAD	GI_core	Unknown	False		True	PASS	True	True	True	False	4.8	FEMALE	True	MSS	HR_proficient							False	171.0	21752.0	18880.0	360.0	2444.0	18857.0	359.0	2431.0	8.0	0.0	1.0
HMF004000A	HMF004000			Hartwig	Colorectum carcinoma	COREAD	GI_core	Local	False		True	PASS	True	True	True	False	2.08	FEMALE	False	MSI	cannot_be_determined							False	97.0	552298.0	146349.0	726.0	404743.0	140552.0	789.0	402859.0	5207.0	24.0	675.0
HMF004009A	HMF004009			Hartwig	Colorectum carcinoma	COREAD	GI_core	Unknown	False		True	PASS	True	True	True	False	2.04	MALE	False	MSS	HR_proficient							False	77.0	16194.0	14991.0	88.0	1090.0	14526.0	81.0	1071.0	457.0	5.0	12.0
HMF004018A	HMF004018			Hartwig	Colorectum carcinoma	COREAD	GI_core	Unknown	False		True	PASS	True	True	True	False	1.92	FEMALE	False	MSS	HR_proficient							False	110.0	23796.0	21034.0	226.0	2378.0	19856.0	173.0	2317.0	1167.0	51.0	51.0
HMF004031A	HMF004031			Hartwig	Colorectum carcinoma	COREAD	GI_core	Unknown	False		True	PASS	True	True	True	False	2.0	FEMALE	False	MSI	cannot_be_determined							False	138.0	708224.0	216919.0	1067.0	489377.0	202856.0	1087.0	484532.0	13079.0	95.0	2489.0
HMF004034A	HMF004034			Hartwig	Colorectum carcinoma	COREAD	GI_core	Unknown	False		True	PASS	True	True	True	False	3.45	MALE	True	MSS	HR_proficient							False	40.0	11864.0	10517.0	56.0	1282.0	9889.0	43.0	1268.0	622.0	13.0	6.0
HMF004043A	HMF004043			Hartwig	Colorectum carcinoma	COREAD	GI_core	Unknown	False		True	PASS	True	True	True	False	3.7	FEMALE	True	MSS	HR_proficient							False	109.0	13476.0	11807.0	45.0	1594.0	11233.0	37.0	1570.0	562.0	8.0	13.0
HMF004064A	HMF004064			Hartwig	Colorectum carcinoma	COREAD	GI_core	Unknown	True	Not available for reuse because of insufficient informed consent	False	PASS	True	False	False	False	5.4	FEMALE	True	MSS	HR_proficient							False	108.0	12166.0	10424.0	40.0	1692.0	10416.0	39.0	1685.0	2.0	0.0	1.0
HMF004065A	HMF004065			Hartwig	Colorectum carcinoma	COREAD	GI_core	Unknown	False		True	PASS	True	True	True	False	1.86	MALE	False	MSS	HR_deficient							False	425.0	25102.0	22455.0	143.0	2441.0	22053.0	136.0	2408.0	387.0	3.0	5.0
HMF004076A	HMF004076			Hartwig	Colorectum carcinoma	COREAD	GI_core	Unknown	False		True	PASS	True	True	True	False	2.18	MALE	False	MSS	HR_proficient							False	42.0	10079.0	9156.0	24.0	893.0	9152.0	24.0	891.0	2.0	0.0	0.0
HMF004097A	HMF004097			Hartwig	Colorectum carcinoma	COREAD	GI_core	Unknown	False		True	PASS	True	True	True	False	2.02	FEMALE	False	MSS	HR_proficient							False	13.0	5038.0	4558.0	26.0	450.0	4386.0	26.0	442.0	170.0	0.0	6.0
HMF004120A	HMF004120			Hartwig	Colorectum carcinoma	COREAD	GI_core	Unknown	False		True	PASS	True	True	True	False	3.45	MALE	True	MSS	HR_proficient							False	102.0	13974.0	12206.0	82.0	1660.0	12028.0	73.0	1642.0	172.0	6.0	12.0
HMF004126A	HMF004126			Hartwig	Colorectum carcinoma	COREAD	GI_core	Unknown	False		True	PASS	True	True	True	False	3.4	FEMALE	True	MSS	HR_proficient							False	181.0	11732.0	9622.0	45.0	2045.0	9498.0	46.0	2022.0	119.0	0.0	17.0
HMF004138A	HMF004138			Hartwig	Colorectum carcinoma	COREAD	GI_core	Distant	False		True	PASS	True	True	True	True	3.1	MALE	True	MSS	HR_proficient	False	False	True	False	True	False	True	206.0	18519.0	16636.0	163.0	1697.0	12175.0	82.0	1616.0	4448.0	82.0	73.0
HMF004141A	HMF004141			Hartwig	Colorectum carcinoma	COREAD	GI_core	Unknown	False		True	PASS	True	True	True	False	2.92	FEMALE	True	MSS	HR_proficient							False	99.0	13611.0	12059.0	44.0	1488.0	11515.0	42.0	1442.0	539.0	2.0	37.0
HMF004142A	HMF004142			Hartwig	Colorectum carcinoma	COREAD	GI_core	Unknown	False		True	PASS	True	True	True	False	2.0	FEMALE	False	MSS	HR_proficient							False	35.0	9871.0	8766.0	36.0	1051.0	6378.0	25.0	925.0	2385.0	8.0	121.0
HMF004147A	HMF004147			Hartwig	Colorectum carcinoma	COREAD	GI_core	Lymph	False		True	PASS	True	True	True	False	2.08	MALE	False	MSI	cannot_be_determined							False	174.0	838199.0	147575.0	1092.0	688058.0	139871.0	1166.0	642784.0	6226.0	195.0	40610.0
HMF004154A	HMF004154			Hartwig	Colorectum carcinoma	COREAD	GI_core	Unknown	False		True	PASS	True	True	True	False	4.05	MALE	True	MSS	HR_proficient							False	139.0	15830.0	13866.0	244.0	1685.0	13736.0	239.0	1660.0	124.0	2.0	13.0
HMF004156A	HMF004156			Hartwig	Colorectum carcinoma	COREAD	GI_core	Unknown	False		True	PASS	True	True	True	False	3.2	MALE	True	MSS	HR_proficient							False	79.0	23582.0	21196.0	285.0	2036.0	10887.0	63.0	1764.0	10290.0	225.0	263.0
HMF004185A	HMF004185			Hartwig	Colorectum carcinoma	COREAD	GI_core	Distant	False		True	PASS	True	True	True	False	3.3	FEMALE	True	MSS	HR_proficient	False	False	True	False	True	False	True	82.0	10897.0	9306.0	44.0	1535.0	9151.0	43.0	1506.0	149.0	1.0	20.0
HMF004194A	HMF004194			Hartwig	Colorectum carcinoma	COREAD	GI_core	Unknown	False		True	PASS	True	True	True	False	1.84	FEMALE	False	MSS	HR_proficient							False	84.0	6340.0	5447.0	110.0	769.0	4311.0	106.0	729.0	1134.0	4.0	38.0
HMF004197A	HMF004197			Hartwig	Colorectum carcinoma	COREAD	GI_core	Distant	False		True	PASS	True	True	True	False	2.88	MALE	True	MSS	HR_proficient	True	False	True	False	True	False	True	135.0	18455.0	16345.0	854.0	1188.0	16325.0	857.0	1180.0	0.0	0.0	1.0
HMF004206A	HMF004206			Hartwig	Colorectum carcinoma	COREAD	GI_core	Distant	False		True	PASS	True	True	True	True	3.15	MALE	True	MSS	HR_proficient	False	False	True	False	True	False	True	301.0	40433.0	37504.0	293.0	2561.0	36745.0	287.0	2541.0	748.0	5.0	14.0
HMF004209A	HMF004209			Hartwig	Colorectum carcinoma	COREAD	GI_core	Distant	False		True	PASS	True	True	True	True	5.1	MALE	True	MSS	HR_proficient	True	False	True	False	False	False	True	340.0	26273.0	22850.0	456.0	2885.0	22433.0	448.0	2842.0	394.0	9.0	21.0
HMF004212A	HMF004212			Hartwig	Colorectum carcinoma	COREAD	GI_core	Unknown	False		True	PASS	True	True	True	False	2.1	FEMALE	False	MSS	HR_proficient							False	145.0	16077.0	12978.0	138.0	2933.0	12840.0	132.0	2898.0	126.0	4.0	25.0
HMF004236A	HMF004236			Hartwig	Colorectum carcinoma	COREAD	GI_core	Unknown	False		True	PASS	True	True	True	False	2.12	FEMALE	True	MSS	HR_proficient							False	514.0	15922.0	12939.0	78.0	2879.0	11986.0	71.0	2639.0	942.0	6.0	224.0
HMF004246A	HMF004246			Hartwig	Colorectum carcinoma	COREAD	GI_core	Unknown	False		True	PASS	True	True	True	False	3.6	FEMALE	True	MSS	HR_proficient							False	81.0	14673.0	11871.0	47.0	2729.0	11505.0	44.0	2703.0	358.0	1.0	20.0
HMF004264A	HMF004264			Hartwig	Colorectum carcinoma	COREAD	GI_core	Unknown	False		True	PASS	True	True	True	False	2.84	MALE	True	MSS	HR_proficient							False	272.0	23186.0	20700.0	537.0	1867.0	8696.0	54.0	1246.0	11979.0	480.0	595.0
HMF004278A	HMF004278			Hartwig	Colorectum carcinoma	COREAD	GI_core	Unknown	False		True	PASS	True	True	True	False	2.2	FEMALE	False	MSS	HR_proficient							False	158.0	21499.0	18535.0	158.0	2770.0	13555.0	59.0	2490.0	4969.0	100.0	265.0
HMF004283A	HMF004283			Hartwig	Colorectum carcinoma	COREAD	GI_core	Unknown	False		True	PASS	True	True	True	False	2.98	FEMALE	True	MSS	HR_proficient							False	350.0	16221.0	14323.0	136.0	1719.0	10545.0	80.0	1647.0	3773.0	51.0	66.0
HMF004296A	HMF004296			Hartwig	Colorectum carcinoma	COREAD	GI_core	Unknown	False		True	PASS	True	True	True	False	2.74	FEMALE	True	MSS	HR_proficient							False	401.0	30080.0	26785.0	310.0	2957.0	26539.0	306.0	2935.0	234.0	3.0	7.0
HMF004303A	HMF004303			Hartwig	Colorectum carcinoma	COREAD	GI_core	Unknown	False		True	PASS	True	True	True	False	3.15	MALE	True	MSS	HR_proficient							False	77.0	4469.0	4361.0	13.0	93.0	4361.0	13.0	93.0	0.0	0.0	0.0
HMF004334A	HMF004334			Hartwig	Colorectum carcinoma	COREAD	GI_core	Unknown	False		True	PASS	True	True	True	False	3.35	FEMALE	True	MSS	HR_proficient							False	257.0	18655.0	16113.0	44.0	2477.0	15937.0	40.0	2455.0	162.0	3.0	6.0
HMF004346A	HMF004346			Hartwig	Colorectum carcinoma	COREAD	GI_core	Unknown	False		True	PASS	True	True	True	False	3.15	MALE	True	MSS	HR_proficient							False	108.0	20729.0	17151.0	46.0	3504.0	15933.0	43.0	3387.0	1209.0	3.0	107.0
HMF004360A	HMF004360			Hartwig	Colorectum carcinoma	COREAD	GI_core	Unknown	False		True	PASS	True	True	True	False	2.66	MALE	True	MSS	HR_proficient							False	214.0	17952.0	15446.0	294.0	2164.0	12116.0	143.0	1979.0	3305.0	153.0	166.0
HMF004376A	HMF004376			Hartwig	Colorectum carcinoma	COREAD	GI_core	Unknown	False		True	PASS	True	True	True	False	1.88	FEMALE	False	MSS	HR_proficient							False	96.0	12950.0	11637.0	90.0	1170.0	10571.0	78.0	1144.0	1058.0	11.0	18.0
HMF004394A	HMF004394			Hartwig	Colorectum carcinoma	COREAD	GI_core	Unknown	False		True	PASS	True	True	True	False	2.4	FEMALE	False	MSS	HR_proficient							False	65.0	14936.0	12917.0	47.0	1957.0	10287.0	37.0	1651.0	2624.0	10.0	297.0
HMF004409A	HMF004409			Hartwig	Colorectum carcinoma	COREAD	GI_core	Unknown	False		True	PASS	True	True	True	False	2.36	MALE	False	MSS	HR_proficient							False	127.0	14599.0	12392.0	131.0	2049.0	11929.0	127.0	1988.0	449.0	5.0	46.0
HMF004413A	HMF004413			Hartwig	Colorectum carcinoma	COREAD	GI_core	Unknown	False		True	PASS	True	True	True	False	3.35	MALE	True	MSS	HR_proficient							False	92.0	28820.0	24710.0	233.0	3796.0	24635.0	231.0	3770.0	55.0	2.0	6.0
HMF004414A	HMF004414			Hartwig	Colorectum carcinoma	COREAD	GI_core	Unknown	False		True	PASS	True	True	True	False	1.92	MALE	False	MSS	HR_proficient							False	216.0	13743.0	12026.0	74.0	1619.0	9209.0	52.0	1260.0	2812.0	22.0	350.0
HMF004437A	HMF004437			Hartwig	Colorectum carcinoma	COREAD	GI_core	Unknown	False		True	PASS	True	True	True	False	3.8	MALE	True	MSS	HR_proficient							False	189.0	110512.0	108679.0	357.0	1365.0	108195.0	345.0	1320.0	444.0	12.0	7.0
HMF004440A	HMF004440			Hartwig	Colorectum carcinoma	COREAD	GI_core	Unknown	False		True	PASS	True	True	True	False	1.92	FEMALE	False	MSS	HR_proficient							False	117.0	15945.0	13716.0	110.0	2093.0	9138.0	47.0	1529.0	4564.0	65.0	554.0
HMF004442A	HMF004442			Hartwig	Colorectum carcinoma	COREAD	GI_core	Unknown	False		True	PASS	True	True	True	False	3.8	MALE	True	MSS	HR_proficient							False	49.0	8503.0	7474.0	17.0	1001.0	7346.0	16.0	993.0	125.0	1.0	4.0
HMF004451A	HMF004451			Hartwig	Colorectum carcinoma	COREAD	GI_core	Unknown	False		True	PASS	True	True	True	False	3.25	FEMALE	True	MSS	HR_proficient							False	422.0	36972.0	32766.0	218.0	3936.0	32734.0	219.0	3918.0	14.0	0.0	0.0
HMF004456A	HMF004456			Hartwig	Colorectum carcinoma	COREAD	GI_core	Unknown	False		True	PASS	True	True	True	False	3.05	MALE	True	MSS	HR_proficient							False	137.0	11837.0	10867.0	123.0	823.0	10859.0	120.0	820.0	1.0	0.0	0.0
HMF004460A	HMF004460			Hartwig	Colorectum carcinoma	COREAD	GI_core	Unknown	False		True	PASS	True	True	True	False	2.66	FEMALE	True	MSS	HR_proficient							False	110.0	24222.0	21239.0	254.0	2668.0	20209.0	243.0	2610.0	999.0	10.0	26.0
HMF004466A	HMF004466			Hartwig	Colorectum carcinoma	COREAD	GI_core	Unknown	False		True	PASS	True	True	True	False	2.0	MALE	False	MSS	HR_proficient							False	46.0	11721.0	10583.0	32.0	1076.0	9252.0	29.0	1009.0	1327.0	3.0	61.0
HMF004468A	HMF004468			Hartwig	Colorectum carcinoma	COREAD	GI_core	Unknown	False		True	WARN_UNMATCHED_SOMATIC_VARIANT	True	True	True	False	3.05	MALE	True	MSS	HR_proficient							False	193.0	23512.0	21006.0	469.0	1967.0	20356.0	459.0	1926.0	637.0	5.0	20.0
HMF004473A	HMF004473			Hartwig	Colorectum carcinoma	COREAD	GI_core	Unknown	False		True	PASS	True	True	True	False	2.44	MALE	True	MSS	HR_proficient							False	63.0	15237.0	13408.0	60.0	1736.0	12559.0	57.0	1670.0	845.0	3.0	62.0
HMF004482A	HMF004482			Hartwig	Colorectum carcinoma	COREAD	GI_core	Unknown	False		True	PASS	True	True	True	False	2.4	MALE	False	MSS	HR_proficient							False	182.0	14285.0	12672.0	130.0	1461.0	7326.0	54.0	982.0	5340.0	75.0	471.0
HMF004487B	HMF004487			Hartwig	Colorectum carcinoma	COREAD	GI_core	Unknown	True	Not available for reuse because of insufficient informed consent	False	PASS	True	False	False	False	2.38	FEMALE	False	MSS	HR_proficient							False	70.0	22707.0	19979.0	220.0	2471.0	19033.0	212.0	2368.0	937.0	6.0	87.0
HMF004490A	HMF004490			Hartwig	Colorectum carcinoma	COREAD	GI_core	Unknown	False		True	PASS	True	True	True	False	3.65	FEMALE	True	MSS	HR_proficient							False	356.0	28127.0	23963.0	133.0	3937.0	22987.0	106.0	3907.0	960.0	24.0	12.0
HMF004494A	HMF004494			Hartwig	Colorectum carcinoma	COREAD	GI_core	Unknown	False		True	PASS	True	True	True	False	2.42	MALE	True	MSS	HR_proficient							False	145.0	18248.0	15592.0	174.0	2429.0	13012.0	149.0	2081.0	2564.0	24.0	331.0
HMF004502A	HMF004502			Hartwig	Colorectum carcinoma	COREAD	GI_core	Unknown	False		True	PASS	True	True	True	False	3.15	MALE	True	MSS	HR_proficient							False	194.0	11134.0	10101.0	49.0	971.0	9752.0	34.0	964.0	342.0	13.0	4.0
HMF004503A	HMF004503			Hartwig	Colorectum carcinoma	COREAD	GI_core	Unknown	False		True	PASS	True	True	True	False	2.18	MALE	False	MSS	HR_proficient							False	170.0	12304.0	10904.0	35.0	1344.0	10899.0	34.0	1339.0	1.0	0.0	0.0
HMF004508A	HMF004508			Hartwig	Colorectum carcinoma	COREAD	GI_core	Unknown	False		True	PASS	True	True	True	False	3.2	MALE	True	MSS	HR_proficient							False	157.0	16777.0	14490.0	221.0	2010.0	12794.0	132.0	1849.0	1689.0	89.0	155.0
HMF004511A	HMF004511			Hartwig	Colorectum carcinoma	COREAD	GI_core	Unknown	False		True	PASS	True	True	True	False	2.24	FEMALE	False	MSS	HR_proficient							False	51.0	20156.0	17636.0	101.0	2352.0	15437.0	75.0	2169.0	2193.0	23.0	173.0
HMF004518A	HMF004518			Hartwig	Colorectum carcinoma	COREAD	GI_core	Unknown	False		True	PASS	True	True	True	False	2.16	FEMALE	False	MSS	HR_proficient							False	34.0	11428.0	10581.0	89.0	745.0	10579.0	89.0	743.0	0.0	0.0	0.0
HMF004527A	HMF004527			Hartwig	Colorectum carcinoma	COREAD	GI_core	Unknown	False		True	PASS	True	True	True	False	3.05	MALE	True	MSS	HR_proficient							False	161.0	16973.0	14850.0	80.0	1988.0	14484.0	75.0	1957.0	356.0	3.0	18.0
HMF004528A	HMF004528			Hartwig	Colorectum carcinoma	COREAD	GI_core	Unknown	False		True	PASS	True	True	True	False	1.74	FEMALE	False	MSS	HR_proficient							False	239.0	38526.0	33660.0	962.0	3790.0	11367.0	31.0	1385.0	22260.0	929.0	2374.0
HMF004535A	HMF004535			Hartwig	Colorectum carcinoma	COREAD	GI_core	Unknown	False		True	PASS	True	True	True	False	3.3	FEMALE	True	MSS	HR_proficient							False	226.0	13905.0	12239.0	183.0	1427.0	7752.0	48.0	1278.0	4467.0	139.0	139.0
HMF004542A	HMF004542			Hartwig	Colorectum carcinoma	COREAD	GI_core	Unknown	False		True	PASS	True	True	True	False	5.8	FEMALE	True	MSS	HR_proficient							False	136.0	25201.0	21404.0	113.0	3562.0	21388.0	107.0	3546.0	1.0	0.0	0.0
HMF004549A	HMF004549			Hartwig	Colorectum carcinoma	COREAD	GI_core	Unknown	True	Not available for reuse because of insufficient informed consent	False	PASS	True	False	False	False	3.6	FEMALE	True	MSS	HR_proficient							False	309.0	12490.0	11105.0	40.0	1323.0	11092.0	37.0	1317.0	7.0	1.0	0.0
HMF004551A	HMF004551			Hartwig	Colorectum carcinoma	COREAD	GI_core	Unknown	False		True	PASS	True	True	True	False	3.2	FEMALE	True	MSS	HR_proficient							False	101.0	14951.0	13316.0	303.0	1300.0	12039.0	217.0	1219.0	1257.0	90.0	68.0
HMF004553A	HMF004553			Hartwig	Colorectum carcinoma	COREAD	GI_core	Unknown	False		True	PASS	True	True	True	False	2.2	FEMALE	False	MSS	HR_proficient							False	38.0	14550.0	13186.0	52.0	1301.0	12162.0	47.0	1290.0	1022.0	5.0	9.0
HMF004554A	HMF004554			Hartwig	Colorectum carcinoma	COREAD	GI_core	Unknown	False		True	PASS	True	True	True	False	3.2	FEMALE	True	MSS	HR_proficient							False	497.0	18809.0	16753.0	160.0	1861.0	16325.0	162.0	1837.0	416.0	0.0	14.0
HMF004560A	HMF004560			Hartwig	Colorectum carcinoma	COREAD	GI_core	Unknown	False		True	PASS	True	True	True	False	2.0	MALE	False	MSS	HR_proficient							False	160.0	11663.0	10439.0	59.0	1133.0	9466.0	53.0	997.0	962.0	6.0	131.0
HMF004566A	HMF004566			Hartwig	Colorectum carcinoma	COREAD	GI_core	Unknown	False		True	PASS	True	True	True	False	2.94	FEMALE	True	MSS	HR_proficient							False	56.0	18538.0	17418.0	62.0	1036.0	17412.0	61.0	1031.0	1.0	0.0	0.0
HMF004567A	HMF004567			Hartwig	Colorectum carcinoma	COREAD	GI_core	Unknown	False		True	PASS	True	True	True	False	3.7	MALE	True	MSS	HR_proficient							False	68.0	18323.0	17341.0	49.0	924.0	16982.0	48.0	911.0	352.0	0.0	6.0
HMF004572A	HMF004572			Hartwig	Colorectum carcinoma	COREAD	GI_core	Unknown	False		True	PASS	True	True	True	False	2.7	FEMALE	True	MSS	HR_proficient							False	245.0	24797.0	20995.0	205.0	3499.0	17732.0	157.0	3338.0	3252.0	41.0	144.0
HMF004575A	HMF004575			Hartwig	Colorectum carcinoma	COREAD	GI_core	Unknown	False		True	PASS	True	True	True	False	3.05	MALE	True	MSS	HR_proficient							False	106.0	16460.0	13883.0	105.0	2440.0	11307.0	74.0	2260.0	2560.0	32.0	165.0
HMF004576A	HMF004576			Hartwig	Colorectum carcinoma	COREAD	GI_core	Unknown	False		True	PASS	True	True	True	False	2.42	FEMALE	False	MSS	HR_proficient							False	94.0	26729.0	21963.0	151.0	4570.0	20954.0	146.0	4530.0	991.0	6.0	25.0
HMF004580A	HMF004580			Hartwig	Colorectum carcinoma	COREAD	GI_core	Unknown	False		True	PASS	True	True	True	False	1.68	FEMALE	False	MSS	HR_proficient							False	24.0	5630.0	5352.0	24.0	249.0	4747.0	21.0	222.0	603.0	3.0	23.0
HMF004596A	HMF004596			Hartwig	Colorectum carcinoma	COREAD	GI_core	Unknown	False		True	PASS	True	True	True	False	2.0	FEMALE	False	MSS	HR_proficient							False	62.0	8984.0	7928.0	41.0	1003.0	7898.0	39.0	997.0	25.0	0.0	1.0
HMF004609A	HMF004609			Hartwig	Colorectum carcinoma	COREAD	GI_core	Unknown	False		True	PASS	True	True	True	False	3.2	MALE	True	MSS	HR_proficient							False	312.0	16159.0	13686.0	59.0	2383.0	13026.0	53.0	2289.0	647.0	5.0	77.0
HMF004616B	HMF004616			Hartwig	Colorectum carcinoma	COREAD	GI_core	Distant	True	Duplicate biopsy	False	PASS	True	False	False	False	2.0	MALE	False	MSI	cannot_be_determined							False	144.0	171399.0	83721.0	205.0	87350.0	83610.0	207.0	87233.0	12.0	0.0	1.0
HMF004616A	HMF004616			Hartwig	Colorectum carcinoma	COREAD	GI_core	Unknown	False		True	PASS	True	True	True	False	2.0	MALE	False	MSI	cannot_be_determined							False	464.0	574573.0	120963.0	974.0	451932.0	118509.0	1070.0	448810.0	1590.0	15.0	1129.0
HMF004617A	HMF004617			Hartwig	Colorectum carcinoma	COREAD	GI_core	Unknown	False		True	PASS	True	True	True	False	1.9	MALE	False	MSS	HR_proficient							False	269.0	23451.0	19951.0	175.0	3266.0	19272.0	168.0	3082.0	665.0	7.0	168.0
HMF004629A	HMF004629			Hartwig	Colorectum carcinoma	COREAD	GI_core	Unknown	False		True	PASS	True	True	True	False	3.25	MALE	True	MSS	HR_proficient							False	165.0	12730.0	11553.0	107.0	1038.0	11542.0	107.0	1034.0	5.0	0.0	0.0
HMF004630A	HMF004630			Hartwig	Colorectum carcinoma	COREAD	GI_core	Unknown	False		True	PASS	True	True	True	False	2.74	MALE	True	MSS	HR_proficient							False	413.0	25792.0	23558.0	207.0	1997.0	23377.0	203.0	1983.0	173.0	4.0	6.0
HMF004634A	HMF004634			Hartwig	Colorectum carcinoma	COREAD	GI_core	Unknown	False		True	PASS	True	True	True	False	3.35	MALE	True	MSS	HR_proficient							False	216.0	24070.0	19913.0	118.0	4008.0	19044.0	95.0	3936.0	856.0	26.0	61.0
HMF004635A	HMF004635			Hartwig	Colorectum carcinoma	COREAD	GI_core	Unknown	False		True	PASS	True	True	True	False	4.45	FEMALE	True	MSS	HR_proficient							False	242.0	47104.0	39101.0	216.0	7731.0	39006.0	215.0	7686.0	71.0	2.0	7.0
HMF004640A	HMF004640			Hartwig	Colorectum carcinoma	COREAD	GI_core	Unknown	False		True	PASS	True	True	True	False	2.62	FEMALE	True	MSS	HR_proficient							False	53.0	16924.0	15252.0	132.0	1527.0	14860.0	126.0	1517.0	384.0	8.0	4.0
HMF004641A	HMF004641			Hartwig	Colorectum carcinoma	COREAD	GI_core	Unknown	False		True	PASS	True	True	True	False	4.45	FEMALE	True	MSS	HR_proficient							False	280.0	34749.0	30486.0	388.0	3585.0	30000.0	367.0	3543.0	466.0	6.0	17.0
HMF004642A	HMF004642			Hartwig	Colorectum carcinoma	COREAD	GI_core	Unknown	False		True	PASS	True	True	True	False	2.02	MALE	False	MSS	HR_proficient							False	162.0	15457.0	13491.0	86.0	1834.0	12713.0	80.0	1779.0	771.0	5.0	45.0
HMF004643A	HMF004643			Hartwig	Colorectum carcinoma	COREAD	GI_core	Unknown	False		True	PASS	True	True	True	False	2.04	FEMALE	False	MSS	HR_proficient							False	199.0	13994.0	12191.0	179.0	1581.0	8054.0	50.0	1058.0	4124.0	131.0	512.0
HMF004652A	HMF004652			Hartwig	Colorectum carcinoma	COREAD	GI_core	Unknown	False		True	PASS	True	True	True	False	2.9	FEMALE	True	MSS	HR_proficient							False	223.0	21882.0	18834.0	287.0	2692.0	16681.0	155.0	2486.0	2140.0	132.0	197.0
HMF004654A	HMF004654			Hartwig	Colorectum carcinoma	COREAD	GI_core	Unknown	False		True	PASS	True	True	True	False	4.15	MALE	True	MSS	HR_proficient							False	104.0	12192.0	10385.0	36.0	1749.0	10350.0	33.0	1734.0	26.0	1.0	2.0
HMF004658A	HMF004658			Hartwig	Colorectum carcinoma	COREAD	GI_core	Unknown	False		True	PASS	True	True	True	False	2.96	FEMALE	True	MSS	HR_proficient							False	206.0	17661.0	15023.0	69.0	2531.0	13213.0	61.0	2400.0	1805.0	8.0	126.0
HMF004660A	HMF004660			Hartwig	Colorectum carcinoma	COREAD	GI_core	Lymph	False		True	PASS	True	True	True	False	2.16	MALE	False	MSI	cannot_be_determined							False	89.0	609778.0	109479.0	741.0	498848.0	106475.0	925.0	496341.0	2071.0	10.0	437.0
HMF004673A	HMF004673			Hartwig	Colorectum carcinoma	COREAD	GI_core	Unknown	False		True	PASS	True	True	True	False	3.5	MALE	True	MSS	HR_proficient							False	199.0	6373.0	5567.0	20.0	778.0	5043.0	17.0	745.0	521.0	3.0	30.0
HMF004678A	HMF004678			Hartwig	Colorectum carcinoma	COREAD	GI_core	Unknown	True	Not available for reuse because of insufficient informed consent	False	PASS	True	False	False	False	2.1	FEMALE	False	MSI	cannot_be_determined							False	115.0	852743.0	165511.0	967.0	685234.0	163329.0	1237.0	680688.0	686.0	2.0	344.0
HMF004684A	HMF004684			Hartwig	Colorectum carcinoma	COREAD	GI_core	Unknown	False		True	PASS	True	True	True	False	3.85	MALE	True	MSS	HR_proficient							False	104.0	12017.0	10583.0	40.0	1373.0	10156.0	39.0	1360.0	424.0	1.0	8.0
HMF004693A	HMF004693			Hartwig	Colorectum carcinoma	COREAD	GI_core	Unknown	True	Not available for reuse because of insufficient informed consent	False	PASS	True	False	False	False	2.16	FEMALE	False	MSS	HR_proficient							False	147.0	19467.0	16921.0	132.0	2384.0	16131.0	128.0	2363.0	778.0	5.0	9.0
HMF004697A	HMF004697			Hartwig	Colorectum carcinoma	COREAD	GI_core	Unknown	False		True	PASS	True	True	True	False	2.2	FEMALE	False	MSS	HR_proficient							False	114.0	11894.0	10535.0	50.0	1293.0	7919.0	18.0	1035.0	2610.0	31.0	253.0
HMF004701A	HMF004701			Hartwig	Colorectum carcinoma	COREAD	GI_core	Unknown	False		True	PASS	True	True	True	False	2.14	MALE	False	MSS	HR_proficient							False	148.0	17839.0	15149.0	139.0	2523.0	13477.0	110.0	2373.0	1653.0	32.0	140.0
HMF004703A	HMF004703			Hartwig	Colorectum carcinoma	COREAD	GI_core	Unknown	False		True	PASS	True	True	True	False	1.98	MALE	False	MSS	HR_proficient							False	90.0	22009.0	19563.0	234.0	2166.0	12992.0	55.0	1806.0	6562.0	180.0	349.0
HMF004712A	HMF004712			Hartwig	Colorectum carcinoma	COREAD	GI_core	Unknown	False		True	PASS	True	True	True	False	1.84	MALE	False	MSS	HR_proficient							False	99.0	6420.0	5830.0	16.0	569.0	5675.0	15.0	568.0	155.0	1.0	1.0
HMF004726A	HMF004726			Hartwig	Colorectum carcinoma	COREAD	GI_core	Unknown	False		True	PASS	True	True	True	False	2.2	MALE	False	MSI	cannot_be_determined							False	124.0	1046278.0	155630.0	1358.0	887137.0	139309.0	1298.0	720415.0	13367.0	614.0	157764.0
HMF004736A	HMF004736			Hartwig	Colorectum carcinoma	COREAD	GI_core	Unknown	False		True	PASS	True	True	True	False	3.1	FEMALE	True	MSS	HR_proficient							False	302.0	16408.0	14753.0	94.0	1523.0	13068.0	56.0	1453.0	1673.0	39.0	60.0
HMF004737A	HMF004737			Hartwig	Colorectum carcinoma	COREAD	GI_core	Unknown	False		True	PASS	True	True	True	False	3.35	FEMALE	True	MSS	HR_proficient							False	284.0	25646.0	21829.0	132.0	3616.0	20662.0	121.0	3511.0	1150.0	7.0	89.0
HMF004750A	HMF004750			Hartwig	Colorectum carcinoma	COREAD	GI_core	Unknown	False		True	PASS	True	True	True	False	2.0	MALE	False	MSI	cannot_be_determined							False	119.0	1704294.0	1672392.0	865.0	30031.0	1652633.0	1676.0	29805.0	17799.0	43.0	38.0
HMF004763A	HMF004763			Hartwig	Colorectum carcinoma	COREAD	GI_core	Unknown	False		True	PASS	True	True	True	False	2.3	FEMALE	False	MSS	HR_proficient							False	126.0	39373.0	37257.0	178.0	1826.0	30710.0	138.0	1697.0	6529.0	38.0	113.0
HMF004765A	HMF004765			Hartwig	Colorectum carcinoma	COREAD	GI_core	Unknown	False		True	PASS	True	True	True	False	3.15	FEMALE	True	MSS	HR_proficient							False	198.0	31277.0	27121.0	351.0	3685.0	26778.0	340.0	3652.0	324.0	4.0	10.0
HMF004766A	HMF004766			Hartwig	Colorectum carcinoma	COREAD	GI_core	Unknown	False		True	PASS	True	True	True	False	1.94	FEMALE	False	MSS	HR_proficient							False	140.0	24918.0	21328.0	119.0	3440.0	20606.0	112.0	3304.0	712.0	5.0	121.0
HMF004770A	HMF004770			Hartwig	Colorectum carcinoma	COREAD	GI_core	Lymph	False		True	PASS	True	True	True	False	2.08	FEMALE	False	MSI	cannot_be_determined							False	243.0	416184.0	260265.0	603.0	155136.0	260101.0	630.0	154991.0	4.0	0.0	0.0
HMF004774A	HMF004774			Hartwig	Colorectum carcinoma	COREAD	GI_core	Unknown	False		True	PASS	True	True	True	False	2.06	MALE	False	MSS	HR_proficient							False	80.0	10884.0	9788.0	49.0	1024.0	6252.0	28.0	703.0	3532.0	21.0	312.0
HMF004781A	HMF004781			Hartwig	Colorectum carcinoma	COREAD	GI_core	Unknown	False		True	PASS	True	True	True	False	2.38	MALE	True	MSS	HR_proficient							False	158.0	21399.0	19612.0	126.0	1593.0	19045.0	124.0	1556.0	553.0	3.0	26.0
HMF004789A	HMF004789			Hartwig	Colorectum carcinoma	COREAD	GI_core	Unknown	True	LILAC does not provided output	False		False	False	False	False	2.68	MALE	True	MSS	HR_proficient							False	328.0	20373.0	17793.0	134.0	2419.0	17295.0	124.0	2345.0	488.0	6.0	60.0
HMF004796A	HMF004796			Hartwig	Colorectum carcinoma	COREAD	GI_core	Unknown	False		True	PASS	True	True	True	False	2.14	FEMALE	False	MSS	HR_proficient							False	174.0	18533.0	15383.0	539.0	2528.0	13993.0	507.0	2337.0	1372.0	27.0	170.0
HMF004813A	HMF004813			Hartwig	Colorectum carcinoma	COREAD	GI_core	Unknown	False		True	PASS	True	True	True	False	3.0	MALE	True	MSS	HR_proficient							False	116.0	11200.0	9696.0	50.0	1434.0	9265.0	46.0	1414.0	427.0	2.0	16.0
HMF004850A	HMF004850			Hartwig	Colorectum carcinoma	COREAD	GI_core	Unknown	False		True	PASS	True	True	True	False	2.14	FEMALE	True	MSS	HR_proficient							False	87.0	15453.0	12708.0	58.0	2640.0	11559.0	48.0	2405.0	1141.0	10.0	221.0
HMF004868A	HMF004868			Hartwig	Colorectum carcinoma	COREAD	GI_core	Unknown	False		True	PASS	True	True	True	False	2.94	MALE	True	MSS	HR_proficient							False	96.0	15426.0	13049.0	44.0	2321.0	12863.0	41.0	2302.0	179.0	3.0	12.0
HMF004873A	HMF004873			Hartwig	Colorectum carcinoma	COREAD	GI_core	Unknown	False		True	PASS	True	True	True	False	2.24	FEMALE	False	MSI	cannot_be_determined							False	51.0	257979.0	62149.0	362.0	195214.0	59078.0	383.0	194093.0	2838.0	11.0	557.0
HMF004876A	HMF004876			Hartwig	Colorectum carcinoma	COREAD	GI_core	Unknown	False		True	PASS	True	True	True	False	2.18	FEMALE	True	MSS	HR_proficient							False	131.0	26614.0	23383.0	124.0	2994.0	20319.0	99.0	2866.0	3052.0	24.0	115.0
HMF004886A	HMF004886			Hartwig	Colorectum carcinoma	COREAD	GI_core	Unknown	False		True	PASS	True	True	True	False	3.55	FEMALE	True	MSS	HR_proficient							False	176.0	18274.0	15272.0	83.0	2889.0	15143.0	82.0	2867.0	119.0	0.0	6.0
HMF004915A	HMF004915			Hartwig	Colorectum carcinoma	COREAD	GI_core	Unknown	False		True	PASS	True	True	True	False	3.15	MALE	True	MSS	HR_proficient							False	133.0	14437.0	13106.0	73.0	1249.0	12118.0	40.0	1220.0	984.0	31.0	23.0
HMF004918A	HMF004918			Hartwig	Colorectum carcinoma	COREAD	GI_core	Unknown	False		True	PASS	True	True	True	False	2.88	FEMALE	True	MSS	HR_proficient							False	115.0	9223.0	8326.0	48.0	835.0	6146.0	25.0	743.0	2176.0	22.0	90.0
HMF004919A	HMF004919			Hartwig	Colorectum carcinoma	COREAD	GI_core	Unknown	False		True	PASS	True	True	True	False	1.98	FEMALE	False	MSS	HR_proficient							False	98.0	12213.0	10596.0	46.0	1559.0	10159.0	45.0	1496.0	428.0	0.0	55.0
HMF004927A	HMF004927			Hartwig	Colorectum carcinoma	COREAD	GI_core	Unknown	False		True	PASS	True	True	True	False	2.0	FEMALE	False	MSI	cannot_be_determined							False	160.0	289942.0	95366.0	743.0	193584.0	95134.0	770.0	193310.0	54.0	0.0	26.0
HMF004929A	HMF004929			Hartwig	Colorectum carcinoma	COREAD	GI_core	Unknown	False		True	PASS	True	True	True	False	2.96	MALE	True	MSS	HR_proficient							False	251.0	25126.0	21207.0	553.0	3268.0	19889.0	530.0	3162.0	1298.0	19.0	81.0
HMF004932A	HMF004932			Hartwig	Colorectum carcinoma	COREAD	GI_core	Unknown	False		True	PASS	True	True	True	False	2.0	MALE	False	MSS	HR_proficient							False	96.0	9692.0	8402.0	63.0	1214.0	8242.0	63.0	1200.0	150.0	0.0	4.0
HMF004933A	HMF004933			Hartwig	Colorectum carcinoma	COREAD	GI_core	Unknown	False		True	PASS	True	True	True	False	2.0	FEMALE	False	MSI	cannot_be_determined							False	47.0	390524.0	107148.0	393.0	282626.0	89868.0	420.0	275715.0	16906.0	40.0	6165.0
HMF004937A	HMF004937			Hartwig	Colorectum carcinoma	COREAD	GI_core	Unknown	False		True	PASS	True	True	True	False	3.7	FEMALE	True	MSS	HR_proficient							False	93.0	17112.0	14969.0	53.0	2063.0	13379.0	44.0	2011.0	1580.0	6.0	40.0
HMF004939A	HMF004939			Hartwig	Colorectum carcinoma	COREAD	GI_core	Unknown	False		True	PASS	True	True	True	False	2.8	MALE	True	MSS	HR_proficient							False	74.0	10386.0	9287.0	36.0	1049.0	9190.0	34.0	1038.0	88.0	1.0	3.0
HMF004942A	HMF004942			Hartwig	Colorectum carcinoma	COREAD	GI_core	Unknown	False		True	PASS	True	True	True	False	2.06	MALE	False	MSS	HR_proficient							False	127.0	20384.0	18195.0	120.0	2026.0	17471.0	112.0	1969.0	717.0	7.0	46.0
HMF004944A	HMF004944			Hartwig	Colorectum carcinoma	COREAD	GI_core	Unknown	False		True	PASS	True	True	True	False	3.25	MALE	True	MSS	HR_proficient							False	149.0	24920.0	21361.0	119.0	3353.0	20677.0	111.0	3295.0	668.0	7.0	41.0
HMF004960A	HMF004960			Hartwig	Colorectum carcinoma	COREAD	GI_core	Unknown	False		True	PASS	True	True	True	False	2.86	FEMALE	True	MSS	HR_proficient							False	188.0	17950.0	15522.0	359.0	2012.0	15264.0	350.0	1968.0	234.0	3.0	16.0
HMF004962A	HMF004962			Hartwig	Colorectum carcinoma	COREAD	GI_core	Unknown	False		True	PASS	True	True	True	False	3.15	MALE	True	MSS	HR_proficient							False	266.0	24527.0	22042.0	174.0	2284.0	21213.0	150.0	2265.0	820.0	24.0	11.0
HMF004995A	HMF004995			Hartwig	Colorectum carcinoma	COREAD	GI_core	Unknown	False		True	PASS	True	True	True	False	2.8	MALE	True	MSS	HR_proficient							False	258.0	15250.0	13580.0	68.0	1575.0	13033.0	63.0	1559.0	542.0	5.0	12.0
HMF004997A	HMF004997			Hartwig	Colorectum carcinoma	COREAD	GI_core	Unknown	True	Not available for reuse because of insufficient informed consent	False	PASS	True	False	False	False	2.06	FEMALE	False	MSS	HR_proficient							False	26.0	13070.0	12239.0	43.0	777.0	12235.0	44.0	775.0	0.0	0.0	0.0
HMF004998A	HMF004998			Hartwig	Colorectum carcinoma	COREAD	GI_core	Unknown	False		True	PASS	True	True	True	False	2.86	FEMALE	True	MSS	HR_proficient							False	42.0	12541.0	11214.0	39.0	1275.0	6648.0	16.0	957.0	4562.0	23.0	314.0
HMF005008A	HMF005008			Hartwig	Colorectum carcinoma	COREAD	GI_core	Unknown	False		True	PASS	True	True	True	False	1.88	MALE	False	MSS	HR_proficient							False	163.0	17534.0	16440.0	68.0	995.0	14610.0	52.0	896.0	1827.0	15.0	89.0
HMF005032A	HMF005032			Hartwig	Colorectum carcinoma	COREAD	GI_core	Unknown	False		True	PASS	True	True	True	False	1.98	FEMALE	False	MSS	HR_proficient							False	99.0	23334.0	20575.0	108.0	2595.0	12217.0	55.0	1811.0	8354.0	52.0	778.0
HMF005036A	HMF005036			Hartwig	Colorectum carcinoma	COREAD	GI_core	Unknown	False		True	PASS	True	True	True	False	2.86	MALE	True	MSS	HR_proficient							False	63.0	12140.0	10564.0	59.0	1502.0	9543.0	48.0	1436.0	1014.0	11.0	59.0
HMF005039A	HMF005039			Hartwig	Colorectum carcinoma	COREAD	GI_core	Unknown	False		True	PASS	True	True	True	False	4.25	FEMALE	True	MSS	HR_proficient							False	306.0	27747.0	24605.0	419.0	2633.0	23717.0	378.0	2605.0	865.0	41.0	13.0
HMF005040A	HMF005040			Hartwig	Colorectum carcinoma	COREAD	GI_core	Unknown	False		True	PASS	True	True	True	False	1.88	FEMALE	False	MSS	HR_proficient							False	212.0	24438.0	20758.0	288.0	3125.0	19616.0	254.0	3024.0	1117.0	20.0	71.0
HMF005041A	HMF005041			Hartwig	Colorectum carcinoma	COREAD	GI_core	Unknown	False		True	PASS	True	True	True	False	3.75	MALE	True	MSS	HR_proficient							False	233.0	18310.0	16339.0	73.0	1860.0	16332.0	72.0	1856.0	1.0	0.0	0.0
HMF005044A	HMF005044			Hartwig	Colorectum carcinoma	COREAD	GI_core	Unknown	False		True	PASS	True	True	True	False	3.75	MALE	True	MSS	HR_proficient							False	266.0	22369.0	19111.0	123.0	3046.0	18529.0	118.0	3004.0	567.0	3.0	20.0
HMF005048A	HMF005048			Hartwig	Colorectum carcinoma	COREAD	GI_core	Unknown	False		True	PASS	True	True	True	False	2.96	MALE	True	MSS	HR_proficient							False	158.0	22970.0	19723.0	299.0	2908.0	19450.0	291.0	2876.0	255.0	10.0	15.0
HMF005052A	HMF005052			Hartwig	Colorectum carcinoma	COREAD	GI_core	Distant	False		True	PASS	True	True	True	False	2.42	MALE	True	MSS	HR_proficient	False						True	54.0	17610.0	16229.0	113.0	1209.0	16222.0	111.0	1202.0	0.0	0.0	0.0
[truncated: 5,981 more rows]

## Sheet: Supp. Table 2 - cancer type data
cancer_type	cancer_type_code	Hartwig samples	PCAWG samples	group_HMF	group_PCAWG	hmf_and_pcawg
Acute myeloid leukemia	LAML	0.0	11.0	False	False	False
Adrenal gland cancer	ACC	5.0	0.0	False	False	False
[truncated: 56 more rows]
