# Supplementary material for: Genetic immune escape landscape in primary and metastatic cancer
Source: Nat Genet. 2023 May 10;55(5):820–31. doi: 10.1038/s41588-023-01367-1 (PMC10181939; doi:10.1038/s41588-023-01367-1)
Supplement: Supplementary file 7 — Positive selection in HLA-I and non-HLA-I genes. [file 41588_2023_1367_MOESM7_ESM.xlsx]

## Sheet: dndscv results hartwig
gene_name	cancer_type	n_syn	n_mis	n_non	n_spl	n_ind	wmis_cv	wnon_cv	wspl_cv	wind_cv	pmis_cv	ptrunc_cv	pallsubs_cv	pind_cv	qmis_cv	qtrunc_cv	qallsubs_cv	pglobal_cv	qglobal_cv
B2M	pancancer	2	15	9	4	16	3.7317097328071296	33.6981901860337	33.6981901860337	18.3540509745235	0.000652429880334426	4.540812170716889e-14	6.66133814775094e-14	1.073650299568e-11	0.14728054748088698	4.56147286609365e-11	4.31719176536981e-11	0.0	0.0
HLA-A	pancancer	11	24	15	2	14	1.46209231573493	10.8993062695138	10.8993062695138	5.92051974340256	0.198322822767933	9.63145119214914e-11	7.114442368560959e-10	2.43193409639799e-05	0.8830743134560829	7.1547331238169e-08	3.32409910759903e-07	5.65547608744055e-13	2.3188606137299599e-10
B2M	Colorectum carcinoma	0	3	2	1	7	7.5458423277744195	82.95065854096599	82.95065854096599	35.3500324365782	0.0148090385566456	1.14164429629859e-05	7.82931792586705e-06	1.60658658981517e-07	0.87555216134314	0.0163834111120965	0.00786494132242975	3.5724867508690704e-11	3.98749062842837e-08
HLA-B	pancancer	12	26	7	2	19	1.54857939515416	5.93745151684636	5.93745151684636	8.13303316247378	0.126463141707763	0.000106917064345402	0.00044712381338118896	7.3748575935366e-08	0.8407785002300351	0.035214274422352004	0.0758319895400875	8.28829449517343e-10	2.5618480723466103e-07
CD58	Diffuse large B-cell lymphoma	0	3	0	0	1	336.748852395925	0.0	0.0	212.661070301496	6.94840907378147e-06	0.9684712932155558	4.06459376254276e-05	0.0046448314970459394	0.0116333738917786	0.9955271970290248	0.0489130245432437	3.11181049561515e-06	0.004465670333386
B2M	Skin melanoma	0	3	0	1	3	10.0666294402684	47.654569850932596	47.654569850932596	45.445548593567715	0.00899100866988745	0.0188937215104376	0.0033726575286360198	6.89360355977699e-05	0.8454659055435759	0.87100511995236	0.836543980343535	3.7837562738563005e-06	0.00506796315320313
HLA-B	Colorectum carcinoma	1	8	1	0	6	5.16055392625616	11.1385162513309	11.1385162513309	13.132236138802199	0.00233171221279016	0.0895085973165317	0.0036876343946321602	0.00014749605144230902	0.690477125643635	0.8527777390128269	0.771752735651611	8.389551844234509e-06	0.00561848287008385
HLA-B	Diffuse large B-cell lymphoma	0	0	1	0	2	0.0	1371.28778124765	1371.28778124765	161.044749977074	0.883370875682966	0.000977016459931757	0.00419050678685506	0.000376727823044816	0.9712734389321308	0.57117787400446	0.9999474149936348	2.2668148868198998e-05	0.0267897517006463
JAK1	Prostate carcinoma	1	4	1	1	6	2.64234414639835	12.8224319084161	12.8224319084161	16.6245400822465	0.123744613386987	0.0124181697304935	0.0176724756151606	6.71119450913867e-05	0.7912405119814301	0.941042142927468	0.968670310893644	1.73693470041369e-05	0.0302190584700282
B2M	Kidney clear cell carcinoma	1	1	0	0	3	11.9110404792889	0.0	0.0	86.23072142665741	0.0791494205186299	0.8973482348387649	0.212282611504158	1.07039769037093e-05	0.791532663881192	0.963777366032638	0.986079877203228	3.17997841506878e-05	0.0491453433362669
HLA-A	Colorectum carcinoma	1	3	2	0	5	1.84457643436302	20.1503728834827	20.1503728834827	10.454853530863	0.399183926192442	0.00545368077087383	0.0182980032333531	0.0009488283393984321	0.907934586262282	0.8527777390128269	0.94738698172652	0.000207667134330514	0.0869216749132156
JAK1	pancancer	12	55	8	3	15	1.66297834291523	3.12277018607076	3.12277018607076	2.5469015140177897	0.0347728971184701	0.004279267395676629	0.00820011644333296	0.0135717777001949	0.655116466141	0.4941078232559729	0.4489061020790261	0.00112440560903337	0.112952165455448
CD58	pancancer	1	18	5	0	4	2.31805625508194	5.389002248406018	5.389002248406018	2.89057639244941	0.0222668352471199	0.0060633727728339705	0.00576136266172633	0.066192665846638	0.6048588584114859	0.600094691522204	0.375891285341504	0.00338333660053758	0.25330315738477
HLA-A	Cervix carcinoma	0	0	3	0	0	0.0	166.492728202381	166.492728202381	0.0	0.5344249227312929	1.0971764337064399e-06	5.35084578212608e-06	1.0	0.82636874064732	0.022043371729596	0.0358346142028984	7.030078127101552e-05	0.282482599303194
B2M	Diffuse large B-cell lymphoma	0	0	1	0	1	0.0	1551.63088948444	1551.63088948444	58.3133537483391	0.8949808601780601	0.000855348905290709	0.00373261849774931	0.0164127596121707	0.9712734389321308	0.57117787400446	0.9999474149936348	0.000655530421717176	0.39909883947635705
HLA-B	Cervix carcinoma	1	0	1	0	2	0.0	50.476271645712	50.476271645712	105.35687676416201	0.4941120053234861	0.0161966827226889	0.0428746311166914	0.000281811946180613	0.82636874064732	0.969191568463068	0.9929935761460258	0.000148902681326724	0.498600628422534
HLA-C	pancancer	7	25	1	0	6	1.8766953831079	0.842009304072505	0.842009304072505	2.49264697504183	0.0399641312791419	0.8636317503396659	0.10572105737421	0.0580457675939884	0.6843649970751421	0.973907093172549	0.7867297023680591	0.0373935818232655	0.8043623687486371
IRF2	pancancer	11	15	2	3	5	0.860442634114404	2.78255016880464	2.78255016880464	2.6727405765838	0.652194244939127	0.0646411743554707	0.124324359034279	0.0598437085012049	0.974779277431501	0.8272057128765421	0.8053648299993141	0.0439027306253785	0.835723325058725
HLA-A	Urothelial cancer	1	2	2	0	2	1.6785089774426498	17.721245521553303	17.721245521553303	14.3930819108813	0.522136668189734	0.00628584286711387	0.0212523549370396	0.0128576630923057	0.867581989081693	0.876709258603136	0.9514003162991008	0.00251534608775805	0.856215458992748
RFX5	pancancer	12	13	0	0	3	0.511620398056567	0.0	0.0	0.8029473638743359	0.0483337043183494	0.0266600743677893	0.0217774993091067	0.663459897922025	0.712326233951115	0.8272057128765421	0.61834277022686	0.075669163095881	0.969334920176416
IRF2	Hepatocellular carcinoma	0	0	0	0	0	0.0	0.0	0.0	0.0	0.660818057610812	0.8872738013782242	0.8992508980804159	1.0	0.8530078703195	0.969206885272121	0.99363873239392	0.994745226488938	0.999999926252124
CD58	Hepatocellular carcinoma	0	0	0	0	0	0.0	0.0	0.0	0.0	0.7201703714503729	0.907608670496837	0.931605727142144	1.0	0.8530078703195	0.969206885272121	0.99363873239392	0.9976058876498572	0.999999926252124
B2M	Hepatocellular carcinoma	0	0	0	0	0	0.0	0.0	0.0	0.0	0.8006633144242571	0.937378630318495	0.965654389184756	1.0	0.8530078703195	0.969206885272121	0.99363873239392	0.999403318637166	0.999999926252124
IFNGR1	Hepatocellular carcinoma	0	1	0	0	1	8.146669156723219	0.0	0.0	51.653041194850104	0.125322242209109	0.875315279718869	0.30471096710119394	0.0188962284314287	0.8530078703195	0.969206885272121	0.99363873239392	0.0354523791719715	0.999999926252124
IFNGR2	Hepatocellular carcinoma	0	0	0	0	0	0.0	0.0	0.0	0.0	0.6663132427673389	0.8814533995547751	0.9012577746567528	1.0	0.8530078703195	0.969206885272121	0.99363873239392	0.994956105400327	0.999999926252124
APLNR	Hepatocellular carcinoma	0	0	0	0	0	0.0	0.0	0.0	0.0	0.640273808245136	0.915622834136793	0.8916078115014491	1.0	0.8530078703195	0.969206885272121	0.99363873239392	0.9939010094719442	0.999999926252124
HLA-B	Hepatocellular carcinoma	0	0	0	0	0	0.0	0.0	0.0	0.0	0.6385231077556371	0.8809629550301391	0.8856806577785279	1.0	0.8530078703195	0.969206885272121	0.99363873239392	0.993201248736007	0.999999926252124
HLA-A	Hepatocellular carcinoma	0	0	0	0	0	0.0	0.0	0.0	0.0	0.635022867227897	0.879311486712433	0.883359667270049	1.0	0.8530078703195	0.969206885272121	0.99363873239392	0.992916439393884	0.999999926252124
HLA-C	Hepatocellular carcinoma	0	0	0	0	0	0.0	0.0	0.0	0.0	0.633013899271108	0.8783226121206129	0.8820099291105309	1.0	0.8530078703195	0.969206885272121	0.99363873239392	0.992748009339486	0.999999926252124
JAK1	Hepatocellular carcinoma	0	0	0	0	1	0.0	0.0	0.0	23.4552706426258	0.438941791171341	0.7930528855465829	0.7170001953643441	0.0404525724060106	0.8530078703195	0.969206885272121	0.99363873239392	0.131689263946054	0.999999926252124
RFX5	Hepatocellular carcinoma	0	0	0	0	0	0.0	0.0	0.0	0.0	0.5673896665186291	0.862386671135182	0.836729016281577	1.0	0.8530078703195	0.969206885272121	0.99363873239392	0.9858801611768292	0.999999926252124
STAT1	Hepatocellular carcinoma	0	0	0	0	0	0.0	0.0	0.0	0.0	0.5381591041939661	0.813372074425434	0.80517257473299	1.0	0.8530078703195	0.969206885272121	0.99363873239392	0.979652381465165	0.999999926252124
TAP1	Hepatocellular carcinoma	0	0	0	0	0	0.0	0.0	0.0	0.0	0.505788939041927	0.839472019851797	0.785571156807016	1.0	0.8530078703195	0.969206885272121	0.99363873239392	0.975164228628625	0.999999926252124
JAK2	Hepatocellular carcinoma	0	0	0	0	0	0.0	0.0	0.0	0.0	0.453141252381123	0.7946929138662042	0.7304569066501209	1.0	0.8530078703195	0.969206885272121	0.99363873239392	0.9598824942061592	0.999999926252124
CIITA	Hepatocellular carcinoma	0	0	0	0	0	0.0	0.0	0.0	0.0	0.4334618555286179	0.8081743295908751	0.715242651144865	1.0	0.8530078703195	0.969206885272121	0.99363873239392	0.9549443681196708	0.999999926252124
TAP2	Hepatocellular carcinoma	0	2	0	0	0	10.717861813902301	0.0	0.0	0.0	0.01915722282798	0.8492795325053281	0.0629384910487706	1.0	0.8530078703195	0.969206885272121	0.99363873239392	0.23700101586609806	0.999999926252124
NLRC5	Hepatocellular carcinoma	0	2	0	0	0	4.134423476361779	0.0	0.0	0.0	0.122151822839741	0.7487057551902511	0.285013632737539	1.0	0.8530078703195	0.969206885272121	0.99363873239392	0.6427679505205589	0.999999926252124
CALR	Hepatocellular carcinoma	0	1	0	0	0	8.63537013906023	0.0	0.0	0.0	0.117477616016363	0.866097215105608	0.2890731892846989	1.0	0.8530078703195	0.969206885272121	0.99363873239392	0.647834805446172	0.999999926252124
TAPBP	Hepatocellular carcinoma	0	0	0	0	0	0.0	0.0	0.0	0.0	0.593428676675627	0.876207324927008	0.8569026711664119	1.0	0.8530078703195	0.969206885272121	0.99363873239392	0.989234952793716	0.999999926252124
IFNGR1	Urothelial cancer	0	1	1	1	0	0.752381713898022	14.5854533022067	14.5854533022067	0.0	0.7758860111657969	0.00951618099798812	0.0314950096988402	1.0	0.946433286908572	0.876709258603136	0.9514003162991008	0.140402427896605	0.999999971391032
HLA-B	Urothelial cancer	1	3	1	0	1	2.49171417194217	9.57280582984758	9.57280582984758	6.9955052340732085	0.19644628109992104	0.102436574455937	0.126361541144105	0.12795129975918698	0.8210370124716879	0.876709258603136	0.9514003162991008	0.0828570030699032	0.999999971391032
CIITA	Urothelial cancer	0	3	0	0	0	1.1110016395991	0.0	0.0	0.0	0.8717586011108941	0.502099310266473	0.7840813712509259	1.0	0.972068002089135	0.876709258603136	0.9514003162991008	0.97480326393414	0.999999971391032
TAP2	Urothelial cancer	0	3	0	0	0	1.89074240421328	0.0	0.0	0.0	0.35553381711722704	0.557584473598717	0.539711324548792	1.0	0.8307959771683109	0.876709258603136	0.9514003162991008	0.8725625603026178	0.999999971391032
TAPBP	Urothelial cancer	1	0	0	0	0	0.0	0.0	0.0	0.0	0.105777324264521	0.597257138124589	0.23824906681116606	1.0	0.8210370124716879	0.876709258603136	0.9514003162991008	0.5800027373583879	0.999999971391032
STAT1	Urothelial cancer	0	4	1	0	0	2.03950920758069	3.45138467894943	3.45138467894943	0.0	0.246831767726706	0.313245827322633	0.33553697350214096	1.0	0.8210370124716879	0.876709258603136	0.9514003162991008	0.7019511076788671	0.999999971391032
HLA-C	Urothelial cancer	2	4	0	0	0	2.8556565086606	0.0	0.0	0.0	0.0953593082541567	0.623219587881603	0.216151755159802	1.0	0.8210370124716879	0.876709258603136	0.9514003162991008	0.547247512176014	0.999999971391032
NLRC5	Urothelial cancer	1	5	0	0	1	1.19363534567406	0.0	0.0	2.23171161246077	0.7398651089416659	0.370744591753826	0.621202869355703	0.326297645713574	0.935464393557804	0.876709258603136	0.9514003162991008	0.526210187123253	0.999999971391032
RFX5	Urothelial cancer	1	0	0	0	0	0.0	0.0	0.0	0.0	0.0533076952706705	0.5147579284627071	0.128574645407863	1.0	0.8210370124716879	0.876709258603136	0.9514003162991008	0.39231282688223	0.999999971391032
B2M	Urothelial cancer	1	1	0	1	0	2.36683972807438	24.4670815339632	24.4670815339632	0.0	0.460891226319309	0.0357742525647442	0.0873276688010521	1.0	0.849286033933893	0.876709258603136	0.9514003162991008	0.300240203802264	0.999999971391032
JAK1	Urothelial cancer	0	6	0	0	1	1.9706152457569	0.0	0.0	3.2727452975215297	0.194153955257543	0.44892679715385	0.30528985392949	0.24390716059685305	0.8210370124716879	0.876709258603136	0.9514003162991008	0.267875530169321	0.999999971391032
JAK2	Urothelial cancer	1	5	1	1	1	1.52238333457838	4.76990926243514	4.76990926243514	3.40263181986314	0.4396058170369699	0.0880658428738595	0.196925476276295	0.236445069080456	0.846289330265384	0.876709258603136	0.9514003162991008	0.18936645880523495	0.999999971391032
CD58	Urothelial cancer	0	0	0	0	0	0.0	0.0	0.0	0.0	0.272098564773309	0.692231085734781	0.5078346607027879	1.0	0.8212959182229941	0.876709258603136	0.9514003162991008	0.851943099464255	0.999999971391032
TAP1	Urothelial cancer	3	4	1	1	0	1.60904056493267	8.47760812093738	8.47760812093738	0.0	0.420124769366005	0.0280419132891362	0.0732311286861409	1.0	0.843227415433815	0.876709258603136	0.9514003162991008	0.264667162802024	0.999999971391032
APLNR	Urothelial cancer	2	2	0	0	0	1.27836772713446	0.0	0.0	0.0	0.7526731075060848	0.6985999254825179	0.880975393101808	1.0	0.9395912061731508	0.876709258603136	0.9514003162991008	0.992617514353592	0.999999971391032
CALR	Urothelial cancer	0	2	0	0	0	1.24025998758656	0.0	0.0	0.0	0.783438050828264	0.5877296475528511	0.827792070447457	1.0	0.947918165251846	0.876709258603136	0.9514003162991008	0.9842392079906048	0.999999971391032
IRF2	Urothelial cancer	0	1	0	0	0	0.976079342425	0.0	0.0	0.0	0.9813745206741958	0.6536544420945172	0.9041331691599308	1.0	0.995802025802896	0.876709258603136	0.9514003162991008	0.995250460816958	0.999999971391032
IFNGR2	Urothelial cancer	0	1	0	0	0	1.21002149877472	0.0	0.0	0.0	0.8584408334817291	0.6384267847687579	0.8800041844592191	1.0	0.968741999367396	0.876709258603136	0.9514003162991008	0.99249390183228	0.999999971391032
IRF2	Small cell lung cancer	0	0	0	0	0	0.0	0.0	0.0	0.0	0.5864126645441711	0.844847248750272	0.846555042907113	1.0	0.7966053320996509	0.943133686165402	0.973898035561891	0.9875742288666708	0.999999974360597
APLNR	Small cell lung cancer	0	1	0	0	0	1.7559376211425302	0.0	0.0	0.0	0.629716496736422	0.792066452346226	0.8575457761745792	1.0	0.7966053320996509	0.943133686165402	0.973898035561891	0.9893340268374792	0.999999974360597
IFNGR2	Small cell lung cancer	0	0	0	0	0	0.0	0.0	0.0	0.0	0.64970042796	0.864868642439185	0.889297604094619	1.0	0.7966053320996509	0.943133686165402	0.973898035561891	0.993632966350933	0.999999974360597
TAP2	Small cell lung cancer	0	0	0	0	0	0.0	0.0	0.0	0.0	0.446766871185148	0.79811806057646	0.725936523159467	1.0	0.7966053320996509	0.943133686165402	0.973898035561891	0.958448693384652	0.999999974360597
STAT1	Small cell lung cancer	1	0	0	0	0	0.0	0.0	0.0	0.0	0.411065117958728	0.725396753418351	0.6728868956021701	1.0	0.7966053320996509	0.943133686165402	0.973898035561891	0.9394698959325252	0.999999974360597
TAP1	Small cell lung cancer	0	0	0	0	0	0.0	0.0	0.0	0.0	0.35764202523837296	0.7627369120680649	0.628165210959036	1.0	0.7966053320996509	0.943133686165402	0.973898035561891	0.9202319275641372	0.999999974360597
CIITA	Small cell lung cancer	1	0	0	0	0	0.0	0.0	0.0	0.0	0.206717907388224	0.663213692078065	0.414697500107617	1.0	0.7966053320996509	0.943133686165402	0.973898035561891	0.779716702981759	0.999999974360597
NLRC5	Small cell lung cancer	1	3	0	0	0	2.53613009491365	0.0	0.0	0.0	0.217094418950216	0.5940485884832819	0.390573831761161	1.0	0.7966053320996509	0.943133686165402	0.973898035561891	0.7577672334808899	0.999999974360597
CD58	Small cell lung cancer	0	0	0	0	0	0.0	0.0	0.0	0.0	0.5883123685735789	0.8382299498359258	0.8464269371856129	1.0	0.7966053320996509	0.943133686165402	0.973898035561891	0.987552879315138	0.999999974360597
JAK2	Small cell lung cancer	0	0	0	1	0	0.0	8.56677537925133	8.56677537925133	0.0	0.230479620525776	0.122553979080238	0.130417710009495	1.0	0.7966053320996509	0.943133686165402	0.973898035561891	0.396080258004442	0.999999974360597
CALR	Small cell lung cancer	0	0	0	0	0	0.0	0.0	0.0	0.0	0.565351127308985	0.821910396177186	0.827149717235602	1.0	0.7966053320996509	0.943133686165402	0.973898035561891	0.984117558258637	0.999999974360597
HLA-C	Small cell lung cancer	0	2	0	0	0	10.059232127059301	0.0	0.0	0.0	0.0243784233810339	0.825542742736993	0.0768042781176842	1.0	0.7966053320996509	0.943133686165402	0.973898035561891	0.27392206894855203	0.999999974360597
TAPBP	Small cell lung cancer	0	0	0	0	0	0.0	0.0	0.0	0.0	0.527141200811318	0.8451535817429922	0.803905963899657	1.0	0.7966053320996509	0.943133686165402	0.973898035561891	0.97937691184186	0.999999974360597
HLA-A	Small cell lung cancer	0	0	1	0	0	0.0	39.1481088055531	39.1481088055531	0.0	0.5166221135326471	0.022491017229039	0.0575577690023824	1.0	0.7966053320996509	0.943133686165402	0.973898035561891	0.22188325158973105	0.999999974360597
B2M	Small cell lung cancer	0	0	0	0	1	0.0	0.0	0.0	119.45445189371	0.735348570901651	0.90353342136497	0.9376397396888432	0.00831793476991867	0.8056335382992099	0.943133686165402	0.973898035561891	0.0456545702379479	0.999999974360597
IFNGR1	Small cell lung cancer	0	0	0	0	0	0.0	0.0	0.0	0.0	0.4843679537555301	0.795418768040083	0.758422245801588	1.0	0.7966053320996509	0.943133686165402	0.973898035561891	0.9681373700105328	0.999999974360597
HLA-B	Small cell lung cancer	1	0	0	0	0	0.0	0.0	0.0	0.0	0.474681281939661	0.801929843930158	0.7515034337038629	1.0	0.7966053320996509	0.943133686165402	0.973898035561891	0.966192559393164	0.999999974360597
RFX5	Small cell lung cancer	0	0	0	0	0	0.0	0.0	0.0	0.0	0.454143755399523	0.800450971680999	0.733191866742507	1.0	0.7966053320996509	0.943133686165402	0.973898035561891	0.960736390549848	0.999999974360597
JAK1	Small cell lung cancer	0	3	0	0	0	6.042111046517791	0.0	0.0	0.0	0.0287186701251207	0.708071244224754	0.0825455263187572	1.0	0.7966053320996509	0.943133686165402	0.973898035561891	0.288447524963259	0.999999974360597
JAK2	Skin melanoma	2	8	1	0	0	1.35036470468902	1.22608855851102	1.22608855851102	0.0	0.5872246772676071	0.854943885725016	0.862501044033512	1.0	0.934046832980692	0.892248590104478	0.944839981949876	0.990081266624028	0.999999979475688
STAT1	Skin melanoma	0	1	0	0	0	0.5780078031952309	0.0	0.0	0.0	0.6142708525531171	0.4601148898853739	0.694922103378115	1.0	0.9376416516807992	0.87100511995236	0.944839981949876	0.947842839685149	0.999999979475688
HLA-C	Skin melanoma	1	2	0	0	0	1.81847223206748	0.0	0.0	0.0	0.5018216069153	0.62283235571163	0.6929632137610761	1.0	0.916799420979074	0.87100511995236	0.944839981949876	0.947127127475884	0.999999979475688
RFX5	Skin melanoma	1	1	0	0	0	0.492665026868125	0.0	0.0	0.0	0.493720533427992	0.5376913999420361	0.6739040149059039	1.0	0.915092964404485	0.87100511995236	0.944839981949876	0.939872087908688	0.999999979475688
TAP1	Skin melanoma	3	4	0	0	1	1.2503889435108702	0.0	0.0	2.0062852740285	0.728586837794337	0.407583948525758	0.647172539364021	0.380634223099235	0.9598009847547307	0.87100511995236	0.944839981949876	0.5914672492513872	0.999999979475688
IRF2	Skin melanoma	4	1	0	0	0	0.390000059030315	0.0	0.0	0.0	0.321027619056511	0.447376720680369	0.4786383208776239	1.0	0.8858326466111779	0.87100511995236	0.944839981949876	0.831303840280232	0.999999979475688
IFNGR2	Skin melanoma	1	1	0	1	0	0.931829783413573	7.17336152220047	7.17336152220047	0.0	0.948837553273271	0.15071830666459	0.346710893996877	1.0	0.991374252195891	0.87100511995236	0.944839981949876	0.713969264085058	0.999999979475688
CALR	Skin melanoma	1	1	0	0	1	0.719738753114458	0.0	0.0	3.1697938166859703	0.758997079038797	0.5960901768193161	0.836489394668636	0.264766729808931	0.966169931731943	0.87100511995236	0.944839981949876	0.55533584504988	0.999999979475688
CIITA	Skin melanoma	5	9	0	0	4	1.28606773064445	0.0	0.0	5.43423523134193	0.600220151392048	0.313506505433062	0.4870840447152121	0.0113527387925303	0.935018060919778	0.87100511995236	0.944839981949876	0.0342711859383895	0.999999979475688
HLA-B	Skin melanoma	2	0	0	0	1	0.0	0.0	0.0	4.38831192263032	0.13515730503499498	0.5770958434317359	0.288581799340315	0.200454892904467	0.8853007374533441	0.87100511995236	0.944839981949876	0.222710076770658	0.999999979475688
HLA-A	Skin melanoma	0	2	0	0	1	2.41356889313759	0.0	0.0	4.314759173681209	0.347687539930019	0.638818532610536	0.558644150772229	0.20344210047914105	0.8895292032716529	0.87100511995236	0.944839981949876	0.360800678622324	0.999999979475688
TAP2	Skin melanoma	2	5	1	0	1	1.97946146152331	3.2639060133733304	3.2639060133733304	2.64415510773042	0.27829036534044105	0.343546411108611	0.4130346004666939	0.307120267340085	0.8858326466111779	0.87100511995236	0.944839981949876	0.388766214404786	0.999999979475688
JAK1	Skin melanoma	2	3	1	1	0	0.73539759085442	5.21003833948191	5.21003833948191	0.0	0.6658108418583929	0.0856789432766489	0.160725087762941	1.0	0.9496840034746272	0.87100511995236	0.944839981949876	0.454540176094131	0.999999979475688
APLNR	Skin melanoma	12	8	0	0	1	0.932766812504514	0.0	0.0	2.49907123746347	0.872704347175672	0.25090013964306	0.516321131336934	0.321271667617374	0.983276342820214	0.87100511995236	0.944839981949876	0.463880701840981	0.999999979475688
IFNGR1	Skin melanoma	0	2	0	0	1	1.04758764742607	0.0	0.0	3.96820779819408	0.958538918985128	0.597392837514181	0.865645874735947	0.218797993840408	0.9935198845883492	0.87100511995236	0.944839981949876	0.504544172429491	0.999999979475688
TAPBP	Skin melanoma	1	1	1	0	0	0.685018356286142	6.8356785502990185	6.8356785502990185	0.0	0.7228589328751941	0.158873464099164	0.320698621208409	1.0	0.959452439365532	0.87100511995236	0.944839981949876	0.685414241518607	0.999999979475688
NLRC5	Skin melanoma	13	19	1	0	0	1.32085877849214	0.666791395775853	0.666791395775853	0.0	0.40836460426657	0.6758994222410649	0.5979033352548281	1.0	0.897078197498716	0.87100511995236	0.944839981949876	0.90542067657286	0.999999979475688
CD58	Skin melanoma	0	3	0	0	1	3.00898754734509	0.0	0.0	7.19854418042488	0.17965300894461106	0.6401511205632919	0.3463902617428581	0.128338472895144	0.8853007374533441	0.87100511995236	0.944839981949876	0.18285638025547304	0.999999979475688
APLNR	Prostate carcinoma	0	2	0	0	0	2.46665008335444	0.0	0.0	0.0	0.290528684195836	0.8266585618117571	0.5571174226754251	1.0	0.7912405119814301	0.941042142927468	0.968670310893644	0.883019553957345	0.99999998286634
B2M	Prostate carcinoma	0	0	0	0	0	0.0	0.0	0.0	0.0	0.62803328349959	0.8834754520510281	0.8798575066013059	1.0	0.804750898697402	0.941042142927468	0.968670310893644	0.99247513997993	0.99999998286634
JAK2	Prostate carcinoma	0	1	0	0	0	0.7978791192012641	0.0	0.0	0.0	0.823454545449399	0.5644731036062559	0.8289547215017091	1.0	0.89675713810992	0.941042142927468	0.968670310893644	0.98445812512371	0.99999998286634
HLA-C	Prostate carcinoma	0	1	0	0	0	2.09443388705195	0.0	0.0	0.0	0.521948566687144	0.802703826063932	0.788473923557822	1.0	0.7912405119814301	0.941042142927468	0.968670310893644	0.975859438238288	0.99999998286634
IRF2	Prostate carcinoma	0	1	0	0	0	2.2032500864722904	0.0	0.0	0.0	0.4966992230467621	0.779551363078494	0.7618278716849509	1.0	0.7912405119814301	0.941042142927468	0.968670310893644	0.969071441731096	0.99999998286634
IFNGR2	Prostate carcinoma	0	0	0	0	0	0.0	0.0	0.0	0.0	0.4052150326134389	0.7811899706162231	0.681280100387508	1.0	0.7912405119814301	0.941042142927468	0.968670310893644	0.9427429695037908	0.99999998286634
CALR	Prostate carcinoma	0	0	0	0	0	0.0	0.0	0.0	0.0	0.3386122836950949	0.7754071134754591	0.6084238419163629	1.0	0.7912405119814301	0.941042142927468	0.968670310893644	0.9107396291171592	0.99999998286634
NLRC5	Prostate carcinoma	1	4	0	0	0	1.55618716676821	0.0	0.0	0.0	0.461281419035676	0.496746778003287	0.5913071334543011	1.0	0.7912405119814301	0.941042142927468	0.968670310893644	0.9019915573411948	0.99999998286634
CD58	Prostate carcinoma	0	1	0	0	0	3.76811344747561	0.0	0.0	0.0	0.2862823039611	0.8151359565888041	0.5501154456191361	1.0	0.7912405119814301	0.941042142927468	0.968670310893644	0.8788793559630509	0.99999998286634
HLA-B	Prostate carcinoma	0	0	0	0	0	0.0	0.0	0.0	0.0	0.34658465335479105	0.8121596289879408	0.624949288005679	1.0	0.7912405119814301	0.941042142927468	0.968670310893644	0.9187284313997868	0.99999998286634
TAP2	Prostate carcinoma	0	0	0	0	0	0.0	0.0	0.0	0.0	0.23510692153580606	0.7160032486934191	0.464437085734539	1.0	0.7912405119814301	0.941042142927468	0.968670310893644	0.8206274367536609	0.99999998286634
STAT1	Prostate carcinoma	2	0	0	0	0	0.0	0.0	0.0	0.0	0.163409406000781	0.60693185019809	0.334858679650344	1.0	0.7912405119814301	0.941042142927468	0.968670310893644	0.7012097090536441	0.99999998286634
HLA-A	Prostate carcinoma	0	2	0	0	0	4.35288043162435	0.0	0.0	0.0	0.10660202833147198	0.8052812773933159	0.262785963118321	1.0	0.7912405119814301	0.941042142927468	0.968670310893644	0.61397717286523	0.99999998286634
CIITA	Prostate carcinoma	1	0	0	0	0	0.0	0.0	0.0	0.0	0.0825261723275295	0.629424377376203	0.1998964203866	1.0	0.7912405119814301	0.941042142927468	0.968670310893644	0.521720850703587	0.99999998286634
TAP1	Prostate carcinoma	1	0	0	0	1	0.0	0.0	0.0	2.5840390554000803	0.173034468306701	0.704278206922207	0.369756487337407	0.299408315280354	0.7912405119814301	0.941042142927468	0.968670310893644	0.3543610848955561	0.99999998286634
TAPBP	Prostate carcinoma	1	0	0	0	1	0.0	0.0	0.0	5.23627211078626	0.292782228503838	0.7725226796483441	0.5525041036581021	0.167198364802216	0.7912405119814301	0.941042142927468	0.968670310893644	0.31240953887716805	0.99999998286634
IFNGR1	Prostate carcinoma	0	0	0	0	1	0.0	0.0	0.0	6.772771086531661	0.316249362848618	0.7568779285536291	0.5781139708988571	0.133070720571296	0.7912405119814301	0.941042142927468	0.968670310893644	0.27424474014885003	0.99999998286634
RFX5	Prostate carcinoma	1	0	0	0	0	0.0	0.0	0.0	0.0	0.252316074223383	0.7180435811902629	0.488239351879245	1.0	0.7912405119814301	0.941042142927468	0.968670310893644	0.8382823199803442	0.99999998286634
RFX5	Ovarian cancer	1	0	0	0	0	0.0	0.0	0.0	0.0	0.307506968252909	0.753317024541275	0.566583209550218	1.0	0.7721851610294961	0.945811386343346	0.961959814727595	0.8884768795207622	0.999999985642734
IRF2	Ovarian cancer	0	0	0	0	0	0.0	0.0	0.0	0.0	0.4454020825132801	0.809780897133628	0.7265538918670971	1.0	0.7721851610294961	0.945811386343346	0.961959814727595	0.9586461696314128	0.999999985642734
HLA-C	Ovarian cancer	0	0	0	0	0	0.0	0.0	0.0	0.0	0.423388874892449	0.8110397758801501	0.705903648566197	1.0	0.7721851610294961	0.945811386343346	0.961959814727595	0.951753318923912	0.999999985642734
CALR	Ovarian cancer	0	0	0	0	0	0.0	0.0	0.0	0.0	0.40801458132213	0.789361450547848	0.685934298825093	1.0	0.7721851610294961	0.945811386343346	0.961959814727595	0.944513304310962	0.999999985642734
HLA-A	Ovarian cancer	0	0	0	0	0	0.0	0.0	0.0	0.0	0.40483616997942	0.801348912858289	0.685427995698449	1.0	0.7721851610294961	0.945811386343346	0.961959814727595	0.944322254581912	0.999999985642734
IFNGR1	Ovarian cancer	0	0	0	0	0	0.0	0.0	0.0	0.0	0.391982088000349	0.781677953527148	0.667880785628874	1.0	0.7721851610294961	0.945811386343346	0.961959814727595	0.9374679167219352	0.999999985642734
TAPBP	Ovarian cancer	0	1	0	0	0	2.8711542527128304	0.0	0.0	0.0	0.3794919875012061	0.81240480477214	0.6598016748699029	1.0	0.7721851610294961	0.945811386343346	0.961959814727595	0.934157756059614	0.999999985642734
TAP2	Ovarian cancer	0	0	0	0	0	0.0	0.0	0.0	0.0	0.302651387105902	0.7472167208136159	0.5593696937501321	1.0	0.7721851610294961	0.945811386343346	0.961959814727595	0.8843325392675259	0.999999985642734
STAT1	Ovarian cancer	0	1	0	0	0	1.81452271185289	0.0	0.0	0.0	0.597974409378825	0.691502521103794	0.8020547017618571	1.0	0.7721851610294961	0.945811386343346	0.961959814727595	0.978970698130917	0.999999985642734
TAP1	Ovarian cancer	0	0	0	0	0	0.0	0.0	0.0	0.0	0.253202328336274	0.736999831561282	0.493516937598406	1.0	0.7721851610294961	0.945811386343346	0.961959814727595	0.8420376609140501	0.999999985642734
CIITA	Ovarian cancer	0	0	0	0	0	0.0	0.0	0.0	0.0	0.170259806544154	0.6855550513875092	0.361980817159535	1.0	0.7721851610294961	0.945811386343346	0.961959814727595	0.729812713905838	0.999999985642734
JAK1	Ovarian cancer	1	3	0	0	0	3.066338603030569	0.0	0.0	0.0	0.121226005333982	0.643655337067104	0.266294389244769	1.0	0.7721851610294961	0.945811386343346	0.961959814727595	0.618642570827309	0.999999985642734
CD58	Ovarian cancer	0	2	0	0	0	10.3611519787398	0.0	0.0	0.0	0.0191924483760183	0.828954862689711	0.0627417190762589	1.0	0.7721851610294961	0.945811386343346	0.961959814727595	0.236456515901304	0.999999985642734
HLA-B	Ovarian cancer	3	0	0	0	1	0.0	0.0	0.0	16.2344914261861	0.3578842991235229	0.7851832270978059	0.6320593747316011	0.0579211183880236	0.7721851610294961	0.945811386343346	0.961959814727595	0.15769378361321498	0.999999985642734
B2M	Ovarian cancer	0	0	0	0	1	0.0	0.0	0.0	50.4023827729945	0.68396768528223	0.894725626822495	0.912522895618359	0.0194427029872403	0.7875413254057909	0.945811386343346	0.961959814727595	0.0892742042351429	0.999999985642734
JAK2	Ovarian cancer	0	1	0	0	0	1.06664877491975	0.0	0.0	0.0	0.951008861200753	0.6220523571014871	0.8833684507663021	1.0	0.962118889691542	0.945811386343346	0.961959814727595	0.9929175287043408	0.999999985642734
APLNR	Ovarian cancer	0	0	0	0	0	0.0	0.0	0.0	0.0	0.291004617169872	0.822872933843407	0.5591110307939761	1.0	0.7721851610294961	0.945811386343346	0.961959814727595	0.884182210585758	0.999999985642734
NLRC5	Ovarian cancer	0	1	0	0	0	0.62746968038891	0.0	0.0	0.0	0.632212864634187	0.572236981941368	0.7655260905762009	1.0	0.773890675743254	0.945811386343346	0.961959814727595	0.970068523540872	0.999999985642734
IFNGR2	Ovarian cancer	0	0	0	0	0	0.0	0.0	0.0	0.0	0.495595861801455	0.8104673108101179	0.77075337976878	1.0	0.7721851610294961	0.945811386343346	0.961959814727595	0.9714474068700668	0.999999985642734
RFX5	Non small cell lung cancer	1	0	0	0	0	0.0	0.0	0.0	0.0	0.29343622195978497	0.7181093558268871	0.542907474899078	1.0	0.78581450655229	0.9214491856600692	0.9505286247013628	0.874524247800777	0.999999988354368
NLRC5	Non small cell lung cancer	0	5	0	0	0	3.05659276151086	0.0	0.0	0.0	0.0909458669431855	0.542893367827643	0.179483252726131	1.0	0.78581450655229	0.9214491856600692	0.9505286247013628	0.487776857189034	0.999999988354368
CIITA	Non small cell lung cancer	1	0	0	0	0	0.0	0.0	0.0	0.0	0.12566454766202806	0.601943185375194	0.277308117755289	1.0	0.78581450655229	0.9214491856600692	0.9505286247013628	0.6329907341629799	0.999999988354368
IFNGR1	Non small cell lung cancer	0	2	0	0	0	3.84945486068099	0.0	0.0	0.0	0.154365448793598	0.714769728299669	0.332538506180368	1.0	0.78581450655229	0.9214491856600692	0.9505286247013628	0.698663274299019	0.999999988354368
JAK1	Non small cell lung cancer	0	0	0	0	0	0.0	0.0	0.0	0.0	0.196727607297678	0.6236444048138321	0.3932377259344501	1.0	0.78581450655229	0.9214491856600692	0.9505286247013628	0.760262598396013	0.999999988354368
TAP1	Non small cell lung cancer	1	0	0	0	0	0.0	0.0	0.0	0.0	0.23978023789622	0.699578919767297	0.469260984958996	1.0	0.78581450655229	0.9214491856600692	0.9505286247013628	0.8243020602564021	0.999999988354368
IFNGR2	Non small cell lung cancer	0	1	0	0	0	4.09886718652803	0.0	0.0	0.0	0.274561663001835	0.795747803499821	0.52950901794936	1.0	0.78581450655229	0.9214491856600692	0.9505286247013628	0.8661735430664208	0.999999988354368
CD58	Non small cell lung cancer	0	1	0	0	0	3.98996366332563	0.0	0.0	0.0	0.282420454497793	0.7922333605228941	0.5390611294057439	1.0	0.78581450655229	0.9214491856600692	0.9505286247013628	0.872161179585211	0.999999988354368
STAT1	Non small cell lung cancer	0	0	0	0	0	0.0	0.0	0.0	0.0	0.30226555288858803	0.664001227389598	0.540144943015798	1.0	0.78581450655229	0.9214491856600692	0.9505286247013628	0.872829807715648	0.999999988354368
B2M	Non small cell lung cancer	0	0	1	0	0	0.0	76.4553155044545	76.4553155044545	0.0	0.641567649268155	0.0108108456087982	0.03403557149968	1.0	0.794231696351308	0.9214491856600692	0.9505286247013628	0.149087684329534	0.999999988354368
CALR	Non small cell lung cancer	0	0	0	0	0	0.0	0.0	0.0	0.0	0.40965803447981297	0.757625595775093	0.6811079313524	1.0	0.78581450655229	0.9214491856600692	0.9505286247013628	0.942676872413616	0.999999988354368
HLA-A	Non small cell lung cancer	1	2	1	0	1	4.816146604306192	22.1056246643004	22.1056246643004	22.606253035121398	0.0988025959339321	0.042246630767881	0.0399564914797946	0.0429155794914733	0.78581450655229	0.9214491856600692	0.9505286247013628	0.0126351528901013	0.999999988354368
IRF2	Non small cell lung cancer	0	0	0	0	0	0.0	0.0	0.0	0.0	0.434103668963028	0.7827117056791391	0.7107558738340061	1.0	0.78581450655229	0.9214491856600692	0.9505286247013628	0.9534265966020408	0.999999988354368
HLA-C	Non small cell lung cancer	0	0	0	0	0	0.0	0.0	0.0	0.0	0.431400059447732	0.7904550088175172	0.710014871914098	1.0	0.78581450655229	0.9214491856600692	0.9505286247013628	0.95317321268291	0.999999988354368
JAK2	Non small cell lung cancer	0	2	0	0	0	1.60664469298294	0.0	0.0	0.0	0.589976887288165	0.544483223357351	0.7018133791484821	1.0	0.7876547111878499	0.9214491856600692	0.9505286247013628	0.9503169008717528	0.999999988354368
HLA-B	Non small cell lung cancer	0	0	0	0	0	0.0	0.0	0.0	0.0	0.422191848084367	0.787663289846193	0.700572612515433	1.0	0.78581450655229	0.9214491856600692	0.9505286247013628	0.94987646315415	0.999999988354368
TAPBP	Non small cell lung cancer	0	0	0	0	0	0.0	0.0	0.0	0.0	0.4108784738801911	0.7955417186364341	0.6912481227822529	1.0	0.78581450655229	0.9214491856600692	0.9505286247013628	0.946495945025944	0.999999988354368
TAP2	Non small cell lung cancer	0	1	0	0	0	2.16517091724171	0.0	0.0	0.0	0.521019116871495	0.7498323558072489	0.7692298592296221	1.0	0.78581450655229	0.9214491856600692	0.9505286247013628	0.971049195453442	0.999999988354368
APLNR	Non small cell lung cancer	0	1	0	0	0	1.16016063477949	0.0	0.0	0.0	0.8948652280266459	0.7564721749580501	0.943546959221168	1.0	0.934542951257062	0.9214491856600692	0.957898027170919	0.99837566545145	0.999999988354368
CD58	Breast cancer	0	3	1	0	0	2.2176074434515898	5.939442359827111	5.939442359827111	0.0	0.25541743249608395	0.17427030103138402	0.227080053726576	1.0	0.8678715082447371	0.813017888272277	0.932992445146502	0.563715484333438	0.999999992021648
APLNR	Breast cancer	11	5	0	0	0	1.00760842810783	0.0	0.0	0.0	0.987738677151176	0.49858670854986	0.7948576714633722	1.0	0.997163507504651	0.813017888272277	0.932992445146502	0.977350800859372	0.999999992021648
CIITA	Breast cancer	6	9	1	2	3	1.13571441050622	4.50176351898466	4.50176351898466	5.11645524211971	0.7563086033787249	0.0432898999910456	0.129712642724557	0.0306816623075543	0.9755972511156148	0.813017888272277	0.932992445146502	0.0259742563126236	0.999999992021648
JAK1	Breast cancer	0	10	2	0	3	1.8219981283182705	3.80235481414696	3.80235481414696	4.321500772706529	0.16594272479607405	0.135214733669761	0.165251116344614	0.045252295551554	0.851724003150074	0.813017888272277	0.932992445146502	0.0440886794720728	0.999999992021648
CALR	Breast cancer	1	7	0	0	2	2.20572574384298	0.0	0.0	4.46920542610529	0.107108602187955	0.456028599901201	0.19376913419325	0.0821513573752214	0.83702150550383	0.813017888272277	0.932992445146502	0.0818250160818602	0.999999992021648
JAK2	Breast cancer	3	8	3	0	2	1.0415159143532702	3.07669357660497	3.07669357660497	3.26108792850516	0.925853022744499	0.117402747924296	0.28874249774967303	0.134053649319178	0.9924453339613548	0.813017888272277	0.932992445146502	0.164571852521702	0.999999992021648
HLA-B	Breast cancer	0	3	0	0	0	1.25135555996197	0.0	0.0	0.0	0.73359067484135	0.526875190595113	0.7659848935690509	1.0	0.972539330401426	0.813017888272277	0.932992445146502	0.9701909745617968	0.999999992021648
HLA-C	Breast cancer	2	2	0	0	0	0.733812520581441	0.0	0.0	0.0	0.669940244563755	0.4988166372309489	0.7333645896460681	1.0	0.9635237085635592	0.813017888272277	0.932992445146502	0.960789974389486	0.999999992021648
RFX5	Breast cancer	1	3	0	0	0	0.8484029855362779	0.0	0.0	0.0	0.7935418809638021	0.389782436886947	0.6747991068475211	1.0	0.9784913174222007	0.813017888272277	0.932992445146502	0.940224757511576	0.999999992021648
TAP2	Breast cancer	1	3	1	0	0	0.94195640571282	2.92307016967085	2.92307016967085	0.0	0.924978319476926	0.371595296016971	0.661240791111478	1.0	0.9924453339613548	0.813017888272277	0.932992445146502	0.9347545952791708	0.999999992021648
IFNGR2	Breast cancer	2	2	0	1	0	1.02039119588785	3.88668417202035	3.88668417202035	0.0	0.978719352720311	0.274824904808553	0.5504459766291979	1.0	0.997039540148142	0.813017888272277	0.932992445146502	0.8790767909810742	0.999999992021648
STAT1	Breast cancer	0	6	0	0	1	1.6135285796886	0.0	0.0	2.0845584807796	0.35143757609485304	0.30518749707968795	0.354342348378206	0.36483243766737294	0.904406699438631	0.813017888272277	0.932992445146502	0.39374871435507497	0.999999992021648
NLRC5	Breast cancer	8	14	1	1	1	1.19444573752286	1.75051457789678	1.75051457789678	0.989875663496347	0.611087517909006	0.483531288570142	0.72102397474071	0.594979587693331	0.955279219250352	0.813017888272277	0.932992445146502	0.7920573817398341	0.999999992021648
IRF2	Breast cancer	3	4	1	0	0	1.5763642692419195	4.06833527630231	4.06833527630231	0.0	0.43881692150751295	0.261248482313725	0.416199700029511	1.0	0.9279930812309328	0.813017888272277	0.932992445146502	0.7810362307713591	0.999999992021648
IFNGR1	Breast cancer	0	1	0	0	0	0.33779609111199105	0.0	0.0	0.0	0.22263466725335104	0.439511456948255	0.366140576920745	1.0	0.864619336198196	0.813017888272277	0.932992445146502	0.7340159020370101	0.999999992021648
TAPBP	Breast cancer	1	5	0	0	0	1.9722853414401695	0.0	0.0	0.0	0.22102686710484096	0.481312710920987	0.354966655119962	1.0	0.8643650131790891	0.813017888272277	0.932992445146502	0.722616774000957	0.999999992021648
B2M	Breast cancer	0	1	1	0	0	1.17539823337928	12.1324702996653	12.1324702996653	0.0	0.8792437933010679	0.0787551290700714	0.212481820356131	1.0	0.989898330699563	0.813017888272277	0.932992445146502	0.541594666604542	0.999999992021648
HLA-A	Breast cancer	5	2	0	1	0	0.5965787988102039	3.1999851288388403	3.1999851288388403	0.0	0.459014250630886	0.3362052278607561	0.45640879610397	1.0	0.93544773549906	0.813017888272277	0.932992445146502	0.8144005151308249	0.999999992021648
TAP1	Breast cancer	2	5	0	0	1	1.1512768908931	0.0	0.0	1.60418758791087	0.788623661594429	0.377782592793461	0.644139887178247	0.44044751848725	0.978125977486652	0.813017888272277	0.932992445146502	0.64112838774553	0.999999992021648
HLA-A	Esophagus cancer	0	1	0	0	1	4.87262916563843	0.0	0.0	30.9456216785037	0.232893822110533	0.862309623768159	0.48204686228249	0.0316195406485223	0.7906836892573391	0.9570693791695892	0.97195490830434	0.0790103829389102	0.999999994576574
APLNR	Esophagus cancer	1	2	0	0	0	2.60335292674936	0.0	0.0	0.0	0.293926352566784	0.8210162220396752	0.5586536867055051	1.0	0.7906836892573391	0.9570693791695892	0.97195490830434	0.8839161203379341	0.999999994576574
CALR	Esophagus cancer	0	1	0	0	0	3.36750908439022	0.0	0.0	0.0	0.34195056410772195	0.8288918055735741	0.6193393509989019	1.0	0.7906836892573391	0.9570693791695892	0.97195490830434	0.9160660306036568	0.999999994576574
TAP2	Esophagus cancer	1	0	0	0	0	0.0	0.0	0.0	0.0	0.377482586110088	0.795793169314515	0.656893474001411	1.0	0.7906836892573391	0.9570693791695892	0.97195490830434	0.9329420609998408	0.999999994576574
IFNGR1	Esophagus cancer	0	0	0	0	0	0.0	0.0	0.0	0.0	0.381004184564992	0.7887097854499692	0.659650139881783	1.0	0.7906836892573391	0.9570693791695892	0.97195490830434	0.9340947279870992	0.999999994576574
JAK2	Esophagus cancer	0	2	0	0	0	1.94199727362878	0.0	0.0	0.0	0.468675427525442	0.6298561907325949	0.6680567625631851	1.0	0.7906836892573391	0.9570693791695892	0.97195490830434	0.937538925853054	0.999999994576574
TAPBP	Esophagus cancer	0	0	0	0	0	0.0	0.0	0.0	0.0	0.48281667982883	0.8490226444289191	0.7686042665205441	1.0	0.7906836892573391	0.9570693791695892	0.97195490830434	0.970884807085046	0.999999994576574
IRF2	Esophagus cancer	0	0	0	0	0	0.0	0.0	0.0	0.0	0.486163760685276	0.834003426478313	0.768707378268527	1.0	0.7906836892573391	0.9570693791695892	0.97195490830434	0.970911937020762	0.999999994576574
CD58	Esophagus cancer	0	1	0	0	0	5.4948907143544	0.0	0.0	0.0	0.204890271210972	0.851928463238177	0.438343607727154	1.0	0.7906836892573391	0.9570693791695892	0.97195490830434	0.799868455380976	0.999999994576574
TAP1	Esophagus cancer	0	1	0	0	0	2.26658900602438	0.0	0.0	0.0	0.504524657281762	0.801070271517879	0.7719568200446708	1.0	0.7906836892573391	0.9570693791695892	0.97195490830434	0.97175982783896	0.999999994576574
HLA-C	Esophagus cancer	0	0	0	0	0	0.0	0.0	0.0	0.0	0.534365444304301	0.8670344556548171	0.813563259123881	1.0	0.7906836892573391	0.9570693791695892	0.97195490830434	0.981427062930082	0.999999994576574
IFNGR2	Esophagus cancer	0	0	0	0	0	0.0	0.0	0.0	0.0	0.562521474740932	0.847056118262323	0.8307386254154159	1.0	0.7906836892573391	0.9570693791695892	0.97195490830434	0.98479084910336	0.999999994576574
B2M	Esophagus cancer	0	0	0	0	0	0.0	0.0	0.0	0.0	0.677101338590335	0.9037928295464058	0.91043207536569	1.0	0.793455536292672	0.9570693791695892	0.97195490830434	0.9958633650799408	0.999999994576574
NLRC5	Esophagus cancer	0	1	0	0	0	0.938097289321738	0.0	0.0	0.0	0.954616101701774	0.6742572396827491	0.914893184620723	1.0	0.96503935288771	0.9570693791695892	0.97195490830434	0.996271065766814	0.999999994576574
JAK1	Esophagus cancer	1	1	0	0	0	1.14902285903225	0.0	0.0	0.0	0.901254117484013	0.691686395008975	0.915490889370496	1.0	0.923360350554376	0.9570693791695892	0.97195490830434	0.996324035184779	0.999999994576574
RFX5	Esophagus cancer	0	2	0	0	0	5.42501908576815	0.0	0.0	0.0	0.0879985572882284	0.801781467445976	0.223194648666814	1.0	0.7906836892573391	0.9570693791695892	0.97195490830434	0.557922123830393	0.999999994576574
STAT1	Esophagus cancer	0	3	0	0	0	6.594498158537331	0.0	0.0	0.0	0.0269542332761077	0.7449893648354531	0.0794328184070645	1.0	0.7906836892573391	0.9570693791695892	0.97195490830434	0.280623729386899	0.999999994576574
HLA-B	Esophagus cancer	0	0	0	0	0	0.0	0.0	0.0	0.0	0.522835103018101	0.8639422147190771	0.8041032871047091	1.0	0.7906836892573391	0.9570693791695892	0.97195490830434	0.979419957950192	0.999999994576574
CIITA	Esophagus cancer	0	2	0	0	0	2.80694439627012	0.0	0.0	0.0	0.272487050676498	0.7542959388662529	0.513921980865495	1.0	0.7906836892573391	0.9570693791695892	0.97195490830434	0.856031524799691	0.999999994576574
JAK2	Kidney clear cell carcinoma	0	1	0	0	0	1.62332057241795	0.0	0.0	0.0	0.659908668249008	0.6921384789216	0.8380113732129079	1.0	0.791532663881192	0.963777366032638	0.986079877203228	0.986107765575428	0.9999999954790292
IFNGR2	Kidney clear cell carcinoma	0	0	0	0	0	0.0	0.0	0.0	0.0	0.540941469737875	0.8315164456654031	0.8111407967614789	1.0	0.791532663881192	0.963777366032638	0.986079877203228	0.980923622268672	0.9999999954790292
CD58	Kidney clear cell carcinoma	0	0	0	0	0	0.0	0.0	0.0	0.0	0.590533159537496	0.855188541622167	0.8510491713210291	1.0	0.791532663881192	0.963777366032638	0.986079877203228	0.988310953033154	0.9999999954790292
IRF2	Kidney clear cell carcinoma	0	0	0	0	1	0.0	0.0	0.0	19.675457105272	0.517904931923508	0.833147964103229	0.793753037352985	0.049340982833365	0.791532663881192	0.963777366032638	0.986079877203228	0.166057053260914	0.9999999954790292
HLA-C	Kidney clear cell carcinoma	0	0	0	0	1	0.0	0.0	0.0	15.7223714953362	0.5107227631282489	0.8391543715314279	0.7892571924878671	0.0612930482803845	0.791532663881192	0.963777366032638	0.986079877203228	0.19489481745250106	0.9999999954790292
HLA-B	Kidney clear cell carcinoma	0	0	0	0	1	0.0	0.0	0.0	16.1536044073651	0.539647919977758	0.851509366157141	0.8142831664291941	0.0597151782310739	0.791532663881192	0.963777366032638	0.986079877203228	0.19564859458414	0.9999999954790292
CIITA	Kidney clear cell carcinoma	1	0	0	0	0	0.0	0.0	0.0	0.0	0.239671297700499	0.7236476976672909	0.471570941528558	1.0	0.791532663881192	0.963777366032638	0.986079877203228	0.826044088483396	0.9999999954790292
JAK1	Kidney clear cell carcinoma	1	0	0	0	0	0.0	0.0	0.0	0.0	0.252122511654996	0.697049352686184	0.4823296256256261	1.0	0.791532663881192	0.963777366032638	0.986079877203228	0.834009433273878	0.9999999954790292
CALR	Kidney clear cell carcinoma	0	1	0	0	0	3.5250298497187003	0.0	0.0	0.0	0.302927234382531	0.802259146979032	0.569421082105703	1.0	0.791532663881192	0.963777366032638	0.986079877203228	0.8900820685598401	0.9999999954790292
IFNGR1	Kidney clear cell carcinoma	1	1	0	0	0	3.25637582787445	0.0	0.0	0.0	0.329117156535227	0.8021964928893051	0.601327197161356	1.0	0.791532663881192	0.963777366032638	0.986079877203228	0.9071718737816008	0.9999999954790292
TAPBP	Kidney clear cell carcinoma	1	0	0	0	1	0.0	0.0	0.0	11.330934491717999	0.464184962220681	0.832627172828908	0.74831546544486	0.0838532840740261	0.791532663881192	0.963777366032638	0.986079877203228	0.23647586954743505	0.9999999954790292
TAP1	Kidney clear cell carcinoma	0	0	0	0	0	0.0	0.0	0.0	0.0	0.3681459141038701	0.790854562491602	0.6444275160983299	1.0	0.791532663881192	0.963777366032638	0.986079877203228	0.927584409443028	0.9999999954790292
RFX5	Kidney clear cell carcinoma	0	0	0	0	0	0.0	0.0	0.0	0.0	0.40424193350433096	0.792953441185523	0.6827214838819119	1.0	0.791532663881192	0.963777366032638	0.986079877203228	0.943294622491098	0.9999999954790292
APLNR	Kidney clear cell carcinoma	1	0	0	0	0	0.0	0.0	0.0	0.0	0.400485892432324	0.8560016318674379	0.69100073542138	1.0	0.791532663881192	0.963777366032638	0.986079877203228	0.946404551375914	0.9999999954790292
TAP2	Kidney clear cell carcinoma	0	0	0	0	0	0.0	0.0	0.0	0.0	0.4379135229235021	0.807421760900404	0.7188370830384159	1.0	0.791532663881192	0.963777366032638	0.986079877203228	0.956139965612497	0.9999999954790292
HLA-A	Kidney clear cell carcinoma	0	0	0	0	0	0.0	0.0	0.0	0.0	0.519113682279338	0.84154352304411	0.79644521956761	1.0	0.791532663881192	0.963777366032638	0.986079877203228	0.977713705207652	0.9999999954790292
NLRC5	Kidney clear cell carcinoma	0	1	0	0	0	1.03090923910201	0.0	0.0	0.0	0.976428562010268	0.649979221797624	0.9016173290935128	1.0	0.978523656875814	0.963777366032638	0.986079877203228	0.994993414392692	0.9999999954790292
STAT1	Kidney clear cell carcinoma	0	0	0	0	0	0.0	0.0	0.0	0.0	0.374762453830874	0.7325398242624781	0.636911618773533	1.0	0.791532663881192	0.963777366032638	0.986079877203228	0.924237977318081	0.9999999954790292
HLA-C	Mesothelioma	0	0	0	0	0	0.0	0.0	0.0	0.0	0.743434301805187	0.925146640008358	0.943671416021702	1.0	0.9198614364278968	0.984393924830731	0.998935054896034	0.998382889321848	0.999999995721553
CD58	Mesothelioma	0	0	0	0	0	0.0	0.0	0.0	0.0	0.8294405944254641	0.943790968224749	0.974639342479958	1.0	0.9198614364278968	0.984393924830731	0.998935054896034	0.9996756650140792	0.999999995721553
IFNGR2	Mesothelioma	0	0	0	0	0	0.0	0.0	0.0	0.0	0.780779633415105	0.923737737339842	0.9576176194032892	1.0	0.9198614364278968	0.984393924830731	0.998935054896034	0.999088902650218	0.999999995721553
IRF2	Mesothelioma	0	0	0	0	0	0.0	0.0	0.0	0.0	0.7754622463646829	0.929258457633626	0.9563611260635212	1.0	0.9198614364278968	0.984393924830731	0.998935054896034	0.999033663352867	0.999999995721553
APLNR	Mesothelioma	0	0	0	0	0	0.0	0.0	0.0	0.0	0.7542323749512521	0.952141497443351	0.950464213715129	1.0	0.9198614364278968	0.984393924830731	0.998935054896034	0.9987523273193	0.999999995721553
CALR	Mesothelioma	0	0	0	0	0	0.0	0.0	0.0	0.0	0.7527823399041401	0.920685838037507	0.946902579402622	1.0	0.9198614364278968	0.984393924830731	0.998935054896034	0.998564697783577	0.999999995721553
HLA-B	Mesothelioma	0	0	0	0	0	0.0	0.0	0.0	0.0	0.7464291667960741	0.926801762220327	0.945069967575411	1.0	0.9198614364278968	0.984393924830731	0.998935054896034	0.9984629376567392	0.999999995721553
HLA-A	Mesothelioma	0	0	0	0	0	0.0	0.0	0.0	0.0	0.7448433549882328	0.925409631518316	0.9442745437004691	1.0	0.9198614364278968	0.984393924830731	0.998935054896034	0.998417664308749	0.999999995721553
TAPBP	Mesothelioma	0	0	0	0	0	0.0	0.0	0.0	0.0	0.723738716639534	0.9209678369790308	0.934831804890877	1.0	0.9198614364278968	0.984393924830731	0.998935054896034	0.997828861651354	0.999999995721553
IFNGR1	Mesothelioma	0	0	0	0	0	0.0	0.0	0.0	0.0	0.7624727649118941	0.92568022266346	0.951208321541572	1.0	0.9198614364278968	0.984393924830731	0.998935054896034	0.9987898403437072	0.999999995721553
STAT1	Mesothelioma	0	0	0	0	0	0.0	0.0	0.0	0.0	0.699578130282443	0.882635791682679	0.9181942609089072	1.0	0.9198614364278968	0.984393924830731	0.998935054896034	0.9965587415165128	0.999999995721553
TAP1	Mesothelioma	0	0	0	0	0	0.0	0.0	0.0	0.0	0.658821399886658	0.8983269337621121	0.899751906625462	1.0	0.9198614364278968	0.984393924830731	0.998935054896034	0.994798290648405	0.999999995721553
JAK1	Mesothelioma	0	0	0	0	0	0.0	0.0	0.0	0.0	0.619760811650587	0.871633896331905	0.872717010861411	1.0	0.9198614364278968	0.984393924830731	0.998935054896034	0.991532136925553	0.999999995721553
CIITA	Mesothelioma	0	0	0	0	0	0.0	0.0	0.0	0.0	0.593396860589791	0.880427216710257	0.857411868062668	1.0	0.9198614364278968	0.984393924830731	0.998935054896034	0.989313437287082	0.999999995721553
B2M	Mesothelioma	0	0	1	0	0	0.0	808.1152930332961	808.1152930332961	0.0	0.8726783022981651	0.000740766482560717	0.00332935482632901	1.0	0.9198614364278968	0.984393924830731	0.998935054896034	0.022323246668438	0.999999995721553
TAP2	Mesothelioma	0	0	0	1	0	0.0	127.784356404605	127.784356404605	0.0	0.688507768373317	0.00549575107333344	0.0195399759096259	1.0	0.9198614364278968	0.984393924830731	0.998935054896034	0.0964355036937983	0.999999995721553
RFX5	Mesothelioma	0	0	0	0	0	0.0	0.0	0.0	0.0	0.7121281701889771	0.9104609473930558	0.928300110233905	1.0	0.9198614364278968	0.984393924830731	0.998935054896034	0.997365827648965	0.999999995721553
JAK2	Mesothelioma	0	1	0	0	0	9.57921555942645	0.0	0.0	0.0	0.0989927641978358	0.868076791581768	0.252905339777213	1.0	0.9198614364278968	0.984393924830731	0.998935054896034	0.6005844294517011	0.999999995721553
NLRC5	Mesothelioma	0	0	0	0	0	0.0	0.0	0.0	0.0	0.523370401357836	0.8443351322702449	0.800219373065864	1.0	0.9198614364278968	0.984393924830731	0.998935054896034	0.978563762661258	0.999999995721553
IFNGR1	Sarcoma various	1	0	0	0	0	0.0	0.0	0.0	0.0	0.407098852727375	0.795130278304144	0.68604402056586	1.0	0.7871214512238399	0.9531051451580808	0.972678468925844	0.9445546577168892	0.999999997112244
NLRC5	Sarcoma various	0	2	0	0	0	1.68482184507964	0.0	0.0	0.0	0.511418687622986	0.605453521597073	0.7019102640489321	1.0	0.7871214512238399	0.9531051451580808	0.972678468925844	0.95035119994121	0.999999997112244
TAP2	Sarcoma various	0	1	0	0	0	2.78583472072815	0.0	0.0	0.0	0.3871616849772079	0.779510547322678	0.6608083669847761	1.0	0.7871214512238399	0.9531051451580808	0.972678468925844	0.934575587139929	0.999999997112244
TAPBP	Sarcoma various	0	0	0	0	0	0.0	0.0	0.0	0.0	0.472829014497627	0.82704140245027	0.7548349282927859	1.0	0.7871214512238399	0.9531051451580808	0.972678468925844	0.967136925556885	0.999999997112244
CALR	Sarcoma various	1	0	0	0	0	0.0	0.0	0.0	0.0	0.490143328700561	0.8123647266494051	0.7664586136718791	1.0	0.7871214512238399	0.9531051451580808	0.972678468925844	0.97031711849003	0.999999997112244
IRF2	Sarcoma various	1	0	0	0	0	0.0	0.0	0.0	0.0	0.503147607729218	0.8246725337711991	0.7800204297894201	1.0	0.7871214512238399	0.9531051451580808	0.972678468925844	0.9738049359985328	0.999999997112244
RFX5	Sarcoma various	0	0	0	0	0	0.0	0.0	0.0	0.0	0.411285455583175	0.8016334942802159	0.691706286053669	1.0	0.7871214512238399	0.9531051451580808	0.972678468925844	0.946664972962223	0.999999997112244
TAP1	Sarcoma various	0	0	0	0	0	0.0	0.0	0.0	0.0	0.358363849237549	0.7728775189174358	0.629628584150782	1.0	0.7871214512238399	0.9531051451580808	0.972678468925844	0.9209106227478	0.999999997112244
CIITA	Sarcoma various	1	0	0	0	0	0.0	0.0	0.0	0.0	0.18163890984508	0.685419246708901	0.378760445622346	1.0	0.7871214512238399	0.9531051451580808	0.972678468925844	0.746480533058079	0.999999997112244
HLA-A	Sarcoma various	0	1	0	0	0	4.78000156271195	0.0	0.0	0.0	0.21792637343858895	0.825670241918547	0.4565055977348621	1.0	0.7871214512238399	0.9531051451580808	0.972678468925844	0.8144764328116341	0.999999997112244
JAK1	Sarcoma various	0	2	0	0	0	2.94730413588807	0.0	0.0	0.0	0.205723116525139	0.691999979259788	0.4131604971425529	1.0	0.7871214512238399	0.9531051451580808	0.972678468925844	0.7783609720018659	0.999999997112244
HLA-B	Sarcoma various	0	0	0	0	0	0.0	0.0	0.0	0.0	0.526457051735677	0.8336054568890942	0.800540321102653	1.0	0.7871214512238399	0.9531051451580808	0.972678468925844	0.9786352277953208	0.999999997112244
APLNR	Sarcoma various	0	2	0	0	0	3.36012964656398	0.0	0.0	0.0	0.16276905315641002	0.7956282175304259	0.3642571867762829	1.0	0.7871214512238399	0.9531051451580808	0.972678468925844	0.732118736211638	0.999999997112244
STAT1	Sarcoma various	0	1	1	0	0	2.5162183155736204	15.2075508913341	15.2075508913341	0.0	0.429773639027044	0.0601228205086358	0.12826863762288498	1.0	0.7871214512238399	0.9531051451580808	0.972678468925844	0.3916847653072471	0.999999997112244
CD58	Sarcoma various	0	0	0	0	0	0.0	0.0	0.0	0.0	0.5624328909958412	0.838215093573837	0.828256898873889	1.0	0.7871214512238399	0.9531051451580808	0.972678468925844	0.98432692695632	0.999999997112244
JAK2	Sarcoma various	0	1	0	0	0	1.17620399273173	0.0	0.0	0.0	0.877041448350908	0.6305593566953941	0.8794738528789341	1.0	0.899379325174463	0.9531051451580808	0.972678468925844	0.992425950446722	0.999999997112244
B2M	Sarcoma various	0	0	0	0	0	0.0	0.0	0.0	0.0	0.7202775385868859	0.910279435074985	0.9319808007633892	1.0	0.798009045315381	0.9531051451580808	0.972678468925844	0.997632384469072	0.999999997112244
HLA-C	Sarcoma various	0	1	0	0	0	4.74606458230766	0.0	0.0	0.0	0.21962379801959694	0.832296488768182	0.45993302486636	1.0	0.7871214512238399	0.9531051451580808	0.972678468925844	0.8171512301741229	0.999999997112244
IFNGR2	Sarcoma various	0	0	0	0	0	0.0	0.0	0.0	0.0	0.563374301350068	0.8304837991316322	0.8272234079556792	1.0	0.7871214512238399	0.9531051451580808	0.972678468925844	0.984131539231987	0.999999997112244
IFNGR2	Salivary gland cancer	0	0	0	0	0	0.0	0.0	0.0	0.0	0.810467407446563	0.934840801954905	0.9684322034547792	1.0	0.9323540576130848	0.985639073838563	0.999209007117878	0.999496409733641	0.9999999972461048
HLA-C	Salivary gland cancer	0	0	0	0	0	0.0	0.0	0.0	0.0	0.7853435617572141	0.93736400822241	0.960644238378515	1.0	0.9323540576130848	0.985639073838563	0.999209007117878	0.999215197715067	0.9999999972461048
APLNR	Salivary gland cancer	0	0	0	0	0	0.0	0.0	0.0	0.0	0.795191992247883	0.955625122607018	0.96538792866813	1.0	0.9323540576130848	0.985639073838563	0.999209007117878	0.999393969266265	0.9999999972461048
JAK1	Salivary gland cancer	0	0	1	0	0	0.0	104.563383691256	104.563383691256	0.0	0.6631484668103679	0.007698614924288691	0.0255198686865166	1.0	0.9323540576130848	0.985639073838563	0.999209007117878	0.119134351082655	0.9999999972461048
JAK2	Salivary gland cancer	0	0	1	0	0	0.0	93.29790689500427	93.29790689500427	0.0	0.6789506427395711	0.00873053473451935	0.0288879963978432	1.0	0.9323540576130848	0.985639073838563	0.999209007117878	0.131276563240533	0.9999999972461048
B2M	Salivary gland cancer	0	0	0	0	0	0.0	0.0	0.0	0.0	0.886820596151852	0.962693382986356	0.988842749062032	1.0	0.9323540576130848	0.985639073838563	0.999209007117878	0.999937525092017	0.9999999972461048
TAP1	Salivary gland cancer	0	1	0	0	0	14.345389095983501	0.0	0.0	0.0	0.0702546927412364	0.9144293304475608	0.192904587369284	1.0	0.9323540576130848	0.985639073838563	0.999209007117878	0.510340578808701	0.9999999972461048
NLRC5	Salivary gland cancer	0	0	0	0	0	0.0	0.0	0.0	0.0	0.589427642886478	0.868643117314723	0.853141112165335	1.0	0.9323540576130848	0.985639073838563	0.999209007117878	0.98864578352183	0.9999999972461048
CIITA	Salivary gland cancer	0	0	0	0	0	0.0	0.0	0.0	0.0	0.657428186776335	0.899178962996538	0.899269725531371	1.0	0.9323540576130848	0.985639073838563	0.999209007117878	0.994747225639068	0.9999999972461048
IRF2	Salivary gland cancer	0	0	0	0	0	0.0	0.0	0.0	0.0	0.806571111700248	0.9401948482085748	0.967760529461518	1.0	0.9323540576130848	0.985639073838563	0.999209007117878	0.9994746316013692	0.9999999972461048
STAT1	Salivary gland cancer	0	0	0	0	0	0.0	0.0	0.0	0.0	0.7302377542178051	0.90101164413115	0.935126152181771	1.0	0.9323540576130848	0.985639073838563	0.999209007117878	0.997848650983807	0.9999999972461048
RFX5	Salivary gland cancer	0	0	0	0	0	0.0	0.0	0.0	0.0	0.750996596326687	0.920821884612844	0.9462684196160308	1.0	0.9323540576130848	0.985639073838563	0.999209007117878	0.998529886216996	0.9999999972461048
TAPBP	Salivary gland cancer	0	0	0	0	0	0.0	0.0	0.0	0.0	0.7679911168341609	0.9329973004315872	0.954076481097143	1.0	0.9323540576130848	0.985639073838563	0.999209007117878	0.998928992139484	0.9999999972461048
CALR	Salivary gland cancer	0	0	0	0	0	0.0	0.0	0.0	0.0	0.7833850827751649	0.933409881774463	0.9595916996043272	1.0	0.9323540576130848	0.985639073838563	0.999209007117878	0.999172360262903	0.9999999972461048
IFNGR1	Salivary gland cancer	0	0	0	0	0	0.0	0.0	0.0	0.0	0.7865310889469379	0.930099011989395	0.960323383344509	1.0	0.9323540576130848	0.985639073838563	0.999209007117878	0.9992022614316	0.9999999972461048
HLA-A	Salivary gland cancer	0	0	0	0	0	0.0	0.0	0.0	0.0	0.7869477657553771	0.936213481948065	0.961078375627921	1.0	0.9323540576130848	0.985639073838563	0.999209007117878	0.9992325307361222	0.9999999972461048
HLA-B	Salivary gland cancer	0	0	0	0	0	0.0	0.0	0.0	0.0	0.787728801600396	0.938089179418764	0.9615186490647109	1.0	0.9323540576130848	0.985639073838563	0.999209007117878	0.99924990846084	0.9999999972461048
TAP2	Salivary gland cancer	0	0	0	0	0	0.0	0.0	0.0	0.0	0.734699346365729	0.917359857321404	0.9391967695627552	1.0	0.9323540576130848	0.985639073838563	0.999209007117878	0.9981128360092372	0.9999999972461048
CD58	Salivary gland cancer	0	0	0	0	0	0.0	0.0	0.0	0.0	0.8478678100285959	0.947080065556676	0.979616252690494	1.0	0.9323540576130848	0.985639073838563	0.999209007117878	0.99979082529311	0.9999999972461048
CD58	Uterus carcinoma	0	0	0	0	0	0.0	0.0	0.0	0.0	0.6802992085811511	0.894169490213348	0.910578298452875	1.0	0.8318390341224972	0.9748109458834	0.99518166325399	0.995877074325516	0.999999997479063
B2M	Uterus carcinoma	0	0	0	0	0	0.0	0.0	0.0	0.0	0.7835755231280941	0.935754452978271	0.959869995878672	1.0	0.8354971924065091	0.9748109458834	0.99518166325399	0.999183798908878	0.999999997479063
NLRC5	Uterus carcinoma	1	0	0	0	0	0.0	0.0	0.0	0.0	0.204218970273045	0.692178783237569	0.4150808544462121	1.0	0.8318390341224972	0.9748109458834	0.99518166325399	0.780053956612208	0.999999997479063
HLA-A	Uterus carcinoma	0	1	0	0	1	6.13628464079504	0.0	0.0	14.455449216018698	0.168824827120689	0.881363162147005	0.3834131189982461	0.0660705226835995	0.8318390341224972	0.9748109458834	0.99518166325399	0.11844562127526803	0.999999997479063
IFNGR1	Uterus carcinoma	0	0	0	0	1	0.0	0.0	0.0	12.357731468917198	0.55376444610959	0.8589542484109391	0.826257106649427	0.0766961652714403	0.8318390341224972	0.9748109458834	0.99518166325399	0.238194993536496	0.999999997479063
TAP2	Uterus carcinoma	0	0	0	0	1	0.0	0.0	0.0	8.19884797431271	0.484322720769541	0.8320554163045121	0.766016855570471	0.112581226065826	0.8318390341224972	0.9748109458834	0.99518166325399	0.29757940543340305	0.999999997479063
JAK2	Uterus carcinoma	0	2	0	0	0	5.17388136849947	0.0	0.0	0.0	0.0768700317472956	0.7490155185452699	0.197238287854004	1.0	0.8318390341224972	0.9748109458834	0.99518166325399	0.517423622244325	0.999999997479063
JAK1	Uterus carcinoma	0	1	0	1	3	2.05471835737719	19.5297523761371	19.5297523761371	13.320580759280901	0.531708401630665	0.0463903781455979	0.117498970648642	0.00313371935337133	0.8318390341224972	0.9748109458834	0.99518166325399	0.00327958436248632	0.999999997479063
CIITA	Uterus carcinoma	2	0	0	0	0	0.0	0.0	0.0	0.0	0.34084060785830794	0.796010977123667	0.6151388669191179	1.0	0.8318390341224972	0.9748109458834	0.99518166325399	0.914039293989663	0.999999997479063
STAT1	Uterus carcinoma	1	0	0	0	0	0.0	0.0	0.0	0.0	0.423007868669587	0.7635565384928951	0.694176872586143	1.0	0.8318390341224972	0.9748109458834	0.99518166325399	0.947571209090168	0.999999997479063
TAP1	Uterus carcinoma	0	0	0	0	0	0.0	0.0	0.0	0.0	0.44929880384532506	0.833308181424537	0.735069036832293	1.0	0.8318390341224972	0.9748109458834	0.99518166325399	0.96131656527821	0.999999997479063
APLNR	Uterus carcinoma	0	0	0	0	0	0.0	0.0	0.0	0.0	0.481508131222961	0.91408030513637	0.7761463144038341	1.0	0.8318390341224972	0.9748109458834	0.99518166325399	0.9728328327715392	0.999999997479063
CALR	Uterus carcinoma	1	0	0	0	0	0.0	0.0	0.0	0.0	0.507331544363799	0.8452960258323741	0.7878274956248079	1.0	0.8318390341224972	0.9748109458834	0.99518166325399	0.9757055457391652	0.999999997479063
HLA-C	Uterus carcinoma	0	0	0	0	0	0.0	0.0	0.0	0.0	0.536039295771255	0.8685098143293449	0.8147016734008191	1.0	0.8318390341224972	0.9748109458834	0.99518166325399	0.98166115764515	0.999999997479063
TAPBP	Uterus carcinoma	0	0	0	0	0	0.0	0.0	0.0	0.0	0.551779431249271	0.87034598917735	0.826811964438685	1.0	0.8318390341224972	0.9748109458834	0.99518166325399	0.98405339409045	0.999999997479063
IRF2	Uterus carcinoma	0	0	0	0	0	0.0	0.0	0.0	0.0	0.559803099538281	0.856425347996109	0.830157425336443	1.0	0.8318390341224972	0.9748109458834	0.99518166325399	0.98468286796706	0.999999997479063
HLA-B	Uterus carcinoma	0	0	0	0	0	0.0	0.0	0.0	0.0	0.589499235271167	0.8891585946729208	0.856288244185197	1.0	0.8318390341224972	0.9748109458834	0.99518166325399	0.989139845925165	0.999999997479063
IFNGR2	Uterus carcinoma	0	0	0	0	0	0.0	0.0	0.0	0.0	0.6174268442244611	0.865154993348313	0.870221754731472	1.0	0.8318390341224972	0.9748109458834	0.99518166325399	0.991188852343312	0.999999997479063
RFX5	Uterus carcinoma	0	0	0	0	0	0.0	0.0	0.0	0.0	0.471900951853813	0.823029956398568	0.753375394016886	1.0	0.8318390341224972	0.9748109458834	0.99518166325399	0.966725010530818	0.999999997479063
JAK2	Thyroid cancer	0	0	0	0	0	0.0	0.0	0.0	0.0	0.6794770602854321	0.878401110282377	0.9076331699903588	1.0	0.9349405523495108	0.9860264453033292	0.9993447744894648	0.995596420342048	0.999999997978164
CIITA	Thyroid cancer	0	0	0	0	0	0.0	0.0	0.0	0.0	0.6804926603417281	0.896404311149784	0.911050349852599	1.0	0.9349405523495108	0.9860264453033292	0.9993447744894648	0.9959211715872228	0.999999997978164
JAK1	Thyroid cancer	0	0	0	0	0	0.0	0.0	0.0	0.0	0.672390906768443	0.8830691183378621	0.904761887796898	1.0	0.9349405523495108	0.9860264453033292	0.9993447744894648	0.995313603663163	0.999999997978164
STAT1	Thyroid cancer	0	0	0	0	0	0.0	0.0	0.0	0.0	0.736278726138822	0.8912341503569029	0.936146282914892	1.0	0.9349405523495108	0.9860264453033292	0.9993447744894648	0.997916518837026	0.999999997978164
TAP1	Thyroid cancer	0	1	0	0	0	17.081113456693302	0.0	0.0	0.0	0.0554394773637056	0.915608891412785	0.15869078564580802	1.0	0.9349405523495108	0.9860264453033292	0.9993447744894648	0.4508084211904501	0.999999997978164
IFNGR1	Thyroid cancer	0	1	0	0	0	26.085505970662	0.0	0.0	0.0	0.0345036122447595	0.92580008292622	0.10648664374218	1.0	0.9349405523495108	0.9860264453033292	0.9993447744894648	0.344988582643132	0.999999997978164
NLRC5	Thyroid cancer	0	1	0	0	0	7.600584698854481	0.0	0.0	0.0	0.136708257148186	0.861027116148177	0.32479356402480297	1.0	0.9349405523495108	0.9860264453033292	0.9993447744894648	0.690045196229801	0.999999997978164
TAP2	Thyroid cancer	0	0	0	0	0	0.0	0.0	0.0	0.0	0.754269641841953	0.917412094767549	0.94712279521986	1.0	0.9349405523495108	0.9860264453033292	0.9993447744894648	0.998576686947238	0.999999997978164
B2M	Thyroid cancer	0	0	0	0	0	0.0	0.0	0.0	0.0	0.886864252540742	0.963334483601718	0.988886369389604	1.0	0.9349405523495108	0.9860264453033292	0.9993447744894648	0.999938013548258	0.999999997978164
TAPBP	Thyroid cancer	0	0	0	0	0	0.0	0.0	0.0	0.0	0.785274278027881	0.93119865800892	0.960000210181546	1.0	0.9349405523495108	0.9860264453033292	0.9993447744894648	0.999189123319452	0.999999997978164
CALR	Thyroid cancer	0	0	0	0	0	0.0	0.0	0.0	0.0	0.7904447581302629	0.9290451875065152	0.961509300891305	1.0	0.9349405523495108	0.9860264453033292	0.9993447744894648	0.999249541580748	0.999999997978164
HLA-C	Thyroid cancer	0	0	0	0	0	0.0	0.0	0.0	0.0	0.804927349236021	0.936007534964216	0.966854692727318	1.0	0.9349405523495108	0.9860264453033292	0.9993447744894648	0.999444522709774	0.999999997978164
IRF2	Thyroid cancer	0	0	0	0	0	0.0	0.0	0.0	0.0	0.812580083029036	0.937018759798052	0.969265332163432	1.0	0.9349405523495108	0.9860264453033292	0.9993447744894648	0.9995227755749742	0.999999997978164
IFNGR2	Thyroid cancer	0	0	0	0	0	0.0	0.0	0.0	0.0	0.8203452851289491	0.93153940517666	0.970966325473406	1.0	0.9349405523495108	0.9860264453033292	0.9993447744894648	0.999574383595583	0.999999997978164
APLNR	Thyroid cancer	0	0	0	0	0	0.0	0.0	0.0	0.0	0.8157042929634101	0.95688566014815	0.971788445985824	1.0	0.9349405523495108	0.9860264453033292	0.9993447744894648	0.999598258188413	0.999999997978164
CD58	Thyroid cancer	0	0	0	0	0	0.0	0.0	0.0	0.0	0.850717585079457	0.945835515196594	0.9801870266865942	1.0	0.9349405523495108	0.9860264453033292	0.9993447744894648	0.9998024137712952	0.999999997978164
HLA-B	Thyroid cancer	0	1	0	0	0	32.815925812935	0.0	0.0	0.0	0.0266910568122422	0.937091653650519	0.0855288861534546	1.0	0.9349405523495108	0.9860264453033292	0.9993447744894648	0.295835959283165	0.999999997978164
RFX5	Thyroid cancer	0	0	0	0	0	0.0	0.0	0.0	0.0	0.7583852132837009	0.918395499190762	0.948833949017974	1.0	0.9349405523495108	0.9860264453033292	0.9993447744894648	0.998668103160548	0.999999997978164
HLA-A	Thyroid cancer	0	0	1	0	0	0.0	303.44319060630403	303.44319060630403	0.0	0.8060657582389091	0.00229527304166255	0.00925048358554192	1.0	0.9349405523495108	0.9860264453033292	0.9993447744894648	0.0525712331611384	0.999999997978164
HLA-B	Upper respiratory tract cancer	0	0	0	0	1	0.0	0.0	0.0	53.802461425038004	0.660344902512903	0.8973078944389771	0.9005564036874059	0.0182426738070367	0.8536738006477741	0.974580973392836	0.996309557279607	0.0839291294785522	0.9999999983098348
CD58	Upper respiratory tract cancer	0	0	0	0	0	0.0	0.0	0.0	0.0	0.7118835248154659	0.8968835707512859	0.926352473192566	1.0	0.8536738006477741	0.974580973392836	0.996309557279607	0.997218878487948	0.9999999983098348
STAT1	Upper respiratory tract cancer	0	1	1	0	0	4.84492904768342	34.305640903753	34.305640903753	0.0	0.225765731054505	0.0257271790247756	0.0445529619444083	1.0	0.8536738006477741	0.974580973392836	0.996309557279607	0.18316064115618105	0.9999999983098348
CIITA	Upper respiratory tract cancer	0	2	0	0	0	6.083450520549589	0.0	0.0	0.0	0.0629666397002908	0.81723193904529	0.171566261311958	1.0	0.8536738006477741	0.974580973392836	0.996309557279607	0.474000817414434	0.9999999983098348
CALR	Upper respiratory tract cancer	0	1	0	0	0	8.38880389298908	0.0	0.0	0.0	0.123989600978471	0.8833496953307142	0.302560847793636	1.0	0.8536738006477741	0.974580973392836	0.996309557279607	0.6642641334627021	0.9999999983098348
RFX5	Upper respiratory tract cancer	0	1	0	0	0	5.800521147649549	0.0	0.0	0.0	0.18586623283052	0.85155896325295	0.408608394541671	1.0	0.8536738006477741	0.974580973392836	0.996309557279607	0.774312111754869	0.9999999983098348
TAP1	Upper respiratory tract cancer	0	1	0	0	0	5.5482648115126585	0.0	0.0	0.0	0.19505555967053895	0.857870296545337	0.424110956178068	1.0	0.8536738006477741	0.974580973392836	0.996309557279607	0.787896441575593	0.9999999983098348
JAK2	Upper respiratory tract cancer	0	0	0	0	0	0.0	0.0	0.0	0.0	0.385129538609881	0.7572320978363549	0.655807704226179	1.0	0.8536738006477741	0.974580973392836	0.996309557279607	0.9324848864393092	0.9999999983098348
JAK1	Upper respiratory tract cancer	0	0	0	0	0	0.0	0.0	0.0	0.0	0.4029898427980471	0.791702790060372	0.6821430048887739	1.0	0.8536738006477741	0.974580973392836	0.996309557279607	0.943073590259545	0.9999999983098348
APLNR	Upper respiratory tract cancer	0	0	0	0	0	0.0	0.0	0.0	0.0	0.499112069532768	0.885166038316471	0.7878597100534391	1.0	0.8536738006477741	0.974580973392836	0.996309557279607	0.975713227452729	0.9999999983098348
NLRC5	Upper respiratory tract cancer	1	1	0	0	0	1.78620749231712	0.0	0.0	0.0	0.61434682709736	0.744436829962029	0.8325220489025551	1.0	0.8536738006477741	0.974580973392836	0.996309557279607	0.985119654316867	0.9999999983098348
TAP2	Upper respiratory tract cancer	0	0	0	0	0	0.0	0.0	0.0	0.0	0.5810739099966109	0.8587723146071621	0.8456340574784921	1.0	0.8536738006477741	0.974580973392836	0.996309557279607	0.987420309901238	0.9999999983098348
IFNGR1	Upper respiratory tract cancer	0	0	0	0	0	0.0	0.0	0.0	0.0	0.597359548104792	0.866248569389098	0.857835956777236	1.0	0.8536738006477741	0.974580973392836	0.996309557279607	0.9893785729100258	0.9999999983098348
IRF2	Upper respiratory tract cancer	0	0	0	0	0	0.0	0.0	0.0	0.0	0.650306285480836	0.8868447222949449	0.893416612829464	1.0	0.8536738006477741	0.974580973392836	0.996309557279607	0.994106697773418	0.9999999983098348
HLA-C	Upper respiratory tract cancer	0	0	0	0	0	0.0	0.0	0.0	0.0	0.649623408474792	0.893961151909012	0.894121736995607	1.0	0.8536738006477741	0.974580973392836	0.996309557279607	0.994185888686705	0.9999999983098348
HLA-A	Upper respiratory tract cancer	0	0	0	0	0	0.0	0.0	0.0	0.0	0.6529642614416229	0.8915519789124321	0.895633302976772	1.0	0.8536738006477741	0.974580973392836	0.996309557279607	0.9943537761105228	0.9999999983098348
IFNGR2	Upper respiratory tract cancer	0	0	0	0	0	0.0	0.0	0.0	0.0	0.6925595785661779	0.888286318107442	0.915854795207994	1.0	0.8536738006477741	0.974580973392836	0.996309557279607	0.996356093885754	0.9999999983098348
B2M	Upper respiratory tract cancer	0	0	1	0	1	0.0	293.614190847145	293.614190847145	164.003992037953	0.790089242148578	0.00240972425522368	0.00960454457891302	0.006059940736126071	0.8536738006477741	0.974580973392836	0.996309557279607	0.000625773558300846	0.9999999983098348
TAPBP	Upper respiratory tract cancer	0	0	0	0	0	0.0	0.0	0.0	0.0	0.621543371692338	0.879991872273553	0.8754556266207281	1.0	0.8536738006477741	0.974580973392836	0.996309557279607	0.991900690398158	0.9999999983098348
STAT1	Cholangiocarcinoma	0	0	0	0	0	0.0	0.0	0.0	0.0	0.551665053101739	0.826581106850212	0.818559058624877	1.0	0.862920126526043	0.979056349435234	0.996945971478395	0.982442546798842	0.9999999986404922
TAPBP	Cholangiocarcinoma	0	0	0	0	0	0.0	0.0	0.0	0.0	0.659453794934927	0.903799737958482	0.901012956823684	1.0	0.862920126526043	0.979056349435234	0.996945971478395	0.994930619913777	0.9999999986404922
B2M	Cholangiocarcinoma	0	0	0	0	1	0.0	0.0	0.0	55.9033558636541	0.840591745660289	0.9508854065328192	0.978126685558786	0.0176372094834544	0.869487922885143	0.979056349435234	0.996945971478395	0.0872898054810352	0.9999999986404922
IFNGR2	Cholangiocarcinoma	0	0	0	0	1	0.0	0.0	0.0	25.3291820487095	0.7203785043252081	0.905113829035725	0.931400902001846	0.0382770789282763	0.862920126526043	0.979056349435234	0.996945971478395	0.154511672264103	0.9999999986404922
IFNGR1	Cholangiocarcinoma	0	0	0	0	1	0.0	0.0	0.0	18.4382351030497	0.6588239982949531	0.8929366112853799	0.8991252252296479	0.051988207280047015	0.862920126526043	0.979056349435234	0.996945971478395	0.189923834779615	0.9999999986404922
IRF2	Cholangiocarcinoma	0	1	0	0	0	11.1953607964742	0.0	0.0	0.0	0.0923247476780942	0.8991205915215541	0.24017745242112495	1.0	0.862920126526043	0.979056349435234	0.996945971478395	0.582761105019496	0.9999999986404922
JAK2	Cholangiocarcinoma	0	1	0	0	0	3.4145022911970497	0.0	0.0	0.0	0.33264374772582106	0.780958307706294	0.598165210935802	1.0	0.862920126526043	0.979056349435234	0.996945971478395	0.905555308751662	0.9999999986404922
CIITA	Cholangiocarcinoma	1	1	0	0	0	2.51759159783509	0.0	0.0	0.0	0.4464706752728301	0.809970760180268	0.724869913335869	1.0	0.862920126526043	0.979056349435234	0.996945971478395	0.9581062820800932	0.9999999986404922
JAK1	Cholangiocarcinoma	0	0	0	0	0	0.0	0.0	0.0	0.0	0.4525157707412391	0.809694623984266	0.7339302423103722	1.0	0.862920126526043	0.979056349435234	0.996945971478395	0.960965172150971	0.9999999986404922
APLNR	Cholangiocarcinoma	0	0	0	0	0	0.0	0.0	0.0	0.0	0.5135447293062461	0.9117811732487652	0.8031122758038001	1.0	0.862920126526043	0.979056349435234	0.996945971478395	0.97920327924934	0.9999999986404922
NLRC5	Cholangiocarcinoma	1	1	0	0	0	1.98598256802265	0.0	0.0	0.0	0.56091448120827	0.7651951074631479	0.804542705875313	1.0	0.862920126526043	0.979056349435234	0.996945971478395	0.9795156433059872	0.9999999986404922
TAP1	Cholangiocarcinoma	0	0	0	0	0	0.0	0.0	0.0	0.0	0.559805212099139	0.8704798702240529	0.832933721054962	1.0	0.862920126526043	0.979056349435234	0.996945971478395	0.985195010232953	0.9999999986404922
RFX5	Cholangiocarcinoma	0	0	0	0	0	0.0	0.0	0.0	0.0	0.56614899611314	0.85669476406661	0.8350353107032901	1.0	0.862920126526043	0.979056349435234	0.996945971478395	0.985576534304532	0.9999999986404922
TAP2	Cholangiocarcinoma	0	0	0	0	0	0.0	0.0	0.0	0.0	0.5711558709863901	0.861904567663895	0.8394945986262401	1.0	0.862920126526043	0.979056349435234	0.996945971478395	0.986368574687735	0.9999999986404922
HLA-A	Cholangiocarcinoma	0	0	0	0	0	0.0	0.0	0.0	0.0	0.6592133681140621	0.9075579412519058	0.9013765110443052	1.0	0.862920126526043	0.979056349435234	0.996945971478395	0.994968441884704	0.9999999986404922
CALR	Cholangiocarcinoma	0	0	0	0	0	0.0	0.0	0.0	0.0	0.666000943660063	0.897376059577791	0.903663617637472	1.0	0.862920126526043	0.979056349435234	0.996945971478395	0.9952030181139492	0.9999999986404922
HLA-C	Cholangiocarcinoma	0	0	0	0	0	0.0	0.0	0.0	0.0	0.674971791910879	0.9124017779650552	0.9104193892605792	1.0	0.862920126526043	0.979056349435234	0.996945971478395	0.9958621745783992	0.9999999986404922
HLA-B	Cholangiocarcinoma	0	0	0	0	0	0.0	0.0	0.0	0.0	0.6621560285810091	0.910355156896032	0.903338875117771	1.0	0.862920126526043	0.979056349435234	0.996945971478395	0.9951700639591609	0.9999999986404922
CD58	Cholangiocarcinoma	0	0	0	0	0	0.0	0.0	0.0	0.0	0.753487493287351	0.919434136856003	0.947082403907632	1.0	0.862920126526043	0.979056349435234	0.996945971478395	0.9985744917662572	0.9999999986404922
HLA-B	Leiomyosarcoma	0	0	0	0	0	0.0	0.0	0.0	0.0	0.722414341064482	0.9149887555557858	0.9335591561458928	1.0	0.897247701206743	0.9823879515998492	0.998769852064495	0.997742232901722	0.9999999987636008
CD58	Leiomyosarcoma	0	0	0	0	0	0.0	0.0	0.0	0.0	0.7549647420199309	0.917022677387393	0.947338041718232	1.0	0.897247701206743	0.9823879515998492	0.998769852064495	0.9985883560848678	0.9999999987636008
IFNGR2	Leiomyosarcoma	0	0	0	0	0	0.0	0.0	0.0	0.0	0.748486665621101	0.912267723902166	0.944181798740715	1.0	0.897247701206743	0.9823879515998492	0.998769852064495	0.99841234191334	0.9999999987636008
HLA-A	Leiomyosarcoma	0	0	0	0	0	0.0	0.0	0.0	0.0	0.7298189091775409	0.9157619894226752	0.936885851703418	1.0	0.897247701206743	0.9823879515998492	0.998769852064495	0.997965026138042	0.9999999987636008
JAK1	Leiomyosarcoma	0	1	0	0	0	6.75817620880308	0.0	0.0	0.0	0.153617565637987	0.855485102384099	0.35480018303112204	1.0	0.897247701206743	0.9823879515998492	0.998769852064495	0.7224443145853641	0.9999999987636008
NLRC5	Leiomyosarcoma	0	1	0	0	0	3.26900044496344	0.0	0.0	0.0	0.335555345003047	0.800516560176136	0.6076740757303389	1.0	0.897247701206743	0.9823879515998492	0.998769852064495	0.9103666204851752	0.9999999987636008
CIITA	Leiomyosarcoma	0	0	0	0	0	0.0	0.0	0.0	0.0	0.569062583262346	0.8656003851471379	0.8384683129169351	1.0	0.897247701206743	0.9823879515998492	0.998769852064495	0.986188393053617	0.9999999987636008
JAK2	Leiomyosarcoma	0	0	0	0	0	0.0	0.0	0.0	0.0	0.5779208778935129	0.841690813283159	0.8399693398004721	1.0	0.897247701206743	0.9823879515998492	0.998769852064495	0.9864514989324158	0.9999999987636008
TAP1	Leiomyosarcoma	0	0	0	0	0	0.0	0.0	0.0	0.0	0.59242443280662	0.8739860166358149	0.8558561041619329	1.0	0.897247701206743	0.9823879515998492	0.998769852064495	0.989072691105666	0.9999999987636008
TAP2	Leiomyosarcoma	0	0	0	0	0	0.0	0.0	0.0	0.0	0.645357684697903	0.88548168692905	0.8903466171701351	1.0	0.897247701206743	0.9823879515998492	0.998769852064495	0.993755421601846	0.9999999987636008
STAT1	Leiomyosarcoma	0	0	0	0	0	0.0	0.0	0.0	0.0	0.6625518832790489	0.867643240328749	0.8967744152619459	1.0	0.897247701206743	0.9823879515998492	0.998769852064495	0.994478827682438	0.9999999987636008
APLNR	Leiomyosarcoma	0	0	0	0	0	0.0	0.0	0.0	0.0	0.6812463750923579	0.9285225334374092	0.91544346147628	1.0	0.897247701206743	0.9823879515998492	0.998769852064495	0.996319846316648	0.9999999987636008
CALR	Leiomyosarcoma	0	0	0	0	0	0.0	0.0	0.0	0.0	0.6906750496138361	0.895296994072778	0.915983209902571	1.0	0.897247701206743	0.9823879515998492	0.998769852064495	0.996367372207334	0.9999999987636008
HLA-C	Leiomyosarcoma	0	0	0	0	0	0.0	0.0	0.0	0.0	0.693011811163308	0.9049343000114648	0.918522623871708	1.0	0.897247701206743	0.9823879515998492	0.998769852064495	0.996586707372358	0.9999999987636008
RFX5	Leiomyosarcoma	0	0	0	0	0	0.0	0.0	0.0	0.0	0.713408269409813	0.910034783159832	0.928874552301731	1.0	0.897247701206743	0.9823879515998492	0.998769852064495	0.9974083885570908	0.9999999987636008
TAPBP	Leiomyosarcoma	0	0	0	0	0	0.0	0.0	0.0	0.0	0.71274985692026	0.91595903364398	0.9293253412883772	1.0	0.897247701206743	0.9823879515998492	0.998769852064495	0.9974415391150409	0.9999999987636008
B2M	Leiomyosarcoma	0	0	0	0	0	0.0	0.0	0.0	0.0	0.845478544967052	0.950859909065509	0.979330720344186	1.0	0.897247701206743	0.9823879515998492	0.998769852064495	0.999784903319729	0.9999999987636008
IRF2	Leiomyosarcoma	1	0	0	0	0	0.0	0.0	0.0	0.0	0.720007327525167	0.908773610020376	0.9316822521546272	1.0	0.897247701206743	0.9823879515998492	0.998769852064495	0.9976113059668572	0.9999999987636008
IFNGR1	Leiomyosarcoma	0	0	0	0	0	0.0	0.0	0.0	0.0	0.6804494006872879	0.896077227501377	0.910960323987371	1.0	0.897247701206743	0.9823879515998492	0.998769852064495	0.99591278058927	0.9999999987636008
APLNR	Stomach cancer	0	0	0	0	0	0.0	0.0	0.0	0.0	0.518453786306427	0.9115822979276772	0.80708770951996	1.0	0.8548081244740501	0.978488476693047	0.9963043063748148	0.980065112772154	0.999999999124854
STAT1	Stomach cancer	0	0	0	0	0	0.0	0.0	0.0	0.0	0.556818675005582	0.83653696016986	0.8245061352856949	1.0	0.8548081244740501	0.978488476693047	0.9963043063748148	0.983611657895234	0.999999999124854
CD58	Stomach cancer	0	0	0	0	0	0.0	0.0	0.0	0.0	0.7302729087593169	0.913962469615705	0.936901316511574	1.0	0.8548081244740501	0.978488476693047	0.9963043063748148	0.99796603422044	0.999999999124854
RFX5	Stomach cancer	0	0	0	0	0	0.0	0.0	0.0	0.0	0.620392191260049	0.880800256950668	0.8749857189694008	1.0	0.8548081244740501	0.978488476693047	0.9963043063748148	0.9918380614640108	0.999999999124854
CIITA	Stomach cancer	0	0	0	0	0	0.0	0.0	0.0	0.0	0.5018473326792849	0.8569634964130992	0.7859750487555921	1.0	0.8548081244740501	0.978488476693047	0.9963043063748148	0.975261601812675	0.999999999124854
TAP2	Stomach cancer	0	0	0	0	0	0.0	0.0	0.0	0.0	0.618355859972755	0.8835994641604541	0.8741799995184121	1.0	0.8548081244740501	0.978488476693047	0.9963043063748148	0.991730088391093	0.999999999124854
NLRC5	Stomach cancer	0	1	0	0	0	2.29778987594776	0.0	0.0	0.0	0.496409990036749	0.7842952800198159	0.760524835075528	1.0	0.8548081244740501	0.978488476693047	0.9963043063748148	0.9687158556393533	0.999999999124854
B2M	Stomach cancer	0	0	0	0	2	0.0	0.0	0.0	77.556269888054	0.814359169184811	0.945983172351173	0.970595311747783	0.000411034957394649	0.8558055271520061	0.978488476693047	0.9963043063748148	0.0035213908397928604	0.999999999124854
HLA-B	Stomach cancer	0	1	0	0	0	14.895067579294698	0.0	0.0	0.0	0.0680692729780745	0.923872709857485	0.18821956269834	1.0	0.8548081244740501	0.978488476693047	0.9963043063748148	0.5025737333357829	0.999999999124854
IFNGR2	Stomach cancer	0	0	0	0	0	0.0	0.0	0.0	0.0	0.713383891447953	0.9023744795124672	0.92788076380923	1.0	0.8548081244740501	0.978488476693047	0.9963043063748148	0.997334533458325	0.999999999124854
HLA-C	Stomach cancer	0	0	0	0	0	0.0	0.0	0.0	0.0	0.6892432704612359	0.915804862494563	0.918121232043259	1.0	0.8548081244740501	0.978488476693047	0.9963043063748148	0.9965525058689508	0.999999999124854
HLA-A	Stomach cancer	0	0	0	0	0	0.0	0.0	0.0	0.0	0.6855214054239771	0.913400825852394	0.915965623531396	1.0	0.8548081244740501	0.978488476693047	0.9963043063748148	0.996365828707038	0.999999999124854
IRF2	Stomach cancer	0	0	0	0	0	0.0	0.0	0.0	0.0	0.672601676971075	0.9005241791446559	0.907629060053938	1.0	0.8548081244740501	0.978488476693047	0.9963043063748148	0.995596022018338	0.999999999124854
JAK2	Stomach cancer	0	0	0	0	0	0.0	0.0	0.0	0.0	0.406718789833816	0.769696412948727	0.681554691924157	1.0	0.8548081244740501	0.978488476693047	0.9963043063748148	0.942848297394294	0.999999999124854
CALR	Stomach cancer	0	0	0	0	0	0.0	0.0	0.0	0.0	0.622960927322957	0.8894151734281609	0.8778929127029359	1.0	0.8548081244740501	0.978488476693047	0.9963043063748148	0.992221486216405	0.999999999124854
IFNGR1	Stomach cancer	0	0	0	0	0	0.0	0.0	0.0	0.0	0.6252775550449828	0.884081958742298	0.878479603652407	1.0	0.8548081244740501	0.978488476693047	0.9963043063748148	0.992297695368534	0.999999999124854
JAK1	Stomach cancer	0	0	1	0	2	0.0	38.82341958756329	38.82341958756329	5.20444330793891	0.464419040511185	0.0233557978055392	0.0546814130251179	0.0646804745285299	0.8548081244740501	0.978488476693047	0.9963043063748148	0.02350049545169	0.999999999124854
TAP1	Stomach cancer	0	3	0	0	0	22.2967403406647	0.0	0.0	0.0	0.000819526090629741	0.8884642033719119	0.0036421383075077	1.0	0.8548081244740501	0.978488476693047	0.9963043063748148	0.0240934162329137	0.999999999124854
TAPBP	Stomach cancer	0	0	0	0	1	0.0	0.0	0.0	6.51316916042493	0.6552886766436871	0.904399065793018	0.898816575937732	0.13967693487764402	0.8548081244740501	0.978488476693047	0.9963043063748148	0.386060111386841	0.999999999124854
TAP2	pancancer	9	21	2	1	3	1.05490249969145	1.4455701990920902	1.4455701990920902	0.9054732740453209	0.864189463552734	0.5695773479171221	0.8499867674867271	0.5970032214326949	0.988815942178878	0.900443308800866	0.965352410716553	0.8516788064439019	0.999999999299587
IFNGR2	pancancer	5	8	0	2	1	0.813688735378363	1.60405759044293	1.60405759044293	0.5553812359044079	0.630414592565553	0.55334631548007	0.702950205159164	0.8021358992794609	0.974551055233716	0.892767644732323	0.935496404728918	0.8869240978110919	0.999999999299587
TAP1	pancancer	15	32	1	1	7	1.13327164013319	0.774383981858019	0.774383981858019	1.4364279950678602	0.6350720606307672	0.7177323675549109	0.799155320293436	0.251259259142467	0.974551055233716	0.938739845463476	0.954663348839375	0.523165786551134	0.999999999299587
STAT1	pancancer	7	29	7	0	2	1.3970588299263502	2.2485407489141003	2.2485407489141003	0.532391114739976	0.26013381687486803	0.0888992402696545	0.19577544527899696	0.8353368404851741	0.916811425915318	0.8272057128765421	0.8378346902699559	0.459658675744072	0.999999999299587
APLNR	pancancer	38	41	2	0	2	0.7768544869481041	0.79748123327229	0.79748123327229	0.662616819715897	0.231802039042676	0.745236818370022	0.483998144864198	0.752411395583493	0.900974031032384	0.946581752724436	0.888767638101326	0.7320263525106829	0.999999999299587
NLRC5	pancancer	35	94	3	6	5	1.38346950067491	1.31153525317694	1.31153525317694	0.502080559409937	0.0666541834311072	0.4705883715972321	0.182787885560304	0.892499006000474	0.7512148670054509	0.867837097101412	0.828116100208027	0.458933113232584	0.999999999299587
CIITA	pancancer	36	56	1	2	8	0.8789850377591241	0.564659405366099	0.564659405366099	1.40784794863217	0.515369879525441	0.295845584334878	0.5279009685407	0.251366158767101	0.965810383197378	0.828296017680955	0.8966725035169059	0.400702264869417	0.999999999299587
IFNGR1	pancancer	3	18	2	1	4	1.19797157692808	1.97635328553995	1.97635328553995	1.55438614996481	0.6112888165380029	0.320729182381698	0.589886784009795	0.268814430620488	0.972918273919498	0.83067807054702	0.908096541776534	0.450586180547826	0.999999999299587
CALR	pancancer	6	24	2	0	4	1.66156948194318	1.3553556067165602	1.3553556067165602	1.2522898569803502	0.106097405972919	0.6959229922528111	0.270602566484141	0.387271829238637	0.8298905804469859	0.933900532165298	0.8591911449631908	0.341190188936265	0.999999999299587
JAK2	pancancer	10	51	9	5	5	1.2753140415437	2.56810404749666	2.56810404749666	0.8581215813568001	0.340750288213365	0.009094434496628391	0.0328334291515805	0.620002796704862	0.941548110220789	0.7109583014465409	0.6932177292874201	0.0996331757263689	0.999999999299587
TAPBP	pancancer	9	15	2	1	4	0.9316783820396852	2.08396456810752	2.08396456810752	1.41964820579788	0.835649865144524	0.27863667014436305	0.507616906184939	0.315914069706469	0.987354598402167	0.828296017680955	0.894457059768748	0.453878440418397	0.999999999299587
TAP1	Gastrointestinal neuroendocrine	0	1	0	0	0	15.2605445145731	0.0	0.0	0.0	0.06210564255429901	0.915626673895854	0.174406865478295	1.0	0.926941995001763	0.98813773676151	0.999566651462553	0.4789848068152941	0.999999999523301
NLRC5	Gastrointestinal neuroendocrine	0	0	0	0	0	0.0	0.0	0.0	0.0	0.487527028885025	0.825019628639391	0.7674147846865881	1.0	0.926941995001763	0.98813773676151	0.999566651462553	0.970570839497806	0.999999999523301
IRF2	Gastrointestinal neuroendocrine	0	0	0	0	0	0.0	0.0	0.0	0.0	0.7600921199425559	0.924749554416828	0.950223728851484	1.0	0.926941995001763	0.98813773676151	0.999566651462553	0.9987400791155572	0.999999999523301
JAK2	Gastrointestinal neuroendocrine	0	0	0	0	0	0.0	0.0	0.0	0.0	0.5923836062875091	0.847776902763153	0.8509304155580699	1.0	0.926941995001763	0.98813773676151	0.999566651462553	0.988291791179814	0.999999999523301
JAK1	Gastrointestinal neuroendocrine	0	0	0	0	0	0.0	0.0	0.0	0.0	0.603320863098556	0.864518373664943	0.8612862235897081	1.0	0.926941995001763	0.98813773676151	0.999566651462553	0.989900715765866	0.999999999523301
CIITA	Gastrointestinal neuroendocrine	0	0	0	0	0	0.0	0.0	0.0	0.0	0.601728628221069	0.8801460323176891	0.8629659173252	1.0	0.926941995001763	0.98813773676151	0.999566651462553	0.990149904922217	0.999999999523301
STAT1	Gastrointestinal neuroendocrine	0	0	0	0	0	0.0	0.0	0.0	0.0	0.700673292855796	0.8849767031836591	0.919195330244557	1.0	0.926941995001763	0.98813773676151	0.999566651462553	0.996643633563818	0.999999999523301
TAP2	Gastrointestinal neuroendocrine	0	0	0	0	0	0.0	0.0	0.0	0.0	0.7102344222899469	0.908290926633882	0.927186029873332	1.0	0.926941995001763	0.98813773676151	0.999566651462553	0.997282271055098	0.999999999523301
IFNGR1	Gastrointestinal neuroendocrine	0	0	0	0	0	0.0	0.0	0.0	0.0	0.749218416328263	0.9198704420147208	0.945422739283558	1.0	0.926941995001763	0.98813773676151	0.999566651462553	0.998482802125725	0.999999999523301
RFX5	Gastrointestinal neuroendocrine	0	0	0	0	0	0.0	0.0	0.0	0.0	0.7634267799456221	0.924812637407555	0.951491604595864	1.0	0.926941995001763	0.98813773676151	0.999566651462553	0.998803968602479	0.999999999523301
HLA-B	Gastrointestinal neuroendocrine	0	0	0	0	0	0.0	0.0	0.0	0.0	0.79663545991845	0.9398639400859128	0.964601836069501	1.0	0.926941995001763	0.98813773676151	0.999566651462553	0.999365958815022	0.999999999523301
APLNR	Gastrointestinal neuroendocrine	0	0	0	0	0	0.0	0.0	0.0	0.0	0.7703553434361801	0.952433755665964	0.956594498109886	1.0	0.926941995001763	0.98813773676151	0.999566651462553	0.999044047869802	0.999999999523301
IFNGR2	Gastrointestinal neuroendocrine	0	0	0	0	0	0.0	0.0	0.0	0.0	0.7806508908966729	0.924257666945713	0.9576516739396992	1.0	0.926941995001763	0.98813773676151	0.999566651462553	0.999090376835162	0.999999999523301
HLA-C	Gastrointestinal neuroendocrine	0	0	0	0	0	0.0	0.0	0.0	0.0	0.7819713813249219	0.935202995357427	0.959267696110065	1.0	0.926941995001763	0.98813773676151	0.999566651462553	0.999158941256252	0.999999999523301
CALR	Gastrointestinal neuroendocrine	0	0	0	0	0	0.0	0.0	0.0	0.0	0.7836032039266229	0.9305708143200748	0.959360781021039	1.0	0.926941995001763	0.98813773676151	0.999566651462553	0.999162807685568	0.999999999523301
CD58	Gastrointestinal neuroendocrine	0	0	0	0	0	0.0	0.0	0.0	0.0	0.798372231225537	0.93266997453304	0.9644634858686468	1.0	0.926941995001763	0.98813773676151	0.999566651462553	0.99936096276999	0.999999999523301
HLA-A	Gastrointestinal neuroendocrine	0	0	0	0	0	0.0	0.0	0.0	0.0	0.802730624255341	0.940414026173076	0.966584174652494	1.0	0.926941995001763	0.98813773676151	0.999566651462553	0.9994353664926507	0.999999999523301
B2M	Gastrointestinal neuroendocrine	0	0	0	0	0	0.0	0.0	0.0	0.0	0.86791325242145	0.9586166863582808	0.984941075536362	1.0	0.926941995001763	0.98813773676151	0.999566651462553	0.999886040917377	0.999999999523301
TAPBP	Gastrointestinal neuroendocrine	0	0	0	0	0	0.0	0.0	0.0	0.0	0.762565043529517	0.932417154348452	0.951978812614894	1.0	0.926941995001763	0.98813773676151	0.999566651462553	0.998828070021196	0.999999999523301
TAP2	Pancreas carcinoma	0	0	0	0	0	0.0	0.0	0.0	0.0	0.568554578285033	0.85656674010022	0.836830548937414	1.0	0.861285659612442	0.980209991495895	0.997956903539544	0.985898253722128	0.9999999995751728
RFX5	Pancreas carcinoma	0	0	0	0	0	0.0	0.0	0.0	0.0	0.571004566125673	0.851510425489154	0.837592521738147	1.0	0.861285659612442	0.980209991495895	0.997956903539544	0.986033639940346	0.9999999995751728
IFNGR1	Pancreas carcinoma	0	0	0	0	0	0.0	0.0	0.0	0.0	0.6152832802149361	0.8740048544711759	0.8707542430682471	1.0	0.861285659612442	0.980209991495895	0.997956903539544	0.9912627091795212	0.9999999995751728
CD58	Pancreas carcinoma	0	0	0	0	0	0.0	0.0	0.0	0.0	0.731224423610085	0.9091852809174992	0.93670218682388	1.0	0.861285659612442	0.980209991495895	0.997956903539544	0.997953034317811	0.9999999995751728
TAPBP	Pancreas carcinoma	0	0	0	0	0	0.0	0.0	0.0	0.0	0.658979875108177	0.9013497906609632	0.9004592862751959	1.0	0.861285659612442	0.980209991495895	0.997956903539544	0.994872737559717	0.9999999995751728
IFNGR2	Pancreas carcinoma	0	0	0	0	0	0.0	0.0	0.0	0.0	0.70121340895174	0.893957662982971	0.920993671997217	1.0	0.861285659612442	0.980209991495895	0.997956903539544	0.996793397765146	0.9999999995751728
APLNR	Pancreas carcinoma	0	0	0	0	0	0.0	0.0	0.0	0.0	0.455967543361292	0.8979000391377759	0.7516534744955861	1.0	0.861285659612442	0.980209991495895	0.997956903539544	0.966235407994485	0.9999999995751728
B2M	Pancreas carcinoma	0	0	0	0	0	0.0	0.0	0.0	0.0	0.8350659176801201	0.947843398746269	0.97647946459455	1.0	0.869515903193122	0.980209991495895	0.997956903539544	0.9997211976830408	0.9999999995751728
HLA-A	Pancreas carcinoma	0	0	0	0	0	0.0	0.0	0.0	0.0	0.643657168981519	0.9017098976145108	0.8919120037780508	1.0	0.861285659612442	0.980209991495895	0.997956903539544	0.993935857237027	0.9999999995751728
JAK2	Pancreas carcinoma	0	0	0	0	0	0.0	0.0	0.0	0.0	0.438103600486145	0.762416204918126	0.709988703238382	1.0	0.861285659612442	0.980209991495895	0.997956903539544	0.9531642502309632	0.9999999995751728
IRF2	Pancreas carcinoma	0	0	0	0	0	0.0	0.0	0.0	0.0	0.642838589907196	0.888634171638386	0.889561330326473	1.0	0.861285659612442	0.980209991495895	0.997956903539544	0.9936638684915492	0.9999999995751728
HLA-B	Pancreas carcinoma	0	1	0	0	0	10.0470425364899	0.0	0.0	0.0	0.106779938264208	0.909592733406406	0.2701673457691761	1.0	0.861285659612442	0.980209991495895	0.997956903539544	0.6237390559374849	0.9999999995751728
CALR	Pancreas carcinoma	0	1	0	0	0	8.96584678780949	0.0	0.0	0.0	0.121055580178028	0.8874036723348829	0.29690455040114	1.0	0.861285659612442	0.980209991495895	0.997956903539544	0.657448979272158	0.9999999995751728
STAT1	Pancreas carcinoma	0	1	0	0	0	5.24519890135817	0.0	0.0	0.0	0.216541508131747	0.8166523062915909	0.450919876812588	1.0	0.861285659612442	0.980209991495895	0.997956903539544	0.8100620524597929	0.9999999995751728
TAP1	Pancreas carcinoma	1	1	0	0	0	4.10402989488334	0.0	0.0	0.0	0.274328375049517	0.8447541549314621	0.538071052929028	1.0	0.861285659612442	0.980209991495895	0.997956903539544	0.8715484755111921	0.9999999995751728
NLRC5	Pancreas carcinoma	0	0	0	0	0	0.0	0.0	0.0	0.0	0.319026489326757	0.7517755275330742	0.5828704855560639	1.0	0.861285659612442	0.980209991495895	0.997956903539544	0.8974983017557729	0.9999999995751728
CIITA	Pancreas carcinoma	0	0	0	0	0	0.0	0.0	0.0	0.0	0.413510503957754	0.818126562527712	0.698839010022718	1.0	0.861285659612442	0.980209991495895	0.997956903539544	0.949257401405242	0.9999999995751728
HLA-C	Pancreas carcinoma	0	1	0	0	0	9.66861079911667	0.0	0.0	0.0	0.111401248252945	0.90658966989513	0.27922243743380604	1.0	0.861285659612442	0.980209991495895	0.997956903539544	0.635439498120072	0.9999999995751728
JAK1	Pancreas carcinoma	0	0	0	0	1	0.0	0.0	0.0	17.6799820863345	0.434298926047962	0.794939356011578	0.7142248002537471	0.0524336254814128	0.861285659612442	0.980209991495895	0.997956903539544	0.16046184888547302	0.9999999995751728
CIITA	Gastrointestinal stromal tumor	0	1	0	0	0	17.0794975755535	0.0	0.0	0.0	0.0674205818412789	0.918828939897995	0.18628924949326706	1.0	0.947011354507272	0.989883640662845	0.9997519947908408	0.499339895926623	0.999999999582759
HLA-C	Gastrointestinal stromal tumor	1	1	0	0	0	37.4365217797833	0.0	0.0	0.0	0.0256566031744432	0.943690926657204	0.0826685870561626	1.0	0.947011354507272	0.989883640662845	0.9997519947908408	0.288754396634003	0.999999999582759
CD58	Gastrointestinal stromal tumor	0	0	0	0	0	0.0	0.0	0.0	0.0	0.8490602222023541	0.9472875061766792	0.9799323403226292	1.0	0.947011354507272	0.989883640662845	0.9997519947908408	0.999797283926828	0.999999999582759
NLRC5	Gastrointestinal stromal tumor	0	0	0	0	0	0.0	0.0	0.0	0.0	0.62798457573615	0.8721887000080791	0.8785817440942421	1.0	0.947011354507272	0.989883640662845	0.9997519947908408	0.992310923010924	0.999999999582759
JAK2	Gastrointestinal stromal tumor	0	0	0	0	0	0.0	0.0	0.0	0.0	0.6948799650021021	0.883289220248187	0.916487942049703	1.0	0.947011354507272	0.989883640662845	0.9997519947908408	0.996411527074495	0.999999999582759
JAK1	Gastrointestinal stromal tumor	0	0	0	0	0	0.0	0.0	0.0	0.0	0.739031783654139	0.9094804372729158	0.940130266416675	1.0	0.947011354507272	0.989883640662845	0.9997519947908408	0.9981709307562968	0.999999999582759
APLNR	Gastrointestinal stromal tumor	0	0	0	0	0	0.0	0.0	0.0	0.0	0.76541315530087	0.948467261783299	0.954519060265156	1.0	0.947011354507272	0.989883640662845	0.9997519947908408	0.998949695787873	0.999999999582759
IFNGR1	Gastrointestinal stromal tumor	0	0	0	0	0	0.0	0.0	0.0	0.0	0.785205510142631	0.926711938514122	0.9595655528432528	1.0	0.947011354507272	0.989883640662845	0.9997519947908408	0.9991712814208208	0.999999999582759
STAT1	Gastrointestinal stromal tumor	0	0	0	0	0	0.0	0.0	0.0	0.0	0.7958800238709309	0.9192818966404128	0.962242404778866	1.0	0.947011354507272	0.989883640662845	0.9997519947908408	0.999278037264312	0.999999999582759
IFNGR2	Gastrointestinal stromal tumor	0	0	0	0	0	0.0	0.0	0.0	0.0	0.8471001282870569	0.943841523836411	0.979177187350272	1.0	0.947011354507272	0.989883640662845	0.9997519947908408	0.999781684612615	0.999999999582759
B2M	Gastrointestinal stromal tumor	0	0	0	0	0	0.0	0.0	0.0	0.0	0.9162570043980268	0.972200980851838	0.993885405345013	1.0	0.947011354507272	0.989883640662845	0.9997519947908408	0.999981267646833	0.999999999582759
HLA-B	Gastrointestinal stromal tumor	0	0	0	0	0	0.0	0.0	0.0	0.0	0.8568961148433492	0.956383766408446	0.982416800464435	1.0	0.947011354507272	0.989883640662845	0.9997519947908408	0.999844501466802	0.999999999582759
TAP2	Gastrointestinal stromal tumor	0	0	0	0	0	0.0	0.0	0.0	0.0	0.7966169505832851	0.9340192163993692	0.964090848835877	1.0	0.947011354507272	0.989883640662845	0.9997519947908408	0.9993474075337808	0.999999999582759
TAP1	Gastrointestinal stromal tumor	0	0	0	0	0	0.0	0.0	0.0	0.0	0.798858648337486	0.9389340778940328	0.9652728974959608	1.0	0.947011354507272	0.989883640662845	0.9997519947908408	0.999389910409776	0.999999999582759
TAPBP	Gastrointestinal stromal tumor	0	0	0	0	0	0.0	0.0	0.0	0.0	0.819132396353346	0.947049453000614	0.9720839114560252	1.0	0.947011354507272	0.989883640662845	0.9997519947908408	0.99960666865447	0.999999999582759
CALR	Gastrointestinal stromal tumor	0	0	0	0	0	0.0	0.0	0.0	0.0	0.8230247225161679	0.941889263525288	0.972750643268077	1.0	0.947011354507272	0.989883640662845	0.9997519947908408	0.999625317335628	0.999999999582759
RFX5	Gastrointestinal stromal tumor	0	0	0	0	0	0.0	0.0	0.0	0.0	0.827266766935855	0.9433261407136128	0.974045070372374	1.0	0.947011354507272	0.989883640662845	0.9997519947908408	0.9996602182707852	0.999999999582759
IRF2	Gastrointestinal stromal tumor	0	0	0	0	0	0.0	0.0	0.0	0.0	0.8310354308210799	0.945480502617648	0.975241741978607	1.0	0.947011354507272	0.989883640662845	0.9997519947908408	0.9996909531953432	0.999999999582759
HLA-A	Gastrointestinal stromal tumor	0	0	0	0	0	0.0	0.0	0.0	0.0	0.84158044956285	0.950495691820465	0.9783593668991092	1.0	0.947011354507272	0.989883640662845	0.9997519947908408	0.99976413386924	0.999999999582759
JAK2	Pancreas neuroendocrine	0	1	0	0	0	5.15854423651183	0.0	0.0	0.0	0.209268713869453	0.808425381226687	0.439929977067508	1.0	0.881085958728711	0.981175112609072	0.99773279487275	0.801173949872825	0.999999999626952
CIITA	Pancreas neuroendocrine	0	1	0	0	0	4.29879276067826	0.0	0.0	0.0	0.254509625727023	0.827883628347552	0.508905029674073	1.0	0.881085958728711	0.981175112609072	0.99773279487275	0.852667253566442	0.999999999626952
NLRC5	Pancreas neuroendocrine	0	0	0	0	0	0.0	0.0	0.0	0.0	0.38611577243813	0.745563397448216	0.653572422913156	1.0	0.881085958728711	0.981175112609072	0.99773279487275	0.931538035074756	0.999999999626952
TAP1	Pancreas neuroendocrine	1	0	0	0	0	0.0	0.0	0.0	0.0	0.5502903748080711	0.850114426179932	0.8221451952081179	1.0	0.881085958728711	0.981175112609072	0.99773279487275	0.98315268218637	0.999999999626952
STAT1	Pancreas neuroendocrine	0	0	0	0	0	0.0	0.0	0.0	0.0	0.584778042107005	0.79989452417405	0.8346913976880741	1.0	0.881085958728711	0.981175112609072	0.99773279487275	0.985514462399716	0.999999999626952
APLNR	Pancreas neuroendocrine	2	0	0	0	0	0.0	0.0	0.0	0.0	0.599457273411283	0.903431951541688	0.8648923379690899	1.0	0.881085958728711	0.981175112609072	0.99773279487275	0.9904316723539772	0.999999999626952
CD58	Pancreas neuroendocrine	0	0	0	0	0	0.0	0.0	0.0	0.0	0.772172254414108	0.9130268558418148	0.953284507079277	1.0	0.881085958728711	0.981175112609072	0.99773279487275	0.998891431501186	0.999999999626952
RFX5	Pancreas neuroendocrine	0	0	0	0	0	0.0	0.0	0.0	0.0	0.619573494339573	0.8834139697873851	0.874777233005932	1.0	0.881085958728711	0.981175112609072	0.99773279487275	0.991810193799883	0.999999999626952
TAPBP	Pancreas neuroendocrine	0	0	0	0	0	0.0	0.0	0.0	0.0	0.653569690379324	0.8847281477875191	0.8948814083214559	1.0	0.881085958728711	0.981175112609072	0.99773279487275	0.9942705834157072	0.999999999626952
CALR	Pancreas neuroendocrine	0	0	0	0	0	0.0	0.0	0.0	0.0	0.671590470666253	0.869413421760367	0.901942609001678	1.0	0.881085958728711	0.981175112609072	0.99773279487275	0.995027043368449	0.999999999626952
IFNGR1	Pancreas neuroendocrine	0	0	0	0	0	0.0	0.0	0.0	0.0	0.666147582839384	0.8893865320757399	0.902482105428244	1.0	0.881085958728711	0.981175112609072	0.99773279487275	0.9950825604490492	0.999999999626952
HLA-A	Pancreas neuroendocrine	0	0	0	0	0	0.0	0.0	0.0	0.0	0.691906692068271	0.884098264571677	0.91483312168067	1.0	0.881085958728711	0.981175112609072	0.99773279487275	0.99626572131929	0.999999999626952
HLA-B	Pancreas neuroendocrine	0	0	0	0	0	0.0	0.0	0.0	0.0	0.6976328900990711	0.891880410226067	0.918874842889427	1.0	0.881085958728711	0.981175112609072	0.99773279487275	0.9966165745012728	0.999999999626952
HLA-C	Pancreas neuroendocrine	0	0	0	0	0	0.0	0.0	0.0	0.0	0.698152283413098	0.8922872612406642	0.91918832404489	1.0	0.881085958728711	0.981175112609072	0.99773279487275	0.996643043218325	0.999999999626952
IRF2	Pancreas neuroendocrine	0	0	0	0	0	0.0	0.0	0.0	0.0	0.7054822443245301	0.8917132541729019	0.922579127104928	1.0	0.881085958728711	0.981175112609072	0.99773279487275	0.9969225202039048	0.999999999626952
IFNGR2	Pancreas neuroendocrine	0	0	0	0	0	0.0	0.0	0.0	0.0	0.722707729020708	0.882339212436875	0.9288530251928092	1.0	0.881085958728711	0.981175112609072	0.99773279487275	0.997406800003433	0.999999999626952
B2M	Pancreas neuroendocrine	0	0	0	0	0	0.0	0.0	0.0	0.0	0.8316594839071271	0.946523121176716	0.975470367307573	1.0	0.881085958728711	0.981175112609072	0.99773279487275	0.9996966580129172	0.999999999626952
TAP2	Pancreas neuroendocrine	0	0	0	0	0	0.0	0.0	0.0	0.0	0.611532106057243	0.860159296446271	0.865721854358557	1.0	0.881085958728711	0.981175112609072	0.99773279487275	0.990551679194201	0.999999999626952
JAK1	Pancreas neuroendocrine	1	0	0	0	0	0.0	0.0	0.0	0.0	0.480424523045628	0.787814091381716	0.7527659917272641	1.0	0.881085958728711	0.981175112609072	0.99773279487275	0.966552186356456	0.999999999626952
APLNR	Cervix carcinoma	0	0	0	0	0	0.0	0.0	0.0	0.0	0.5952991891928628	0.91216683241838	0.863249537154717	1.0	0.82636874064732	0.969191568463068	0.9929935761460258	0.990191658234205	0.99999999971631
TAP2	Cervix carcinoma	0	0	0	0	0	0.0	0.0	0.0	0.0	0.4798457669547551	0.811909214980913	0.758003198166091	1.0	0.82636874064732	0.969191568463068	0.9929935761460258	0.968021381266729	0.99999999971631
IFNGR2	Cervix carcinoma	0	0	0	0	0	0.0	0.0	0.0	0.0	0.62720788465193	0.8547880588564591	0.8742057375263409	1.0	0.82636874064732	0.969191568463068	0.9929935761460258	0.991733548975757	0.99999999971631
JAK1	Cervix carcinoma	0	1	0	0	0	2.10494281203978	0.0	0.0	0.0	0.523291499326245	0.762939305076603	0.777272027516976	1.0	0.82636874064732	0.969191568463068	0.9929935761460258	0.9731172885241568	0.99999999971631
CIITA	Cervix carcinoma	0	1	0	0	0	2.26682303755006	0.0	0.0	0.0	0.486859684779304	0.7871893906620709	0.7553725058162041	1.0	0.82636874064732	0.969191568463068	0.9929935761460258	0.96728793118358	0.99999999971631
RFX5	Cervix carcinoma	0	0	0	0	0	0.0	0.0	0.0	0.0	0.477508263636178	0.8087571327335741	0.7552757920595509	1.0	0.82636874064732	0.969191568463068	0.9929935761460258	0.9672607925020732	0.99999999971631
TAP1	Cervix carcinoma	0	0	0	0	0	0.0	0.0	0.0	0.0	0.405372806827288	0.794198417394318	0.6846977522410911	1.0	0.82636874064732	0.969191568463068	0.9929935761460258	0.94404604386047	0.99999999971631
JAK2	Cervix carcinoma	0	0	0	0	0	0.0	0.0	0.0	0.0	0.323092039730232	0.7083049345537171	0.5745723876881321	1.0	0.82636874064732	0.969191568463068	0.9929935761460258	0.892959718573778	0.99999999971631
STAT1	Cervix carcinoma	1	0	0	0	0	0.0	0.0	0.0	0.0	0.41284979732794896	0.7460236119946579	0.6798665155354581	1.0	0.82636874064732	0.969191568463068	0.9929935761460258	0.9421989939000012	0.99999999971631
CALR	Cervix carcinoma	0	1	0	0	0	5.0234987530167015	0.0	0.0	0.0	0.212856770352132	0.8525655722092008	0.451639420375288	1.0	0.82636874064732	0.969191568463068	0.9929935761460258	0.81063457037256	0.99999999971631
TAPBP	Cervix carcinoma	0	1	0	0	0	5.49184219382887	0.0	0.0	0.0	0.193217046089677	0.8452423344198909	0.420051227087271	1.0	0.82636874064732	0.969191568463068	0.9929935761460258	0.7843946748393349	0.99999999971631
IFNGR1	Cervix carcinoma	0	0	1	0	0	0.0	45.646396593531286	45.646396593531286	0.0	0.518097221431322	0.0182394780816806	0.0487843684535014	1.0	0.82636874064732	0.969191568463068	0.9929935761460258	0.19613000818231505	0.99999999971631
IRF2	Cervix carcinoma	0	2	0	0	0	13.7138491277766	0.0	0.0	0.0	0.0115498378389235	0.863041224777098	0.0404555316438827	1.0	0.82636874064732	0.969191568463068	0.9929935761460258	0.170218748718072	0.99999999971631
B2M	Cervix carcinoma	0	2	0	0	1	32.235468723642995	0.0	0.0	71.2579247893714	0.0019550700686678	0.91237768159686	0.00820421434068419	0.0138767846007013	0.82636874064732	0.969191568463068	0.9929935761460258	0.00114766246997711	0.99999999971631
CD58	Cervix carcinoma	0	1	2	0	0	10.308910706659802	157.433333925538	157.433333925538	0.0	0.0963725925215171	6.99333408390457e-05	0.000111061199622342	1.0	0.82636874064732	0.352789295017775	0.43027999729989497	0.00112232108527921	0.99999999971631
NLRC5	Cervix carcinoma	0	0	0	0	0	0.0	0.0	0.0	0.0	0.26646110979396803	0.7236779671289	0.508957197471409	1.0	0.82636874064732	0.969191568463068	0.9929935761460258	0.852702489919571	0.99999999971631
HLA-C	Cervix carcinoma	0	0	0	0	0	0.0	0.0	0.0	0.0	0.522204692517938	0.8525831368910579	0.801231275679991	1.0	0.82636874064732	0.969191568463068	0.9929935761460258	0.978788645240109	0.99999999971631
HLA-C	Glioblastoma multiforme	0	0	0	0	0	0.0	0.0	0.0	0.0	0.74521434800385	0.9431209021646352	0.946210385245068	1.0	0.91038876970684	0.98847905500615	0.9993022301264	0.998526679256576	0.999999999721858
TAP1	Glioblastoma multiforme	0	0	0	0	0	0.0	0.0	0.0	0.0	0.6856286915702471	0.915604435494966	0.916343893205287	1.0	0.91038876970684	0.98847905500615	0.9993022301264	0.996398953776894	0.999999999721858
RFX5	Glioblastoma multiforme	1	0	0	0	0	0.0	0.0	0.0	0.0	0.7004095752838839	0.897298894891242	0.921106969161656	1.0	0.91038876970684	0.98847905500615	0.9993022301264	0.996802715392829	0.999999999721858
IFNGR1	Glioblastoma multiforme	0	0	0	0	0	0.0	0.0	0.0	0.0	0.7135307279399599	0.9122536614192708	0.929323496035935	1.0	0.91038876970684	0.98847905500615	0.9993022301264	0.997441403862856	0.999999999721858
JAK1	Glioblastoma multiforme	0	1	0	0	0	5.68321680655563	0.0	0.0	0.0	0.206475467433245	0.8539945229376851	0.440373192882168	1.0	0.91038876970684	0.98847905500615	0.9993022301264	0.801537668789192	0.999999999721858
TAPBP	Glioblastoma multiforme	0	0	0	0	0	0.0	0.0	0.0	0.0	0.7624445326224731	0.9385982215598512	0.952564414225378	1.0	0.91038876970684	0.98847905500615	0.9993022301264	0.998856708863522	0.999999999721858
APLNR	Glioblastoma multiforme	1	1	0	0	0	7.76107498777287	0.0	0.0	0.0	0.14147316735338	0.943413571986258	0.338221393112359	1.0	0.91038876970684	0.98847905500615	0.9993022301264	0.704871846317682	0.999999999721858
IFNGR2	Glioblastoma multiforme	0	0	0	0	0	0.0	0.0	0.0	0.0	0.7682857075058721	0.923383070276154	0.9531861618706752	1.0	0.91038876970684	0.98847905500615	0.9993022301264	0.998886721408324	0.999999999721858
STAT1	Glioblastoma multiforme	0	0	0	0	0	0.0	0.0	0.0	0.0	0.6425118772635899	0.870631047281605	0.8865306030093559	1.0	0.91038876970684	0.98847905500615	0.9993022301264	0.993304023392697	0.999999999721858
HLA-B	Glioblastoma multiforme	0	0	0	0	0	0.0	0.0	0.0	0.0	0.760378285184851	0.9472309669231932	0.952507299852827	1.0	0.91038876970684	0.98847905500615	0.9993022301264	0.998853931532791	0.999999999721858
B2M	Glioblastoma multiforme	0	0	0	0	0	0.0	0.0	0.0	0.0	0.887496017818615	0.962223818378962	0.988937139441832	1.0	0.9130209337778392	0.98847905500615	0.9993022301264	0.999938579643404	0.999999999721858
CD58	Glioblastoma multiforme	0	0	0	0	0	0.0	0.0	0.0	0.0	0.801950720697252	0.938402475534858	0.9661803032408192	1.0	0.91038876970684	0.98847905500615	0.9993022301264	0.9994215557713572	0.999999999721858
TAP2	Glioblastoma multiforme	0	1	0	0	0	11.326918108243802	0.0	0.0	0.0	0.0977329938415847	0.900482668768948	0.251164130004959	1.0	0.91038876970684	0.98847905500615	0.9993022301264	0.598184710941359	0.999999999721858
CALR	Glioblastoma multiforme	1	1	0	0	0	15.582242133698498	0.0	0.0	0.0	0.0654318036708856	0.9235136434059208	0.182164250460474	1.0	0.91038876970684	0.98847905500615	0.9993022301264	0.492362011123838	0.999999999721858
HLA-A	Glioblastoma multiforme	0	1	0	0	0	17.0943181655412	0.0	0.0	0.0	0.061954651553335	0.939799154553476	0.17446414412319902	1.0	0.91038876970684	0.98847905500615	0.9993022301264	0.479084826797062	0.999999999721858
IRF2	Glioblastoma multiforme	0	2	0	0	0	33.253724428631	0.0	0.0	0.0	0.00278815934047627	0.926645939778804	0.0113558038113681	1.0	0.91038876970684	0.98847905500615	0.9993022301264	0.062207392126296	0.999999999721858
CIITA	Glioblastoma multiforme	0	1	0	0	0	5.57536802834147	0.0	0.0	0.0	0.210709172459216	0.8786275994095941	0.45000116977908095	1.0	0.91038876970684	0.98847905500615	0.9993022301264	0.8093293973740759	0.999999999721858
NLRC5	Glioblastoma multiforme	0	1	0	0	0	3.00734879774804	0.0	0.0	0.0	0.395810166728106	0.824699393838624	0.676490846380402	1.0	0.91038876970684	0.98847905500615	0.9993022301264	0.940888067917223	0.999999999721858
JAK2	Glioblastoma multiforme	0	0	0	0	0	0.0	0.0	0.0	0.0	0.613629835543613	0.8391202586612299	0.863250765167685	1.0	0.91038876970684	0.98847905500615	0.9993022301264	0.9901918388144548	0.999999999721858
TAPBP	Gallbladder cancer	0	1	0	0	0	31.527583804525598	0.0	0.0	0.0	0.0291129674208033	0.9445705599883052	0.0922341905567743	1.0	0.9320374003099507	0.990560541386991	0.999739419548669	0.312067409628982	0.999999999925302
B2M	Gallbladder cancer	0	0	0	0	0	0.0	0.0	0.0	0.0	0.897673403680695	0.969249164260563	0.9910297646757008	1.0	0.9320374003099507	0.990560541386991	0.999739419548669	0.999959646598126	0.999999999925302
HLA-B	Gallbladder cancer	0	0	0	0	0	0.0	0.0	0.0	0.0	0.826756625402662	0.95485592121616	0.974779604560987	1.0	0.9320374003099507	0.990560541386991	0.999739419548669	0.99967925794358	0.999999999925302
CD58	Gallbladder cancer	0	0	0	0	0	0.0	0.0	0.0	0.0	0.819771185202875	0.941943960898946	0.971813770021087	1.0	0.9320374003099507	0.990560541386991	0.999739419548669	0.999598982560078	0.999999999925302
HLA-C	Gallbladder cancer	0	1	0	0	0	31.6096785263329	0.0	0.0	0.0	0.0290285426419756	0.947347457317516	0.0920306155003732	1.0	0.9320374003099507	0.990560541386991	0.999739419548669	0.31158197904879303	0.999999999925302
IFNGR2	Gallbladder cancer	0	0	0	0	0	0.0	0.0	0.0	0.0	0.81002802487291	0.9343052066157528	0.968247125023187	1.0	0.9320374003099507	0.990560541386991	0.999739419548669	0.999490455323348	0.999999999925302
CALR	Gallbladder cancer	0	0	0	0	0	0.0	0.0	0.0	0.0	0.785244032068037	0.939190255440963	0.960779421152154	1.0	0.9320374003099507	0.990560541386991	0.999739419548669	0.999220615946181	0.999999999925302
IRF2	Gallbladder cancer	0	0	0	0	0	0.0	0.0	0.0	0.0	0.769822822970217	0.930978138228139	0.9545428542017907	1.0	0.9320374003099507	0.990560541386991	0.999739419548669	0.998950803043555	0.999999999925302
RFX5	Gallbladder cancer	0	0	0	0	0	0.0	0.0	0.0	0.0	0.7473366325338209	0.9190310532940792	0.9445983783031898	1.0	0.9320374003099507	0.990560541386991	0.999739419548669	0.9984361769199772	0.999999999925302
IFNGR1	Gallbladder cancer	0	0	0	0	0	0.0	0.0	0.0	0.0	0.7206456345589979	0.914750698535402	0.932784036156269	1.0	0.9320374003099507	0.990560541386991	0.999739419548669	0.9976886207935508	0.999999999925302
STAT1	Gallbladder cancer	0	0	0	0	0	0.0	0.0	0.0	0.0	0.7106888232701499	0.8925880014520741	0.9251816316207868	1.0	0.9320374003099507	0.990560541386991	0.999739419548669	0.99712856830933	0.999999999925302
JAK1	Gallbladder cancer	0	0	0	0	0	0.0	0.0	0.0	0.0	0.6341785506135611	0.883103099892063	0.8836057619508689	1.0	0.9320374003099507	0.990560541386991	0.999739419548669	0.99294692647789	0.999999999925302
CIITA	Gallbladder cancer	0	0	0	0	0	0.0	0.0	0.0	0.0	0.627452103204543	0.896179166817493	0.8815733864688321	1.0	0.9320374003099507	0.990560541386991	0.999739419548669	0.992693092503582	0.999999999925302
JAK2	Gallbladder cancer	0	0	0	0	0	0.0	0.0	0.0	0.0	0.620220302384895	0.857239712342136	0.870664252402484	1.0	0.9320374003099507	0.990560541386991	0.999739419548669	0.991250250226285	0.999999999925302
APLNR	Gallbladder cancer	1	0	0	0	0	0.0	0.0	0.0	0.0	0.582944734569805	0.9254167539974548	0.856409432686328	1.0	0.9320374003099507	0.990560541386991	0.999739419548669	0.989158639530726	0.999999999925302
NLRC5	Gallbladder cancer	0	0	0	0	0	0.0	0.0	0.0	0.0	0.5587441766494139	0.862266188506975	0.830773277063515	1.0	0.9320374003099507	0.990560541386991	0.999739419548669	0.984797274184512	0.999999999925302
TAP1	Gallbladder cancer	0	1	0	0	0	22.9773481050757	0.0	0.0	0.0	0.0414598231541757	0.934421339393748	0.124593310584567	1.0	0.9320374003099507	0.990560541386991	0.999739419548669	0.38408384354118297	0.999999999925302
HLA-A	Gallbladder cancer	0	0	0	0	0	0.0	0.0	0.0	0.0	0.7968253726070021	0.945424196474317	0.9651545494036928	1.0	0.9320374003099507	0.990560541386991	0.999739419548669	0.9993857202094448	0.999999999925302
TAP2	Gallbladder cancer	0	0	0	0	1	0.0	0.0	0.0	67.3073719898452	0.770190352626622	0.928733009142696	0.954441924557394	0.0145882903659886	0.9320374003099507	0.990560541386991	0.999739419548669	0.0734357584746939	0.999999999925302
B2M	Lung neuroendocrine	0	0	0	0	0	0.0	0.0	0.0	0.0	0.9472943915023928	0.983766041410338	0.997611079298009	1.0	0.967506114567237	0.9934910815844592	0.999920997192506	0.9999971442539828	0.999999999940761
STAT1	Lung neuroendocrine	0	0	1	0	0	0.0	234.420079196499	234.420079196499	0.0	0.8130077725828029	0.00333763223187777	0.0129824748345074	1.0	0.967506114567237	0.9934910815844592	0.999920997192506	0.0693803567692322	0.999999999940761
TAPBP	Lung neuroendocrine	0	0	0	0	0	0.0	0.0	0.0	0.0	0.8866546782977021	0.9665017107009258	0.989023338832468	1.0	0.967506114567237	0.9934910815844592	0.999920997192506	0.9999395348126908	0.999999999940761
JAK1	Lung neuroendocrine	0	1	0	0	0	23.451532281917	0.0	0.0	0.0	0.0425990623494268	0.919376604857061	0.127145790187132	1.0	0.967506114567237	0.9934910815844592	0.999920997192506	0.38937392479520905	0.999999999940761
NLRC5	Lung neuroendocrine	0	0	0	0	0	0.0	0.0	0.0	0.0	0.6726669003694311	0.884965462894012	0.9053837663156328	1.0	0.967506114567237	0.9934910815844592	0.999920997192506	0.9953756297559172	0.999999999940761
CIITA	Lung neuroendocrine	0	0	0	0	0	0.0	0.0	0.0	0.0	0.777264476944437	0.9303532822778148	0.9571655330154252	1.0	0.967506114567237	0.9934910815844592	0.999920997192506	0.999069217538544	0.999999999940761
JAK2	Lung neuroendocrine	0	0	0	0	0	0.0	0.0	0.0	0.0	0.789621492782865	0.9219428288595658	0.960469055172796	1.0	0.967506114567237	0.9934910815844592	0.999920997192506	0.99920814793582	0.999999999940761
TAP1	Lung neuroendocrine	0	0	0	0	0	0.0	0.0	0.0	0.0	0.807290373025505	0.942578276085466	0.9681998580068272	1.0	0.967506114567237	0.9934910815844592	0.999920997192506	0.999488928960842	0.999999999940761
RFX5	Lung neuroendocrine	0	0	0	0	0	0.0	0.0	0.0	0.0	0.81759051627468	0.942745784979076	0.971266976027494	1.0	0.967506114567237	0.9934910815844592	0.999920997192506	0.9995831952686428	0.999999999940761
CD58	Lung neuroendocrine	0	0	0	0	0	0.0	0.0	0.0	0.0	0.9031738863260308	0.9663762951689008	0.9917483322825228	1.0	0.967506114567237	0.9934910815844592	0.999920997192506	0.9999658609589592	0.999999999940761
TAP2	Lung neuroendocrine	0	0	0	0	0	0.0	0.0	0.0	0.0	0.840063219114187	0.949424965373328	0.97788654921383	1.0	0.967506114567237	0.9934910815844592	0.999920997192506	0.999753675188093	0.999999999940761
APLNR	Lung neuroendocrine	0	0	0	0	0	0.0	0.0	0.0	0.0	0.848701769328696	0.968740953857114	0.9812180501014908	1.0	0.967506114567237	0.9934910815844592	0.999920997192506	0.999822504432014	0.999999999940761
IRF2	Lung neuroendocrine	0	0	0	0	0	0.0	0.0	0.0	0.0	0.8691388234257209	0.9571383741111752	0.985102914174871	1.0	0.967506114567237	0.9934910815844592	0.999920997192506	0.9998884832743408	0.999999999940761
HLA-B	Lung neuroendocrine	0	0	0	0	0	0.0	0.0	0.0	0.0	0.873877805115532	0.9596317104406608	0.986222035539864	1.0	0.967506114567237	0.9934910815844592	0.999920997192506	0.999904644902462	0.999999999940761
HLA-A	Lung neuroendocrine	0	0	0	0	0	0.0	0.0	0.0	0.0	0.879824788382291	0.9611557010438608	0.987468457943561	1.0	0.967506114567237	0.9934910815844592	0.999920997192506	0.9999211501648628	0.999999999940761
HLA-C	Lung neuroendocrine	0	0	0	0	0	0.0	0.0	0.0	0.0	0.88123539761987	0.96197295663788	0.987782375850818	1.0	0.967506114567237	0.9934910815844592	0.999920997192506	0.99992505900473	0.999999999940761
CALR	Lung neuroendocrine	0	0	0	0	0	0.0	0.0	0.0	0.0	0.883761142530428	0.957347904861343	0.987960536858942	1.0	0.967506114567237	0.9934910815844592	0.999920997192506	0.9999272330493442	0.999999999940761
IFNGR1	Lung neuroendocrine	0	0	0	0	0	0.0	0.0	0.0	0.0	0.8425907444683499	0.94904303732024	0.978489345621859	1.0	0.967506114567237	0.9934910815844592	0.999920997192506	0.999766968939364	0.999999999940761
IFNGR2	Lung neuroendocrine	0	0	0	0	0	0.0	0.0	0.0	0.0	0.891723327207101	0.962574227636763	0.989691271201368	1.0	0.967506114567237	0.9934910815844592	0.999920997192506	0.9999466815237308	0.999999999940761
TAPBP	Diffuse large B-cell lymphoma	0	0	0	0	0	0.0	0.0	0.0	0.0	0.86154660637207	0.962129083700403	0.983841140428757	1.0	0.9712734389321308	0.9955271970290248	0.9999474149936348	0.999868736688262	0.99999999998318
IFNGR2	Diffuse large B-cell lymphoma	0	0	0	0	0	0.0	0.0	0.0	0.0	0.891923847739783	0.9638540233177242	0.989820099173894	1.0	0.9712734389321308	0.9955271970290248	0.9999474149936348	0.999948008084644	0.99999999998318
IRF2	Diffuse large B-cell lymphoma	0	0	0	0	0	0.0	0.0	0.0	0.0	0.8889055894005291	0.967244897596734	0.989477904145248	1.0	0.9712734389321308	0.9955271970290248	0.9999474149936348	0.999944447563343	0.99999999998318
TAP2	Diffuse large B-cell lymphoma	0	0	0	0	0	0.0	0.0	0.0	0.0	0.8820300687322981	0.965551292670172	0.988154551814306	1.0	0.9712734389321308	0.9955271970290248	0.9999474149936348	0.9999295640112308	0.99999999998318
RFX5	Diffuse large B-cell lymphoma	0	0	0	0	0	0.0	0.0	0.0	0.0	0.8815366654656259	0.965426774856756	0.9880564166791108	1.0	0.9712734389321308	0.9955271970290248	0.9999474149936348	0.99992838974368	0.99999999998318
IFNGR1	Diffuse large B-cell lymphoma	0	0	0	0	0	0.0	0.0	0.0	0.0	0.876933961237658	0.965254414165699	0.987173895275757	1.0	0.9712734389321308	0.9955271970290248	0.9999474149936348	0.999917391577833	0.99999999998318
STAT1	Diffuse large B-cell lymphoma	0	0	0	0	0	0.0	0.0	0.0	0.0	0.872543238493917	0.955820302217082	0.985751326435501	1.0	0.9712734389321308	0.9955271970290248	0.9999474149936348	0.999898002047484	0.99999999998318
HLA-A	Diffuse large B-cell lymphoma	0	0	1	0	0	0.0	1071.60520187883	1071.60520187883	0.0	0.872155321610641	0.00127460881172248	0.00531553022015074	1.0	0.9712734389321308	0.57117787400446	0.9999474149936348	0.0331536132044391	0.99999999998318
HLA-C	Diffuse large B-cell lymphoma	0	1	0	0	0	94.4191100125963	0.0	0.0	0.0	0.0180552413263161	0.969546852766782	0.0609315093037808	1.0	0.9712734389321308	0.9955271970290248	0.9999474149936348	0.231418167482978	0.99999999998318
NLRC5	Diffuse large B-cell lymphoma	0	1	0	0	0	21.435028442579398	0.0	0.0	0.0	0.0900998288329525	0.927865425167026	0.234632182481199	1.0	0.9712734389321308	0.9955271970290248	0.9999474149936348	0.5747869445264399	0.99999999998318
JAK2	Diffuse large B-cell lymphoma	0	0	0	0	0	0.0	0.0	0.0	0.0	0.774792314920295	0.922242900268071	0.9558062294430558	1.0	0.9712734389321308	0.9955271970290248	0.9999474149936348	0.999008743026232	0.99999999998318
APLNR	Diffuse large B-cell lymphoma	0	0	0	0	0	0.0	0.0	0.0	0.0	0.788499855152537	0.962880928991276	0.963710197559972	1.0	0.9712734389321308	0.9955271970290248	0.9999474149936348	0.999333412056796	0.99999999998318
CALR	Diffuse large B-cell lymphoma	0	0	0	0	0	0.0	0.0	0.0	0.0	0.863240811631177	0.9625610443312852	0.984231914494116	1.0	0.9712734389321308	0.9955271970290248	0.9999474149936348	0.999875025129166	0.99999999998318
JAK1	Diffuse large B-cell lymphoma	0	0	0	0	0	0.0	0.0	0.0	0.0	0.821544992874856	0.945569717238816	0.972762718191052	1.0	0.9712734389321308	0.9955271970290248	0.9999474149936348	0.9996256508606892	0.99999999998318
TAP1	Diffuse large B-cell lymphoma	0	0	0	0	0	0.0	0.0	0.0	0.0	0.853974251258384	0.960131705749965	0.982032313809021	1.0	0.9712734389321308	0.9955271970290248	0.9999474149936348	0.9998376055717958	0.99999999998318
CIITA	Diffuse large B-cell lymphoma	0	1	0	0	0	27.6558644326931	0.0	0.0	0.0	0.0687534230013663	0.944046872397226	0.189275697760614	1.0	0.9712734389321308	0.9955271970290248	0.9999474149936348	0.504334675643898	0.99999999998318
APLNR	Liposarcoma	0	0	0	0	0	0.0	0.0	0.0	0.0	0.813962739968393	0.9610443561351792	0.9715331809118792	1.0	0.96576340461231	0.9939854017748828	0.9999617083508372	0.999590919701544	0.999999999988285
IRF2	Liposarcoma	0	0	0	0	0	0.0	0.0	0.0	0.0	0.8337487436934158	0.948104868027311	0.976142850534347	1.0	0.96576340461231	0.9939854017748828	0.9999617083508372	0.999713127717977	0.999999999988285
STAT1	Liposarcoma	0	0	0	0	0	0.0	0.0	0.0	0.0	0.7963486553305671	0.920659660355904	0.9624609002838728	1.0	0.96576340461231	0.9939854017748828	0.9999617083508372	0.999286422106683	0.999999999988285
TAP2	Liposarcoma	0	0	0	0	0	0.0	0.0	0.0	0.0	0.8399500203157891	0.948804196205508	0.9777954673295172	1.0	0.96576340461231	0.9939854017748828	0.9999617083508372	0.9997516342078552	0.999999999988285
JAK1	Liposarcoma	0	0	0	0	0	0.0	0.0	0.0	0.0	0.7384089033019692	0.913580102921693	0.940208393082753	1.0	0.96576340461231	0.9939854017748828	0.9999617083508372	0.998175750803008	0.999999999988285
RFX5	Liposarcoma	0	0	0	0	0	0.0	0.0	0.0	0.0	0.835465129827442	0.9481229281452372	0.976592499239842	1.0	0.96576340461231	0.9939854017748828	0.9999617083508372	0.9997238815417208	0.999999999988285
IFNGR1	Liposarcoma	0	0	0	0	0	0.0	0.0	0.0	0.0	0.7857600101640101	0.93806207434129	0.960825662030639	1.0	0.96576340461231	0.9939854017748828	0.9999617083508372	0.999222464950735	0.999999999988285
CIITA	Liposarcoma	0	0	0	0	0	0.0	0.0	0.0	0.0	0.697405031433336	0.910289811052376	0.921326919513068	1.0	0.96576340461231	0.9939854017748828	0.9999617083508372	0.996820764457039	0.999999999988285
HLA-B	Liposarcoma	0	0	0	0	0	0.0	0.0	0.0	0.0	0.9043791797510592	0.971314883820404	0.9921685362764008	1.0	0.96576340461231	0.9939854017748828	0.9999617083508372	0.999969253720034	0.999999999988285
TAP1	Liposarcoma	0	0	0	0	0	0.0	0.0	0.0	0.0	0.866617589493455	0.959989229280933	0.984754366565184	1.0	0.96576340461231	0.9939854017748828	0.9999617083508372	0.999883190198282	0.999999999988285
IFNGR2	Liposarcoma	0	0	0	0	0	0.0	0.0	0.0	0.0	0.876220666131279	0.955261382873704	0.986388929129679	1.0	0.96576340461231	0.9939854017748828	0.9999617083508372	0.9999069462238308	0.999999999988285
TAPBP	Liposarcoma	0	0	0	0	0	0.0	0.0	0.0	0.0	0.892729005086411	0.968252313146786	0.990164146880504	1.0	0.96576340461231	0.9939854017748828	0.9999617083508372	0.999951468618816	0.999999999988285
CALR	Liposarcoma	0	0	0	0	0	0.0	0.0	0.0	0.0	0.8934378061201379	0.966311028781314	0.9901845432177828	1.0	0.96576340461231	0.9939854017748828	0.9999617083508372	0.9999516700172528	0.999999999988285
HLA-A	Liposarcoma	0	0	0	0	0	0.0	0.0	0.0	0.0	0.893775743240951	0.967733626658653	0.990314196955949	1.0	0.96576340461231	0.9939854017748828	0.9999617083508372	0.999952940426724	0.999999999988285
HLA-C	Liposarcoma	0	0	0	0	0	0.0	0.0	0.0	0.0	0.898545880298307	0.969515539616837	0.9911809596551828	1.0	0.96576340461231	0.9939854017748828	0.9999617083508372	0.999960997439425	0.999999999988285
NLRC5	Liposarcoma	0	0	0	0	0	0.0	0.0	0.0	0.0	0.661558619990644	0.889972230266216	0.8999763511173778	1.0	0.96576340461231	0.9939854017748828	0.9999617083508372	0.9948219721228678	0.999999999988285
B2M	Liposarcoma	0	0	0	0	0	0.0	0.0	0.0	0.0	0.9410234809173372	0.982036292537298	0.997014197430786	1.0	0.96576340461231	0.9939854017748828	0.9999617083508372	0.99999553804846	0.999999999988285
CD58	Liposarcoma	0	0	0	0	0	0.0	0.0	0.0	0.0	0.86669417534096	0.95927790088532	0.984725971577828	1.0	0.96576340461231	0.9939854017748828	0.9999617083508372	0.9998827535554892	0.999999999988285
JAK2	Liposarcoma	0	0	0	0	1	0.0	0.0	0.0	83.23908880529221	0.7251950925686841	0.9003824841828442	0.932748724676203	0.0117942110521077	0.96576340461231	0.9939854017748828	0.9999617083508372	0.0606131291559068	0.999999999988285
APLNR	Colorectum carcinoma	2	4	0	0	1	0.827502378953871	0.0	0.0	1.55740303909566	0.7565878462247092	0.615874123812379	0.8471471184392529	0.437008166397469	0.9731502188540728	0.8527777390128269	0.94738698172652	0.7380822821100691	0.999999999997885
IFNGR2	Colorectum carcinoma	0	1	0	0	0	0.8924341815958481	0.0	0.0	0.0	0.915311007451106	0.622038571567798	0.88230518191355	1.0	0.99156457548333	0.8527777390128269	0.94738698172652	0.992785029496816	0.999999999997885
TAP2	Colorectum carcinoma	0	2	0	0	0	0.9212260280874428	0.0	0.0	0.0	0.919991346221358	0.544162532494131	0.830456267223498	1.0	0.992075343706052	0.8527777390128269	0.94738698172652	0.984738440591705	0.999999999997885
JAK2	Colorectum carcinoma	1	4	0	1	0	0.701730451341386	1.31027563263043	1.31027563263043	0.0	0.57051129987714	0.807415804113404	0.792822201140643	1.0	0.950609505804284	0.862365610645676	0.94738698172652	0.976880864287488	0.999999999997885
CIITA	Colorectum carcinoma	11	14	0	0	0	1.1739292154290302	0.0	0.0	0.0	0.659096735005972	0.21007012113714	0.387524401381145	1.0	0.96259430537665	0.8527777390128269	0.94738698172652	0.754888411901334	0.999999999997885
IRF2	Colorectum carcinoma	1	0	1	0	2	0.0	6.32870674700557	6.32870674700557	5.37126094418619	0.0674948714362056	0.16734245964632094	0.058690060115467	0.0638224689748342	0.87555216134314	0.8527777390128269	0.94738698172652	0.0246737244883896	0.999999999997885
HLA-C	Colorectum carcinoma	0	3	0	0	3	2.25998826681844	0.0	0.0	6.16637392368417	0.27808526323436794	0.691633854025919	0.503703794448064	0.0228950237806528	0.8851235091081691	0.8527777390128269	0.94738698172652	0.0629964283679674	0.999999999997885
JAK1	Colorectum carcinoma	2	10	1	0	5	1.8655621359549	1.93451819493078	1.93451819493078	3.89428773555332	0.19119271928591894	0.5682316412035501	0.40328454421684296	0.031108196103141	0.87555216134314	0.8527777390128269	0.94738698172652	0.0674744340367818	0.999999999997885
CD58	Colorectum carcinoma	1	1	0	0	2	0.875625588248025	0.0	0.0	7.4366376566347085	0.899801461565604	0.6331494262728521	0.8870047817412791	0.0370353175940926	0.9900015158446128	0.8527777390128269	0.94738698172652	0.145060866969046	0.999999999997885
RFX5	Colorectum carcinoma	0	4	0	0	2	1.87864893163027	0.0	0.0	2.44096587217098	0.346342184863021	0.5228751452358379	0.497766066704623	0.203814978494072	0.9022422037404008	0.8527777390128269	0.94738698172652	0.333591784271495	0.999999999997885
TAPBP	Colorectum carcinoma	2	1	0	1	1	0.476466606349185	6.738363989535189	6.738363989535189	1.5652208851619598	0.4437650679030179	0.154930132185657	0.24401047327132105	0.4355544474153271	0.920557351389391	0.8527777390128269	0.94738698172652	0.344525211327043	0.999999999997885
TAP1	Colorectum carcinoma	1	5	0	0	2	1.89900318545786	0.0	0.0	2.09020497811494	0.289250708216792	0.5439263308265411	0.452306999227153	0.247604962850847	0.8851235091081691	0.8527777390128269	0.94738698172652	0.3571823947870311	0.999999999997885
IFNGR1	Colorectum carcinoma	0	3	0	0	1	1.51653572897648	0.0	0.0	2.1572814775903897	0.56899809616491	0.547275099839331	0.691918779209997	0.347487920756434	0.950609505804284	0.8527777390128269	0.94738698172652	0.583126072035039	0.999999999997885
CALR	Colorectum carcinoma	0	1	1	0	0	0.667529271824429	8.51625571153108	8.51625571153108	0.0	0.696244523177022	0.122047440115682	0.260974264343637	1.0	0.968086535605828	0.8527777390128269	0.94738698172652	0.611549731203182	0.999999999997885
NLRC5	Colorectum carcinoma	4	5	0	1	1	0.553797970115236	1.33309455963275	1.33309455963275	0.519399608968576	0.271276213474509	0.792303335918776	0.487612151360952	0.7641458361227951	0.883945354443354	0.8577060359903079	0.94738698172652	0.740455991640116	0.999999999997885
STAT1	Colorectum carcinoma	0	5	2	0	0	1.82245128639351	5.9823063108557	5.9823063108557	0.0	0.334233808980894	0.0651855845993047	0.151638858931616	1.0	0.8990439408393991	0.8527777390128269	0.94738698172652	0.437668189331013	0.999999999997885

## Sheet: dndscv results pcawg
gene_name	cancer_type	n_syn	n_mis	n_non	n_spl	n_ind	wmis_cv	wnon_cv	wspl_cv	wind_cv	pmis_cv	ptrunc_cv	pallsubs_cv	pind_cv	qmis_cv	qtrunc_cv	qallsubs_cv	pglobal_cv	qglobal_cv
B2M	Diffuse large B-cell lymphoma	0	11	5	1	5	61.6183633738945	371.500360404138	371.500360404138	108.02841948234699	1.7115295847247597e-09	1.14390719119228e-11	1.50990331349021e-14	1.0292108576661802e-05	4.912334412386451e-06	7.660746459414719e-08	7.58386686783297e-11	0.0	0.0
B2M	pancancer	1	17	6	1	7	14.9781071240659	65.8206715848607	65.8206715848607	33.929852701283004	2.65270028165787e-11	1.52034052014471e-10	0.0	2.5357727180915494e-08	4.09964625836833e-08	2.34962779924827e-07	0.0	0.0	0.0
HLA-A	pancancer	3	5	7	2	5	1.40345888248123	25.3538738993634	25.3538738993634	9.3782694467126	0.533629491576646	1.98983696186872e-09	1.42946587899928e-08	0.000592321784073537	0.9736949245352792	2.49861340005653e-06	1.02569282053481e-05	2.24332774578784e-10	1.5541619910559798e-07
HLA-B	pancancer	1	13	2	2	7	4.697558065039621	15.2645580674125	15.2645580674125	13.513120330344698	0.00027461883563406603	0.000290679011480832	1.10588029174075e-05	9.40560658118091e-06	0.11034734053448	0.13581469813166	0.00453433488599252	2.49494858106658e-09	1.39238922061691e-06
CD58	Diffuse large B-cell lymphoma	0	0	2	2	1	0.0	258.961580004085	258.961580004085	65.68208817513761	0.593607333566047	3.16167806380108e-08	1.18890391309634e-07	0.0146393058676918	0.8036403466654741	9.07446771140392e-05	0.00014928917823761598	3.68442585330087e-08	5.28741427276198e-05
HLA-B	Diffuse large B-cell lymphoma	0	5	2	1	1	22.4754290228743	177.71499986876896	177.71499986876896	31.913488990511603	0.000133723361915861	2.17498246568582e-06	4.68694064892361e-07	0.0289692693477935	0.0746287795625432	0.00397250661073579	0.000470826622887621	2.59535969382441e-07	0.000274438797940138
CD58	pancancer	0	3	3	2	3	1.3019473783717	18.968152260664606	18.968152260664606	9.08614433089588	0.6981240838863051	2.32181559736144e-05	0.00012612954875346202	0.00633489895979706	0.983954629280012	0.0150476119892222	0.0444573467369439	1.2017135984754304e-05	0.0034990765082565
HLA-A	Upper respiratory tract cancer	0	0	2	0	1	0.0	130.684774647381	130.684774647381	85.19879032258059	0.573133818679453	0.000105555524286038	0.00044459740107383205	0.0116047741396472	0.8163638076943721	0.48622203754363	0.7443671987478628	6.7974135177562e-05	0.12415166816839998
IRF2	pancancer	0	7	4	1	0	2.41208951482565	16.5222580553056	16.5222580553056	0.0	0.0897477320642983	4.515157131446121e-05	0.00014669167397996	1.0	0.8866709844758759	0.0266805946846718	0.0491197070321895	0.00144156513702043	0.226269415374042
HLA-A	Diffuse large B-cell lymphoma	2	2	2	0	1	3.55545541054827	42.9976340970992	42.9976340970992	29.935802371003604	0.231828506407937	0.00208004195923583	0.007450475171508541	0.0307323438560734	0.8036403466654741	0.9219543033326278	0.997908568387998	0.0021481828579647	0.591221120539298
HLA-A	Non small cell lung cancer	0	0	0	2	1	0.0	53.303936179349	53.303936179349	27.6158811111557	0.4248295272056021	0.000809370282648603	0.00231435843006633	0.0353201104803221	0.789430377333662	0.924403263369682	0.9517471769543	0.0008511061468136071	0.854978679781609
STAT1	Breast cancer	0	0	0	0	0	0.0	0.0	0.0	0.0	0.3166471919129881	0.70054200928856	0.564126903630799	1.0	0.7663653841316199	0.947089384643738	0.9649698304370748	0.887076043064774	0.999999904870234
JAK2	Breast cancer	0	3	1	0	0	3.91413639858225	10.469250439750802	10.469250439750802	0.0	0.0664182555161292	0.0927765473602056	0.0514720977006472	1.0	0.7663653841316199	0.947089384643738	0.9649698304370748	0.204175163152472	0.999999904870234
TAP2	Breast cancer	0	0	0	0	1	0.0	0.0	0.0	21.5547275741748	0.351612473205174	0.761050064488937	0.619708705615428	0.0444883040005008	0.7663653841316199	0.947089384643738	0.9649698304370748	0.126573859201046	0.999999904870234
NLRC5	Breast cancer	1	1	0	0	1	0.8134699358760279	0.0	0.0	8.32923812015257	0.8372865222183481	0.62072007414984	0.8678973109624	0.108061635088857	0.860588505545037	0.947089384643738	0.9649698304370748	0.315754001003666	0.999999904870234
RFX5	Breast cancer	0	2	0	0	0	4.7524184211617895	0.0	0.0	0.0	0.0889283789311525	0.7699349546585591	0.22430645887697	1.0	0.7663653841316199	0.947089384643738	0.9649698304370748	0.55958675328932	0.999999904870234
CIITA	Breast cancer	1	0	0	0	0	0.0	0.0	0.0	0.0	0.207904711043095	0.707117455529354	0.42332712166999	1.0	0.7663653841316199	0.947089384643738	0.9649698304370748	0.7872233747742521	0.999999904870234
CD58	Breast cancer	0	0	0	0	0	0.0	0.0	0.0	0.0	0.573352116305455	0.8464619181117159	0.8377227842891021	1.0	0.7663653841316199	0.947089384643738	0.9649698304370748	0.986056715403051	0.999999904870234
TAP1	Breast cancer	1	1	0	0	0	1.7651536858561598	0.0	0.0	0.0	0.6125363924924431	0.751132812487495	0.8352120166783928	1.0	0.7663653841316199	0.947089384643738	0.9649698304370748	0.9856083723860708	0.999999904870234
IFNGR2	Breast cancer	0	0	0	0	0	0.0	0.0	0.0	0.0	0.496313073112495	0.807703771423077	0.7706728240701529	1.0	0.7663653841316199	0.947089384643738	0.9649698304370748	0.971426427017482	0.999999904870234
JAK1	Breast cancer	0	0	0	0	0	0.0	0.0	0.0	0.0	0.21204524090761495	0.688237204914357	0.425522731538466	1.0	0.7663653841316199	0.947089384643738	0.9649698304370748	0.789105059099828	0.999999904870234
HLA-B	Breast cancer	0	0	0	0	0	0.0	0.0	0.0	0.0	0.458024661590179	0.8245761533167081	0.7412626042076591	1.0	0.7663653841316199	0.947089384643738	0.9649698304370748	0.963196868687814	0.999999904870234
HLA-A	Breast cancer	0	0	0	0	0	0.0	0.0	0.0	0.0	0.459215319521248	0.8175900123319251	0.7408657379562341	1.0	0.7663653841316199	0.947089384643738	0.9649698304370748	0.963077940544703	0.999999904870234
HLA-C	Breast cancer	0	0	0	0	0	0.0	0.0	0.0	0.0	0.456077685405573	0.822249822178363	0.7390117860724491	1.0	0.7663653841316199	0.947089384643738	0.9649698304370748	0.962519552277427	0.999999904870234
TAPBP	Breast cancer	0	0	0	0	0	0.0	0.0	0.0	0.0	0.418425843104735	0.803782633125452	0.699459376500761	1.0	0.7663653841316199	0.947089384643738	0.9649698304370748	0.949479425080087	0.999999904870234
IFNGR1	Breast cancer	0	0	0	0	0	0.0	0.0	0.0	0.0	0.412496642684111	0.796642356697942	0.6920231328428599	1.0	0.7663653841316199	0.947089384643738	0.9649698304370748	0.946781688184665	0.999999904870234
CALR	Breast cancer	1	0	0	0	0	0.0	0.0	0.0	0.0	0.409091540793377	0.7981082000916759	0.688917427430246	1.0	0.7663653841316199	0.947089384643738	0.9649698304370748	0.94563138710326	0.999999904870234
APLNR	Breast cancer	0	1	0	0	0	4.02158910734763	0.0	0.0	0.0	0.265866353192342	0.8791559548401301	0.531951372017764	1.0	0.7663653841316199	0.947089384643738	0.9649698304370748	0.867720780173334	0.999999904870234
IRF2	Breast cancer	0	0	0	0	0	0.0	0.0	0.0	0.0	0.480455082258334	0.8251701551503241	0.761213746668461	1.0	0.7663653841316199	0.947089384643738	0.9649698304370748	0.9689041308580372	0.999999904870234
B2M	Breast cancer	0	2	0	0	0	21.674752214863897	0.0	0.0	0.0	0.0041472989031669	0.8931223481039229	0.0162533702491082	1.0	0.7663653841316199	0.947089384643738	0.9649698304370748	0.0832083974548126	0.999999904870234
IFNGR1	Upper respiratory tract cancer	0	0	0	0	0	0.0	0.0	0.0	0.0	0.531669725819206	0.840462444711147	0.8062708801457471	1.0	0.8163638076943721	0.9620101159512048	0.986629032917492	0.979889634022949	0.999999906634398
NLRC5	Upper respiratory tract cancer	0	1	0	0	0	1.5487104410043502	0.0	0.0	0.0	0.697646937197682	0.719358159925037	0.8668638299131609	1.0	0.8163638076943721	0.9620101159512048	0.986629032917492	0.9907155896235952	0.999999906634398
APLNR	Upper respiratory tract cancer	0	0	0	0	0	0.0	0.0	0.0	0.0	0.597528574264798	0.908441377241932	0.864278641471235	1.0	0.8163638076943721	0.9620101159512048	0.986629032917492	0.990342376377222	0.999999906634398
IRF2	Upper respiratory tract cancer	0	0	0	0	0	0.0	0.0	0.0	0.0	0.590538254504675	0.8641864907099359	0.8529118388078621	1.0	0.8163638076943721	0.9620101159512048	0.986629032917492	0.988609337152053	0.999999906634398
CALR	Upper respiratory tract cancer	0	0	0	0	0	0.0	0.0	0.0	0.0	0.543959026344454	0.851857832851579	0.8178002788484978	1.0	0.8163638076943721	0.9620101159512048	0.986629032917492	0.9822902799128292	0.999999906634398
TAPBP	Upper respiratory tract cancer	0	0	0	0	0	0.0	0.0	0.0	0.0	0.5372458465903139	0.848586375541116	0.812126041645534	1.0	0.8163638076943721	0.9620101159512048	0.986629032917492	0.981129249335573	0.999999906634398
TAP2	Upper respiratory tract cancer	0	0	0	0	0	0.0	0.0	0.0	0.0	0.480699898212861	0.8170573884831741	0.759939665907013	1.0	0.8163638076943721	0.9620101159512048	0.986629032917492	0.9685554424402372	0.999999906634398
JAK2	Upper respiratory tract cancer	0	0	0	0	0	0.0	0.0	0.0	0.0	0.350475315042788	0.7375751465668342	0.613351044343833	1.0	0.8163638076943721	0.9620101159512048	0.986629032917492	0.913167977502582	0.999999906634398
RFX5	Upper respiratory tract cancer	0	1	0	0	0	4.11356748855272	0.0	0.0	0.0	0.26498844361392104	0.8210553424354591	0.522381590358488	1.0	0.8163638076943721	0.9620101159512048	0.986629032917492	0.861593702508676	0.999999906634398
HLA-C	Upper respiratory tract cancer	0	1	0	0	0	6.0779230332782985	0.0	0.0	0.0	0.173813930964861	0.864566604539775	0.390231897759141	1.0	0.8163638076943721	0.9620101159512048	0.986629032917492	0.7574456185245151	0.999999906634398
JAK1	Upper respiratory tract cancer	0	1	0	1	0	2.14358302507521	21.5288027442075	21.5288027442075	0.0	0.515571833897529	0.0425041220733087	0.109298269736183	1.0	0.8163638076943721	0.9620101159512048	0.986629032917492	0.351249085771737	0.999999906634398
CD58	Upper respiratory tract cancer	0	0	0	0	0	0.0	0.0	0.0	0.0	0.667022192777056	0.88184274589959	0.9017102846438398	1.0	0.8163638076943721	0.9620101159512048	0.986629032917492	0.9950030365515592	0.999999906634398
STAT1	Upper respiratory tract cancer	0	0	1	0	0	0.0	22.9567285730577	22.9567285730577	0.0	0.4463560181364051	0.039553424813642	0.0866803752688762	1.0	0.8163638076943721	0.9620101159512048	0.986629032917492	0.298659640359847	0.999999906634398
IFNGR2	Upper respiratory tract cancer	0	0	1	0	0	0.0	56.670516718814106	56.670516718814106	0.0	0.6071839169192679	0.0144225891761213	0.0431789738056882	1.0	0.8163638076943721	0.9620101159512048	0.986629032917492	0.17886465102873395	0.999999906634398
CIITA	Upper respiratory tract cancer	0	2	1	0	0	4.60706278196994	26.851539718154697	26.851539718154697	0.0	0.101243015660135	0.0331870411164398	0.0317506708503018	1.0	0.8163638076943721	0.9620101159512048	0.986629032917492	0.141285450412427	0.999999906634398
B2M	Upper respiratory tract cancer	0	2	0	0	0	37.7007546049288	0.0	0.0	0.0	0.0014370988685475901	0.918736036757845	0.00618676478059943	1.0	0.8163638076943721	0.9620101159512048	0.986629032917492	0.0376485856357184	0.999999906634398
HLA-B	Upper respiratory tract cancer	1	1	0	0	1	5.45054772231294	0.0	0.0	87.3111570247933	0.194480210648506	0.8570385702406479	0.423400159306233	0.0113271069951712	0.8163638076943721	0.9620101159512048	0.986629032917492	0.0304059708695044	0.999999906634398
TAP1	Upper respiratory tract cancer	0	0	1	0	0	0.0	36.1910777574151	36.1910777574151	0.0	0.441997578681366	0.0237695247549022	0.0555895199547426	1.0	0.8163638076943721	0.9620101159512048	0.986629032917492	0.21622992368764	0.999999906634398
TAP1	Urothelial cancer	0	0	0	0	0	0.0	0.0	0.0	0.0	0.461713034871831	0.8234137877557759	0.7440821522330971	1.0	0.826110483864693	0.965760788600022	0.988924514102482	0.9640356866969608	0.999999973987484
IFNGR2	Urothelial cancer	0	1	0	0	0	8.09116759050801	0.0	0.0	0.0	0.120557044698013	0.858737890740423	0.294872326303198	1.0	0.826110483864693	0.965760788600022	0.988924514102482	0.654974188061702	0.999999973987484
STAT1	Urothelial cancer	0	0	0	0	0	0.0	0.0	0.0	0.0	0.455224600229285	0.7810199761129559	0.728198826441229	1.0	0.826110483864693	0.965760788600022	0.988924514102482	0.9591697711581728	0.999999973987484
JAK2	Urothelial cancer	0	1	0	0	0	2.35634302520057	0.0	0.0	0.0	0.456288231254933	0.7502767461464879	0.719751031827682	1.0	0.826110483864693	0.965760788600022	0.988924514102482	0.956441098112507	0.999999973987484
CIITA	Urothelial cancer	0	0	0	0	0	0.0	0.0	0.0	0.0	0.3734555839078521	0.7952245741894491	0.650886536402006	1.0	0.826110483864693	0.965760788600022	0.988924514102482	0.930390195896791	0.999999973987484
JAK1	Urothelial cancer	0	0	0	0	0	0.0	0.0	0.0	0.0	0.348352386496128	0.77551403604184	0.6188145430277501	1.0	0.826110483864693	0.965760788600022	0.988924514102482	0.915814371675356	0.999999973987484
NLRC5	Urothelial cancer	0	2	0	0	0	3.28423209496396	0.0	0.0	0.0	0.16495543239718	0.730464734035631	0.358638746634964	1.0	0.826110483864693	0.965760788600022	0.988924514102482	0.726401146036916	0.999999973987484
RFX5	Urothelial cancer	1	0	0	0	0	0.0	0.0	0.0	0.0	0.4981344380869221	0.825726579545109	0.7760313377256559	1.0	0.826110483864693	0.965760788600022	0.988924514102482	0.972803687528884	0.999999973987484
B2M	Urothelial cancer	0	1	0	0	0	20.1002578404842	0.0	0.0	0.0	0.0434192664955171	0.920827172375148	0.12943764670725902	1.0	0.826110483864693	0.965760788600022	0.988924514102482	0.394080164737562	0.999999973987484
CD58	Urothelial cancer	0	0	0	0	0	0.0	0.0	0.0	0.0	0.680367103016731	0.884373866351623	0.9090011398693648	1.0	0.826110483864693	0.965760788600022	0.988924514102482	0.995727966741866	0.999999973987484
APLNR	Urothelial cancer	0	0	0	0	0	0.0	0.0	0.0	0.0	0.6177465563948239	0.9134966835170392	0.877739091303522	1.0	0.826110483864693	0.965760788600022	0.988924514102482	0.992201440477206	0.999999973987484
IRF2	Urothelial cancer	0	0	0	0	0	0.0	0.0	0.0	0.0	0.604706564367361	0.871975126861261	0.8633632073148281	1.0	0.826110483864693	0.965760788600022	0.988924514102482	0.990208366115806	0.999999973987484
HLA-A	Urothelial cancer	0	0	0	0	0	0.0	0.0	0.0	0.0	0.59504158116806	0.870022122448564	0.8567485152601451	1.0	0.826110483864693	0.965760788600022	0.988924514102482	0.989211132485735	0.999999973987484
HLA-B	Urothelial cancer	0	0	0	0	0	0.0	0.0	0.0	0.0	0.5928287362742579	0.874997496040485	0.856154321105596	1.0	0.826110483864693	0.965760788600022	0.988924514102482	0.9891190575236908	0.999999973987484
HLA-C	Urothelial cancer	1	0	0	0	0	0.0	0.0	0.0	0.0	0.5861017478288609	0.8728936641105358	0.8513015957809359	1.0	0.826110483864693	0.965760788600022	0.988924514102482	0.9883516279745992	0.999999973987484
TAPBP	Urothelial cancer	0	0	0	0	0	0.0	0.0	0.0	0.0	0.558911535752433	0.8536039119275409	0.828822574149947	1.0	0.826110483864693	0.965760788600022	0.988924514102482	0.984433325102224	0.999999973987484
CALR	Urothelial cancer	0	0	0	0	0	0.0	0.0	0.0	0.0	0.554000313139542	0.8608800559554709	0.8266360118393951	1.0	0.826110483864693	0.965760788600022	0.988924514102482	0.984019913057022	0.999999973987484
IFNGR1	Urothelial cancer	0	0	0	0	0	0.0	0.0	0.0	0.0	0.542516182767125	0.8459838615563909	0.815276428763181	1.0	0.826110483864693	0.965760788600022	0.988924514102482	0.9817787414539948	0.999999973987484
TAP2	Urothelial cancer	0	0	0	0	0	0.0	0.0	0.0	0.0	0.5008726205780829	0.8253623434978171	0.778214935778771	1.0	0.826110483864693	0.965760788600022	0.988924514102482	0.9733542966111172	0.999999973987484
RFX5	Hepatocellular carcinoma	0	0	0	0	1	0.0	0.0	0.0	16.0111597642413	0.476280812869835	0.8294094866130529	0.758501071866476	0.0578240623620289	0.8187782658642709	0.969223218795019	0.991667844173426	0.180998157053161	0.999999984077183
JAK1	Hepatocellular carcinoma	0	0	0	0	0	0.0	0.0	0.0	0.0	0.307785231707058	0.7380108168016909	0.5634605228748879	1.0	0.8187782658642709	0.969223218795019	0.991667844173426	0.886694162304605	0.999999984077183
STAT1	Hepatocellular carcinoma	0	1	0	0	0	2.93405293637271	0.0	0.0	0.0	0.3711203148333661	0.7594645095402349	0.6380560194012801	1.0	0.8187782658642709	0.969223218795019	0.991667844173426	0.924753216828336	0.999999984077183
APLNR	Hepatocellular carcinoma	0	0	0	0	0	0.0	0.0	0.0	0.0	0.451289527520868	0.869327281078763	0.743101504384996	1.0	0.8187782658642709	0.969223218795019	0.991667844173426	0.9637451569401568	0.999999984077183
TAPBP	Hepatocellular carcinoma	0	0	0	0	0	0.0	0.0	0.0	0.0	0.568536834287953	0.869652327472049	0.8387419096014741	1.0	0.8187782658642709	0.969223218795019	0.991667844173426	0.98623655027082	0.999999984077183
TAP2	Hepatocellular carcinoma	0	0	0	0	0	0.0	0.0	0.0	0.0	0.488294110017125	0.8297735409461551	0.768898673928922	1.0	0.8187782658642709	0.969223218795019	0.991667844173426	0.9709622325691032	0.999999984077183
CALR	Hepatocellular carcinoma	0	0	0	0	0	0.0	0.0	0.0	0.0	0.553051822904542	0.841277241663297	0.822258615136956	1.0	0.8187782658642709	0.969223218795019	0.991667844173426	0.983174886325101	0.999999984077183
NLRC5	Hepatocellular carcinoma	1	2	0	0	0	2.3282102656489503	0.0	0.0	0.0	0.315572963544695	0.672003775801401	0.548471614562826	1.0	0.8187782658642709	0.969223218795019	0.991667844173426	0.8778944994781558	0.999999984077183
CD58	Hepatocellular carcinoma	0	0	0	0	0	0.0	0.0	0.0	0.0	0.605304338059935	0.8722806525619671	0.863885976320617	1.0	0.8187782658642709	0.969223218795019	0.991667844173426	0.9902850130019007	0.999999984077183
IFNGR2	Hepatocellular carcinoma	0	0	0	0	0	0.0	0.0	0.0	0.0	0.611497936896373	0.863641460638476	0.866242881830237	1.0	0.8187782658642709	0.969223218795019	0.991667844173426	0.9906266502257242	0.999999984077183
HLA-C	Hepatocellular carcinoma	0	0	0	0	0	0.0	0.0	0.0	0.0	0.611087585849168	0.872556364756913	0.867598951040273	1.0	0.8187782658642709	0.969223218795019	0.991667844173426	0.990820307246908	0.999999984077183
HLA-B	Hepatocellular carcinoma	0	0	0	0	0	0.0	0.0	0.0	0.0	0.612730354512817	0.8743087308653259	0.8689338154772129	1.0	0.8187782658642709	0.969223218795019	0.991667844173426	0.991008865948037	0.999999984077183
IFNGR1	Hepatocellular carcinoma	0	0	0	0	0	0.0	0.0	0.0	0.0	0.4653325048439699	0.8252773960026291	0.747999016924381	1.0	0.8187782658642709	0.969223218795019	0.991667844173426	0.965183235714815	0.999999984077183
JAK2	Hepatocellular carcinoma	0	2	0	0	0	3.0132632557722503	0.0	0.0	0.0	0.205393366113134	0.705264629058125	0.41442279036918	1.0	0.8187782658642709	0.969223218795019	0.991667844173426	0.779474810829588	0.999999984077183
TAP1	Hepatocellular carcinoma	2	1	0	0	0	2.81257556853754	0.0	0.0	0.0	0.386207801784674	0.80293408370993	0.6650069551392839	1.0	0.8187782658642709	0.969223218795019	0.991667844173426	0.936301715926528	0.999999984077183
CIITA	Hepatocellular carcinoma	0	0	0	0	1	0.0	0.0	0.0	16.3958357842799	0.311109724054284	0.7576766810423771	0.572013369338424	0.0565653057982193	0.8187782658642709	0.969223218795019	0.991667844173426	0.143368387364193	0.999999984077183
HLA-A	Hepatocellular carcinoma	0	0	0	0	1	0.0	0.0	0.0	50.085402013010594	0.600699673505951	0.8692786773227601	0.86039801885598	0.019465456046779	0.8187782658642709	0.969223218795019	0.991667844173426	0.0852387141013631	0.999999984077183
B2M	Hepatocellular carcinoma	0	0	1	0	0	0.0	205.670924744319	205.670924744319	0.0	0.740579412018293	0.00339467753414069	0.0129012263023514	1.0	0.8191269459117441	0.969223218795019	0.991667844173426	0.0690271457866178	0.999999984077183
IRF2	Hepatocellular carcinoma	0	0	2	0	0	0.0	115.865124058745	115.865124058745	0.0	0.557268128079553	0.000123759438087179	0.0005168121636931482	1.0	0.8187782658642709	0.497290174121901	0.943933925523548	0.0044279593130383	0.999999984077183
HLA-B	Non small cell lung cancer	0	2	0	0	1	6.2592742467064	0.0	0.0	28.028557475638298	0.0636542218346701	0.788076086706948	0.17055224033535196	0.0348127336736308	0.789430377333662	0.924403263369682	0.9517471769543	0.0363753331167681	0.9999999870209398
CIITA	Non small cell lung cancer	1	2	2	0	0	1.3627251936162998	12.5492994038325	12.5492994038325	0.0	0.715225668288919	0.0152470423161162	0.0526382059289906	1.0	0.828321519609133	0.924403263369682	0.9517471769543	0.207621563860885	0.9999999870209398
TAPBP	Non small cell lung cancer	1	0	1	0	0	0.0	26.27922280539961	26.27922280539961	0.0	0.382753916426621	0.0348342808521334	0.0689202063003479	1.0	0.789430377333662	0.924403263369682	0.9517471769543	0.253268378949552	0.9999999870209398
CD58	Non small cell lung cancer	0	0	1	0	0	0.0	29.2030813481727	29.2030813481727	0.0	0.486527565515464	0.0315772208187987	0.0738804366486724	1.0	0.789430377333662	0.924403263369682	0.9517471769543	0.26636167118056897	0.9999999870209398
TAP1	Non small cell lung cancer	0	0	0	0	0	0.0	0.0	0.0	0.0	0.27210547884525	0.7179792974354	0.516849106444702	1.0	0.789430377333662	0.924403263369682	0.9517471769543	0.8579717447404	0.9999999870209398
NLRC5	Non small cell lung cancer	1	1	0	0	0	0.455168274216415	0.0	0.0	0.0	0.430683728044708	0.4754655431415341	0.590644255925061	1.0	0.789430377333662	0.924403263369682	0.9517471769543	0.901642896726314	0.9999999870209398
B2M	Non small cell lung cancer	0	0	0	0	0	0.0	0.0	0.0	0.0	0.6618870218929179	0.8783910138106892	0.8984579078568741	1.0	0.8026746112352992	0.924403263369682	0.9517471769543	0.994660666575567	0.9999999870209398
IFNGR1	Non small cell lung cancer	0	0	0	0	0	0.0	0.0	0.0	0.0	0.34696665666737897	0.7296489933882829	0.6087636210787429	1.0	0.789430377333662	0.924403263369682	0.9517471769543	0.910908364928742	0.9999999870209398
CALR	Non small cell lung cancer	0	0	0	0	0	0.0	0.0	0.0	0.0	0.4417156622611579	0.7722929398935279	0.7152804150273531	1.0	0.789430377333662	0.924403263369682	0.9517471769543	0.9549570230618992	0.9999999870209398
JAK2	Non small cell lung cancer	0	0	0	0	1	0.0	0.0	0.0	8.19668596782954	0.13252654251078802	0.544500030288308	0.279668632252481	0.112369945125398	0.789430377333662	0.924403263369682	0.9517471769543	0.14016492888692494	0.9999999870209398
IRF2	Non small cell lung cancer	0	0	0	0	0	0.0	0.0	0.0	0.0	0.442554793544216	0.7856743154717309	0.719339789385194	1.0	0.789430377333662	0.924403263369682	0.9517471769543	0.956305743562188	0.9999999870209398
HLA-C	Non small cell lung cancer	0	0	0	0	0	0.0	0.0	0.0	0.0	0.461685351742916	0.8001276742379358	0.7400375931255829	1.0	0.789430377333662	0.924403263369682	0.9517471769543	0.9628290871867908	0.9999999870209398
TAP2	Non small cell lung cancer	0	1	0	0	0	1.98671702874859	0.0	0.0	0.0	0.5649816120511449	0.739491274579505	0.7973356179285541	1.0	0.789430377333662	0.924403263369682	0.9517471769543	0.9779158596076892	0.9999999870209398
IFNGR2	Non small cell lung cancer	0	0	0	0	0	0.0	0.0	0.0	0.0	0.528083195277882	0.812151019655292	0.797687159816217	1.0	0.789430377333662	0.924403263369682	0.9517471769543	0.977995399184046	0.9999999870209398
RFX5	Non small cell lung cancer	0	1	0	0	0	1.9040827091200805	0.0	0.0	0.0	0.587557188146735	0.7308780552999531	0.8089912506954441	1.0	0.789430377333662	0.924403263369682	0.9517471769543	0.980470842278154	0.9999999870209398
JAK1	Non small cell lung cancer	0	1	0	0	0	0.9812775389576908	0.0	0.0	0.0	0.986355761333854	0.604336388821165	0.874322408042843	1.0	0.992530982718545	0.924403263369682	0.9517471769543	0.991749226320546	0.9999999870209398
APLNR	Non small cell lung cancer	1	2	0	0	0	2.02622331398183	0.0	0.0	0.0	0.42137146985756	0.7335069456106559	0.67677241569213	1.0	0.789430377333662	0.924403263369682	0.9517471769543	0.940998056853436	0.9999999870209398
STAT1	Non small cell lung cancer	0	0	1	1	0	0.0	19.143619963353103	19.143619963353103	0.0	0.283189391555197	0.00683856437066299	0.0113815435911918	1.0	0.789430377333662	0.924403263369682	0.9517471769543	0.0623226263880463	0.9999999870209398
B2M	Uterus carcinoma	0	0	0	0	0	0.0	0.0	0.0	0.0	0.80142790348974	0.937442722186358	0.965905714995864	1.0	0.86613166280397	0.975617748419503	0.995731979441141	0.9994120695915152	0.999999989052545
STAT1	Uterus carcinoma	1	1	0	0	0	4.8237372153696905	0.0	0.0	0.0	0.224597476625973	0.806270215131817	0.4626097774093579	1.0	0.86613166280397	0.975617748419503	0.995731979441141	0.8192224212293909	0.999999989052545
CD58	Uterus carcinoma	0	0	0	0	0	0.0	0.0	0.0	0.0	0.746553843334022	0.9058179399542868	0.942555084115476	1.0	0.86613166280397	0.975617748419503	0.995731979441141	0.9983175069159128	0.999999989052545
APLNR	Uterus carcinoma	0	0	0	0	0	0.0	0.0	0.0	0.0	0.672562718480823	0.935143222503128	0.911585784079742	1.0	0.86613166280397	0.975617748419503	0.995731979441141	0.995970893785363	0.999999989052545
IRF2	Uterus carcinoma	0	0	0	0	0	0.0	0.0	0.0	0.0	0.676181935646324	0.8892409172193609	0.907756146958739	1.0	0.86613166280397	0.975617748419503	0.995731979441141	0.99560833032164	0.999999989052545
IFNGR2	Uterus carcinoma	1	0	0	0	0	0.0	0.0	0.0	0.0	0.662801003445773	0.8684221627581559	0.8970890784208501	1.0	0.86613166280397	0.975617748419503	0.995731979441141	0.9945130553297328	0.999999989052545
HLA-A	Uterus carcinoma	0	0	0	0	0	0.0	0.0	0.0	0.0	0.653127804419016	0.896999939081118	0.8965303793585541	1.0	0.86613166280397	0.975617748419503	0.995731979441141	0.994452206534904	0.999999989052545
HLA-B	Uterus carcinoma	0	0	0	0	0	0.0	0.0	0.0	0.0	0.651521268471403	0.8992810478322192	0.8959566940533241	1.0	0.86613166280397	0.975617748419503	0.995731979441141	0.994389363259166	0.999999989052545
IFNGR1	Uterus carcinoma	0	0	0	0	0	0.0	0.0	0.0	0.0	0.64252123779426	0.860610025730024	0.884385814202462	1.0	0.86613166280397	0.975617748419503	0.995731979441141	0.993043109271136	0.999999989052545
TAPBP	Uterus carcinoma	1	0	0	0	0	0.0	0.0	0.0	0.0	0.602557019129736	0.873858138670508	0.862491013959584	1.0	0.86613166280397	0.975617748419503	0.995731979441141	0.990079782928008	0.999999989052545
HLA-C	Uterus carcinoma	0	0	0	0	0	0.0	0.0	0.0	0.0	0.647361376058437	0.8997383515361941	0.893672691916857	1.0	0.86613166280397	0.975617748419503	0.995731979441141	0.994135521772854	0.999999989052545
TAP2	Uterus carcinoma	0	0	0	0	0	0.0	0.0	0.0	0.0	0.57847028664341	0.8627414556818871	0.844587415977845	1.0	0.86613166280397	0.975617748419503	0.995731979441141	0.98724417303681	0.999999989052545
CALR	Uterus carcinoma	3	0	0	0	0	0.0	0.0	0.0	0.0	0.566721162456447	0.855384676346679	0.834936348092604	1.0	0.86613166280397	0.975617748419503	0.995731979441141	0.985558687335302	0.999999989052545
TAP1	Uterus carcinoma	0	0	0	0	0	0.0	0.0	0.0	0.0	0.54190843721662	0.856726047081749	0.817268400812576	1.0	0.86613166280397	0.975617748419503	0.995731979441141	0.9821831264931508	0.999999989052545
CIITA	Uterus carcinoma	0	0	0	0	0	0.0	0.0	0.0	0.0	0.469698828617067	0.8300759347374108	0.7532561141440791	1.0	0.86613166280397	0.975617748419503	0.995731979441141	0.966691222024394	0.999999989052545
JAK2	Uterus carcinoma	0	0	0	0	0	0.0	0.0	0.0	0.0	0.475125380207826	0.782396813117244	0.7471338078972021	1.0	0.86613166280397	0.975617748419503	0.995731979441141	0.964931518559944	0.999999989052545
NLRC5	Uterus carcinoma	0	0	0	0	0	0.0	0.0	0.0	0.0	0.38781390849820896	0.779513701228046	0.663895649516898	1.0	0.86613166280397	0.975617748419503	0.995731979441141	0.9358474210729107	0.999999989052545
JAK1	Uterus carcinoma	0	1	0	0	0	3.6051268377551	0.0	0.0	0.0	0.30869946046831603	0.807039479921827	0.5760740570510071	1.0	0.86613166280397	0.975617748419503	0.995731979441141	0.8937898767680821	0.999999989052545
RFX5	Uterus carcinoma	0	0	0	0	0	0.0	0.0	0.0	0.0	0.6013155955063921	0.844432272769279	0.8561493616859279	1.0	0.86613166280397	0.975617748419503	0.995731979441141	0.989118287288453	0.999999989052545
TAPBP	Pancreas neuroendocrine	0	0	0	0	1	0.0	0.0	0.0	169.207110381875	0.7191939045701441	0.9105813666160992	0.9315307739727908	0.00586319404317768	0.913264343169077	0.9807818492149648	0.9986472599727642	0.0339173687059848	0.999999989806737
TAP1	Pancreas neuroendocrine	0	0	0	0	0	0.0	0.0	0.0	0.0	0.650983844385436	0.8866416230998209	0.8936349867136151	1.0	0.913264343169077	0.9807818492149648	0.9986472599727642	0.994131282321091	0.999999989806737
JAK2	Pancreas neuroendocrine	0	0	0	0	0	0.0	0.0	0.0	0.0	0.61393471111084	0.8481931139146859	0.864600530239808	1.0	0.913264343169077	0.9807818492149648	0.9986472599727642	0.990389267158374	0.999999989806737
CIITA	Pancreas neuroendocrine	0	0	0	0	0	0.0	0.0	0.0	0.0	0.591234786696867	0.862733982381388	0.8529232125471079	1.0	0.913264343169077	0.9807818492149648	0.9986472599727642	0.988611146627794	0.999999989806737
NLRC5	Pancreas neuroendocrine	0	0	0	0	0	0.0	0.0	0.0	0.0	0.50945995221839	0.8200625799919941	0.784056651918382	1.0	0.913264343169077	0.9807818492149648	0.9986472599727642	0.974797250752871	0.999999989806737
JAK1	Pancreas neuroendocrine	0	1	0	0	0	7.29518794530444	0.0	0.0	0.0	0.135839815298137	0.8503699484855831	0.322862858238172	1.0	0.913264343169077	0.9807818492149648	0.9986472599727642	0.6878682412814521	0.999999989806737
CALR	Pancreas neuroendocrine	0	1	0	0	0	19.2257201555765	0.0	0.0	0.0	0.0458427729420109	0.904986215850587	0.13519641698691498	1.0	0.913264343169077	0.9807818492149648	0.9986472599727642	0.405728045941391	0.999999989806737
RFX5	Pancreas neuroendocrine	0	0	0	0	0	0.0	0.0	0.0	0.0	0.700618382266936	0.895139261313386	0.920737974052822	1.0	0.913264343169077	0.9807818492149648	0.9986472599727642	0.9967723177855552	0.999999989806737
B2M	Pancreas neuroendocrine	0	0	0	0	0	0.0	0.0	0.0	0.0	0.8644722634516229	0.953030751813153	0.9838317723804992	1.0	0.913264343169077	0.9807818492149648	0.9986472599727642	0.999868584030308	0.999999989806737
HLA-C	Pancreas neuroendocrine	0	0	0	0	0	0.0	0.0	0.0	0.0	0.7441332670809809	0.914785067287188	0.942727010726317	1.0	0.913264343169077	0.9807818492149648	0.9986472599727642	0.998327662572643	0.999999989806737
HLA-A	Pancreas neuroendocrine	0	0	0	0	0	0.0	0.0	0.0	0.0	0.7458480375817671	0.91479249317957	0.943422853405752	1.0	0.913264343169077	0.9807818492149648	0.9986472599727642	0.9983684456064892	0.999999989806737
HLA-B	Pancreas neuroendocrine	0	0	0	0	0	0.0	0.0	0.0	0.0	0.747248477846687	0.916443380684816	0.944194566320996	1.0	0.913264343169077	0.9807818492149648	0.9986472599727642	0.998413075152753	0.999999989806737
APLNR	Pancreas neuroendocrine	0	0	0	0	0	0.0	0.0	0.0	0.0	0.7557103710409109	0.941741685889084	0.950218233018998	1.0	0.913264343169077	0.9807818492149648	0.9986472599727642	0.9987397984944492	0.999999989806737
IRF2	Pancreas neuroendocrine	0	0	0	0	0	0.0	0.0	0.0	0.0	0.767083846131227	0.918864961416854	0.952137971974269	1.0	0.913264343169077	0.9807818492149648	0.9986472599727642	0.998835889347165	0.999999989806737
IFNGR2	Pancreas neuroendocrine	0	0	0	0	0	0.0	0.0	0.0	0.0	0.772765975356905	0.914042282413535	0.953602361984933	1.0	0.913264343169077	0.9807818492149648	0.9986472599727642	0.998906585292415	0.999999989806737
CD58	Pancreas neuroendocrine	0	0	0	0	0	0.0	0.0	0.0	0.0	0.813841234274047	0.933266319312257	0.969255955806234	1.0	0.913264343169077	0.9807818492149648	0.9986472599727642	0.999522482828968	0.999999989806737
STAT1	Pancreas neuroendocrine	0	0	0	0	0	0.0	0.0	0.0	0.0	0.6784521449860049	0.86565139531274	0.90464911507302	1.0	0.913264343169077	0.9807818492149648	0.9986472599727642	0.995302309948324	0.999999989806737
IFNGR1	Pancreas neuroendocrine	0	0	0	0	0	0.0	0.0	0.0	0.0	0.740943298982697	0.906424273360044	0.9403094541956212	1.0	0.913264343169077	0.9807818492149648	0.9986472599727642	0.998181976166697	0.999999989806737
TAP2	Pancreas neuroendocrine	0	0	0	0	0	0.0	0.0	0.0	0.0	0.679728362480085	0.8910141261591171	0.909757639787372	1.0	0.913264343169077	0.9807818492149648	0.9986472599727642	0.995799828885748	0.999999989806737
JAK2	Skin melanoma	2	3	0	0	1	0.980273303527101	0.0	0.0	3.98510910183862	0.97762184891628	0.3744279344946071	0.6725179034964479	0.218723282783098	0.99195327694364	0.9174710468300692	0.95056323381096	0.42902917092290105	0.999999994996798
RFX5	Skin melanoma	0	0	0	0	0	0.0	0.0	0.0	0.0	0.22405387096475304	0.6988987485031021	0.448960463447189	1.0	0.8275826357365509	0.9174710468300692	0.95056323381096	0.808497183727493	0.999999994996798
HLA-C	Skin melanoma	0	2	0	0	1	5.04562715412579	0.0	0.0	7.59343597719013	0.0990586862813272	0.765839962485539	0.241322295786114	0.122386822380847	0.8275826357365509	0.9174710468300692	0.95056323381096	0.133561398966227	0.999999994996798
CD58	Skin melanoma	0	1	0	0	1	2.2753495243465	0.0	0.0	14.955051750706401	0.5012392877446421	0.758652368204755	0.75606862705189	0.064403128270461	0.8275826357365509	0.9174710468300692	0.95056323381096	0.19585451669737694	0.999999994996798
HLA-B	Skin melanoma	0	1	0	0	1	2.87380413924502	0.0	0.0	8.4620913315599	0.3994964344887771	0.765679565633344	0.666091745190313	0.11063926965095	0.8275826357365509	0.9174710468300692	0.95056323381096	0.265880676835732	0.999999994996798
JAK1	Skin melanoma	0	1	0	1	1	0.6891200581858511	7.35689909065953	7.35689909065953	2.8534709506143	0.731538719848557	0.14863287218521398	0.30272490081941306	0.290010964635106	0.894335340683886	0.9174710468300692	0.95056323381096	0.301374799529142	0.999999994996798
APLNR	Skin melanoma	2	3	0	0	1	1.69300012390277	0.0	0.0	6.87954385211649	0.473421058040437	0.59656997424235	0.6568825544913149	0.13408385621813002	0.8275826357365509	0.9174710468300692	0.95056323381096	0.302064774014256	0.999999994996798
TAP2	Skin melanoma	1	2	0	0	1	2.00284465718139	0.0	0.0	4.66795331082807	0.4341010009120129	0.6273205927796489	0.641214378383499	0.19040638078471694	0.8275826357365509	0.9174710468300692	0.95056323381096	0.3788476324867261	0.999999994996798
B2M	Skin melanoma	0	0	0	0	2	0.0	0.0	0.0	71.0466386904763	0.608433527447639	0.891499324273145	0.8691672601938809	0.000438558951516721	0.8473447183775401	0.9195891969458092	0.95056323381096	0.0033819285264669	0.999999994996798
IFNGR1	Skin melanoma	1	1	0	0	0	0.8830151877149899	0.0	0.0	0.0	0.908658501299794	0.683652357152883	0.915866765503902	1.0	0.968077072605068	0.9174710468300692	0.95056323381096	0.996357145965983	0.999999994996798
TAP1	Skin melanoma	0	1	0	0	0	1.14759746727496	0.0	0.0	0.0	0.903798825140094	0.665103313571508	0.9014131546657008	1.0	0.96712878479798	0.9174710468300692	0.95056323381096	0.9949722459287068	0.999999994996798
CALR	Skin melanoma	0	0	0	0	0	0.0	0.0	0.0	0.0	0.312450589403742	0.737174072318692	0.571529659394311	1.0	0.8275826357365509	0.9174710468300692	0.95056323381096	0.89126558315808	0.999999994996798
TAPBP	Skin melanoma	0	0	0	0	0	0.0	0.0	0.0	0.0	0.314992672849879	0.746515144815184	0.5766016228229871	1.0	0.8275826357365509	0.9174710468300692	0.95056323381096	0.894080597846891	0.999999994996798
IFNGR2	Skin melanoma	0	0	0	0	0	0.0	0.0	0.0	0.0	0.390707319853094	0.7540422663595809	0.661694599911722	1.0	0.8275826357365509	0.9174710468300692	0.95056323381096	0.934942151802182	0.999999994996798
NLRC5	Skin melanoma	3	3	0	1	0	0.7948299047558359	2.5492884896621497	2.5492884896621497	0.0	0.7368573401068659	0.436207730279563	0.6621126694044089	1.0	0.8975555560986128	0.9174710468300692	0.95056323381096	0.935114662039928	0.999999994996798
CIITA	Skin melanoma	5	3	0	0	0	0.727921823744848	0.0	0.0	0.0	0.626330752599181	0.4352389822011761	0.6716232756726639	1.0	0.8528160856410358	0.9174710468300692	0.95056323381096	0.938968090261798	0.999999994996798
IRF2	Skin melanoma	0	2	0	0	0	3.66406151078075	0.0	0.0	0.0	0.17417424765627	0.727488780266366	0.36626253486390703	1.0	0.8275826357365509	0.9174710468300692	0.95056323381096	0.734138417499033	0.999999994996798
HLA-A	Skin melanoma	1	1	0	0	0	1.9939033076826296	0.0	0.0	0.0	0.56108336865439	0.712642887805285	0.7841453308497509	1.0	0.833529687107549	0.9174710468300692	0.95056323381096	0.974818819016597	0.999999994996798
STAT1	Skin melanoma	2	1	0	0	0	0.754183931936284	0.0	0.0	0.0	0.787720501280361	0.514572138510086	0.786933946154375	1.0	0.9211391997685658	0.9174710468300692	0.95056323381096	0.9754919486008792	0.999999994996798
TAPBP	Pancreas carcinoma	1	0	0	0	0	0.0	0.0	0.0	0.0	0.5265632456172911	0.8548998651218009	0.8053071951825028	1.0	0.8095453205686691	0.964640152830138	0.985537069914918	0.979681542281023	0.999999996795066
IRF2	Pancreas carcinoma	0	2	0	0	0	10.8574826751778	0.0	0.0	0.0	0.0230489602691991	0.8517608765539899	0.0736774313111618	1.0	0.8095453205686691	0.964640152830138	0.985537069914918	0.26583250075012	0.999999996795066
HLA-C	Pancreas carcinoma	0	2	0	0	0	11.8308212046536	0.0	0.0	0.0	0.0194164622864396	0.8741318258394649	0.0639078887441429	1.0	0.8095453205686691	0.964640152830138	0.985537069914918	0.239674552132858	0.999999996795066
TAP2	Pancreas carcinoma	0	0	0	0	1	0.0	0.0	0.0	19.128631164479398	0.501422942835859	0.82968400658483	0.78057377800924	0.0492485393904391	0.8095453205686691	0.964640152830138	0.985537069914918	0.16370966660527406	0.999999996795066
JAK2	Pancreas carcinoma	1	0	0	0	1	0.0	0.0	0.0	10.8103276740293	0.235923502004861	0.644921358188257	0.4520592167867361	0.08344268634212401	0.8095453205686691	0.964640152830138	0.985537069914918	0.161353138745459	0.999999996795066
B2M	Pancreas carcinoma	0	0	0	0	1	0.0	0.0	0.0	47.10685555888951	0.756408450068987	0.920433446612485	0.948345547179368	0.0207101552866303	0.821637228067475	0.964640152830138	0.985537069914918	0.096830379619259	0.999999996795066
CD58	Pancreas carcinoma	0	1	0	0	1	7.85825570588734	0.0	0.0	45.9836834710731	0.13876074951992	0.865927036579082	0.32846047000926	0.0212033843324294	0.8095453205686691	0.964640152830138	0.985537069914918	0.0415565490285958	0.999999996795066
CALR	Pancreas carcinoma	0	0	0	0	0	0.0	0.0	0.0	0.0	0.551651639358627	0.851321267531943	0.8237183788917769	1.0	0.8095453205686691	0.964640152830138	0.985537069914918	0.983459267553552	0.999999996795066
IFNGR1	Pancreas carcinoma	0	2	0	0	0	7.838966260080332	0.0	0.0	0.0	0.0436943316637686	0.821438932791037	0.126070101220627	1.0	0.8095453205686691	0.964640152830138	0.985537069914918	0.387150838190636	0.999999996795066
APLNR	Pancreas carcinoma	0	2	0	0	0	3.69265228956428	0.0	0.0	0.0	0.17318119912243898	0.847223271701866	0.385751430454658	1.0	0.8095453205686691	0.964640152830138	0.985537069914918	0.7532036152197841	0.999999996795066
HLA-A	Pancreas carcinoma	0	1	0	0	0	6.241353093488881	0.0	0.0	0.0	0.178318258671186	0.8746847919959201	0.398142937989135	1.0	0.8095453205686691	0.964640152830138	0.985537069914918	0.7648103665046591	0.999999996795066
CIITA	Pancreas carcinoma	1	0	0	0	0	0.0	0.0	0.0	0.0	0.25096851684161803	0.73599564436692	0.492443509595067	1.0	0.8095453205686691	0.964640152830138	0.985537069914918	0.8412784398669079	0.999999996795066
TAP1	Pancreas carcinoma	0	1	0	0	0	3.58296062152279	0.0	0.0	0.0	0.320517358890511	0.829516163662172	0.594034167105553	1.0	0.8095453205686691	0.964640152830138	0.985537069914918	0.9034181158552372	0.999999996795066
RFX5	Pancreas carcinoma	0	0	0	0	0	0.0	0.0	0.0	0.0	0.482202830149387	0.8148736772826428	0.7614120183843249	1.0	0.8095453205686691	0.964640152830138	0.985537069914918	0.9689582017085592	0.999999996795066
JAK1	Pancreas carcinoma	0	1	0	0	0	1.96104408040262	0.0	0.0	0.0	0.576637292558495	0.738238678392366	0.8039092207894559	1.0	0.8095453205686691	0.964640152830138	0.985537069914918	0.979377622726295	0.999999996795066
HLA-B	Pancreas carcinoma	0	1	0	0	0	6.84537463719267	0.0	0.0	0.0	0.161318103417245	0.883751256638	0.3700989969870739	1.0	0.8095453205686691	0.964640152830138	0.985537069914918	0.7379717558740759	0.999999996795066
IFNGR2	Pancreas carcinoma	0	0	0	0	0	0.0	0.0	0.0	0.0	0.625766167946958	0.862412586579831	0.875058578091096	1.0	0.8095453205686691	0.964640152830138	0.985537069914918	0.9918477885997872	0.999999996795066
STAT1	Pancreas carcinoma	0	0	1	0	0	0.0	22.8720851595204	22.8720851595204	0.0	0.4457125621916211	0.042359531614753	0.0884031255810535	1.0	0.8095453205686691	0.964640152830138	0.985537069914918	0.302855666785181	0.999999996795066
NLRC5	Pancreas carcinoma	0	0	1	0	0	0.0	13.025390924409699	13.025390924409699	0.0	0.234386262351732	0.0793859601427979	0.0888526002214906	1.0	0.8095453205686691	0.964640152830138	0.985537069914918	0.303944883204315	0.999999996795066
IFNGR1	Kidney chromophobe cancer	0	0	0	0	0	0.0	0.0	0.0	0.0	0.832070637989243	0.947853686107572	0.975680225857484	1.0	0.9523567807487808	0.9900805286436272	0.999675989850968	0.9997018473817392	0.999999996814711
HLA-C	Kidney chromophobe cancer	0	0	0	0	0	0.0	0.0	0.0	0.0	0.834429810481399	0.952572466157233	0.9766626504467008	1.0	0.9523567807487808	0.9900805286436272	0.999675989850968	0.999725540610216	0.999999996814711
HLA-A	Kidney chromophobe cancer	0	0	0	0	0	0.0	0.0	0.0	0.0	0.8352739405041372	0.952633497224126	0.9768872742381148	1.0	0.9523567807487808	0.9900805286436272	0.999675989850968	0.999730819042679	0.999999996814711
HLA-B	Kidney chromophobe cancer	0	0	0	0	0	0.0	0.0	0.0	0.0	0.8367102215127841	0.954049379212366	0.977360916280614	1.0	0.9523567807487808	0.9900805286436272	0.999675989850968	0.999741779890704	0.999999996814711
CALR	Kidney chromophobe cancer	0	0	0	0	0	0.0	0.0	0.0	0.0	0.8385151601411809	0.9489502200999772	0.977443081640811	1.0	0.9523567807487808	0.9900805286436272	0.999675989850968	0.9997436579648228	0.999999996814711
APLNR	Kidney chromophobe cancer	0	0	0	0	0	0.0	0.0	0.0	0.0	0.84151165118906	0.966950594942133	0.979365542460101	1.0	0.9523567807487808	0.9900805286436272	0.999675989850968	0.999785629991151	0.999999996814711
IFNGR2	Kidney chromophobe cancer	0	0	0	0	0	0.0	0.0	0.0	0.0	0.85243452588024	0.947876722019687	0.980750598857554	1.0	0.9523567807487808	0.9900805286436272	0.999675989850968	0.999813529925272	0.999999996814711
CD58	Kidney chromophobe cancer	0	0	0	0	0	0.0	0.0	0.0	0.0	0.8791053148631179	0.9582204118590792	0.9871435098834292	1.0	0.9523567807487808	0.9900805286436272	0.999675989850968	0.999916998863056	0.999999996814711
TAP2	Kidney chromophobe cancer	0	0	0	0	0	0.0	0.0	0.0	0.0	0.794503307261623	0.9361329092139692	0.963549342687352	1.0	0.9523567807487808	0.9900805286436272	0.999675989850968	0.999327452686946	0.999999996814711
STAT1	Kidney chromophobe cancer	0	0	0	0	0	0.0	0.0	0.0	0.0	0.792318770936562	0.9197429885071372	0.961040424119765	1.0	0.9523567807487808	0.9900805286436272	0.999675989850968	0.999231023337835	0.999999996814711
TAP1	Kidney chromophobe cancer	0	0	0	0	0	0.0	0.0	0.0	0.0	0.7770074153918929	0.93498515152316	0.95749612703246	1.0	0.9523567807487808	0.9900805286436272	0.999675989850968	0.9990836335063228	0.999999996814711
JAK2	Kidney chromophobe cancer	0	0	0	0	0	0.0	0.0	0.0	0.0	0.7476429904619509	0.905700441445814	0.9429178233421828	1.0	0.9523567807487808	0.9900805286436272	0.999675989850968	0.998338897110535	0.999999996814711
CIITA	Kidney chromophobe cancer	0	0	0	0	0	0.0	0.0	0.0	0.0	0.7373627456446059	0.922551888500172	0.9408669037544108	1.0	0.9523567807487808	0.9900805286436272	0.999675989850968	0.9982161198918128	0.999999996814711
JAK1	Kidney chromophobe cancer	0	0	0	0	0	0.0	0.0	0.0	0.0	0.740443114848431	0.911826353938738	0.940824886220002	1.0	0.9523567807487808	0.9900805286436272	0.999675989850968	0.998213557833989	0.999999996814711
NLRC5	Kidney chromophobe cancer	0	1	0	0	0	12.164383748214199	0.0	0.0	0.0	0.0755897971725777	0.898179256765302	0.20456773916470006	1.0	0.9523567807487808	0.9900805286436272	0.999675989850968	0.5291873070899461	0.999999996814711
IRF2	Kidney chromophobe cancer	0	1	0	0	0	56.4589756573146	0.0	0.0	0.0	0.013536036592789	0.954480902014258	0.0473366121929042	1.0	0.9523567807487808	0.9900805286436272	0.999675989850968	0.191735586322703	0.999999996814711
B2M	Kidney chromophobe cancer	0	0	0	0	0	0.0	0.0	0.0	0.0	0.912502844462758	0.972184923576306	0.9933771122302908	1.0	0.9523567807487808	0.9900805286436272	0.999675989850968	0.9999780201016008	0.999999996814711
RFX5	Kidney chromophobe cancer	0	0	0	0	0	0.0	0.0	0.0	0.0	0.811791198885997	0.939497700379696	0.969252926723238	1.0	0.9523567807487808	0.9900805286436272	0.999675989850968	0.9995223882363988	0.999999996814711
TAPBP	Kidney chromophobe cancer	0	0	0	0	0	0.0	0.0	0.0	0.0	0.823237333130213	0.948432244419775	0.9733211179345472	1.0	0.9523567807487808	0.9900805286436272	0.999675989850968	0.999640910881577	0.999999996814711
IFNGR1	Thyroid cancer	0	1	0	0	0	40.039276994758	0.0	0.0	0.0	0.0197973887582815	0.949051761294634	0.0660807483468036	1.0	0.937776108072442	0.988847190603232	0.99944323460357	0.24561406818783604	0.9999999975021852
APLNR	Thyroid cancer	0	0	0	0	0	0.0	0.0	0.0	0.0	0.8366501888876771	0.968057479315278	0.9781845575013052	1.0	0.937776108072442	0.988847190603232	0.99944323460357	0.999760293731736	0.9999999975021852
B2M	Thyroid cancer	0	0	0	0	0	0.0	0.0	0.0	0.0	0.893325370929645	0.967403107877717	0.990222035320825	1.0	0.937776108072442	0.988847190603232	0.99944323460357	0.9999520391275428	0.9999999975021852
CD58	Thyroid cancer	0	0	0	0	0	0.0	0.0	0.0	0.0	0.859567361141752	0.955449372947534	0.982935612451254	1.0	0.937776108072442	0.988847190603232	0.99944323460357	0.999853568026866	0.9999999975021852
IFNGR2	Thyroid cancer	0	0	0	0	0	0.0	0.0	0.0	0.0	0.8462268645387829	0.951582800341409	0.97956294200608	1.0	0.937776108072442	0.988847190603232	0.99944323460357	0.99978972594292	0.9999999975021852
IRF2	Thyroid cancer	0	0	0	0	0	0.0	0.0	0.0	0.0	0.8409666014108	0.953558636178913	0.978408970956684	1.0	0.937776108072442	0.988847190603232	0.99944323460357	0.999765217860531	0.9999999975021852
HLA-B	Thyroid cancer	0	0	0	0	0	0.0	0.0	0.0	0.0	0.809665069800208	0.947381230402346	0.969297168631622	1.0	0.937776108072442	0.988847190603232	0.99944323460357	0.999523768887464	0.9999999975021852
HLA-C	Thyroid cancer	0	0	0	0	0	0.0	0.0	0.0	0.0	0.8017809607991059	0.944161436467828	0.966606207756639	1.0	0.937776108072442	0.988847190603232	0.99944323460357	0.999436115078261	0.9999999975021852
CALR	Thyroid cancer	0	0	0	0	0	0.0	0.0	0.0	0.0	0.779608754311848	0.933584233683618	0.958271081774195	1.0	0.937776108072442	0.988847190603232	0.99944323460357	0.9991169790604092	0.9999999975021852
TAPBP	Thyroid cancer	0	0	0	0	0	0.0	0.0	0.0	0.0	0.77425002383166	0.9406810125474108	0.9570481067886708	1.0	0.937776108072442	0.988847190603232	0.99944323460357	0.999064069540489	0.9999999975021852
HLA-A	Thyroid cancer	0	0	0	0	0	0.0	0.0	0.0	0.0	0.785824787143437	0.9391341054078092	0.9609474080978342	1.0	0.937776108072442	0.988847190603232	0.99944323460357	0.999227322490654	0.9999999975021852
STAT1	Thyroid cancer	0	0	0	0	0	0.0	0.0	0.0	0.0	0.754741008050437	0.913644563904853	0.946792850581692	1.0	0.937776108072442	0.988847190603232	0.99944323460357	0.998558704723784	0.9999999975021852
TAP2	Thyroid cancer	0	0	0	0	0	0.0	0.0	0.0	0.0	0.732669012937292	0.922514748545241	0.938879705001134	1.0	0.937776108072442	0.988847190603232	0.99944323460357	0.9980928929387192	0.9999999975021852
TAP1	Thyroid cancer	0	0	0	0	0	0.0	0.0	0.0	0.0	0.709150292322523	0.920594142196862	0.9281776263169108	1.0	0.937776108072442	0.988847190603232	0.99944323460357	0.9973567067396908	0.9999999975021852
CIITA	Thyroid cancer	1	0	0	0	0	0.0	0.0	0.0	0.0	0.66610121071901	0.9075213828059432	0.904977228193833	1.0	0.937776108072442	0.988847190603232	0.99944323460357	0.995335130054577	0.9999999975021852
JAK2	Thyroid cancer	0	0	0	0	0	0.0	0.0	0.0	0.0	0.6650853338364909	0.887944817125597	0.901559183205097	1.0	0.937776108072442	0.988847190603232	0.99944323460357	0.9949873906331992	0.9999999975021852
NLRC5	Thyroid cancer	0	0	0	0	0	0.0	0.0	0.0	0.0	0.5966499429963629	0.877591153163663	0.859073541771223	1.0	0.937776108072442	0.988847190603232	0.99944323460357	0.9895674548590908	0.9999999975021852
JAK1	Thyroid cancer	0	1	0	0	0	12.5534281356385	0.0	0.0	0.0	0.0727744511238319	0.903442064829375	0.198490927360692	1.0	0.937776108072442	0.988847190603232	0.99944323460357	0.519453116144442	0.9999999975021852
RFX5	Thyroid cancer	0	0	0	0	0	0.0	0.0	0.0	0.0	0.758302767742426	0.9298535135888548	0.9500721167456572	1.0	0.937776108072442	0.988847190603232	0.99944323460357	0.9987323260364308	0.9999999975021852
RFX5	pancancer	2	4	0	0	3	0.767045116748147	0.0	0.0	3.0033491924231805	0.642251468160859	0.310514891992196	0.5556802504347579	0.0921966244471454	0.9788720351978172	0.7976578090183879	0.914272565838757	0.20346183531625506	0.999999997567506
JAK2	pancancer	3	22	1	0	4	1.81456959769599	0.62655536571309	0.62655536571309	2.81688135789805	0.0879858954921436	0.630848805799431	0.154191354663318	0.0730691399970717	0.8866709844758759	0.79958521130305	0.914272565838757	0.061807716969726	0.999999997567506
HLA-C	pancancer	1	9	1	0	1	3.12226196258054	3.75836243794636	3.75836243794636	1.7244466943796497	0.0163546254468039	0.28780516947294393	0.0406080909645876	0.426510884992026	0.797009905635854	0.7976578090183879	0.914272565838757	0.0875672329487562	0.999999997567506
APLNR	pancancer	3	13	0	0	2	1.92829811263771	0.0	0.0	2.94116192263274	0.101269343333105	0.41476117330651	0.16742400902188	0.15372428896622695	0.8866709844758759	0.7976578090183879	0.914272565838757	0.119930432789443	0.999999997567506
JAK1	pancancer	2	14	0	2	2	1.6153144338606	2.1789800606551	2.1789800606551	1.33775356796505	0.229608090239214	0.354481901718221	0.384802240624027	0.42351871668996	0.939009675249149	0.7976578090183879	0.914272565838757	0.458630130353576	0.999999997567506
STAT1	pancancer	4	9	3	1	1	1.28479002855374	3.8587380175252	3.8587380175252	1.04640248885515	0.565605574603546	0.0381495382815489	0.11528800529659	0.5905710820495289	0.976639047485487	0.7976578090183879	0.914272565838757	0.251031330543143	0.999999997567506
NLRC5	pancancer	10	20	3	1	2	1.0623464172021	2.07468434971671	2.07468434971671	0.8444597112371222	0.849823122510896	0.221023401919993	0.47014178293598	0.63786432717437	0.992021761419188	0.7976578090183879	0.914272565838757	0.661055376118758	0.999999997567506
IFNGR2	pancancer	2	1	1	0	0	0.376330850827968	2.9888229626428697	2.9888229626428697	0.0	0.28282573779624	0.3648051603289221	0.341658817915903	1.0	0.948050400994702	0.7976578090183879	0.914272565838757	0.708580793641865	0.999999997567506
CALR	pancancer	6	3	0	0	0	0.559938993953762	0.0	0.0	0.0	0.32853495629406204	0.296202899856532	0.3818834625930679	1.0	0.958976311377602	0.7976578090183879	0.914272565838757	0.7494996783184359	0.999999997567506
TAP2	pancancer	2	5	0	0	4	1.02461414282993	0.0	0.0	5.0181162149221	0.9639911875153708	0.321054938652023	0.6063487272908571	0.0140684022850832	0.9967818450129252	0.7976578090183879	0.914272565838757	0.0491700399851799	0.999999997567506
TAPBP	pancancer	3	2	1	0	1	0.497262936975494	2.81483826373684	2.81483826373684	1.50451961237817	0.320610164006834	0.387173273912325	0.3843963192935471	0.469289546858925	0.956721334045761	0.7976578090183879	0.914272565838757	0.4893375029696521	0.999999997567506
CIITA	pancancer	12	13	4	1	3	0.764091032430689	3.5277575378037103	3.5277575378037103	2.4290249064249103	0.44066284418543	0.0268284376292997	0.0393963354190545	0.141340932110236	0.964972288867806	0.7976578090183879	0.914272565838757	0.0344715592470203	0.999999997567506
TAP1	pancancer	4	6	1	0	0	0.8798702400595501	1.6051542881238503	1.6051542881238503	0.0	0.793334593963241	0.6694522367513621	0.866972894561609	1.0	0.990469130357739	0.8075464052937191	0.931018894237726	0.9907311651971372	0.999999997567506
IFNGR1	pancancer	1	6	0	0	0	1.28679046950773	0.0	0.0	0.0	0.6281608631401601	0.34468594193950103	0.5448738990210229	1.0	0.9782598129958828	0.7976578090183879	0.914272565838757	0.8757218149179972	0.999999997567506
HLA-B	Oligodendroglioma	0	0	0	0	0	0.0	0.0	0.0	0.0	0.8619751398661158	0.9632259453534872	0.983953540298723	1.0	0.9670338225602508	0.99517360691648	0.9999402321048207	0.9998705613559208	0.999999998323819
CALR	Oligodendroglioma	0	1	0	0	0	64.51304388220821	0.0	0.0	0.0	0.0116410390613511	0.958499633766828	0.0414311580032465	1.0	0.9670338225602508	0.99517360691648	0.9999402321048207	0.17333645022512906	0.999999998323819
NLRC5	Oligodendroglioma	0	0	0	0	0	0.0	0.0	0.0	0.0	0.5779722816726329	0.8695390902467808	0.845142389976092	1.0	0.9670338225602508	0.99517360691648	0.9999402321048207	0.9873377297545608	0.999999998323819
JAK1	Oligodendroglioma	0	0	0	0	0	0.0	0.0	0.0	0.0	0.748178777815604	0.920083575181722	0.9450033653657808	1.0	0.9670338225602508	0.99517360691648	0.9999402321048207	0.998459172530465	0.999999998323819
TAP1	Oligodendroglioma	0	0	0	0	0	0.0	0.0	0.0	0.0	0.746679441448195	0.930310907496005	0.945543568893702	1.0	0.9670338225602508	0.99517360691648	0.9999402321048207	0.998489575738052	0.999999998323819
CIITA	Oligodendroglioma	0	0	0	0	0	0.0	0.0	0.0	0.0	0.750002791797341	0.9305722204136668	0.946901953758167	1.0	0.9670338225602508	0.99517360691648	0.9999402321048207	0.998564663648794	0.999999998323819
STAT1	Oligodendroglioma	0	0	0	0	0	0.0	0.0	0.0	0.0	0.796830794779914	0.9275184645250892	0.9634082769327028	1.0	0.9670338225602508	0.99517360691648	0.9999402321048207	0.999322204365846	0.999999998323819
HLA-C	Oligodendroglioma	0	0	0	0	0	0.0	0.0	0.0	0.0	0.8550116201266821	0.9610979261499332	0.982274712229402	1.0	0.9670338225602508	0.99517360691648	0.9999402321048207	0.999841970599766	0.999999998323819
JAK2	Oligodendroglioma	0	0	0	0	0	0.0	0.0	0.0	0.0	0.80847104663441	0.935274400116069	0.96785188597753	1.0	0.9670338225602508	0.99517360691648	0.9999402321048207	0.9994776210981678	0.999999998323819
HLA-A	Oligodendroglioma	0	0	0	0	0	0.0	0.0	0.0	0.0	0.837929259683795	0.955973424991634	0.97780714931807	1.0	0.9670338225602508	0.99517360691648	0.9999402321048207	0.9997518964543728	0.999999998323819
TAPBP	Oligodendroglioma	0	0	0	0	0	0.0	0.0	0.0	0.0	0.854422458307165	0.9614500969958142	0.982160742148544	1.0	0.9670338225602508	0.99517360691648	0.9999402321048207	0.999839925716932	0.999999998323819
B2M	Oligodendroglioma	0	0	0	0	0	0.0	0.0	0.0	0.0	0.947518865358146	0.98314173305709	0.9976132847704408	1.0	0.9670338225602508	0.99517360691648	0.9999402321048207	0.9999971495265472	0.999999998323819
APLNR	Oligodendroglioma	0	0	0	0	0	0.0	0.0	0.0	0.0	0.8872706701001859	0.978869673639893	0.98965536938218	1.0	0.9670338225602508	0.99517360691648	0.9999402321048207	0.9999463088495693	0.999999998323819
CD58	Oligodendroglioma	0	0	0	0	0	0.0	0.0	0.0	0.0	0.889343017191032	0.96574992767081	0.989454749732507	1.0	0.9670338225602508	0.99517360691648	0.9999402321048207	0.9999442023686492	0.999999998323819
IFNGR2	Oligodendroglioma	0	0	0	0	0	0.0	0.0	0.0	0.0	0.8873815025578159	0.96193695295135	0.988895496845795	1.0	0.9670338225602508	0.99517360691648	0.9999402321048207	0.999938115513202	0.999999998323819
IFNGR1	Oligodendroglioma	0	0	0	0	0	0.0	0.0	0.0	0.0	0.8629963346747931	0.959896118924537	0.983976833693427	1.0	0.9670338225602508	0.99517360691648	0.9999402321048207	0.9998709378880948	0.999999998323819
RFX5	Oligodendroglioma	0	0	0	0	0	0.0	0.0	0.0	0.0	0.837973756593119	0.953041852427494	0.977613272459343	1.0	0.9670338225602508	0.99517360691648	0.9999402321048207	0.999747526089517	0.999999998323819
TAP2	Oligodendroglioma	0	0	0	0	0	0.0	0.0	0.0	0.0	0.755051171446148	0.927646922100952	0.948578744569491	1.0	0.9670338225602508	0.99517360691648	0.9999402321048207	0.99865466512388	0.999999998323819
IRF2	Oligodendroglioma	0	0	0	0	0	0.0	0.0	0.0	0.0	0.859970495993817	0.960177050535997	0.9833333311692593	1.0	0.9670338225602508	0.99517360691648	0.9999402321048207	0.999860332974736	0.999999998323819
B2M	Esophagus cancer	0	0	0	0	0	0.0	0.0	0.0	0.0	0.766325781869227	0.934783488464942	0.9536569998450528	1.0	0.830434265562817	0.970891174930425	0.9888266352281572	0.998909179490264	0.9999999985605228
HLA-A	Esophagus cancer	0	0	1	0	1	0.0	124.04633732502899	124.04633732502899	49.42530783904861	0.6267948249210771	0.00680918651304396	0.0218360074741391	0.0198273461340238	0.822007502972986	0.970891174930425	0.9888266352281572	0.0037861000008497796	0.9999999985605228
IRF2	Esophagus cancer	0	0	1	0	0	0.0	80.3408818076483	80.3408818076483	0.0	0.5803136411880289	0.0109961069587201	0.0319604145201065	1.0	0.822007502972986	0.970891174930425	0.9888266352281572	0.142008341554391	0.9999999985605228
JAK1	Esophagus cancer	0	2	0	0	0	4.3401308856399785	0.0	0.0	0.0	0.144707244153079	0.784664472940442	0.326396587930325	1.0	0.822007502972986	0.970891174930425	0.9888266352281572	0.6918439522041551	0.9999999985605228
JAK2	Esophagus cancer	0	0	0	0	0	0.0	0.0	0.0	0.0	0.2554084600205561	0.6956880566758779	0.49327859707206	1.0	0.822007502972986	0.970891174930425	0.9888266352281572	0.841869287725647	0.9999999985605228
STAT1	Esophagus cancer	1	1	0	0	0	2.42545988283777	0.0	0.0	0.0	0.473063128429763	0.770942971323096	0.7363887489737231	1.0	0.822007502972986	0.970891174930425	0.9888266352281572	0.96172157663898	0.9999999985605228
TAP1	Esophagus cancer	0	0	0	0	0	0.0	0.0	0.0	0.0	0.469331556110071	0.847830631686732	0.7569646712232719	1.0	0.822007502972986	0.970891174930425	0.9888266352281572	0.967732927263216	0.9999999985605228
IFNGR1	Esophagus cancer	0	0	0	0	0	0.0	0.0	0.0	0.0	0.4847482576966921	0.8412302681861341	0.769229992807032	1.0	0.822007502972986	0.970891174930425	0.9888266352281572	0.9710492304995278	0.9999999985605228
RFX5	Esophagus cancer	0	0	0	0	0	0.0	0.0	0.0	0.0	0.49616231082535	0.842789386941623	0.7791316607122719	1.0	0.822007502972986	0.970891174930425	0.9888266352281572	0.9735836279718648	0.9999999985605228
NLRC5	Esophagus cancer	1	1	0	0	0	1.04469738662135	0.0	0.0	0.0	0.9692539764126172	0.7045578545635579	0.9291805710247522	1.0	0.973274772096456	0.970891174930425	0.9888266352281572	0.997430916699793	0.9999999985605228
CALR	Esophagus cancer	0	0	0	0	0	0.0	0.0	0.0	0.0	0.565906986832373	0.8777853073942271	0.838707277295907	1.0	0.822007502972986	0.970891174930425	0.9888266352281572	0.9862304593874228	0.9999999985605228
TAP2	Esophagus cancer	0	0	0	0	0	0.0	0.0	0.0	0.0	0.523358875527557	0.8554993024502979	0.80333888173227	1.0	0.822007502972986	0.970891174930425	0.9888266352281572	0.979252933069639	0.9999999985605228
IFNGR2	Esophagus cancer	0	0	0	0	0	0.0	0.0	0.0	0.0	0.661109554590652	0.8877525655568759	0.8997013454112379	1.0	0.822007502972986	0.970891174930425	0.9888266352281572	0.9947929481325508	0.9999999985605228
CD58	Esophagus cancer	0	0	0	0	0	0.0	0.0	0.0	0.0	0.6363315053168621	0.890176087124828	0.8861035193363871	1.0	0.822007502972986	0.970891174930425	0.9888266352281572	0.9932524827021908	0.9999999985605228
HLA-B	Esophagus cancer	0	0	0	0	0	0.0	0.0	0.0	0.0	0.6175370925143261	0.898574186161472	0.875974467424011	1.0	0.822007502972986	0.970891174930425	0.9888266352281572	0.9919695481189692	0.9999999985605228
APLNR	Esophagus cancer	0	1	0	0	0	1.64181255696349	0.0	0.0	0.0	0.6853039186382041	0.851926211093643	0.903343827575096	1.0	0.822007502972986	0.970891174930425	0.9888266352281572	0.99517056740011	0.9999999985605228
HLA-C	Esophagus cancer	0	0	0	0	0	0.0	0.0	0.0	0.0	0.611921505565449	0.8971138119786629	0.8722728306290358	1.0	0.822007502972986	0.970891174930425	0.9888266352281572	0.991471551427131	0.9999999985605228
TAPBP	Esophagus cancer	0	0	0	0	0	0.0	0.0	0.0	0.0	0.591282167628063	0.888178479908687	0.857675076650462	1.0	0.822007502972986	0.970891174930425	0.9888266352281572	0.989353888080008	0.9999999985605228
CIITA	Esophagus cancer	0	1	0	0	0	1.84372238389222	0.0	0.0	0.0	0.6205779247826999	0.7947007321952958	0.851012718963141	1.0	0.822007502972986	0.970891174930425	0.9888266352281572	0.9883050730203928	0.9999999985605228
JAK2	Stomach cancer	0	2	0	0	0	4.42215463518052	0.0	0.0	0.0	0.113862010689613	0.747975512974697	0.26869787472260004	1.0	0.833862635417141	0.976268922207521	0.99517996436775	0.621811935452568	0.999999998801424
TAP1	Stomach cancer	0	0	0	0	0	0.0	0.0	0.0	0.0	0.4961519418430779	0.8567093933146541	0.7809447592765602	1.0	0.833862635417141	0.976268922207521	0.99517996436775	0.9740340244974448	0.999999998801424
CIITA	Stomach cancer	0	1	0	0	0	2.46303802565782	0.0	0.0	0.0	0.454149644815817	0.8175956502401899	0.7339930353257491	1.0	0.833862635417141	0.976268922207521	0.99517996436775	0.960984593937394	0.999999998801424
IFNGR1	Stomach cancer	0	1	0	0	0	5.75464921635654	0.0	0.0	0.0	0.187210008027422	0.8653371972246121	0.4122749582856261	1.0	0.833862635417141	0.976268922207521	0.99517996436775	0.777577277570149	0.999999998801424
TAPBP	Stomach cancer	0	0	0	0	0	0.0	0.0	0.0	0.0	0.6192968854719859	0.897574615547045	0.8767429609165519	1.0	0.833862635417141	0.976268922207521	0.99517996436775	0.9920709737462858	0.999999998801424
IFNGR2	Stomach cancer	0	0	0	0	0	0.0	0.0	0.0	0.0	0.677022788593192	0.893932681323832	0.908912534875805	1.0	0.833862635417141	0.976268922207521	0.99517996436775	0.995719508715634	0.999999998801424
RFX5	Stomach cancer	0	0	0	0	0	0.0	0.0	0.0	0.0	0.528474575499456	0.8506195756937891	0.8058913029666039	1.0	0.833862635417141	0.976268922207521	0.99517996436775	0.979807808213295	0.999999998801424
APLNR	Stomach cancer	0	1	0	0	1	3.0931620693529	0.0	0.0	10.0066332080117	0.3612351632805979	0.895244288850869	0.6528463597441879	0.0930094975467034	0.833862635417141	0.976268922207521	0.99517996436775	0.230828550549448	0.999999998801424
STAT1	Stomach cancer	0	2	0	0	1	7.49739562873728	0.0	0.0	11.5308845312209	0.0418132708541021	0.8054385590638059	0.121203965653442	0.0814662081628093	0.833862635417141	0.976268922207521	0.99517996436775	0.0554707802340698	0.999999998801424
IRF2	Stomach cancer	0	0	0	1	0	0.0	90.411024067887	90.411024067887	0.0	0.604767452962979	0.00874990388110208	0.0275144538281504	1.0	0.833862635417141	0.976268922207521	0.99517996436775	0.12637509207849598	0.999999998801424
HLA-C	Stomach cancer	0	2	0	0	0	18.172964414914606	0.0	0.0	0.0	0.00698384544269171	0.906628225502215	0.0260532635033325	1.0	0.833862635417141	0.976268922207521	0.99517996436775	0.121085466354999	0.999999998801424
JAK1	Stomach cancer	1	0	0	0	2	0.0	0.0	0.0	14.966295777060196	0.3370768295543189	0.769802431513937	0.606041599663193	0.0111475380799068	0.833862635417141	0.976268922207521	0.99517996436775	0.0405172822289764	0.999999998801424
HLA-B	Stomach cancer	0	1	0	0	2	8.43699886532382	0.0	0.0	55.4691335893406	0.123015644196643	0.903952569342564	0.3019173084668	0.0009166324470772179	0.833862635417141	0.976268922207521	0.99517996436775	0.00254397266095097	0.999999998801424
B2M	Stomach cancer	0	0	0	0	2	0.0	0.0	0.0	120.84568077165001	0.793351856018054	0.9401939086288192	0.963570398680377	0.000198027656891249	0.839667800680911	0.976268922207521	0.99517996436775	0.00182498191323077	0.999999998801424
CD58	Stomach cancer	0	0	0	0	0	0.0	0.0	0.0	0.0	0.683737183194079	0.902652449489702	0.9136115839971009	1.0	0.833862635417141	0.976268922207521	0.99517996436775	0.99615617194225	0.999999998801424
CALR	Stomach cancer	0	0	0	0	0	0.0	0.0	0.0	0.0	0.608580032237213	0.8868229278504192	0.868464414686326	1.0	0.833862635417141	0.976268922207521	0.99517996436775	0.990942793811575	0.999999998801424
HLA-A	Stomach cancer	0	1	0	0	0	8.40497986177359	0.0	0.0	0.0	0.123534162092826	0.901833476572832	0.30279730787375103	1.0	0.833862635417141	0.976268922207521	0.99517996436775	0.6645467226976479	0.999999998801424
TAP2	Stomach cancer	0	0	0	0	1	0.0	0.0	0.0	17.1223579519936	0.536428882465968	0.8584368059370729	0.813428331640551	0.0559761827863604	0.833862635417141	0.976268922207521	0.99517996436775	0.18619771817262895	0.999999998801424
NLRC5	Stomach cancer	0	1	0	0	0	1.59041637545201	0.0	0.0	0.0	0.6848551701201739	0.749410003247791	0.8725755011044442	1.0	0.833862635417141	0.976268922207521	0.99517996436775	0.9915128597572952	0.999999998801424
B2M	Kidney clear cell carcinoma	0	0	0	0	0	0.0	0.0	0.0	0.0	0.751250219014325	0.9148291853249592	0.945616137243759	1.0	0.841771398559788	0.9776468707208192	0.9976261192463572	0.998493636440773	0.9999999991719368
HLA-A	Kidney clear cell carcinoma	0	0	0	0	0	0.0	0.0	0.0	0.0	0.612980433657539	0.868494114720898	0.8681597238552329	1.0	0.841771398559788	0.9776468707208192	0.9976261192463572	0.9908997702147808	0.9999999991719368
IRF2	Kidney clear cell carcinoma	0	0	0	0	0	0.0	0.0	0.0	0.0	0.609942124795072	0.859463332825779	0.864584416273378	1.0	0.841771398559788	0.9776468707208192	0.9976261192463572	0.990386922624402	0.9999999991719368
CIITA	Kidney clear cell carcinoma	0	0	0	0	0	0.0	0.0	0.0	0.0	0.3889321356211501	0.787308595788133	0.66657599820035	1.0	0.841771398559788	0.9776468707208192	0.9976261192463572	0.936939969673422	0.9999999991719368
RFX5	Kidney clear cell carcinoma	0	0	0	0	0	0.0	0.0	0.0	0.0	0.537786958726282	0.8407307528594621	0.8110193278572511	1.0	0.841771398559788	0.9776468707208192	0.9976261192463572	0.9808981880757808	0.9999999991719368
TAP1	Kidney clear cell carcinoma	0	0	0	0	0	0.0	0.0	0.0	0.0	0.508567636367757	0.8395385518005369	0.787921693086413	1.0	0.841771398559788	0.9776468707208192	0.9976261192463572	0.9757280039538208	0.9999999991719368
CD58	Kidney clear cell carcinoma	0	0	0	0	0	0.0	0.0	0.0	0.0	0.659655767421222	0.876578649528368	0.8968559835457259	1.0	0.841771398559788	0.9776468707208192	0.9976261192463572	0.994487710913841	0.9999999991719368
TAPBP	Kidney clear cell carcinoma	0	0	0	0	0	0.0	0.0	0.0	0.0	0.589613641283786	0.8709438927042041	0.8535164613595358	1.0	0.841771398559788	0.9776468707208192	0.9976261192463572	0.988705317795	0.9999999991719368
HLA-C	Kidney clear cell carcinoma	0	0	0	0	0	0.0	0.0	0.0	0.0	0.637206888788446	0.8776797319451172	0.8843888013476909	1.0	0.841771398559788	0.9776468707208192	0.9976261192463572	0.99304347627234	0.9999999991719368
IFNGR2	Kidney clear cell carcinoma	0	0	0	0	0	0.0	0.0	0.0	0.0	0.622379200767587	0.8597485050933941	0.8723167957145509	1.0	0.841771398559788	0.9776468707208192	0.9976261192463572	0.9914775582810892	0.9999999991719368
NLRC5	Kidney clear cell carcinoma	0	1	0	0	0	1.7872574820283202	0.0	0.0	0.0	0.6139575919284499	0.721155392454452	0.8230235413771642	1.0	0.841771398559788	0.9776468707208192	0.9976261192463572	0.983324226946954	0.9999999991719368
CALR	Kidney clear cell carcinoma	0	1	0	0	0	5.63522393059813	0.0	0.0	0.0	0.189786752964988	0.8337235169067909	0.4130115513032621	1.0	0.841771398559788	0.9776468707208192	0.9976261192463572	0.7782292890714351	0.9999999991719368
TAP2	Kidney clear cell carcinoma	0	0	0	0	0	0.0	0.0	0.0	0.0	0.54245423375932	0.8460058682214441	0.8155795460157099	1.0	0.841771398559788	0.9776468707208192	0.9976261192463572	0.9818405901564	0.9999999991719368
JAK1	Kidney clear cell carcinoma	0	0	0	0	0	0.0	0.0	0.0	0.0	0.402298963847873	0.7637914392801041	0.674622173610637	1.0	0.841771398559788	0.9776468707208192	0.9976261192463572	0.940155139349518	0.9999999991719368
IFNGR1	Kidney clear cell carcinoma	0	0	0	0	0	0.0	0.0	0.0	0.0	0.548033224593777	0.8410868179231921	0.818731240295114	1.0	0.841771398559788	0.9776468707208192	0.9976261192463572	0.98247700113686	0.9999999991719368
HLA-B	Kidney clear cell carcinoma	0	2	0	0	1	17.912336918717198	0.0	0.0	37.2978643800365	0.00693738575814473	0.8786925187690009	0.0257480344783467	0.0263667120486867	0.841771398559788	0.9776468707208192	0.9976261192463572	0.00563143485113871	0.9999999991719368
JAK2	Kidney clear cell carcinoma	0	4	0	0	0	10.7965894713563	0.0	0.0	0.0	0.0014182638168396301	0.750303315913047	0.00569977919729714	1.0	0.841771398559788	0.9776468707208192	0.9976261192463572	0.03515240693793	0.9999999991719368
APLNR	Kidney clear cell carcinoma	0	1	0	0	0	5.984598625693259	0.0	0.0	0.0	0.177743766394809	0.8971836821621608	0.3994985231075179	1.0	0.841771398559788	0.9776468707208192	0.9976261192463572	0.766056479640542	0.9999999991719368
STAT1	Kidney clear cell carcinoma	0	0	0	0	0	0.0	0.0	0.0	0.0	0.4994306785390471	0.785410791694658	0.7680383221167719	1.0	0.841771398559788	0.9776468707208192	0.9976261192463572	0.9707356539632472	0.9999999991719368
APLNR	Ovarian cancer	0	0	0	0	0	0.0	0.0	0.0	0.0	0.6804447068511851	0.925719283935727	0.914934228598518	1.0	0.913499505001528	0.9836247571113448	0.99916584728039	0.996274715624209	0.9999999992980808
IFNGR2	Ovarian cancer	0	0	0	0	0	0.0	0.0	0.0	0.0	0.791917502543287	0.927661795057652	0.9619231721789292	1.0	0.913499505001528	0.9836247571113448	0.99916584728039	0.999265697399064	0.9999999992980808
HLA-B	Ovarian cancer	0	0	0	0	0	0.0	0.0	0.0	0.0	0.775990680042035	0.930936960046515	0.956827661781261	1.0	0.913499505001528	0.9836247571113448	0.99916584728039	0.9990543662570072	0.9999999992980808
HLA-A	Ovarian cancer	0	0	0	0	0	0.0	0.0	0.0	0.0	0.76598609607382	0.926288716607603	0.9527167169765692	1.0	0.913499505001528	0.9836247571113448	0.99916584728039	0.9988640982287772	0.9999999992980808
CALR	Ovarian cancer	0	0	0	0	0	0.0	0.0	0.0	0.0	0.742947461498785	0.913384576949726	0.9422648707553672	1.0	0.913499505001528	0.9836247571113448	0.99916584728039	0.9983002929444632	0.9999999992980808
TAPBP	Ovarian cancer	0	0	0	0	0	0.0	0.0	0.0	0.0	0.758526890998811	0.92988454238253	0.9502837143427488	1.0	0.913499505001528	0.9836247571113448	0.99916584728039	0.998743139950522	0.9999999992980808
CD58	Ovarian cancer	0	0	0	0	0	0.0	0.0	0.0	0.0	0.806115652242104	0.93438637643632	0.967115767555255	1.0	0.913499505001528	0.9836247571113448	0.99916584728039	0.999453287529714	0.9999999992980808
TAP2	Ovarian cancer	0	0	0	0	0	0.0	0.0	0.0	0.0	0.7319221869221041	0.914681075929237	0.9378359079834372	1.0	0.913499505001528	0.9836247571113448	0.99916584728039	0.9980264823999228	0.9999999992980808
RFX5	Ovarian cancer	0	0	0	0	0	0.0	0.0	0.0	0.0	0.726774959965741	0.914804243231948	0.935639731053983	1.0	0.913499505001528	0.9836247571113448	0.99916584728039	0.99788295768417	0.9999999992980808
JAK2	Ovarian cancer	0	1	0	0	1	7.95257136947523	0.0	0.0	31.1745203200514	0.160271477968363	0.859665195242923	0.3640544402064621	0.0303986494839298	0.913499505001528	0.9836247571113448	0.99916584728039	0.0609093511010987	0.9999999992980808
IRF2	Ovarian cancer	0	0	1	0	0	0.0	252.74848085198798	252.74848085198798	0.0	0.774441674733243	0.0035716017355633704	0.0133647087016977	1.0	0.913499505001528	0.9836247571113448	0.99916584728039	0.0710352674071951	0.9999999992980808
JAK1	Ovarian cancer	1	0	0	0	0	0.0	0.0	0.0	0.0	0.546117446187104	0.8371991734675959	0.817315091798775	1.0	0.913499505001528	0.9836247571113448	0.99916584728039	0.9821925468269972	0.9999999992980808
NLRC5	Ovarian cancer	0	0	0	0	0	0.0	0.0	0.0	0.0	0.54799208689431	0.8431410108902109	0.8206313652133359	1.0	0.913499505001528	0.9836247571113448	0.99916584728039	0.9828548217729548	0.9999999992980808
CIITA	Ovarian cancer	0	0	0	0	0	0.0	0.0	0.0	0.0	0.631140225013513	0.8849758487419801	0.8825884347443279	1.0	0.913499505001528	0.9836247571113448	0.99916584728039	0.992820452180964	0.9999999992980808
TAP1	Ovarian cancer	0	0	0	0	0	0.0	0.0	0.0	0.0	0.6860107517630699	0.905112211830284	0.915375437943303	1.0	0.913499505001528	0.9836247571113448	0.99916584728039	0.9963138341364092	0.9999999992980808
STAT1	Ovarian cancer	0	0	0	0	0	0.0	0.0	0.0	0.0	0.708139771506603	0.887891234009303	0.923556871627852	1.0	0.913499505001528	0.9836247571113448	0.99916584728039	0.997000791020889	0.9999999992980808
IFNGR1	Ovarian cancer	0	0	0	0	0	0.0	0.0	0.0	0.0	0.725956585734528	0.9113553583030212	0.9348593413035028	1.0	0.913499505001528	0.9836247571113448	0.99916584728039	0.997830716887576	0.9999999992980808
HLA-C	Ovarian cancer	0	0	0	0	0	0.0	0.0	0.0	0.0	0.7652348898147879	0.9271667796436468	0.9525317959148342	1.0	0.913499505001528	0.9836247571113448	0.99916584728039	0.998855123135141	0.9999999992980808
B2M	Ovarian cancer	0	0	0	0	0	0.0	0.0	0.0	0.0	0.865792670287249	0.95737141854383	0.984427129952302	1.0	0.913499505001528	0.9836247571113448	0.99916584728039	0.9998781084713	0.9999999992980808
TAP1	Diffuse large B-cell lymphoma	1	1	0	0	0	2.12506454614817	0.0	0.0	0.0	0.537963275881823	0.783361759860729	0.790045310543727	1.0	0.8036403466654741	0.978891341039506	0.997908568387998	0.976231322889375	0.9999999994476968
TAPBP	Diffuse large B-cell lymphoma	0	0	0	0	0	0.0	0.0	0.0	0.0	0.424845447947192	0.8215760549026321	0.7090241436770591	1.0	0.8036403466654741	0.978891341039506	0.997908568387998	0.952833227080541	0.9999999994476968
CALR	Diffuse large B-cell lymphoma	0	0	0	0	0	0.0	0.0	0.0	0.0	0.416817011418745	0.804984589231103	0.697595247634794	1.0	0.8036403466654741	0.978891341039506	0.997908568387998	0.948810610508226	0.9999999994476968
JAK2	Diffuse large B-cell lymphoma	0	0	0	0	0	0.0	0.0	0.0	0.0	0.284427543069528	0.705081968904614	0.524911517559271	1.0	0.8036403466654741	0.978891341039506	0.997908568387998	0.863230411866764	0.9999999994476968
STAT1	Diffuse large B-cell lymphoma	0	1	0	0	0	4.06021415541848	0.0	0.0	0.0	0.255118226745027	0.7952086540004091	0.506003340902901	1.0	0.8036403466654741	0.978891341039506	0.997908568387998	0.8506988923797041	0.9999999994476968
TAP2	Diffuse large B-cell lymphoma	0	1	0	0	0	4.21392820072206	0.0	0.0	0.0	0.245032278259271	0.832533461927525	0.497549702681527	1.0	0.8036403466654741	0.978891341039506	0.997908568387998	0.844869159813435	0.9999999994476968
RFX5	Diffuse large B-cell lymphoma	1	0	0	0	0	0.0	0.0	0.0	0.0	0.48025928834713	0.829095149244646	0.7615225589081791	1.0	0.8036403466654741	0.978891341039506	0.997908568387998	0.96898832489281	0.9999999994476968
JAK1	Diffuse large B-cell lymphoma	0	3	0	0	0	6.2892449108453885	0.0	0.0	0.0	0.0261346742063979	0.7517385249173101	0.0763894326825922	1.0	0.8036403466654741	0.978891341039506	0.997908568387998	0.27285624785862805	0.9999999994476968
CIITA	Diffuse large B-cell lymphoma	1	1	0	0	2	1.34020372861779	0.0	0.0	20.519959551059998	0.7800898794005791	0.731222641779566	0.906673528398222	0.0148602569523903	0.833555355860128	0.978891341039506	0.997908568387998	0.071503851452995	0.9999999994476968
HLA-C	Diffuse large B-cell lymphoma	0	2	1	0	0	7.58495499320597	47.0170020853666	47.0170020853666	0.0	0.0372585015286314	0.0165492510234119	0.0126179412672395	1.0	0.8036403466654741	0.978891341039506	0.997908568387998	0.067791600043836	0.9999999994476968
IFNGR2	Diffuse large B-cell lymphoma	1	0	0	0	0	0.0	0.0	0.0	0.0	0.6235932331936789	0.863788381446692	0.8735935194472819	1.0	0.8036403466654741	0.978891341039506	0.997908568387998	0.9916510282405172	0.9999999994476968
IRF2	Diffuse large B-cell lymphoma	0	0	0	0	0	0.0	0.0	0.0	0.0	0.601276039722965	0.8711309383570219	0.860969825624548	1.0	0.8036403466654741	0.978891341039506	0.997908568387998	0.989853410442194	0.9999999994476968
IFNGR1	Diffuse large B-cell lymphoma	0	0	0	0	0	0.0	0.0	0.0	0.0	0.575148095761748	0.864746189229127	0.8423334665103341	1.0	0.8036403466654741	0.978891341039506	0.997908568387998	0.98686045487783	0.9999999994476968
APLNR	Diffuse large B-cell lymphoma	0	0	0	0	0	0.0	0.0	0.0	0.0	0.456565387823738	0.8887330177581121	0.750558380117217	1.0	0.8036403466654741	0.978891341039506	0.997908568387998	0.9659219824808342	0.9999999994476968
NLRC5	Diffuse large B-cell lymphoma	1	0	1	0	0	0.0	11.0502780105121	11.0502780105121	0.0	0.18617594363631895	0.0951447515254273	0.0937838970475052	1.0	0.8036403466654741	0.978891341039506	0.997908568387998	0.315748071199124	0.9999999994476968
CD58	Colorectum carcinoma	0	0	0	0	0	0.0	0.0	0.0	0.0	0.646141506057059	0.871847978322476	0.8884525465826809	1.0	0.823152349023855	0.9765387545295808	0.9968274729097142	0.9935334197475458	0.999999999680544
TAP1	Colorectum carcinoma	0	0	0	0	0	0.0	0.0	0.0	0.0	0.480434464113183	0.838826008267628	0.764055438735412	1.0	0.823152349023855	0.9765387545295808	0.9968274729097142	0.9696741636217808	0.999999999680544
HLA-C	Colorectum carcinoma	0	0	0	0	0	0.0	0.0	0.0	0.0	0.601913966646799	0.8925582462278872	0.8649723088509141	1.0	0.823152349023855	0.9765387545295808	0.9968274729097142	0.990443276449956	0.999999999680544
IFNGR2	Colorectum carcinoma	0	0	0	0	0	0.0	0.0	0.0	0.0	0.603153740852215	0.84590133552865	0.8574731584635501	1.0	0.823152349023855	0.9765387545295808	0.9968274729097142	0.989322863820752	0.999999999680544
IRF2	Colorectum carcinoma	0	0	0	0	0	0.0	0.0	0.0	0.0	0.54536353168942	0.841214462395377	0.816646331696121	1.0	0.823152349023855	0.9765387545295808	0.9968274729097142	0.982057363779586	0.999999999680544
JAK1	Colorectum carcinoma	0	1	0	0	0	1.8764343568615705	0.0	0.0	0.0	0.581278036028584	0.7307664722886831	0.8074070781591809	1.0	0.823152349023855	0.9765387545295808	0.9968274729097142	0.980133497615342	0.999999999680544
CALR	Colorectum carcinoma	2	0	0	0	0	0.0	0.0	0.0	0.0	0.523961768811829	0.8425180152243671	0.8005561528195492	1.0	0.823152349023855	0.9765387545295808	0.9968274729097142	0.978638749695153	0.999999999680544
IFNGR1	Colorectum carcinoma	0	0	0	0	0	0.0	0.0	0.0	0.0	0.49821652204132	0.8033421106620992	0.7713055158627701	1.0	0.823152349023855	0.9765387545295808	0.9968274729097142	0.971590978119142	0.999999999680544
TAP2	Colorectum carcinoma	1	0	0	0	0	0.0	0.0	0.0	0.0	0.46619353512286	0.8220056119390021	0.7481186584050908	1.0	0.823152349023855	0.9765387545295808	0.9968274729097142	0.9652179644835368	0.999999999680544
APLNR	Colorectum carcinoma	0	1	0	0	0	3.24638950463577	0.0	0.0	0.0	0.335987240777088	0.895036728455292	0.623672787706374	1.0	0.823152349023855	0.9765387545295808	0.9968274729097142	0.918127063491269	0.999999999680544
STAT1	Colorectum carcinoma	0	0	0	0	0	0.0	0.0	0.0	0.0	0.412766651444405	0.751962642445146	0.6813296753516661	1.0	0.823152349023855	0.9765387545295808	0.9968274729097142	0.9427619936666112	0.999999999680544
JAK2	Colorectum carcinoma	0	0	0	0	0	0.0	0.0	0.0	0.0	0.25891402381998896	0.6477890908683289	0.479404026164158	1.0	0.823152349023855	0.9765387545295808	0.9968274729097142	0.831867407476433	0.999999999680544
TAPBP	Colorectum carcinoma	0	2	0	0	0	12.2487714678895	0.0	0.0	0.0	0.0140288752414111	0.8665875265911491	0.0481267969553614	1.0	0.823152349023855	0.9765387545295808	0.9968274729097142	0.19413946337719296	0.999999999680544
HLA-A	Colorectum carcinoma	0	0	1	0	0	0.0	82.2239692994092	82.2239692994092	0.0	0.557900841035432	0.00938133794771057	0.0283535745673553	1.0	0.823152349023855	0.9765387545295808	0.9968274729097142	0.129377422270295	0.999999999680544
HLA-B	Colorectum carcinoma	0	0	0	1	0	0.0	96.78087816363752	96.78087816363752	0.0	0.579632552607034	0.00783530997713411	0.0246258007568871	1.0	0.823152349023855	0.9765387545295808	0.9968274729097142	0.115838795873587	0.999999999680544
RFX5	Colorectum carcinoma	0	0	0	0	2	0.0	0.0	0.0	28.1188519822048	0.505331304959514	0.803974290244356	0.7772531314032601	0.0043928141265794	0.823152349023855	0.9765387545295808	0.9968274729097142	0.0228069444384962	0.999999999680544
B2M	Colorectum carcinoma	0	1	0	0	1	19.6382768337112	0.0	0.0	70.4037400535763	0.0463226044580091	0.921308991521978	0.136660921712065	0.0140057597995354	0.823152349023855	0.9765387545295808	0.9968274729097142	0.0138931344272281	0.999999999680544
NLRC5	Colorectum carcinoma	0	5	1	0	1	6.4868528147321705	12.953163086451099	12.953163086451099	8.240454022854001	0.00307807304180685	0.0738639968493435	0.0033730972378339693	0.108271242139256	0.823152349023855	0.9765387545295808	0.9968274729097142	0.00325585650896221	0.999999999680544
CIITA	Colorectum carcinoma	0	0	0	0	0	0.0	0.0	0.0	0.0	0.29263858589206104	0.7634342951511791	0.550692999387389	1.0	0.823152349023855	0.9765387545295808	0.9968274729097142	0.8792242146848969	0.999999999680544
CIITA	Cervix carcinoma	0	0	0	0	0	0.0	0.0	0.0	0.0	0.710668490633942	0.918415195421241	0.9286705997569642	1.0	0.946467743026649	0.991384622069132	0.999727411289476	0.997393318222658	0.99999999970229
JAK2	Cervix carcinoma	0	0	0	0	0	0.0	0.0	0.0	0.0	0.719205058019001	0.895375822337103	0.929417359137668	1.0	0.946467743026649	0.991384622069132	0.999727411289476	0.997448279136264	0.99999999970229
JAK1	Cervix carcinoma	0	0	0	0	0	0.0	0.0	0.0	0.0	0.705225611170353	0.909188059571762	0.9249762616104508	1.0	0.946467743026649	0.991384622069132	0.999727411289476	0.9971125748734392	0.99999999970229
CD58	Cervix carcinoma	0	0	0	0	0	0.0	0.0	0.0	0.0	0.872130560167705	0.953056960193695	0.985424729975383	1.0	0.946467743026649	0.991384622069132	0.999727411289476	0.999893260899725	0.99999999970229
HLA-A	Cervix carcinoma	0	0	1	0	0	0.0	515.7649906215161	515.7649906215161	0.0	0.8188749098966809	0.00128577159077214	0.0054547253362220395	1.0	0.946467743026649	0.991384622069132	0.999727411289476	0.0338807882676293	0.99999999970229
B2M	Cervix carcinoma	0	0	0	0	0	0.0	0.0	0.0	0.0	0.8981349209716151	0.967288601695045	0.9910064939635748	1.0	0.946467743026649	0.991384622069132	0.999727411289476	0.999959436639269	0.99999999970229
NLRC5	Cervix carcinoma	0	1	0	0	0	10.2827032664777	0.0	0.0	0.0	0.0973710830637734	0.8951631045137529	0.2506248460987049	1.0	0.946467743026649	0.991384622069132	0.999727411289476	0.59743903068763	0.99999999970229
TAP1	Cervix carcinoma	0	0	0	0	0	0.0	0.0	0.0	0.0	0.7600706528496641	0.9290232578469392	0.950685110469192	1.0	0.946467743026649	0.991384622069132	0.999727411289476	0.998763524260335	0.99999999970229
STAT1	Cervix carcinoma	0	0	0	0	0	0.0	0.0	0.0	0.0	0.7647776247423349	0.9125810254940993	0.9505133688344368	1.0	0.946467743026649	0.991384622069132	0.999727411289476	0.998754823362664	0.99999999970229
RFX5	Cervix carcinoma	0	0	0	0	0	0.0	0.0	0.0	0.0	0.7886093440018409	0.9263772130774228	0.9606056464940208	1.0	0.946467743026649	0.991384622069132	0.999727411289476	0.999213647431804	0.99999999970229
TAPBP	Cervix carcinoma	0	0	0	0	0	0.0	0.0	0.0	0.0	0.808722861661303	0.939804601570587	0.968371375231478	1.0	0.946467743026649	0.991384622069132	0.999727411289476	0.999494456648495	0.99999999970229
IFNGR1	Cervix carcinoma	0	0	0	0	0	0.0	0.0	0.0	0.0	0.8106505427719951	0.939259562708973	0.968901186818437	1.0	0.946467743026649	0.991384622069132	0.999727411289476	0.999511339680155	0.99999999970229
IFNGR2	Cervix carcinoma	0	0	0	0	0	0.0	0.0	0.0	0.0	0.8397875673479851	0.941941801431612	0.97718436575947	1.0	0.946467743026649	0.991384622069132	0.999727411289476	0.999737721063458	0.99999999970229
APLNR	Cervix carcinoma	0	0	0	0	0	0.0	0.0	0.0	0.0	0.831971713081802	0.969461204806471	0.977028618613482	1.0	0.946467743026649	0.991384622069132	0.999727411289476	0.999734114016441	0.99999999970229
IRF2	Cervix carcinoma	0	0	0	0	0	0.0	0.0	0.0	0.0	0.8318067263491659	0.949354967850366	0.97573468544395	1.0	0.946467743026649	0.991384622069132	0.999727411289476	0.999703186677795	0.99999999970229
HLA-B	Cervix carcinoma	0	0	0	0	0	0.0	0.0	0.0	0.0	0.8159599397360698	0.952822807598872	0.9715830929064788	1.0	0.946467743026649	0.991384622069132	0.999727411289476	0.9995923598707042	0.99999999970229
HLA-C	Cervix carcinoma	0	0	0	0	0	0.0	0.0	0.0	0.0	0.8161452566418129	0.95193625184862	0.9715726707251252	1.0	0.946467743026649	0.991384622069132	0.999727411289476	0.999592059359123	0.99999999970229
CALR	Cervix carcinoma	0	0	0	0	0	0.0	0.0	0.0	0.0	0.809280423008655	0.9479493734457758	0.969234922472087	1.0	0.946467743026649	0.991384622069132	0.999727411289476	0.9995218258021272	0.99999999970229
TAP2	Cervix carcinoma	0	0	0	0	0	0.0	0.0	0.0	0.0	0.78034175780183	0.9271302451918628	0.957868427963525	1.0	0.946467743026649	0.991384622069132	0.999727411289476	0.999099731506028	0.99999999970229
B2M	Prostate carcinoma	1	0	0	0	0	0.0	0.0	0.0	0.0	0.751042882704917	0.911585035098208	0.94514088713243	1.0	0.870221849877418	0.9797527630092778	0.997946777327152	0.998466941689442	0.999999999711606
CD58	Prostate carcinoma	0	0	0	0	0	0.0	0.0	0.0	0.0	0.7017495374139561	0.891020039316773	0.920803781175472	1.0	0.870221849877418	0.9797527630092778	0.997946777327152	0.996777749771948	0.999999999711606
HLA-B	Prostate carcinoma	0	0	0	0	0	0.0	0.0	0.0	0.0	0.674728053932092	0.8980617366444941	0.908418918882496	1.0	0.870221849877418	0.9797527630092778	0.997946777327152	0.9956722311620692	0.999999999711606
IFNGR2	Prostate carcinoma	0	0	0	0	0	0.0	0.0	0.0	0.0	0.676662077878526	0.8817642632980591	0.90689758159065	1.0	0.870221849877418	0.9797527630092778	0.997946777327152	0.995524832648945	0.999999999711606
HLA-C	Prostate carcinoma	0	0	0	0	0	0.0	0.0	0.0	0.0	0.661826575842041	0.8929260584836641	0.900815182365385	1.0	0.870221849877418	0.9797527630092778	0.997946777327152	0.994909983058778	0.999999999711606
IRF2	Prostate carcinoma	0	0	0	0	0	0.0	0.0	0.0	0.0	0.6625644581461371	0.8842776895977941	0.8998731993069891	1.0	0.870221849877418	0.9797527630092778	0.997946777327152	0.99481109537277	0.999999999711606
HLA-A	Prostate carcinoma	0	0	0	0	0	0.0	0.0	0.0	0.0	0.652264251187432	0.8889168854891708	0.894950903291109	1.0	0.870221849877418	0.9797527630092778	0.997946777327152	0.9942782991118092	0.999999999711606
RFX5	Prostate carcinoma	0	0	0	0	0	0.0	0.0	0.0	0.0	0.623254214057182	0.866926930651949	0.8744213345931959	1.0	0.870221849877418	0.9797527630092778	0.997946777327152	0.991762507161684	0.999999999711606
JAK2	Prostate carcinoma	0	3	0	0	0	7.768394588040531	0.0	0.0	0.0	0.0185795847776026	0.7428515457773679	0.0571207852533583	1.0	0.870221849877418	0.9797527630092778	0.997946777327152	0.220634014751131	0.999999999711606
NLRC5	Prostate carcinoma	1	0	0	0	0	0.0	0.0	0.0	0.0	0.263311376200412	0.700134936591828	0.501682244392208	1.0	0.870221849877418	0.9797527630092778	0.997946777327152	0.847736806459695	0.999999999711606
STAT1	Prostate carcinoma	0	1	0	0	0	4.3775736183221206	0.0	0.0	0.0	0.26327560430551505	0.795845659083347	0.513468090194529	1.0	0.870221849877418	0.9797527630092778	0.997946777327152	0.855729176632197	0.999999999711606
TAPBP	Prostate carcinoma	0	0	0	0	0	0.0	0.0	0.0	0.0	0.61826246657444	0.881218049154861	0.873795708967796	1.0	0.870221849877418	0.9797527630092778	0.997946777327152	0.991678328754818	0.999999999711606
CALR	Prostate carcinoma	0	0	0	0	0	0.0	0.0	0.0	0.0	0.602451498426482	0.8543428203996579	0.8591367871724291	1.0	0.870221849877418	0.9797527630092778	0.997946777327152	0.989577059554784	0.999999999711606
IFNGR1	Prostate carcinoma	0	0	0	0	0	0.0	0.0	0.0	0.0	0.59560057584126	0.853584752361933	0.854570574852484	1.0	0.870221849877418	0.9797527630092778	0.997946777327152	0.98887162864551	0.999999999711606
TAP2	Prostate carcinoma	0	0	0	0	0	0.0	0.0	0.0	0.0	0.570148283805875	0.855654122264992	0.8378038965373961	1.0	0.870221849877418	0.9797527630092778	0.997946777327152	0.986071073863134	0.999999999711606
TAP1	Prostate carcinoma	0	0	0	0	0	0.0	0.0	0.0	0.0	0.530020030578196	0.8495123823161441	0.8072433642724369	1.0	0.870221849877418	0.9797527630092778	0.997946777327152	0.98009845814608	0.999999999711606
CIITA	Prostate carcinoma	0	0	0	0	0	0.0	0.0	0.0	0.0	0.473170906965769	0.82199237965514	0.7552644185842329	1.0	0.870221849877418	0.9797527630092778	0.997946777327152	0.9672576001968588	0.999999999711606
JAK1	Prostate carcinoma	0	0	0	0	0	0.0	0.0	0.0	0.0	0.434240784993945	0.7771103320289781	0.7101700378453142	1.0	0.870221849877418	0.9797527630092778	0.997946777327152	0.953226335306835	0.999999999711606
APLNR	Prostate carcinoma	0	0	0	0	0	0.0	0.0	0.0	0.0	0.652758323188834	0.920266265468928	0.899354612836452	1.0	0.870221849877418	0.9797527630092778	0.997946777327152	0.99475623430981	0.999999999711606
CIITA	Medulloblastoma	0	1	1	0	0	6.76422348744754	83.8476851126773	83.8476851126773	0.0	0.155780233384336	0.00942845855853225	0.0140087599292242	1.0	0.909246678594	0.9843073698443532	0.998729904520443	0.0737991620430396	0.999999999721588
JAK2	Medulloblastoma	0	0	0	0	0	0.0	0.0	0.0	0.0	0.538140768932653	0.8207609143954492	0.8069990682834358	1.0	0.909246678594	0.9843073698443532	0.998729904520443	0.980046110054715	0.999999999721588
NLRC5	Medulloblastoma	1	0	0	0	0	0.0	0.0	0.0	0.0	0.353383561029164	0.769842534070053	0.624335805606916	1.0	0.909246678594	0.9843073698443532	0.998729904520443	0.918439741454872	0.999999999721588
HLA-C	Medulloblastoma	0	0	0	0	0	0.0	0.0	0.0	0.0	0.7722796929022491	0.936510077537068	0.955971776970584	1.0	0.909246678594	0.9843073698443532	0.998729904520443	0.999016211451197	0.999999999721588
IFNGR2	Medulloblastoma	0	0	0	0	0	0.0	0.0	0.0	0.0	0.766415609189727	0.920194777851132	0.9520769462949772	1.0	0.909246678594	0.9843073698443532	0.998729904520443	0.99883289436711	0.999999999721588
TAPBP	Medulloblastoma	0	0	0	0	0	0.0	0.0	0.0	0.0	0.7540106760069771	0.931503651693758	0.948605610863312	1.0	0.909246678594	0.9843073698443532	0.998729904520443	0.998656083027778	0.999999999721588
APLNR	Medulloblastoma	0	0	0	0	0	0.0	0.0	0.0	0.0	0.745385700971943	0.950089427637545	0.946799457227612	1.0	0.909246678594	0.9843073698443532	0.998729904520443	0.998559065918786	0.999999999721588
CALR	Medulloblastoma	0	0	0	0	0	0.0	0.0	0.0	0.0	0.750128544838225	0.9199144782711222	0.945797498475326	1.0	0.909246678594	0.9843073698443532	0.998729904520443	0.998503760510258	0.999999999721588
IRF2	Medulloblastoma	0	0	0	0	0	0.0	0.0	0.0	0.0	0.7261511003645459	0.913550100280042	0.935031217431132	1.0	0.909246678594	0.9843073698443532	0.998729904520443	0.997842278526759	0.999999999721588
RFX5	Medulloblastoma	0	0	0	0	0	0.0	0.0	0.0	0.0	0.6980610209438101	0.89975133880554	0.92026592788252	1.0	0.909246678594	0.9843073698443532	0.998729904520443	0.9967332152888372	0.999999999721588
TAP1	Medulloblastoma	0	0	0	0	0	0.0	0.0	0.0	0.0	0.6753965310938941	0.906343879734908	0.909822355379011	1.0	0.909246678594	0.9843073698443532	0.998729904520443	0.995805947193444	0.999999999721588
TAP2	Medulloblastoma	0	0	0	0	0	0.0	0.0	0.0	0.0	0.673661037425719	0.9004025901380791	0.908099862981468	1.0	0.909246678594	0.9843073698443532	0.998729904520443	0.995641529920736	0.999999999721588
STAT1	Medulloblastoma	0	0	0	0	0	0.0	0.0	0.0	0.0	0.6254380916575789	0.8609041438571509	0.8743943835303771	1.0	0.909246678594	0.9843073698443532	0.998729904520443	0.991758890103897	0.999999999721588
JAK1	Medulloblastoma	0	0	0	0	0	0.0	0.0	0.0	0.0	0.539988268647746	0.8371726572936501	0.8119622871154959	1.0	0.909246678594	0.9843073698443532	0.998729904520443	0.981095155551967	0.999999999721588
CD58	Medulloblastoma	0	0	0	0	0	0.0	0.0	0.0	0.0	0.785832736227082	0.926671102354588	0.959705525317242	1.0	0.909246678594	0.9843073698443532	0.998729904520443	0.9991770485267008	0.999999999721588
B2M	Medulloblastoma	0	0	0	0	0	0.0	0.0	0.0	0.0	0.8786390128055429	0.9598471049812348	0.987160226054178	1.0	0.9093511095876308	0.9843073698443532	0.998729904520443	0.9999172150262652	0.999999999721588
HLA-B	Medulloblastoma	0	0	0	0	0	0.0	0.0	0.0	0.0	0.779685319196534	0.939104818849441	0.958845910012244	1.0	0.909246678594	0.9843073698443532	0.998729904520443	0.999141308495874	0.999999999721588
HLA-A	Medulloblastoma	0	0	0	0	0	0.0	0.0	0.0	0.0	0.781340270091258	0.9386553867085128	0.95938063513393	1.0	0.909246678594	0.9843073698443532	0.998729904520443	0.9991636311889408	0.999999999721588
IFNGR1	Medulloblastoma	0	1	0	0	0	12.0917413682485	0.0	0.0	0.0	0.0817946142181989	0.894802311583951	0.21775342734756895	1.0	0.909246678594	0.9843073698443532	0.998729904520443	0.54969499332051	0.999999999721588
CALR	Glioblastoma multiforme	0	0	0	0	0	0.0	0.0	0.0	0.0	0.7114192686388578	0.89696859323661	0.9262839625365608	1.0	0.8859069316198058	0.982935881101872	0.998260064873575	0.9972136348566428	0.999999999797397
STAT1	Glioblastoma multiforme	0	1	0	0	0	7.31138454908945	0.0	0.0	0.0	0.159251750773601	0.8278930401794999	0.359679940005296	1.0	0.8859069316198058	0.982935881101872	0.998260064873575	0.7274673171009008	0.999999999797397
CIITA	Glioblastoma multiforme	2	2	0	0	0	3.34028075260821	0.0	0.0	0.0	0.197996103190618	0.750319931050717	0.4091827285855	1.0	0.8859069316198058	0.982935881101872	0.998260064873575	0.7748257361565619	0.999999999797397
TAP1	Glioblastoma multiforme	0	1	0	0	0	6.1171265786422895	0.0	0.0	0.0	0.192775339760935	0.867789884605338	0.42036546468507496	1.0	0.8859069316198058	0.982935881101872	0.998260064873575	0.784667120298581	0.999999999797397
NLRC5	Glioblastoma multiforme	0	0	0	0	0	0.0	0.0	0.0	0.0	0.375313760670909	0.7609458893285159	0.649093085336565	1.0	0.8859069316198058	0.982935881101872	0.998260064873575	0.929617579134424	0.999999999797397
JAK2	Glioblastoma multiforme	0	0	0	0	0	0.0	0.0	0.0	0.0	0.5142320948676761	0.801752395453189	0.7854333204472859	1.0	0.8859069316198058	0.982935881101872	0.998260064873575	0.975130950524394	0.999999999797397
JAK1	Glioblastoma multiforme	0	0	0	0	0	0.0	0.0	0.0	0.0	0.512931692842179	0.8152149034489921	0.787435429301153	1.0	0.8859069316198058	0.982935881101872	0.998260064873575	0.975611949707588	0.999999999797397
TAP2	Glioblastoma multiforme	0	0	0	0	0	0.0	0.0	0.0	0.0	0.60953125714195	0.8693950218232909	0.86656697762994	1.0	0.8859069316198058	0.982935881101872	0.998260064873575	0.990673126503034	0.999999999797397
RFX5	Glioblastoma multiforme	0	0	0	0	0	0.0	0.0	0.0	0.0	0.649507181674188	0.8947326487921541	0.894368306927365	1.0	0.8859069316198058	0.982935881101872	0.998260064873575	0.994213449156899	0.999999999797397
IFNGR1	Glioblastoma multiforme	0	0	0	0	0	0.0	0.0	0.0	0.0	0.6561671843956529	0.8901163719802021	0.897398790075134	1.0	0.8859069316198058	0.982935881101872	0.998260064873575	0.994546636594563	0.999999999797397
TAPBP	Glioblastoma multiforme	0	0	0	0	0	0.0	0.0	0.0	0.0	0.667319974320662	0.899351557317063	0.904777786388682	1.0	0.8859069316198058	0.982935881101872	0.998260064873575	0.995315194709828	0.999999999797397
HLA-A	Glioblastoma multiforme	0	0	0	0	0	0.0	0.0	0.0	0.0	0.697965088448842	0.901215588197395	0.920573313363653	1.0	0.8859069316198058	0.982935881101872	0.998260064873575	0.996758705416811	0.999999999797397
HLA-C	Glioblastoma multiforme	0	0	0	0	0	0.0	0.0	0.0	0.0	0.69802119523647	0.9051032021710492	0.921132921122379	1.0	0.8859069316198058	0.982935881101872	0.998260064873575	0.99680484773614	0.999999999797397
APLNR	Glioblastoma multiforme	0	1	0	0	0	8.37208705755288	0.0	0.0	0.0	0.137532577134662	0.9208402929413192	0.329762545995394	1.0	0.8859069316198058	0.982935881101872	0.998260064873575	0.695595324260768	0.999999999797397
CD58	Glioblastoma multiforme	0	0	0	0	0	0.0	0.0	0.0	0.0	0.7475888109508	0.908260878811777	0.943387434236501	1.0	0.8859069316198058	0.982935881101872	0.998260064873575	0.998366382104964	0.999999999797397
HLA-B	Glioblastoma multiforme	0	0	0	0	0	0.0	0.0	0.0	0.0	0.7087400344758059	0.908105205365844	0.926597760243315	1.0	0.8859069316198058	0.982935881101872	0.998260064873575	0.997237610592456	0.999999999797397
IFNGR2	Glioblastoma multiforme	0	0	0	0	0	0.0	0.0	0.0	0.0	0.7275061877424921	0.8948605983137231	0.9331249411049592	1.0	0.8859069316198058	0.982935881101872	0.998260064873575	0.997712279209889	0.999999999797397
IRF2	Glioblastoma multiforme	0	1	0	0	0	12.7671889066779	0.0	0.0	0.0	0.0865896181514181	0.8965543908064321	0.22763641286371694	1.0	0.8859069316198058	0.982935881101872	0.998260064873575	0.56453957941854	0.999999999797397
B2M	Glioblastoma multiforme	0	0	0	0	0	0.0	0.0	0.0	0.0	0.835879876522569	0.9456556199747193	0.976519189221866	1.0	0.8859069316198058	0.982935881101872	0.998260064873575	0.999722142383064	0.999999999797397
CIITA	Kidney papilary carcinoma	0	0	0	0	0	0.0	0.0	0.0	0.0	0.604032935902473	0.8740646634846378	0.863784948579537	1.0	0.9469820034476212	0.990954001816809	0.9997096475377428	0.9902702252718052	0.99999999986871
JAK1	Kidney papilary carcinoma	0	0	0	0	0	0.0	0.0	0.0	0.0	0.611258354353717	0.864411974984726	0.8666887662429491	1.0	0.9469820034476212	0.990954001816809	0.9997096475377428	0.9906905600081652	0.99999999986871
STAT1	Kidney papilary carcinoma	0	0	0	0	0	0.0	0.0	0.0	0.0	0.6908821503196401	0.879935259894229	0.9137972224773248	1.0	0.9469820034476212	0.990954001816809	0.9997096475377428	0.996172925475665	0.99999999986871
TAP1	Kidney papilary carcinoma	0	0	0	0	0	0.0	0.0	0.0	0.0	0.69634483170346	0.90955190686353	0.9208802333229352	1.0	0.9469820034476212	0.990954001816809	0.9997096475377428	0.996784054536095	0.99999999986871
TAP2	Kidney papilary carcinoma	0	0	0	0	0	0.0	0.0	0.0	0.0	0.712502785541367	0.908831248839909	0.92840299732478	1.0	0.9469820034476212	0.990954001816809	0.9997096475377428	0.997373476768021	0.99999999986871
RFX5	Kidney papilary carcinoma	0	0	0	0	0	0.0	0.0	0.0	0.0	0.7421712489885709	0.9183383385862672	0.942456311964129	1.0	0.9469820034476212	0.990954001816809	0.9997096475377428	0.998311658289455	0.99999999986871
TAPBP	Kidney papilary carcinoma	0	0	0	0	0	0.0	0.0	0.0	0.0	0.756187760664102	0.928800876556904	0.949211246420254	1.0	0.9469820034476212	0.990954001816809	0.9997096475377428	0.998687844369945	0.99999999986871
CALR	Kidney papilary carcinoma	0	0	0	0	0	0.0	0.0	0.0	0.0	0.7643495848523091	0.923452581307976	0.951731314402307	1.0	0.9469820034476212	0.990954001816809	0.9997096475377428	0.998815857839946	0.99999999986871
CD58	Kidney papilary carcinoma	0	1	0	0	0	43.529285978336105	0.0	0.0	0.0	0.0215874815175539	0.94264087326401	0.0711560416277274	1.0	0.9469820034476212	0.990954001816809	0.9997096475377428	0.259212924062702	0.99999999986871
APLNR	Kidney papilary carcinoma	0	0	0	0	0	0.0	0.0	0.0	0.0	0.778858063636634	0.9504792506233029	0.9595152567077242	1.0	0.9469820034476212	0.990954001816809	0.9997096475377428	0.999169204147456	0.99999999986871
IRF2	Kidney papilary carcinoma	0	0	0	0	0	0.0	0.0	0.0	0.0	0.785726422935932	0.93082256254975	0.960143991494732	1.0	0.9469820034476212	0.990954001816809	0.9997096475377428	0.9991949819612692	0.99999999986871
IFNGR2	Kidney papilary carcinoma	0	0	0	0	0	0.0	0.0	0.0	0.0	0.7999790570442141	0.9290340350212172	0.964622545600942	1.0	0.9469820034476212	0.990954001816809	0.9997096475377428	0.9993667049614888	0.99999999986871
HLA-A	Kidney papilary carcinoma	0	0	0	0	0	0.0	0.0	0.0	0.0	0.802442035772048	0.935554058763933	0.966060772009422	1.0	0.9469820034476212	0.990954001816809	0.9997096475377428	0.999417435927486	0.99999999986871
HLA-C	Kidney papilary carcinoma	0	0	0	0	0	0.0	0.0	0.0	0.0	0.803883239049463	0.9370185356845252	0.9666496744643128	1.0	0.9469820034476212	0.990954001816809	0.9997096475377428	0.999437590408453	0.99999999986871
HLA-B	Kidney papilary carcinoma	0	0	0	0	0	0.0	0.0	0.0	0.0	0.809930224833437	0.9399902542674732	0.9687704533360592	1.0	0.9469820034476212	0.990954001816809	0.9997096475377428	0.99950720064313	0.99999999986871
B2M	Kidney papilary carcinoma	0	0	0	0	0	0.0	0.0	0.0	0.0	0.875207907100894	0.959792272744064	0.986495135045074	1.0	0.9469820034476212	0.990954001816809	0.9997096475377428	0.999908396010717	0.99999999986871
JAK2	Kidney papilary carcinoma	0	1	0	0	0	9.19264878951368	0.0	0.0	0.0	0.121481499576948	0.8706295398464841	0.296259994271353	1.0	0.9469820034476212	0.990954001816809	0.9997096475377428	0.656665565888431	0.99999999986871
NLRC5	Kidney papilary carcinoma	0	0	0	0	0	0.0	0.0	0.0	0.0	0.52992349475157	0.8325297298627199	0.804076132040499	1.0	0.9469820034476212	0.990954001816809	0.9997096475377428	0.979414036939504	0.99999999986871
IFNGR1	Kidney papilary carcinoma	0	0	0	0	0	0.0	0.0	0.0	0.0	0.7814097922273241	0.92970864677705	0.958549622158317	1.0	0.9469820034476212	0.990954001816809	0.9997096475377428	0.9991288112481072	0.99999999986871
B2M	Osteosarcoma	0	0	0	0	0	0.0	0.0	0.0	0.0	0.928178864106394	0.975868845472891	0.995492853348013	1.0	0.969793772562029	0.994982772612431	0.999992099954788	0.9999898275200708	0.9999999999687952
HLA-A	Osteosarcoma	0	0	0	0	0	0.0	0.0	0.0	0.0	0.886654654742697	0.963640502752964	0.9888784244608052	1.0	0.969793772562029	0.994982772612431	0.999992099954788	0.999937924725022	0.9999999999687952
JAK2	Osteosarcoma	0	0	0	0	0	0.0	0.0	0.0	0.0	0.783269971427218	0.91946162784055	0.958204604989776	1.0	0.969793772562029	0.994982772612431	0.999992099954788	0.999114143209894	0.9999999999687952
CIITA	Osteosarcoma	0	0	0	0	0	0.0	0.0	0.0	0.0	0.783160957311912	0.933199088652554	0.9596266109594872	1.0	0.969793772562029	0.994982772612431	0.999992099954788	0.999173799630405	0.9999999999687952
JAK1	Osteosarcoma	0	0	0	0	0	0.0	0.0	0.0	0.0	0.806619348884124	0.932916854900784	0.967183179317432	1.0	0.969793772562029	0.994982772612431	0.999992099954788	0.9994555392323108	0.9999999999687952
TAP1	Osteosarcoma	0	0	0	0	0	0.0	0.0	0.0	0.0	0.8153152200574699	0.9437045829585028	0.970752074304763	1.0	0.969793772562029	0.994982772612431	0.999992099954788	0.999568047368266	0.9999999999687952
STAT1	Osteosarcoma	0	0	0	0	0	0.0	0.0	0.0	0.0	0.8387342429668059	0.9359869616460772	0.976434492585548	1.0	0.969793772562029	0.994982772612431	0.999992099954788	0.999720126243524	0.9999999999687952
IFNGR1	Osteosarcoma	0	0	0	0	0	0.0	0.0	0.0	0.0	0.843530291645232	0.948876870262717	0.978746043804653	1.0	0.969793772562029	0.994982772612431	0.999992099954788	0.999772517270744	0.9999999999687952
TAP2	Osteosarcoma	0	0	0	0	0	0.0	0.0	0.0	0.0	0.8474278077897941	0.950359282368354	0.9798061293864592	1.0	0.969793772562029	0.994982772612431	0.999992099954788	0.9997947172822048	0.9999999999687952
CALR	Osteosarcoma	0	0	0	0	0	0.0	0.0	0.0	0.0	0.8635259123972571	0.953999006894136	0.983729262736116	1.0	0.969793772562029	0.994982772612431	0.999992099954788	0.9998669077456	0.9999999999687952
RFX5	Osteosarcoma	0	0	0	0	0	0.0	0.0	0.0	0.0	0.865531729379845	0.9572126406828688	0.98437346805134	1.0	0.969793772562029	0.994982772612431	0.999992099954788	0.999877264763646	0.9999999999687952
TAPBP	Osteosarcoma	0	0	0	0	0	0.0	0.0	0.0	0.0	0.866942202086063	0.960055829297947	0.9848491909803	1.0	0.969793772562029	0.994982772612431	0.999992099954788	0.999884642424553	0.9999999999687952
APLNR	Osteosarcoma	0	0	0	0	0	0.0	0.0	0.0	0.0	0.8645665416648671	0.970263152738552	0.984887608486124	1.0	0.969793772562029	0.994982772612431	0.999992099954788	0.999885228185912	0.9999999999687952
IRF2	Osteosarcoma	0	0	0	0	0	0.0	0.0	0.0	0.0	0.873212307431548	0.957835575729068	0.985991767699802	1.0	0.969793772562029	0.994982772612431	0.999992099954788	0.999901423337244	0.9999999999687952
IFNGR2	Osteosarcoma	0	0	0	0	0	0.0	0.0	0.0	0.0	0.8841816150646079	0.957394575378802	0.988054686415614	1.0	0.969793772562029	0.994982772612431	0.999992099954788	0.9999283689522172	0.9999999999687952
HLA-C	Osteosarcoma	0	0	0	0	0	0.0	0.0	0.0	0.0	0.884420060993581	0.9634005746157142	0.988462795068394	1.0	0.969793772562029	0.994982772612431	0.999992099954788	0.999933189017114	0.9999999999687952
CD58	Osteosarcoma	0	0	0	0	0	0.0	0.0	0.0	0.0	0.886617961748376	0.960164870483842	0.988668640136889	1.0	0.969793772562029	0.994982772612431	0.999992099954788	0.9999355562679748	0.9999999999687952
HLA-B	Osteosarcoma	0	0	0	0	0	0.0	0.0	0.0	0.0	0.8904913264349559	0.96595388207372	0.989675747499798	1.0	0.969793772562029	0.994982772612431	0.999992099954788	0.9999465205417892	0.9999999999687952
NLRC5	Osteosarcoma	0	0	0	0	0	0.0	0.0	0.0	0.0	0.71546321146604	0.902480910008026	0.929300757204134	1.0	0.969793772562029	0.994982772612431	0.999992099954788	0.997439736865105	0.9999999999687952
RFX5	Pilocytic astrocytoma	0	0	0	0	0	0.0	0.0	0.0	0.0	0.923834500144095	0.9771097868125592	0.99503062359393	1.0	0.993825725960932	0.99891051443652	0.999997026895848	0.999987632145218	0.99999999999558
B2M	Pilocytic astrocytoma	0	0	0	0	0	0.0	0.0	0.0	0.0	0.9716261005188492	0.990136965420776	0.999291270668232	1.0	0.993825725960932	0.99891051443652	0.999997026895848	0.999999748792014	0.99999999999558
CIITA	Pilocytic astrocytoma	0	0	0	0	0	0.0	0.0	0.0	0.0	0.793055384554872	0.938424538987582	0.9632943324318828	1.0	0.993825725960932	0.99891051443652	0.999997026895848	0.999317950004988	0.99999999999558
NLRC5	Pilocytic astrocytoma	0	0	0	0	0	0.0	0.0	0.0	0.0	0.799776861138909	0.938747404938273	0.9654913774569928	1.0	0.993825725960932	0.99891051443652	0.999997026895848	0.999397607734258	0.99999999999558
JAK2	Pilocytic astrocytoma	0	0	0	0	0	0.0	0.0	0.0	0.0	0.815055563541561	0.932518629637813	0.9695320191242808	1.0	0.993825725960932	0.99891051443652	0.999997026895848	0.9995310640256728	0.99999999999558
STAT1	Pilocytic astrocytoma	0	0	0	0	0	0.0	0.0	0.0	0.0	0.8554735511900491	0.949161362113039	0.9815522860533792	1.0	0.993825725960932	0.99891051443652	0.999997026895848	0.999828784816896	0.99999999999558
TAP2	Pilocytic astrocytoma	0	0	0	0	0	0.0	0.0	0.0	0.0	0.8919110781835909	0.966933601095787	0.989958956997124	1.0	0.993825725960932	0.99891051443652	0.999997026895848	0.99994941914822	0.99999999999558
TAP1	Pilocytic astrocytoma	0	0	0	0	0	0.0	0.0	0.0	0.0	0.892704507285253	0.969109370731379	0.990201802013364	1.0	0.993825725960932	0.99891051443652	0.999997026895848	0.9999518401066708	0.99999999999558
IFNGR1	Pilocytic astrocytoma	0	0	0	0	0	0.0	0.0	0.0	0.0	0.905124877425444	0.968609639036333	0.9921535294007092	1.0	0.993825725960932	0.99891051443652	0.999997026895848	0.999969135618122	0.99999999999558
JAK1	Pilocytic astrocytoma	0	0	0	0	0	0.0	0.0	0.0	0.0	0.8237505899097629	0.939997752100293	0.9727424759892672	1.0	0.993825725960932	0.99891051443652	0.999997026895848	0.9996250916597992	0.99999999999558
CD58	Pilocytic astrocytoma	0	0	0	0	0	0.0	0.0	0.0	0.0	0.9237544833238792	0.9729024376636372	0.9948565805072492	1.0	0.993825725960932	0.99891051443652	0.999997026895848	0.9999867498814672	0.99999999999558
IRF2	Pilocytic astrocytoma	0	0	0	0	0	0.0	0.0	0.0	0.0	0.922520380515934	0.976180241298095	0.99483791972236	1.0	0.993825725960932	0.99891051443652	0.999997026895848	0.999986653478526	0.99999999999558
HLA-A	Pilocytic astrocytoma	0	0	0	0	0	0.0	0.0	0.0	0.0	0.956233116797372	0.986880078656665	0.998360168832045	1.0	0.993825725960932	0.99891051443652	0.999997026895848	0.999998654741337	0.99999999999558
HLA-C	Pilocytic astrocytoma	0	0	0	0	0	0.0	0.0	0.0	0.0	0.954894687094868	0.9865887784675048	0.998260650090107	1.0	0.993825725960932	0.99891051443652	0.999997026895848	0.999998486453162	0.99999999999558
IFNGR2	Pilocytic astrocytoma	0	0	0	0	0	0.0	0.0	0.0	0.0	0.949573326349945	0.982687584427844	0.997767247089847	1.0	0.993825725960932	0.99891051443652	0.999997026895848	0.999997505550033	0.99999999999558
CALR	Pilocytic astrocytoma	0	0	0	0	0	0.0	0.0	0.0	0.0	0.9753888926616572	0.99184050763694	0.99947197613893	1.0	0.993825725960932	0.99891051443652	0.999997026895848	0.999999860570858	0.99999999999558
TAPBP	Pilocytic astrocytoma	0	0	0	0	0	0.0	0.0	0.0	0.0	0.9456780301785848	0.9849508384814692	0.997504023216598	1.0	0.993825725960932	0.99891051443652	0.999997026895848	0.9999968824550948	0.99999999999558
APLNR	Pilocytic astrocytoma	0	0	0	0	0	0.0	0.0	0.0	0.0	0.942101884349875	0.9860055464816428	0.9972126231429927	1.0	0.993825725960932	0.99891051443652	0.999997026895848	0.999996111650683	0.99999999999558
HLA-B	Pilocytic astrocytoma	0	0	0	0	0	0.0	0.0	0.0	0.0	0.9425199296508968	0.982685418066744	0.9971690972392908	1.0	0.993825725960932	0.99891051443652	0.999997026895848	0.999995989208271	0.99999999999558
HLA-B	Liposarcoma	0	0	0	0	0	0.0	0.0	0.0	0.0	0.8700657672926719	0.959713904509601	0.985452705862078	1.0	0.9841266692709209	0.997126884151802	0.99999742801233	0.99989367125949	0.999999999998993
HLA-A	Liposarcoma	0	0	0	0	0	0.0	0.0	0.0	0.0	0.86886422244332	0.958206667148486	0.98510965133105	1.0	0.9841266692709209	0.997126884151802	0.99999742801233	0.999888584370371	0.999999999998993
RFX5	Liposarcoma	0	0	0	0	0	0.0	0.0	0.0	0.0	0.86605380678296	0.957026846688866	0.984445152065212	1.0	0.9841266692709209	0.997126884151802	0.99999742801233	0.9998783911706222	0.999999999998993
APLNR	Liposarcoma	0	0	0	0	0	0.0	0.0	0.0	0.0	0.848412585555544	0.9668599442171651	0.981050707428284	1.0	0.9841266692709209	0.997126884151802	0.99999742801233	0.999819317248796	0.999999999998993
IFNGR2	Liposarcoma	0	0	0	0	0	0.0	0.0	0.0	0.0	0.8536751876976469	0.9469449611279191	0.980962086347467	1.0	0.9841266692709209	0.997126884151802	0.99999742801233	0.999817617824453	0.999999999998993
CALR	Liposarcoma	0	0	0	0	0	0.0	0.0	0.0	0.0	0.850868599818087	0.9508980717787208	0.9806203279881128	1.0	0.9841266692709209	0.997126884151802	0.99999742801233	0.9998109891873592	0.999999999998993
IRF2	Liposarcoma	0	0	0	0	0	0.0	0.0	0.0	0.0	0.848058352543772	0.949726547417792	0.979863252617184	1.0	0.9841266692709209	0.997126884151802	0.99999742801233	0.999795880962636	0.999999999998993
IFNGR1	Liposarcoma	0	0	0	0	0	0.0	0.0	0.0	0.0	0.843296555937192	0.9484472400646172	0.978603560884686	1.0	0.9841266692709209	0.997126884151802	0.99999742801233	0.9997694459280408	0.999999999998993
B2M	Liposarcoma	0	0	0	0	0	0.0	0.0	0.0	0.0	0.8852127168200881	0.9636262202975352	0.98860503521683	1.0	0.9841266692709209	0.997126884151802	0.99999742801233	0.999934829377178	0.999999999998993
HLA-C	Liposarcoma	0	0	0	0	0	0.0	0.0	0.0	0.0	0.8380615056978871	0.949614290674777	0.977378922803206	1.0	0.9841266692709209	0.997126884151802	0.99999742801233	0.999742192061278	0.999999999998993
TAPBP	Liposarcoma	0	0	0	0	0	0.0	0.0	0.0	0.0	0.825105136886978	0.947044112912861	0.9737286115292928	1.0	0.9841266692709209	0.997126884151802	0.99999742801233	0.999651844717198	0.999999999998993
TAP1	Liposarcoma	0	0	0	0	0	0.0	0.0	0.0	0.0	0.8086649193615821	0.942124504771966	0.96855173787937	1.0	0.9841266692709209	0.997126884151802	0.99999742801233	0.999500236638678	0.999999999998993
STAT1	Liposarcoma	0	0	0	0	0	0.0	0.0	0.0	0.0	0.806933408852108	0.9237694861348492	0.9661465583564328	1.0	0.9841266692709209	0.997126884151802	0.99999742801233	0.9994203941956292	0.999999999998993
TAP2	Liposarcoma	0	0	0	0	0	0.0	0.0	0.0	0.0	0.799124474907966	0.935713307654282	0.9649943356648872	1.0	0.9841266692709209	0.997126884151802	0.99999742801233	0.999380024604743	0.999999999998993
JAK2	Liposarcoma	0	0	0	0	0	0.0	0.0	0.0	0.0	0.7521408572412901	0.905677744284452	0.9446974034825808	1.0	0.9841266692709209	0.997126884151802	0.99999742801233	0.9984418157131052	0.999999999998993
CIITA	Liposarcoma	0	0	0	0	0	0.0	0.0	0.0	0.0	0.7417964522443101	0.9228129244446122	0.942734176829221	1.0	0.9841266692709209	0.997126884151802	0.99999742801233	0.9983280851916108	0.999999999998993
JAK1	Liposarcoma	0	0	0	0	0	0.0	0.0	0.0	0.0	0.737912221045513	0.9097905940463342	0.939503425183158	1.0	0.9841266692709209	0.997126884151802	0.99999742801233	0.9981320225415732	0.999999999998993
NLRC5	Liposarcoma	0	0	0	0	0	0.0	0.0	0.0	0.0	0.733137210667683	0.910878662079566	0.9376397498211828	1.0	0.9841266692709209	0.997126884151802	0.99999742801233	0.998013872397772	0.999999999998993
CD58	Liposarcoma	0	0	0	0	0	0.0	0.0	0.0	0.0	0.829085722336833	0.9388161446181128	0.974094705624021	1.0	0.9841266692709209	0.997126884151802	0.99999742801233	0.999661522299256	0.999999999998993
HLA-C	Chronic lymphocytic leukemia	0	0	0	0	0	0.0	0.0	0.0	0.0	0.881414194076238	0.964396384663011	0.987956695444404	1.0	0.983522674956884	0.998144221319208	0.999999151799304	0.999927186512648	0.99999999999964
HLA-A	Chronic lymphocytic leukemia	0	0	0	0	0	0.0	0.0	0.0	0.0	0.8812137868787371	0.963864641017031	0.9878898152423	1.0	0.983522674956884	0.998144221319208	0.999999151799304	0.999926373900722	0.99999999999964
TAPBP	Chronic lymphocytic leukemia	0	0	0	0	0	0.0	0.0	0.0	0.0	0.8595634658901009	0.959560850593577	0.98321696272142	1.0	0.983522674956884	0.998144221319208	0.999999151799304	0.99985837027037	0.99999999999964
CD58	Chronic lymphocytic leukemia	0	0	0	0	0	0.0	0.0	0.0	0.0	0.878705292700005	0.960301349933204	0.9872074114802	1.0	0.983522674956884	0.998144221319208	0.999999151799304	0.9999178236718822	0.99999999999964
RFX5	Chronic lymphocytic leukemia	0	0	0	0	0	0.0	0.0	0.0	0.0	0.8641784155246259	0.956066510706288	0.983994988300557	1.0	0.983522674956884	0.998144221319208	0.999999151799304	0.999871230970628	0.99999999999964
HLA-B	Chronic lymphocytic leukemia	0	0	0	0	0	0.0	0.0	0.0	0.0	0.887583618840995	0.966928799702804	0.98921262543987	1.0	0.983522674956884	0.998144221319208	0.999999151799304	0.9999416059227	0.99999999999964
IFNGR2	Chronic lymphocytic leukemia	0	0	0	0	0	0.0	0.0	0.0	0.0	0.881989852122149	0.9577644988104792	0.987665393017631	1.0	0.983522674956884	0.998144221319208	0.999999151799304	0.999923614022238	0.99999999999964
B2M	Chronic lymphocytic leukemia	0	0	0	0	0	0.0	0.0	0.0	0.0	0.91669193648019	0.97303730087591	0.9939781504000392	1.0	0.983522674956884	0.998144221319208	0.999999151799304	0.999981832158992	0.99999999999964
JAK1	Chronic lymphocytic leukemia	0	0	0	0	0	0.0	0.0	0.0	0.0	0.753577540751188	0.9152240649808672	0.946698560852977	1.0	0.983522674956884	0.998144221319208	0.999999151799304	0.9985535447421	0.99999999999964
CIITA	Chronic lymphocytic leukemia	0	0	0	0	0	0.0	0.0	0.0	0.0	0.8033911003689821	0.9407929818549692	0.966863620125244	1.0	0.983522674956884	0.998144221319208	0.999999151799304	0.999444823584904	0.99999999999964
STAT1	Chronic lymphocytic leukemia	0	0	0	0	0	0.0	0.0	0.0	0.0	0.787192528612894	0.917980629826797	0.959228941226458	1.0	0.983522674956884	0.998144221319208	0.999999151799304	0.999157328847589	0.99999999999964
APLNR	Chronic lymphocytic leukemia	0	0	0	0	0	0.0	0.0	0.0	0.0	0.768056817957067	0.950882052984951	0.95567612030724	1.0	0.983522674956884	0.998144221319208	0.999999151799304	0.999002853227534	0.99999999999964
JAK2	Chronic lymphocytic leukemia	0	0	0	0	0	0.0	0.0	0.0	0.0	0.7462221019389309	0.909075709171996	0.9430038186430808	1.0	0.983522674956884	0.998144221319208	0.999999151799304	0.998343947661403	0.99999999999964
NLRC5	Chronic lymphocytic leukemia	0	0	0	0	0	0.0	0.0	0.0	0.0	0.7406881372553471	0.912311084774574	0.941173433399366	1.0	0.983522674956884	0.998144221319208	0.999999151799304	0.998234754046847	0.99999999999964
TAP2	Chronic lymphocytic leukemia	0	1	0	0	0	54.1479519514567	0.0	0.0	0.0	0.0186687304838735	0.952083591687878	0.0627242735106635	1.0	0.983522674956884	0.998144221319208	0.999999151799304	0.236408211437934	0.99999999999964
IRF2	Chronic lymphocytic leukemia	0	1	0	0	0	69.985025837324	0.0	0.0	0.0	0.0140478192540709	0.9568323588513	0.048879715627429	1.0	0.983522674956884	0.998144221319208	0.999999151799304	0.19641789645883806	0.99999999999964
CALR	Chronic lymphocytic leukemia	0	0	0	0	0	0.0	0.0	0.0	0.0	0.8423446432042859	0.949217120100255	0.978451779218346	1.0	0.983522674956884	0.998144221319208	0.999999151799304	0.99976615132248	0.99999999999964
TAP1	Chronic lymphocytic leukemia	0	0	0	0	0	0.0	0.0	0.0	0.0	0.840012535576521	0.9523515986162868	0.9781026395471	1.0	0.983522674956884	0.998144221319208	0.999999151799304	0.999758483443966	0.99999999999964
IFNGR1	Chronic lymphocytic leukemia	0	0	0	0	0	0.0	0.0	0.0	0.0	0.846116541995489	0.9516916071131808	0.979564628360765	1.0	0.983522674956884	0.998144221319208	0.999999151799304	0.9997897607626428	0.99999999999964

## Sheet: cnv results hartwig
gene	region	type_alteration	focal	cancer_type	n_observed	mean_expected	odds_ratio_global	pvalue	qvalue	comments
B2M	chr15_45000001-45100000	deepdel	hfocal	pancancer	27	2.7403184956458384	9.852869308038825	4.6234595526191315e-18	5.768916653036416e-16
B2M	chr15_45000001-45100000	deepdel	focal	pancancer	27	3.709808139333171	7.27800441045266	6.936510535586234e-15	5.6318603709071e-13
SETDB1	chr1_150800001-150900000	amp	focal	pancancer	60	20.523790028796448	2.9234366516035983	1.715816843867283e-12	4.300433816590148e-11
SETDB1	chr1_150900001-151000000	amp	focal	pancancer	58	20.523790028796448	2.825988763216812	1.4800049741492326e-11	3.490849702938078e-10
IRF2	chr4_185300001-185400000	deepdel	hfocal	pancancer	20	2.7403184956458384	7.298421709658388	1.9755301134984357e-11	1.603963505953955e-09
JAK1	chr1_65300001-65400000	deepdel	hfocal	Prostate carcinoma	10	0.4133261631336085	24.193968086088663	2.4566765744681485e-11	8.233580105336681e-09
IRF2	chr4_185300001-185400000	deepdel	hfocal	Colorectum carcinoma	9	0.28961246226971515	31.07601078167116	2.6047314727331877e-11	9.155631126657157e-09
IRF2	chr4_185300001-185400000	deepdel	focal	Colorectum carcinoma	9	0.3336328626444159	26.975759907656805	9.154129193248212e-11	2.8370910294300348e-08
JAK1	chr1_65300001-65400000	deepdel	focal	Prostate carcinoma	10	0.5076709572216632	19.69779806732912	1.8262535406036329e-10	4.1447327402219295e-08
IRF2	chr4_185300001-185400000	deepdel	focal	pancancer	20	3.709808139333171	5.391114378113081	3.622625178163491e-09	1.8915747375037376e-07
SETDB1	chr1_150800001-150900000	amp	hfocal	pancancer	46	16.984272976442426	2.7083879341672765	6.644221044799164e-09	2.0861261783686961e-07
JAK1	chr1_65300001-65400000	deepdel	hfocal	pancancer	17	2.7403184956458384	6.203658453209629	6.97862626282767e-09	4.3632309061492826e-07
SETDB1	chr1_150900001-151000000	amp	focal	Non small cell lung cancer	17	2.6578669812302675	6.396106396615484	4.449062896839384e-09	4.46813030925441e-07
SETDB1	chr1_150800001-150900000	amp	focal	Non small cell lung cancer	17	2.6578669812302675	6.396106396615484	4.449062896839384e-09	4.46813030925441e-07
SETDB1	chr1_150900001-151000000	amp	hfocal	pancancer	44	16.984272976442426	2.5906319370295687	4.943859082643589e-08	1.4249685033903612e-06
JAK2	chr9_5000001-5100000	deepdel	hfocal	pancancer	16	2.7403184956458384	5.83873736772671	4.4338666514712326e-08	2.5256391006987217e-06
JAK1	chr1_65300001-65400000	deepdel	focal	pancancer	17	3.709808139333171	4.582447221396119	5.221639513652582e-07	2.0730484256474984e-05
JAK1	chr1_65200001-65300000	deepdel	hfocal	Prostate carcinoma	7	0.4133261631336085	16.93577766026206	2.707601624733501e-07	4.673125846089443e-05
JAK1	chr1_65400001-65500000	deepdel	hfocal	Prostate carcinoma	7	0.4133261631336085	16.93577766026206	2.707601624733501e-07	4.673125846089443e-05
JAK2	chr9_5000001-5100000	deepdel	focal	pancancer	16	3.709808139333171	4.312891502490467	2.4630873863515983e-06	9.090085497671204e-05
SETDB1	chr1_150800001-150900000	amp	hfocal	Ovarian cancer	7	0.4820386496894841	14.521657142034574	7.696471020666931e-07	9.68713468247524e-05
SETDB1	chr1_150900001-151000000	amp	hfocal	Ovarian cancer	7	0.4820386496894841	14.521657142034574	7.696471020666931e-07	9.68713468247524e-05
JAK1	chr1_65400001-65500000	deepdel	focal	Prostate carcinoma	7	0.5076709572216632	13.788458647130385	1.092539774112717e-06	0.0001166306441083
JAK1	chr1_65200001-65300000	deepdel	focal	Prostate carcinoma	7	0.5076709572216632	13.788458647130385	1.092539774112717e-06	0.0001166306441083
B2M	chr15_45000001-45100000	deepdel	hfocal	Diffuse large B-cell lymphoma	3	0.011761440516254384	255.0707964601769	1.7011861010580043e-07	0.0002228785772308
HLA-A	chr6_29900001-30000000	deepdel	hfocal	Esophagus cancer	5	0.16159317211948793	30.9419014084507	6.859786513631223e-07	0.0002299065426539	This is an artifact of high number of LINE insertions close to the HLA-A gene locus. In that cases the copy number estimations are not reliable and thus we are not confident this are trully genuine events
SETDB1	chr1_150800001-150900000	amp	focal	Ovarian cancer	7	0.6184991152898727	11.317720311886466	4.105444251101678e-06	0.0002973146222349
SETDB1	chr1_150900001-151000000	amp	focal	Ovarian cancer	7	0.6184991152898727	11.317720311886466	4.105444251101678e-06	0.0002973146222349
HLA-A	chr6_29900001-30000000	deepdel	focal	Esophagus cancer	5	0.2013739027859696	24.829433858240577	2.066044744403984e-06	0.0004164308228528
B2M	chr15_45000001-45100000	deepdel	focal	Diffuse large B-cell lymphoma	3	0.0186344238975818	160.99236641221373	7.063654955445533e-07	0.0009254351217309
SETDB1	chr1_150800001-150900000	amp	hfocal	Non small cell lung cancer	11	2.0926655795718694	5.256453829689524	1.5328149705695573e-05	0.0009995548845413
SETDB1	chr1_150900001-151000000	amp	hfocal	Non small cell lung cancer	11	2.0926655795718694	5.256453829689524	1.5328149705695573e-05	0.0009995548845413
JAK1	chr1_65400001-65500000	deepdel	hfocal	pancancer	12	2.7403184956458384	4.379053025795033	3.884740510088211e-05	0.0013142004192754
HLA-A	chr6_29900001-30000000	deepdel	hfocal	pancancer	12	2.7403184956458384	4.379053025795033	3.884740510088211e-05	0.0013142004192754
JAK2	chr9_5000001-5100000	deepdel	hfocal	Breast cancer	6	0.4674669534746556	12.83513188558536	9.722650764379377e-06	0.0016388068010626
B2M	chr15_45000001-45100000	deepdel	hfocal	Skin melanoma	4	0.15750268882489682	25.396391832059393	1.987784121481686e-05	0.0023385266013659
JAK2	chr9_5000001-5100000	deepdel	focal	Breast cancer	6	0.6450681747215765	9.301342455143926	6.150491329521822e-05	0.003716469844671
B2M	chr15_45000001-45100000	deepdel	focal	Skin melanoma	4	0.202338410297332	19.76886145404664	5.44559336705808e-05	0.0046575174367571
JAK2	chr9_5100001-5200000	deepdel	hfocal	pancancer	11	2.7403184956458384	4.014131940312113	0.0001772102582013	0.0052657023424086
JAK1	chr1_65200001-65300000	deepdel	hfocal	pancancer	11	2.7403184956458384	4.014131940312113	0.0001772102582013	0.0052657023424086
B2M	chr15_45000001-45100000	deepdel	hfocal	Ovarian cancer	4	0.12151406862575027	32.9179990863408	6.971472770428212e-06	0.0064818954729694
B2M	chr15_45000001-45100000	deepdel	focal	Ovarian cancer	4	0.15721472435207992	25.442909476100105	1.9766664324561626e-05	0.0118694701213924
HLA-B	chr6_31300001-31400000	loh	focal	Cervix carcinoma	15	5.282749887242828	2.8394302816082777	0.0005598286098965	0.0127860063574077
HLA-C	chr6_31200001-31300000	loh	focal	Cervix carcinoma	15	5.282749887242828	2.8394302816082777	0.0005598286098965	0.0127860063574077
HLA-A	chr6_29900001-30000000	deepdel	focal	pancancer	12	3.709808139333171	3.2346686268678493	0.0006610622802261	0.0136390823929553
JAK1	chr1_65400001-65500000	deepdel	focal	pancancer	12	3.709808139333171	3.2346686268678493	0.0006610622802261	0.0136390823929553
IFNGR1	chr6_137500001-137600000	deepdel	hfocal	Diffuse large B-cell lymphoma	2	0.011761440516254384	170.04719764011801	4.614752566011141e-05	0.0332527533025347
HLA-A	chr6_29900001-30000000	loh	focal	Cervix carcinoma	14	5.282749887242828	2.6501349295010592	0.0016709615250609	0.0362393709833205
JAK2	chr9_5100001-5200000	deepdel	focal	pancancer	11	3.709808139333171	2.9651129079621947	0.0022504640868535	0.0409502060450626
JAK1	chr1_65200001-65300000	deepdel	focal	pancancer	11	3.709808139333171	2.9651129079621947	0.0022504640868535	0.0409502060450626
HLA-B	chr6_31300001-31400000	loh	nonfocal	Pancreas neuroendocrine	18	8.786288727752144	2.0486465398235403	0.0058638825233736	0.0547327350942998
HLA-C	chr6_31200001-31300000	loh	nonfocal	Pancreas neuroendocrine	18	8.786288727752144	2.0486465398235403	0.0058638825233736	0.0547327350942998
HLA-A	chr6_29900001-30000000	loh	nonfocal	Pancreas neuroendocrine	18	8.786288727752144	2.0486465398235403	0.0058638825233736	0.0547327350942998
B2M	chr15_45000001-45100000	deepdel	hfocal	Uterus carcinoma	2	0.009860181105367242	202.83603096410968	3.2054995469795816e-05	0.0615947422950616
JAK2	chr9_4900001-5000000	deepdel	hfocal	pancancer	9	2.7403184956458384	3.2842897693462745	0.0028730541075107	0.0642935081838365
SETDB1	chr1_150800001-150900000	amp	focal	Urothelial cancer	6	1.1346181868646563	5.288122532726256	0.0013621118648412	0.0671113680005472
HLA-A	chr6_29900001-30000000	loh	hfocal	Colorectum carcinoma	17	7.819397703223121	2.1740804912624765	0.0045632767365074	0.0761153503335382
IFNGR1	chr6_137500001-137600000	deepdel	focal	Diffuse large B-cell lymphoma	2	0.0186344238975818	107.32824427480915	0.0001212805167749	0.0873917083750929
B2M	chr15_45000001-45100000	deepdel	focal	Uterus carcinoma	2	0.012455330812198592	160.57381615598885	5.231471766317245e-05	0.0886980651297423
JAK2	chr9_4900001-5000000	deepdel	hfocal	Ovarian cancer	3	0.12151406862575027	24.688499314755607	0.0002405701253983	0.0949856537583285
JAK2	chr9_4900001-5000000	deepdel	focal	Ovarian cancer	3	0.15721472435207992	19.082182107075077	0.0005291334682189	0.1003369339110163
JAK2	chr9_5100001-5200000	deepdel	hfocal	Breast cancer	4	0.4674669534746556	8.55675459039024	0.0014744083871918	0.1049305504790887
SETDB1	chr1_150900001-151000000	amp	focal	Prostate carcinoma	5	1.0741768726364362	4.654726914505346	0.0060718420156163	0.1247389183293732
SETDB1	chr1_150800001-150900000	amp	focal	Prostate carcinoma	5	1.0741768726364362	4.654726914505346	0.0060718420156163	0.1247389183293732
CD274	chr9_5400001-5500000	amp	focal	Upper respiratory tract cancer	3	0.11361759705790515	26.40436057163796	0.0001953153414097	0.1373066850110632
JAK2	chr9_5100001-5200000	deepdel	focal	Breast cancer	4	0.6450681747215765	6.200894970095952	0.0049732590688895	0.166679355979771
IFNGR1	chr6_137500001-137600000	deepdel	hfocal	pancancer	8	2.7403184956458384	2.919368683863355	0.0100656108024886	0.1863333976622537
SETDB1	chr1_150800001-150900000	amp	hfocal	Urothelial cancer	5	1.026628040106859	4.8703131072472585	0.0049821352286416	0.2140090666097451
B2M	chr15_45000001-45100000	deepdel	hfocal	Colorectum carcinoma	3	0.28961246226971515	10.358670260557053	0.0033469888487114	0.2269888460856701
B2M	chr15_45000001-45100000	deepdel	hfocal	Non small cell lung cancer	3	0.3098914061686847	9.680810568741604	0.0040922534088966	0.2426975720259856
IRF2	chr4_185300001-185400000	deepdel	hfocal	Cholangiocarcinoma	2	0.05436283523574923	36.789839811091966	0.0011713027616417	0.2428810035884898
B2M	chr15_45000001-45100000	deepdel	focal	Colorectum carcinoma	3	0.3336328626444159	8.991919969218932	0.0050906875519905	0.2461894082399703
JAK2	chr9_4900001-5000000	deepdel	focal	pancancer	9	3.709808139333171	2.426001470150887	0.0204537255211252	0.2642481984291313
IFNGR1	chr6_137500001-137600000	deepdel	focal	pancancer	9	3.709808139333171	2.426001470150887	0.0204537255211252	0.2642481984291313
CD274	chr9_5400001-5500000	amp	focal	Small cell lung cancer	2	0.07674773618290948	26.059400569594498	0.0024219328284355	0.2920810456652643
SETDB1	chr1_150900001-151000000	amp	focal	Urothelial cancer	5	1.1346181868646563	4.40676877727188	0.007701231668839002	0.2983502693426734
IRF2	chr4_185300001-185400000	deepdel	focal	Cholangiocarcinoma	2	0.07766367137355586	25.75206611570248	0.002480869946495	0.3108961498601171
CD274	chr9_5400001-5500000	amp	focal	Non small cell lung cancer	7	2.6578669812302675	2.6336908691946106	0.0272670103729772	0.3161371842237822
HLA-B	chr6_31300001-31400000	loh	focal	pancancer	567	749.7948617423584	0.7562068359369877	0.1730537975559867	0.3672023893583359
B2M	chr15_45000001-45100000	deepdel	focal	Non small cell lung cancer	3	0.4960101307983208	6.048263561011436	0.0160979242627983	0.3979335085991739
HLA-A	chr6_29900001-30000000	loh	nonfocal	Non small cell lung cancer	23	38.48253825070256	0.5976736734505838	0.122245101453138	0.4287778368660943
SETDB1	chr1_150900001-151000000	amp	focal	Cholangiocarcinoma	2	0.14694514797210562	13.610520848089907	0.0094293551820868	0.4376526641115769
SETDB1	chr1_150800001-150900000	amp	focal	Cholangiocarcinoma	2	0.14694514797210562	13.610520848089907	0.0094293551820868	0.4376526641115769
CD274	chr9_5400001-5500000	amp	hfocal	Small cell lung cancer	2	0.062488290601255936	32.0059963355727	0.0015718822498045	0.4441800204521294
JAK1	chr1_65300001-65400000	deepdel	hfocal	Breast cancer	3	0.4674669534746556	6.41756594279268	0.0135948901570057	0.4738156215179893
IRF2	chr4_185300001-185400000	deepdel	hfocal	Breast cancer	3	0.4674669534746556	6.41756594279268	0.0135948901570057	0.4738156215179893
HLA-C	chr6_31200001-31300000	loh	nonfocal	Breast cancer	22	45.94539083370918	0.4788293145579045	0.1185396436417475	0.4738790774876685
CD274	chr9_5400001-5500000	amp	hfocal	Non small cell lung cancer	6	2.0926655795718694	2.8671566343761032	0.0280378437878611	0.4813191015470642
HLA-A	chr6_29900001-30000000	loh	hfocal	Non small cell lung cancer	18	10.949443153037507	1.6439192156549614	0.0514186061988005	0.4963290309671895
HLA-C	chr6_31200001-31300000	loh	nonfocal	Non small cell lung cancer	23	38.48253825070256	0.5976736734505838	0.1603628940137585	0.503172185299212
CD274	chr9_5400001-5500000	amp	hfocal	pancancer	26	16.984272976442426	1.5308279627901995	0.0426074629864366	0.5076787538892361
JAK2	chr9_5000001-5100000	deepdel	hfocal	Ovarian cancer	2	0.12151406862575027	16.4589995431704	0.0063510758542435	0.5352545594937491
JAK2	chr9_5100001-5200000	deepdel	hfocal	Ovarian cancer	2	0.12151406862575027	16.4589995431704	0.0063510758542435	0.5352545594937491
HLA-B	chr6_31300001-31400000	loh	focal	Small cell lung cancer	4	6.731946709225272	0.5941817683313673	0.1109294078339733	0.5414655640177802
HLA-C	chr6_31200001-31300000	loh	focal	Cholangiocarcinoma	11	11.871984179301252	0.9265510999566904	0.1797335173309429	0.5467297022607019
HLA-A	chr6_29900001-30000000	loh	focal	Pancreas neuroendocrine	6	6.561895014398223	0.9143700084860692	0.2030328327156924	0.5483941563810593
HLA-C	chr6_31200001-31300000	loh	focal	Hepatocellular carcinoma	0	5.0108246886167285	0.0	0.1442964923579254	0.5507476675019021
HLA-C	chr6_31200001-31300000	loh	focal	Breast cancer	80	145.84193526003537	0.5485390731915373	0.217618041281644	0.550790727420164
HLA-C	chr6_31200001-31300000	loh	focal	Urothelial cancer	20	32.381650071123765	0.6176337510927198	0.2236480819855367	0.5603633828477388
SETDB1	chr1_150800001-150900000	amp	hfocal	Cervix carcinoma	2	0.07982860909690179	25.053674649050368	0.0026316489771096	0.5618668034609824
SETDB1	chr1_150900001-151000000	amp	hfocal	Cervix carcinoma	2	0.07982860909690179	25.053674649050368	0.0026316489771096	0.5618668034609824
HLA-B	chr6_31300001-31400000	loh	nonfocal	pancancer	174	274.2249106616244	0.6345156593549031	0.20777114125814494	0.5651743681090521
HLA-B	chr6_31300001-31400000	loh	focal	Non small cell lung cancer	110	121.67491933525312	0.9040482673090172	0.2605373096985416	0.5678235824152035
JAK2	chr9_4900001-5000000	deepdel	hfocal	Skin melanoma	2	0.15750268882489682	12.698195916029697	0.0108914902706987	0.579198199395479
JAK2	chr9_5000001-5100000	deepdel	hfocal	Esophagus cancer	2	0.16159317211948793	12.37676056338028	0.011490177874407	0.6021479943164256
JAK2	chr9_5000001-5100000	deepdel	focal	Esophagus cancer	2	0.2013739027859696	9.931773543296233	0.0180937471396327	0.6057097256743724
HLA-C	chr6_31200001-31300000	loh	focal	Colorectum carcinoma	104	105.67732713458004	0.9841278429341428	0.2776923311938823	0.6060510552286813
HLA-C	chr6_31200001-31300000	loh	focal	Pancreas neuroendocrine	6	6.561895014398223	0.9143700084860692	0.249295883172976	0.6088570919973285
HLA-A	chr6_29900001-30000000	loh	focal	Ovarian cancer	29	36.11384658085557	0.8030160934275354	0.26888826351027	0.6147998111341038
HLA-B	chr6_31300001-31400000	loh	focal	Urothelial cancer	20	32.381650071123765	0.6176337510927198	0.273877982604207	0.6190875298095098
HLA-A	chr6_29900001-30000000	loh	focal	pancancer	594	749.7948617423584	0.7922166852673205	0.3840792635602992	0.6246126156853711
HLA-A	chr6_29900001-30000000	loh	focal	Urothelial cancer	21	32.381650071123765	0.6485154386473558	0.2841567158433581	0.6328955550502272
JAK2	chr9_5100001-5200000	deepdel	focal	Ovarian cancer	2	0.15721472435207992	12.721454738050053	0.0108549899544442	0.637216650625146
JAK2	chr9_5000001-5100000	deepdel	focal	Ovarian cancer	2	0.15721472435207992	12.721454738050053	0.0108549899544442	0.637216650625146
HLA-C	chr6_31200001-31300000	loh	focal	Non small cell lung cancer	108	121.67491933525312	0.8876110260852168	0.3230280831108332	0.6403747560487579
HLA-B	chr6_31300001-31400000	loh	nonfocal	Breast cancer	22	45.94539083370918	0.4788293145579045	0.237035000105726	0.6671933406296231
HLA-C	chr6_31200001-31300000	loh	nonfocal	Cervix carcinoma	2	2.109613850050307	0.9480407990079828	0.1496996443375624	0.6717719707166606
HLA-B	chr6_31300001-31400000	loh	nonfocal	Non small cell lung cancer	23	38.48253825070256	0.5976736734505838	0.2947796017654862	0.6819846164692921
JAK1	chr1_65300001-65400000	deepdel	focal	Breast cancer	3	0.6450681747215765	4.650671227571963	0.0336397482847271	0.6901056689044064
IRF2	chr4_185300001-185400000	deepdel	focal	Breast cancer	3	0.6450681747215765	4.650671227571963	0.0336397482847271	0.6901056689044064
HLA-A	chr6_29900001-30000000	loh	hfocal	pancancer	92	78.56532630191167	1.171000036917831	0.1400982658334805	0.6923340628839505
HLA-A	chr6_29900001-30000000	loh	nonfocal	Urothelial cancer	3	6.745880026367831	0.444715884106122	0.2022910809047109	0.6957802656277916
HLA-A	chr6_29900001-30000000	loh	hfocal	Pancreas carcinoma	4	1.159112514311487	3.4509160677779414	0.0397528066881413	0.6999359481810012
SETDB1	chr1_150800001-150900000	amp	focal	Cervix carcinoma	2	0.10313985358914757	19.39114639397201	0.0045042468691797	0.7017616622182059
SETDB1	chr1_150900001-151000000	amp	focal	Cervix carcinoma	2	0.10313985358914757	19.39114639397201	0.0045042468691797	0.7017616622182059
HLA-B	chr6_31300001-31400000	loh	focal	Colorectum carcinoma	105	105.67732713458004	0.9935906106546636	0.3711613979950358	0.7021057277949015
HLA-A	chr6_29900001-30000000	loh	focal	Hepatocellular carcinoma	1	5.0108246886167285	0.1995679478213907	0.2733664538227838	0.7175574805390064
HLA-B	chr6_31300001-31400000	loh	focal	Pancreas carcinoma	8	15.075092807827088	0.5306766666037604	0.3185415216506589	0.7188819075079663
HLA-A	chr6_29900001-30000000	loh	nonfocal	Gastrointestinal stromal tumor	4	10.21950872567047	0.39140824743878	0.2444072579075784	0.7208735107679183
HLA-C	chr6_31200001-31300000	loh	focal	Kidney clear cell carcinoma	11	13.260011102244738	0.8295618996983986	0.3187327927969033	0.7217650939897298
HLA-B	chr6_31300001-31400000	loh	focal	Kidney clear cell carcinoma	11	13.260011102244738	0.8295618996983986	0.306179543084718	0.7217650939897298
HLA-C	chr6_31200001-31300000	loh	focal	Stomach cancer	5	12.297588731221595	0.4065837709555049	0.2978796514516985	0.7373803943330034
HLA-C	chr6_31200001-31300000	loh	nonfocal	Diffuse large B-cell lymphoma	0	0.33716823370225163	0.0	0.1051244743853962	0.7381016537707535
HLA-A	chr6_29900001-30000000	loh	focal	Gastrointestinal neuroendocrine	2	2.61156368178191	0.7658247102882704	0.1839938931084451	0.7405633727227238
HLA-C	chr6_31200001-31300000	loh	focal	Skin melanoma	18	35.08989348783957	0.5129682142306278	0.3102602266646875	0.7532259374892466
HLA-A	chr6_29900001-30000000	loh	focal	Esophagus cancer	48	42.42476147521077	1.1314147288263932	0.4017344412644916	0.7548364928661306
HLA-A	chr6_29900001-30000000	loh	nonfocal	Lung neuroendocrine	0	1.1595496651979322	0.0	0.2552588950951159	0.7570650337268539
HLA-B	chr6_31300001-31400000	loh	nonfocal	Lung neuroendocrine	0	1.1595496651979322	0.0	0.211983071448098	0.7570650337268539
IFNGR1	chr6_137500001-137600000	deepdel	hfocal	Cervix carcinoma	1	0.007299725913333102	136.99144486692012	0.0050478470670181	0.7739047660248036
HLA-B	chr6_31300001-31400000	loh	nonfocal	Esophagus cancer	0	5.337969676994066	0.0	0.1860730274086356	0.7768225476534047
HLA-B	chr6_31300001-31400000	loh	hfocal	Gastrointestinal stromal tumor	1	0.3613190854525899	2.7676368070825696	0.3837050270382738	0.7771733983006982
HLA-A	chr6_29900001-30000000	loh	hfocal	Gastrointestinal stromal tumor	1	0.3613190854525899	2.7676368070825696	0.3837050270382738	0.7771733983006982
HLA-C	chr6_31200001-31300000	loh	hfocal	Gastrointestinal stromal tumor	1	0.3613190854525899	2.7676368070825696	0.3837050270382738	0.7771733983006982
HLA-C	chr6_31200001-31300000	loh	focal	Prostate carcinoma	17	50.32146549630504	0.3378279990921222	0.3942940755967391	0.7804036749896679
HLA-A	chr6_29900001-30000000	loh	nonfocal	Salivary gland cancer	1	1.0025639246435138	0.9974426322546708	0.2170912600984941	0.7812234031272318
HLA-A	chr6_29900001-30000000	loh	hfocal	Mesothelioma	0	0.3215973354612636	0.0	0.28798881003286897	0.7823437866532814
HLA-A	chr6_29900001-30000000	loh	nonfocal	Pancreas carcinoma	11	8.429070533948583	1.305007468581126	0.39411290287825	0.7827604022690956
HLA-C	chr6_31200001-31300000	loh	nonfocal	Pancreas carcinoma	11	8.429070533948583	1.305007468581126	0.39411290287825	0.7827604022690956
HLA-B	chr6_31300001-31400000	loh	nonfocal	Pancreas carcinoma	11	8.429070533948583	1.305007468581126	0.39411290287825	0.7827604022690956
NLRC5	chr16_57100001-57200000	deepdel	hfocal	Uterus carcinoma	1	0.009860181105367242	101.41801548205488	0.0070358147438195	0.7829856693479217
SETDB1	chr1_150900001-151000000	amp	hfocal	Urothelial cancer	4	1.026628040106859	3.896250485797806	0.0263336818060321	0.7832979470539381
HLA-A	chr6_29900001-30000000	loh	hfocal	Gallbladder cancer	0	0.3987301807584221	0.0	0.4314982097465517	0.7837338773410335
HLA-C	chr6_31200001-31300000	loh	hfocal	Small cell lung cancer	0	0.3136384137667835	0.0	0.2782882872065951	0.7844216906895634
HLA-C	chr6_31200001-31300000	loh	hfocal	Liposarcoma	0	0.3030565867536342	0.0	0.2941218178849427	0.7844839231391385
HLA-C	chr6_31200001-31300000	loh	hfocal	Cervix carcinoma	2	0.25752003608229546	7.766385988548333	0.0298895387272713	0.7872109050946008
HLA-A	chr6_29900001-30000000	loh	hfocal	Cervix carcinoma	1	0.25752003608229546	3.8831929942741663	0.2676784885279121	0.7872109050946008
HLA-B	chr6_31300001-31400000	loh	hfocal	Cervix carcinoma	2	0.25752003608229546	7.766385988548333	0.0298895387272713	0.7872109050946008
HLA-A	chr6_29900001-30000000	loh	hfocal	Hepatocellular carcinoma	0	0.3898587933247754	0.0	0.3621143962309943	0.7880631237259806
NLRC5	chr16_57100001-57200000	deepdel	focal	Uterus carcinoma	1	0.012455330812198592	80.28690807799444	0.0091073958104861	0.7882957040409707
HLA-B	chr6_31300001-31400000	loh	nonfocal	Diffuse large B-cell lymphoma	0	0.33716823370225163	0.0	0.4134032120488486	0.7893687168522003
IFNGR1	chr6_137500001-137600000	deepdel	focal	Cervix carcinoma	1	0.011622662457065535	86.03880597014927	0.0084268614233579	0.7937497608021074
JAK2	chr9_4900001-5000000	deepdel	focal	Skin melanoma	2	0.202338410297332	9.88443072702332	0.0182657055853857	0.794076066497093
HLA-A	chr6_29900001-30000000	loh	nonfocal	Prostate carcinoma	0	10.050032959789057	0.0	0.3660145046444472	0.7985550410159954
HLA-A	chr6_29900001-30000000	loh	focal	Pancreas carcinoma	14	15.075092807827088	0.9286841665565808	0.4712808946426651	0.7989758584844798
HLA-B	chr6_31300001-31400000	loh	focal	Hepatocellular carcinoma	0	5.0108246886167285	0.0	0.3816949048603896	0.8039467862240037
HLA-B	chr6_31300001-31400000	loh	nonfocal	Urothelial cancer	3	6.745880026367831	0.444715884106122	0.3333283241821488	0.8041113397976295
HLA-B	chr6_31300001-31400000	loh	focal	Gastrointestinal neuroendocrine	2	2.61156368178191	0.7658247102882704	0.2257241691918332	0.8086064788237893
HLA-B	chr6_31300001-31400000	loh	hfocal	Mesothelioma	0	0.3215973354612636	0.0	0.3783115784907822	0.8104439440208855
HLA-C	chr6_31200001-31300000	loh	focal	Esophagus cancer	47	42.42476147521077	1.10784358864251	0.4897957444587063	0.8104738138838669
HLA-B	chr6_31300001-31400000	loh	nonfocal	Gastrointestinal stromal tumor	4	10.21950872567047	0.39140824743878	0.3678954982517288	0.8105949611353648
HLA-B	chr6_31300001-31400000	loh	nonfocal	Sarcoma various	5	7.644422856746348	0.6540716145218739	0.3694429547889956	0.8129665837579961
HLA-A	chr6_29900001-30000000	loh	nonfocal	Thyroid cancer	4	2.768868611872463	1.4446333722187623	0.483460302732325	0.8178034193481364
HLA-C	chr6_31200001-31300000	loh	nonfocal	Thyroid cancer	4	2.768868611872463	1.4446333722187623	0.483460302732325	0.8178034193481364
HLA-B	chr6_31300001-31400000	loh	nonfocal	Thyroid cancer	4	2.768868611872463	1.4446333722187623	0.483460302732325	0.8178034193481364
B2M	chr15_45000001-45100000	deepdel	hfocal	Small cell lung cancer	1	0.013829233598168131	72.31058705469141	0.0102282759918007	0.8211966543500624
JAK2	chr9_5100001-5200000	deepdel	focal	Gastrointestinal neuroendocrine	1	0.010408354439163171	96.07666666666668	0.0074512358305256	0.8228619553380875
JAK2	chr9_5100001-5200000	deepdel	hfocal	Gastrointestinal neuroendocrine	1	0.010429171148041495	95.88489687292083	0.0074676827125701	0.8246782330437142
HLA-A	chr6_29900001-30000000	loh	hfocal	Glioblastoma multiforme	1	0.4690351455434896	2.1320363932243507	0.5012485138902639	0.8251641232768708
HLA-B	chr6_31300001-31400000	deepdel	hfocal	Breast cancer	0	0.4674669534746556	0.0	0.2859554328766619	0.8279191606509578
NLRC5	chr16_57000001-57100000	deepdel	hfocal	Breast cancer	1	0.4674669534746556	2.13918864759756	0.499582095115868	0.8279191606509578
IFNGR2	chr21_34700001-34800000	deepdel	hfocal	Breast cancer	1	0.4674669534746556	2.13918864759756	0.499582095115868	0.8279191606509578
B2M	chr15_45000001-45100000	deepdel	hfocal	Breast cancer	1	0.4674669534746556	2.13918864759756	0.499582095115868	0.8279191606509578
JAK2	chr9_4900001-5000000	deepdel	hfocal	Breast cancer	2	0.4674669534746556	4.27837729519512	0.0972827239614385	0.8279191606509578
IFNGR1	chr6_137500001-137600000	deepdel	hfocal	Breast cancer	1	0.4674669534746556	2.13918864759756	0.499582095115868	0.8279191606509578
name chr6_32800001-32900000 TAP2 chr6_32800001-32900000 TAP1 Name: gene, dtype: object	chr6_32800001-32900000	deepdel	hfocal	Breast cancer	0	0.4674669534746556	0.0	0.3691730428190584	0.8279191606509578
TAP2	chr6_32700001-32800000	deepdel	hfocal	Breast cancer	0	0.4674669534746556	0.0	0.1174891881190763	0.8279191606509578
CALR	chr19_13000001-13100000	deepdel	hfocal	Breast cancer	0	0.4674669534746556	0.0	0.3870702794658961	0.8279191606509578
HLA-C	chr6_31200001-31300000	deepdel	hfocal	Breast cancer	0	0.4674669534746556	0.0	0.3990862670584796	0.8279191606509578
NLRC5	chr16_57100001-57200000	deepdel	hfocal	Breast cancer	0	0.4674669534746556	0.0	0.2180756376130381	0.8279191606509578
CD58	chr1_117000001-117100000	deepdel	hfocal	Breast cancer	0	0.4674669534746556	0.0	0.3533550354968202	0.8279191606509578
JAK1	chr1_65200001-65300000	deepdel	hfocal	Breast cancer	2	0.4674669534746556	4.27837729519512	0.0972827239614385	0.8279191606509578
STAT1	chr2_191800001-191900000	deepdel	hfocal	Breast cancer	1	0.4674669534746556	2.13918864759756	0.499582095115868	0.8279191606509578
JAK1	chr1_65400001-65500000	deepdel	hfocal	Breast cancer	1	0.4674669534746556	2.13918864759756	0.499582095115868	0.8279191606509578
HLA-A	chr6_29900001-30000000	loh	nonfocal	Gallbladder cancer	0	1.427311522048364	0.0	0.1925700228226518	0.8280213015983957
HLA-C	chr6_31200001-31300000	loh	nonfocal	Gallbladder cancer	0	1.427311522048364	0.0	0.1489482729073905	0.8280213015983957
HLA-A	chr6_29900001-30000000	loh	focal	Uterus carcinoma	1	4.684869722096937	0.2134531074115765	0.3750776189636926	0.8301180119209375
HLA-A	chr6_29900001-30000000	loh	hfocal	Small cell lung cancer	0	0.3136384137667835	0.0	0.4002786967132258	0.8315122793056078
HLA-C	chr6_31200001-31300000	loh	hfocal	Prostate carcinoma	4	7.621552232592027	0.5248274731877857	0.1447631003009504	0.8339011344397005
HLA-B	chr6_31300001-31400000	loh	hfocal	Pancreas carcinoma	3	1.159112514311487	2.588187050833456	0.1547883709505494	0.8351204189000494
HLA-C	chr6_31200001-31300000	loh	hfocal	Pancreas carcinoma	3	1.159112514311487	2.588187050833456	0.1547883709505494	0.8351204189000494
HLA-B	chr6_31300001-31400000	loh	focal	Gallbladder cancer	2	4.543569371682335	0.4401825605359833	0.266005277415781	0.8351810254538309
HLA-C	chr6_31200001-31300000	loh	hfocal	Gallbladder cancer	0	0.3987301807584221	0.0	0.520622826002464	0.8385064659068519
HLA-A	chr6_29900001-30000000	loh	nonfocal	Cervix carcinoma	2	2.109613850050307	0.9480407990079828	0.3740003729920216	0.8385384098423274
HLA-B	chr6_31300001-31400000	loh	focal	Prostate carcinoma	15	50.32146549630504	0.2980835286106961	0.4896968982257076	0.8397509339338155
HLA-C	chr6_31200001-31300000	loh	nonfocal	Small cell lung cancer	0	6.191635152482393	0.0	0.4999819039857113	0.8463961687697124
HLA-C	chr6_31200001-31300000	loh	nonfocal	Salivary gland cancer	1	1.0025639246435138	0.9974426322546708	0.4820307225509754	0.8467559432037278
HLA-A	chr6_29900001-30000000	loh	focal	Salivary gland cancer	3	3.0959511501231654	0.9690075374350308	0.4839133488888367	0.8472400069022548
B2M	chr15_45000001-45100000	deepdel	hfocal	Hepatocellular carcinoma	1	0.02218020330985672	45.08524949163148	0.0173066837540748	0.8483512684416668
JAK1	chr1_65400001-65500000	deepdel	hfocal	Hepatocellular carcinoma	1	0.02218020330985672	45.08524949163148	0.0173066837540748	0.8483512684416668
JAK1	chr1_65300001-65400000	deepdel	hfocal	Hepatocellular carcinoma	1	0.02218020330985672	45.08524949163148	0.0173066837540748	0.8483512684416668
HLA-A	chr6_29900001-30000000	loh	hfocal	Liposarcoma	0	0.3030565867536342	0.0	0.4092735056925684	0.8487582559345613
JAK2	chr9_5100001-5200000	deepdel	hfocal	Non small cell lung cancer	2	0.3098914061686847	6.453873712494402	0.0434141855678815	0.8491881229420968
HLA-B	chr6_31300001-31400000	deepdel	hfocal	Non small cell lung cancer	2	0.3098914061686847	6.453873712494402	0.0434141855678815	0.8491881229420968
NLRC5	chr16_57100001-57200000	deepdel	hfocal	Non small cell lung cancer	0	0.3098914061686847	0.0	0.2968279182811189	0.8491881229420968
name chr6_32800001-32900000 TAP2 chr6_32800001-32900000 TAP1 Name: gene, dtype: object	chr6_32800001-32900000	deepdel	hfocal	Non small cell lung cancer	0	0.3098914061686847	0.0	0.2520232733745501	0.8491881229420968
HLA-A	chr6_29900001-30000000	deepdel	hfocal	Non small cell lung cancer	2	0.3098914061686847	6.453873712494402	0.0434141855678815	0.8491881229420968
JAK1	chr1_65300001-65400000	deepdel	hfocal	Non small cell lung cancer	0	0.3098914061686847	0.0	0.11027965727534697	0.8491881229420968
RFX5	chr1_151300001-151400000	deepdel	hfocal	Non small cell lung cancer	0	0.3098914061686847	0.0	0.1793774868716074	0.8491881229420968
JAK2	chr9_4900001-5000000	deepdel	hfocal	Non small cell lung cancer	1	0.3098914061686847	3.2269368562472014	0.3264408424590928	0.8491881229420968
IFNGR2	chr21_34700001-34800000	deepdel	hfocal	Non small cell lung cancer	1	0.3098914061686847	3.2269368562472014	0.3264408424590928	0.8491881229420968
IFNGR1	chr6_137500001-137600000	deepdel	hfocal	Non small cell lung cancer	1	0.3098914061686847	3.2269368562472014	0.3264408424590928	0.8491881229420968
IRF2	chr4_185300001-185400000	deepdel	hfocal	Non small cell lung cancer	2	0.3098914061686847	6.453873712494402	0.0434141855678815	0.8491881229420968
HLA-C	chr6_31200001-31300000	deepdel	hfocal	Non small cell lung cancer	1	0.3098914061686847	3.2269368562472014	0.3264408424590928	0.8491881229420968
JAK2	chr9_5000001-5100000	deepdel	hfocal	Non small cell lung cancer	2	0.3098914061686847	6.453873712494402	0.0434141855678815	0.8491881229420968
IFNGR2	chr21_34800001-34900000	deepdel	hfocal	Non small cell lung cancer	1	0.3098914061686847	3.2269368562472014	0.3264408424590928	0.8491881229420968
CIITA	chr16_11000001-11100000	deepdel	hfocal	Breast cancer	0	0.4674669534746556	0.0	0.5385217184144419	0.8496105613155323
HLA-B	chr6_31300001-31400000	loh	nonfocal	Kidney clear cell carcinoma	14	11.782475800575929	1.1882052835886732	0.5268599921258983	0.8507863495458998
HLA-A	chr6_29900001-30000000	loh	nonfocal	Kidney clear cell carcinoma	14	11.782475800575929	1.1882052835886732	0.5268599921258983	0.8507863495458998
HLA-C	chr6_31200001-31300000	loh	nonfocal	Kidney clear cell carcinoma	14	11.782475800575929	1.1882052835886732	0.5268599921258983	0.8507863495458998
B2M	chr15_45000001-45100000	deepdel	focal	Small cell lung cancer	1	0.017680324740658504	56.560047095761384	0.0134346957953661	0.8510510701315103
STAT1	chr2_191800001-191900000	deepdel	focal	Ovarian cancer	1	0.15721472435207992	6.3607273690250254	0.1557523119091852	0.8549321817098543
TAP2	chr6_32700001-32800000	deepdel	focal	Ovarian cancer	1	0.15721472435207992	6.3607273690250254	0.1557523119091852	0.8549321817098543
HLA-A	chr6_29900001-30000000	deepdel	focal	Ovarian cancer	0	0.15721472435207992	0.0	0.1505898399264848	0.8549321817098543
CIITA	chr16_11000001-11100000	deepdel	focal	Ovarian cancer	0	0.15721472435207992	0.0	0.1116515347550474	0.8549321817098543
CIITA	chr16_10900001-11000000	deepdel	focal	Ovarian cancer	1	0.15721472435207992	6.3607273690250254	0.1557523119091852	0.8549321817098543
CD58	chr1_117100001-117200000	deepdel	hfocal	Non small cell lung cancer	0	0.3098914061686847	0.0	0.3422329771347779	0.8563915800795865
HLA-B	chr6_31300001-31400000	loh	nonfocal	Colorectum carcinoma	17	34.36342504250078	0.4947120369687932	0.3776276817463928	0.8600488240215266
HLA-C	chr6_31200001-31300000	loh	hfocal	Kidney clear cell carcinoma	0	0.6140894424591472	0.0	0.5246181814819346	0.8610367685949301
HLA-A	chr6_29900001-30000000	loh	hfocal	Kidney clear cell carcinoma	0	0.6140894424591472	0.0	0.1531886107805648	0.8610367685949301
HLA-C	chr6_31200001-31300000	loh	focal	Lung neuroendocrine	0	1.6033549595808905	0.0	0.1560379323267994	0.8610915802135441
HLA-B	chr6_31300001-31400000	loh	nonfocal	Cervix carcinoma	2	2.109613850050307	0.9480407990079828	0.6029612920967878	0.8614202390139141
HLA-A	chr6_29900001-30000000	loh	nonfocal	Gastrointestinal neuroendocrine	2	3.6990840648093535	0.5406743845122854	0.3219355183538008	0.8618775584369349
HLA-B	chr6_31300001-31400000	loh	focal	Esophagus cancer	46	42.42476147521077	1.0842724484586268	0.5880395850755722	0.8634648776493383
HLA-A	chr6_29900001-30000000	loh	focal	Diffuse large B-cell lymphoma	4	1.3933386531589356	2.8708024362428475	0.0723181144995897	0.8650504475559839
HLA-B	chr6_31300001-31400000	loh	focal	Diffuse large B-cell lymphoma	4	1.3933386531589356	2.8708024362428475	0.0723181144995897	0.8650504475559839
HLA-C	chr6_31200001-31300000	loh	focal	Diffuse large B-cell lymphoma	4	1.3933386531589356	2.8708024362428475	0.0723181144995897	0.8650504475559839
HLA-A	chr6_29900001-30000000	loh	focal	Lung neuroendocrine	0	1.6033549595808905	0.0	0.3009563097038336	0.8650689731505345
CALR	chr19_13000001-13100000	deepdel	hfocal	Non small cell lung cancer	0	0.3098914061686847	0.0	0.3725116137916899	0.8708656212440491
HLA-A	chr6_29900001-30000000	deepdel	hfocal	Breast cancer	0	0.4674669534746556	0.0	0.5878174409792285	0.8716243914020523
HLA-B	chr6_31300001-31400000	loh	nonfocal	Gastrointestinal neuroendocrine	2	3.6990840648093535	0.5406743845122854	0.4300684648155755	0.8734898537548069
HLA-A	chr6_29900001-30000000	loh	nonfocal	Leiomyosarcoma	4	3.20324393713354	1.24873412031787	0.6658071372989509	0.8750026955301687
HLA-C	chr6_31200001-31300000	loh	nonfocal	Leiomyosarcoma	4	3.20324393713354	1.24873412031787	0.6658071372989509	0.8750026955301687
HLA-B	chr6_31300001-31400000	loh	nonfocal	Leiomyosarcoma	4	3.20324393713354	1.24873412031787	0.6658071372989509	0.8750026955301687
HLA-C	chr6_31200001-31300000	loh	nonfocal	Upper respiratory tract cancer	1	1.6995975436283524	0.5883745853534065	0.3168337573053494	0.8752079247660541
HLA-B	chr6_31300001-31400000	loh	nonfocal	Upper respiratory tract cancer	1	1.6995975436283524	0.5883745853534065	0.3269453900693824	0.8752079247660541
HLA-A	chr6_29900001-30000000	loh	nonfocal	Cholangiocarcinoma	7	5.614561287860389	1.2467581421072311	0.5702137041996636	0.8758003621521316
HLA-B	chr6_31300001-31400000	loh	nonfocal	Cholangiocarcinoma	7	5.614561287860389	1.2467581421072311	0.5702137041996636	0.8758003621521316
HLA-C	chr6_31200001-31300000	loh	nonfocal	Cholangiocarcinoma	7	5.614561287860389	1.2467581421072311	0.5702137041996636	0.8758003621521316
TAPBP	chr6_33200001-33300000	deepdel	focal	Pancreas neuroendocrine	1	0.017999514276792836	55.557054741711646	0.0137111023547924	0.8782113403826266
B2M	chr15_45000001-45100000	deepdel	focal	Pancreas neuroendocrine	1	0.017999514276792836	55.557054741711646	0.0137111023547924	0.8782113403826266
TAP2	chr6_32700001-32800000	deepdel	hfocal	Prostate carcinoma	0	0.4133261631336085	0.0	0.1830528786884416	0.8784926066252287
CIITA	chr16_10900001-11000000	deepdel	hfocal	Prostate carcinoma	0	0.4133261631336085	0.0	0.3549738537255522	0.8784926066252287
JAK2	chr9_5100001-5200000	deepdel	hfocal	Prostate carcinoma	0	0.4133261631336085	0.0	0.1821098682117058	0.8784926066252287
IFNGR1	chr6_137500001-137600000	deepdel	hfocal	Prostate carcinoma	1	0.4133261631336085	2.419396808608865	0.4409683597354129	0.8784926066252287
TAPBP	chr6_33200001-33300000	deepdel	hfocal	Prostate carcinoma	1	0.4133261631336085	2.419396808608865	0.4409683597354129	0.8784926066252287
RFX5	chr1_151300001-151400000	deepdel	hfocal	Prostate carcinoma	0	0.4133261631336085	0.0	0.330137843668712	0.8784926066252287
STAT1	chr2_191800001-191900000	deepdel	hfocal	Prostate carcinoma	0	0.4133261631336085	0.0	0.1232879439018346	0.8784926066252287
HLA-A	chr6_29900001-30000000	loh	nonfocal	Liposarcoma	0	0.7423030218922388	0.0	0.1072406377085967	0.8785513689759978
HLA-B	chr6_31300001-31400000	loh	nonfocal	Liposarcoma	0	0.7423030218922388	0.0	0.1944774308013164	0.8785513689759978
HLA-C	chr6_31200001-31300000	loh	focal	pancancer	566	749.7948617423584	0.7548731378136421	0.7277117739516776	0.8793005978288423
HLA-B	chr6_31300001-31400000	loh	hfocal	Liposarcoma	0	0.3030565867536342	0.0	0.48301809401442	0.8793929651836133
HLA-B	chr6_31300001-31400000	loh	focal	Uterus carcinoma	1	4.684869722096937	0.2134531074115765	0.5834941489216262	0.8799662568765272
HLA-A	chr6_29900001-30000000	loh	focal	Stomach cancer	7	12.297588731221595	0.5692172793377069	0.5235107432425012	0.8807068319896464
B2M	chr15_45000001-45100000	deepdel	hfocal	Pancreas neuroendocrine	1	0.018058494951948098	55.37560038424592	0.0137610700955075	0.8814118296951416
TAPBP	chr6_33200001-33300000	deepdel	hfocal	Pancreas neuroendocrine	1	0.018058494951948098	55.37560038424592	0.0137610700955075	0.8814118296951416
CD274	chr9_5400001-5500000	amp	hfocal	Upper respiratory tract cancer	2	0.08661485619123617	23.09072701782495	0.0031230377391784	0.8825031054543121
HLA-C	chr6_31200001-31300000	loh	focal	Sarcoma various	15	17.628005412344308	0.8509187312533951	0.5425179887008861	0.8827306819364638
HLA-A	chr6_29900001-30000000	deepdel	focal	Colorectum carcinoma	2	0.3336328626444159	5.99461331281262	0.0503015031181417	0.8827710292649211
CD58	chr1_117100001-117200000	deepdel	focal	Colorectum carcinoma	1	0.3336328626444159	2.99730665640631	0.3529560590012378	0.8827710292649211
CALR	chr19_13000001-13100000	deepdel	focal	Colorectum carcinoma	1	0.3336328626444159	2.99730665640631	0.3529560590012378	0.8827710292649211
JAK1	chr1_65400001-65500000	deepdel	focal	Colorectum carcinoma	1	0.3336328626444159	2.99730665640631	0.3529560590012378	0.8827710292649211
IFNGR2	chr21_34800001-34900000	deepdel	focal	Colorectum carcinoma	0	0.3336328626444159	0.0	0.1849173086384624	0.8827710292649211
JAK1	chr1_65300001-65400000	deepdel	focal	Colorectum carcinoma	1	0.3336328626444159	2.99730665640631	0.3529560590012378	0.8827710292649211
JAK1	chr1_65200001-65300000	deepdel	focal	Colorectum carcinoma	1	0.3336328626444159	2.99730665640631	0.3529560590012378	0.8827710292649211
CIITA	chr16_11000001-11100000	deepdel	focal	Colorectum carcinoma	0	0.3336328626444159	0.0	0.2785729907020453	0.8827710292649211
name chr6_32800001-32900000 TAP2 chr6_32800001-32900000 TAP1 Name: gene, dtype: object	chr6_32800001-32900000	deepdel	focal	Colorectum carcinoma	0	0.3336328626444159	0.0	0.2924013330370199	0.8827710292649211
STAT1	chr2_191800001-191900000	deepdel	focal	Colorectum carcinoma	1	0.3336328626444159	2.99730665640631	0.3529560590012378	0.8827710292649211
HLA-A	chr6_29900001-30000000	loh	hfocal	Upper respiratory tract cancer	0	0.6933698782222528	0.0	0.412425644234669	0.8832293011778656
HLA-B	chr6_31300001-31400000	loh	hfocal	Upper respiratory tract cancer	1	0.6933698782222528	1.4422316737553162	0.729965854106241	0.8832293011778656
HLA-C	chr6_31200001-31300000	loh	hfocal	Upper respiratory tract cancer	1	0.6933698782222528	1.4422316737553162	0.729965854106241	0.8832293011778656
HLA-B	chr6_31300001-31400000	loh	focal	Mesothelioma	2	4.709194046421262	0.424701123012736	0.5520079376591863	0.8836500718992593
TAPBP	chr6_33200001-33300000	deepdel	focal	Colorectum carcinoma	0	0.3336328626444159	0.0	0.3692004357293432	0.8890301171725619
HLA-B	chr6_31300001-31400000	loh	hfocal	Gallbladder cancer	0	0.3987301807584221	0.0	0.6202175684289712	0.889600944256195
HLA-B	chr6_31300001-31400000	loh	nonfocal	Mesothelioma	2	2.4481074142178123	0.8169576172943435	0.467529501895002	0.8910068758742105
HLA-C	chr6_31200001-31300000	loh	nonfocal	Mesothelioma	2	2.4481074142178123	0.8169576172943435	0.5385474780356956	0.8910068758742105
HLA-A	chr6_29900001-30000000	loh	nonfocal	Glioblastoma multiforme	2	3.6987371196613816	0.5407251002966924	0.5246444820592576	0.8912070134180278
HLA-B	chr6_31300001-31400000	loh	focal	Thyroid cancer	1	2.158984144606738	0.4631807984778653	0.683219865134158	0.8932029832975841
name chr6_32800001-32900000 TAP2 chr6_32800001-32900000 TAP1 Name: gene, dtype: object	chr6_32800001-32900000	deepdel	focal	Breast cancer	0	0.6450681747215765	0.0	0.5140823712172912	0.8933858423434983
TAP2	chr6_32700001-32800000	deepdel	focal	Breast cancer	0	0.6450681747215765	0.0	0.3594214257541915	0.8933858423434983
HLA-B	chr6_31300001-31400000	deepdel	focal	Breast cancer	0	0.6450681747215765	0.0	0.1554716104350739	0.8933858423434983
HLA-A	chr6_29900001-30000000	deepdel	focal	Breast cancer	0	0.6450681747215765	0.0	0.6293952012875855	0.8933858423434983
JAK1	chr1_65200001-65300000	deepdel	focal	Breast cancer	2	0.6450681747215765	3.1004474850479755	0.1777234284633149	0.8933858423434983
RFX5	chr1_151300001-151400000	deepdel	focal	Breast cancer	0	0.6450681747215765	0.0	0.3160395156078442	0.8933858423434983
CD58	chr1_117000001-117100000	deepdel	focal	Breast cancer	0	0.6450681747215765	0.0	0.4683000374341456	0.8933858423434983
JAK1	chr1_65400001-65500000	deepdel	focal	Breast cancer	1	0.6450681747215765	1.5502237425239878	0.6828357683914588	0.8933858423434983
TAPBP	chr6_33200001-33300000	deepdel	focal	Breast cancer	0	0.6450681747215765	0.0	0.4286645827351926	0.8933858423434983
STAT1	chr2_191800001-191900000	deepdel	focal	Breast cancer	1	0.6450681747215765	1.5502237425239878	0.6828357683914588	0.8933858423434983
IFNGR1	chr6_137500001-137600000	deepdel	focal	Breast cancer	1	0.6450681747215765	1.5502237425239878	0.6828357683914588	0.8933858423434983
IFNGR2	chr21_34700001-34800000	deepdel	focal	Breast cancer	1	0.6450681747215765	1.5502237425239878	0.6828357683914588	0.8933858423434983
JAK2	chr9_4900001-5000000	deepdel	focal	Breast cancer	2	0.6450681747215765	3.1004474850479755	0.1777234284633149	0.8933858423434983
B2M	chr15_45000001-45100000	deepdel	focal	Breast cancer	1	0.6450681747215765	1.5502237425239878	0.6828357683914588	0.8933858423434983
CIITA	chr16_10900001-11000000	deepdel	focal	Breast cancer	0	0.6450681747215765	0.0	0.6331831985033468	0.8933858423434983
CIITA	chr16_11000001-11100000	deepdel	focal	Breast cancer	0	0.6450681747215765	0.0	0.6172334669838307	0.8933858423434983
NLRC5	chr16_57000001-57100000	deepdel	focal	Breast cancer	1	0.6450681747215765	1.5502237425239878	0.6828357683914588	0.8933858423434983
IFNGR2	chr21_34800001-34900000	deepdel	focal	Breast cancer	0	0.6450681747215765	0.0	0.1744640929063895	0.8933858423434983
JAK1	chr1_65300001-65400000	deepdel	focal	Hepatocellular carcinoma	1	0.023595739513582903	42.38053227466549	0.0185433099142304	0.8937689325382324
JAK1	chr1_65400001-65500000	deepdel	focal	Hepatocellular carcinoma	1	0.023595739513582903	42.38053227466549	0.0185433099142304	0.8937689325382324
B2M	chr15_45000001-45100000	deepdel	focal	Hepatocellular carcinoma	1	0.023595739513582903	42.38053227466549	0.0185433099142304	0.8937689325382324
JAK2	chr9_5100001-5200000	deepdel	hfocal	Colorectum carcinoma	0	0.28961246226971515	0.0	0.25894319327693105	0.8937826545313873
CD58	chr1_117100001-117200000	deepdel	hfocal	Colorectum carcinoma	1	0.28961246226971515	3.4528900868523507	0.3037242442378864	0.8937826545313873
JAK1	chr1_65200001-65300000	deepdel	hfocal	Colorectum carcinoma	1	0.28961246226971515	3.4528900868523507	0.3037242442378864	0.8937826545313873
RFX5	chr1_151300001-151400000	deepdel	hfocal	Colorectum carcinoma	0	0.28961246226971515	0.0	0.16332702392392198	0.8937826545313873
JAK1	chr1_65400001-65500000	deepdel	hfocal	Colorectum carcinoma	1	0.28961246226971515	3.4528900868523507	0.3037242442378864	0.8937826545313873
STAT1	chr2_191800001-191900000	deepdel	hfocal	Colorectum carcinoma	1	0.28961246226971515	3.4528900868523507	0.3037242442378864	0.8937826545313873
TAPBP	chr6_33200001-33300000	deepdel	hfocal	Colorectum carcinoma	0	0.28961246226971515	0.0	0.1876855695891389	0.8937826545313873
HLA-A	chr6_29900001-30000000	deepdel	hfocal	Colorectum carcinoma	2	0.28961246226971515	6.905780173704701	0.0379030107691274	0.8937826545313873
JAK1	chr1_65300001-65400000	deepdel	hfocal	Colorectum carcinoma	1	0.28961246226971515	3.4528900868523507	0.3037242442378864	0.8937826545313873
CALR	chr19_13000001-13100000	deepdel	hfocal	Colorectum carcinoma	1	0.28961246226971515	3.4528900868523507	0.3037242442378864	0.8937826545313873
HLA-C	chr6_31200001-31300000	deepdel	hfocal	Colorectum carcinoma	0	0.28961246226971515	0.0	0.1376815345515488	0.8937826545313873
IFNGR1	chr6_137500001-137600000	deepdel	hfocal	Colorectum carcinoma	0	0.28961246226971515	0.0	0.2642508148038263	0.8937826545313873
HLA-B	chr6_31300001-31400000	loh	focal	Leiomyosarcoma	9	9.183995420324047	0.979965645462228	0.5205793166858075	0.8938086454347188
HLA-C	chr6_31200001-31300000	loh	focal	Leiomyosarcoma	8	9.183995420324047	0.8710805737442026	0.4585635455783305	0.8938086454347188
CD58	chr1_117000001-117100000	deepdel	focal	Prostate carcinoma	0	0.5076709572216632	0.0	0.1387254337905608	0.894359627826614
IFNGR2	chr21_34700001-34800000	deepdel	focal	Prostate carcinoma	0	0.5076709572216632	0.0	0.5132567939996309	0.894359627826614
CALR	chr19_13000001-13100000	deepdel	focal	Prostate carcinoma	0	0.5076709572216632	0.0	0.4157926291582864	0.894359627826614
NLRC5	chr16_57000001-57100000	deepdel	focal	Prostate carcinoma	0	0.5076709572216632	0.0	0.3312471714781594	0.894359627826614
CIITA	chr16_10900001-11000000	deepdel	focal	Prostate carcinoma	0	0.5076709572216632	0.0	0.4547549821568621	0.894359627826614
JAK2	chr9_5100001-5200000	deepdel	focal	Prostate carcinoma	0	0.5076709572216632	0.0	0.2832135666203544	0.894359627826614
JAK2	chr9_5000001-5100000	deepdel	focal	Prostate carcinoma	0	0.5076709572216632	0.0	0.3743380045230174	0.894359627826614
JAK2	chr9_4900001-5000000	deepdel	focal	Prostate carcinoma	0	0.5076709572216632	0.0	0.5018523779995749	0.894359627826614
IFNGR1	chr6_137500001-137600000	deepdel	focal	Prostate carcinoma	1	0.5076709572216632	1.969779806732912	0.5423313872655019	0.894359627826614
TAPBP	chr6_33200001-33300000	deepdel	focal	Prostate carcinoma	1	0.5076709572216632	1.969779806732912	0.5423313872655019	0.894359627826614
name chr6_32800001-32900000 TAP2 chr6_32800001-32900000 TAP1 Name: gene, dtype: object	chr6_32800001-32900000	deepdel	focal	Prostate carcinoma	0	0.5076709572216632	0.0	0.1553211935529508	0.894359627826614
HLA-C	chr6_31200001-31300000	deepdel	focal	Prostate carcinoma	0	0.5076709572216632	0.0	0.1581156466843467	0.894359627826614
STAT1	chr2_191800001-191900000	deepdel	focal	Prostate carcinoma	0	0.5076709572216632	0.0	0.3456982998370927	0.894359627826614
RFX5	chr1_151300001-151400000	deepdel	focal	Prostate carcinoma	0	0.5076709572216632	0.0	0.3781878455603632	0.894359627826614
B2M	chr15_45000001-45100000	deepdel	focal	Prostate carcinoma	0	0.5076709572216632	0.0	0.4242532790241654	0.894359627826614
HLA-A	chr6_29900001-30000000	loh	focal	Colorectum carcinoma	110	105.67732713458004	1.0409044492572666	0.6759696253036981	0.8948546677691429
JAK1	chr1_65200001-65300000	deepdel	hfocal	Non small cell lung cancer	0	0.3098914061686847	0.0	0.4244221768886593	0.8957399432131382
HLA-B	chr6_31300001-31400000	loh	nonfocal	Ovarian cancer	6	7.228255212850847	0.8300758375731977	0.6210187682505219	0.8958549708819028
HLA-A	chr6_29900001-30000000	loh	nonfocal	Sarcoma various	5	7.644422856746348	0.6540716145218739	0.5973146833949694	0.8979833721198678
HLA-B	chr6_31300001-31400000	loh	hfocal	Gastrointestinal neuroendocrine	0	0.1848593137424973	0.0	0.3655855427910921	0.8982015313875299
HLA-C	chr6_31200001-31300000	loh	focal	Salivary gland cancer	3	3.0959511501231654	0.9690075374350308	0.7330984724333784	0.8988548181788774
HLA-B	chr6_31300001-31400000	loh	focal	Upper respiratory tract cancer	9	6.963095444610207	1.2925285990394488	0.4600921910987031	0.8997434633726804
HLA-C	chr6_31200001-31300000	loh	focal	Upper respiratory tract cancer	9	6.963095444610207	1.2925285990394488	0.4600921910987031	0.8997434633726804
IFNGR2	chr21_34800001-34900000	deepdel	focal	Non small cell lung cancer	1	0.4960101307983208	2.016087853670479	0.5299962101888318	0.8997774182839204
IFNGR2	chr21_34700001-34800000	deepdel	focal	Non small cell lung cancer	1	0.4960101307983208	2.016087853670479	0.5299962101888318	0.8997774182839204
JAK1	chr1_65300001-65400000	deepdel	focal	Non small cell lung cancer	0	0.4960101307983208	0.0	0.1249707020785655	0.8997774182839204
JAK2	chr9_5100001-5200000	deepdel	focal	Non small cell lung cancer	2	0.4960101307983208	4.032175707340958	0.1089225126528604	0.8997774182839204
CD58	chr1_117100001-117200000	deepdel	focal	Non small cell lung cancer	0	0.4960101307983208	0.0	0.4090406821409894	0.8997774182839204
STAT1	chr2_191800001-191900000	deepdel	focal	Non small cell lung cancer	0	0.4960101307983208	0.0	0.4904714321305312	0.8997774182839204
HLA-C	chr6_31200001-31300000	deepdel	focal	Non small cell lung cancer	1	0.4960101307983208	2.016087853670479	0.5299962101888318	0.8997774182839204
HLA-B	chr6_31300001-31400000	deepdel	focal	Non small cell lung cancer	2	0.4960101307983208	4.032175707340958	0.1089225126528604	0.8997774182839204
HLA-A	chr6_29900001-30000000	deepdel	focal	Non small cell lung cancer	2	0.4960101307983208	4.032175707340958	0.1089225126528604	0.8997774182839204
JAK2	chr9_4900001-5000000	deepdel	focal	Non small cell lung cancer	1	0.4960101307983208	2.016087853670479	0.5299962101888318	0.8997774182839204
IFNGR1	chr6_137500001-137600000	deepdel	focal	Non small cell lung cancer	1	0.4960101307983208	2.016087853670479	0.5299962101888318	0.8997774182839204
TAPBP	chr6_33200001-33300000	deepdel	focal	Non small cell lung cancer	0	0.4960101307983208	0.0	0.3751139719883796	0.8997774182839204
IRF2	chr4_185300001-185400000	deepdel	focal	Non small cell lung cancer	2	0.4960101307983208	4.032175707340958	0.1089225126528604	0.8997774182839204
JAK2	chr9_5000001-5100000	deepdel	focal	Non small cell lung cancer	2	0.4960101307983208	4.032175707340958	0.1089225126528604	0.8997774182839204
HLA-C	chr6_31200001-31300000	loh	nonfocal	Esophagus cancer	0	5.337969676994066	0.0	0.3988042029059416	0.9005742893940012
HLA-C	chr6_31200001-31300000	loh	hfocal	Mesothelioma	0	0.3215973354612636	0.0	0.5611760344061096	0.901805131561513
SETDB1	chr1_150800001-150900000	amp	focal	Sarcoma various	1	0.4563300142247511	2.19139650872818	0.4876172043811914	0.9020805531137506
SETDB1	chr1_150900001-151000000	amp	focal	Sarcoma various	1	0.4563300142247511	2.19139650872818	0.4876172043811914	0.9020805531137506
CD274	chr9_5400001-5500000	amp	focal	Sarcoma various	0	0.4563300142247511	0.0	0.2897084834860472	0.9020805531137506
HLA-B	chr6_31300001-31400000	loh	focal	Sarcoma various	15	17.628005412344308	0.8509187312533951	0.6099004047413005	0.9033667079464408
CALR	chr19_13000001-13100000	deepdel	focal	Breast cancer	0	0.6450681747215765	0.0	0.7092270556832128	0.9038260386059108
IFNGR1	chr6_137500001-137600000	deepdel	focal	Colorectum carcinoma	0	0.3336328626444159	0.0	0.4030425451841914	0.904329174879564
HLA-B	chr6_31300001-31400000	loh	focal	Ovarian cancer	31	36.11384658085557	0.8583965136639172	0.7135277912449857	0.904777720242604
HLA-B	chr6_31300001-31400000	loh	focal	Skin melanoma	18	35.08989348783957	0.5129682142306278	0.645742692837132	0.9058614029691971
HLA-B	chr6_31300001-31400000	loh	focal	Liposarcoma	3	1.7310168962287062	1.7330853364493286	0.3827068321968425	0.9062446826414948
HLA-C	chr6_31200001-31300000	loh	focal	Liposarcoma	3	1.7310168962287062	1.7330853364493286	0.3827068321968425	0.9062446826414948
HLA-A	chr6_29900001-30000000	loh	focal	Liposarcoma	3	1.7310168962287062	1.7330853364493286	0.3827068321968425	0.9062446826414948
NLRC5	chr16_57000001-57100000	deepdel	focal	Non small cell lung cancer	0	0.4960101307983208	0.0	0.5604436543167269	0.9094012570980023
HLA-C	chr6_31200001-31300000	loh	nonfocal	Liposarcoma	0	0.7423030218922388	0.0	0.6102690428925402	0.9095013379081556
CD58	chr1_117100001-117200000	deepdel	focal	Ovarian cancer	0	0.15721472435207992	0.0	0.2467877329529118	0.9103318570916984
HLA-B	chr6_31300001-31400000	loh	focal	Glioblastoma multiforme	0	3.331197307705652	0.0	0.3605773548730175	0.9104212451921578
CIITA	chr16_10900001-11000000	deepdel	hfocal	Colorectum carcinoma	0	0.28961246226971515	0.0	0.3471112684925506	0.9107681467237856
JAK2	chr9_5000001-5100000	deepdel	focal	Colorectum carcinoma	0	0.3336328626444159	0.0	0.4236108943799027	0.9108345250810844
HLA-B	chr6_31300001-31400000	loh	hfocal	Uterus carcinoma	0	0.2984665024459633	0.0	0.5788261178512221	0.9110795551458456
HLA-A	chr6_29900001-30000000	loh	nonfocal	Small cell lung cancer	0	6.191635152482393	0.0	0.6324131538915255	0.9112435290745252
SETDB1	chr1_150900001-151000000	amp	hfocal	Sarcoma various	1	0.41558477604690697	2.4062479129099046	0.4434436291911898	0.9124134474423058
SETDB1	chr1_150800001-150900000	amp	hfocal	Sarcoma various	1	0.41558477604690697	2.4062479129099046	0.4434436291911898	0.9124134474423058
HLA-C	chr6_31200001-31300000	loh	focal	Gastrointestinal stromal tumor	6	6.7047913124934935	0.8948824385957832	0.4790145309965405	0.9127733949305726
name chr6_32800001-32900000 TAP2 chr6_32800001-32900000 TAP1 Name: gene, dtype: object	chr6_32800001-32900000	deepdel	focal	Non small cell lung cancer	0	0.4960101307983208	0.0	0.5785409426327864	0.9129307997518884
NLRC5	chr16_57000001-57100000	deepdel	hfocal	Prostate carcinoma	0	0.4133261631336085	0.0	0.5269529866279308	0.9140807615296612
IFNGR2	chr21_34700001-34800000	deepdel	focal	Colorectum carcinoma	0	0.3336328626444159	0.0	0.4383354157178286	0.9166260156974926
JAK1	chr1_65400001-65500000	deepdel	focal	Non small cell lung cancer	0	0.4960101307983208	0.0	0.5964492891276215	0.9189086132427032
HLA-C	chr6_31200001-31300000	loh	hfocal	Uterus carcinoma	0	0.2984665024459633	0.0	0.6062500118065883	0.9201742642821268
NLRC5	chr16_57100001-57200000	deepdel	hfocal	Prostate carcinoma	0	0.4133261631336085	0.0	0.5492934690375455	0.9206174280791248
HLA-A	chr6_29900001-30000000	loh	focal	Small cell lung cancer	4	6.731946709225272	0.5941817683313673	0.6155220301553729	0.9206702245452952
B2M	chr15_45000001-45100000	deepdel	hfocal	Prostate carcinoma	0	0.4133261631336085	0.0	0.5497366309550593	0.9207425715624192
HLA-A	chr6_29900001-30000000	loh	nonfocal	Colorectum carcinoma	17	34.36342504250078	0.4947120369687932	0.560626141848279	0.9227382436293212
HLA-A	chr6_29900001-30000000	loh	focal	Gallbladder cancer	2	4.543569371682335	0.4401825605359833	0.6580727525040238	0.9233492360068272
HLA-C	chr6_31200001-31300000	loh	focal	Gastrointestinal neuroendocrine	2	2.61156368178191	0.7658247102882704	0.7707850085593297	0.9234168509092692
NLRC5	chr16_57100001-57200000	deepdel	focal	Prostate carcinoma	0	0.5076709572216632	0.0	0.623016339222133	0.923437240483212
IFNGR2	chr21_34800001-34900000	deepdel	hfocal	Breast cancer	0	0.4674669534746556	0.0	0.7085815550504759	0.9238798512512648
HLA-B	chr6_31300001-31400000	loh	hfocal	Salivary gland cancer	0	0.2983242549352947	0.0	0.6066740465024814	0.9247822017466798
HLA-B	chr6_31300001-31400000	loh	hfocal	Sarcoma various	1	1.6503452104222325	0.6059338335305952	0.3706707548205216	0.9248824591022984
HLA-A	chr6_29900001-30000000	loh	hfocal	Sarcoma various	0	1.6503452104222325	0.0	0.5228616445971348	0.9248824591022984
HLA-A	chr6_29900001-30000000	deepdel	hfocal	Upper respiratory tract cancer	1	0.024497796898310376	40.81999716754	0.0193431187472186	0.9261241057326978
CIITA	chr16_10900001-11000000	deepdel	hfocal	Non small cell lung cancer	0	0.3098914061686847	0.0	0.5064278022014718	0.9261804567245496
HLA-A	chr6_29900001-30000000	loh	focal	Kidney clear cell carcinoma	11	13.260011102244738	0.8295618996983986	0.7156972991811219	0.9275007083448348
HLA-B	chr6_31300001-31400000	loh	focal	Salivary gland cancer	3	3.0959511501231654	0.9690075374350308	0.7968742427016512	0.928350017326714
HLA-B	chr6_31300001-31400000	loh	nonfocal	Skin melanoma	11	24.37453769559033	0.4512906106108442	0.766159604618215	0.9318395700890206
HLA-C	chr6_31200001-31300000	loh	nonfocal	Ovarian cancer	6	7.228255212850847	0.8300758375731977	0.7727729857558326	0.931852547015311
HLA-A	chr6_29900001-30000000	loh	nonfocal	Ovarian cancer	6	7.228255212850847	0.8300758375731977	0.7659034308576284	0.931852547015311
IFNGR2	chr21_34700001-34800000	deepdel	hfocal	Colorectum carcinoma	0	0.28961246226971515	0.0	0.4108468665772047	0.9323506620136748
CD274	chr9_5400001-5500000	amp	focal	pancancer	28	20.523790028796448	1.3642704374150127	0.1180878765949298	0.9326902606012584
HLA-B	chr6_31300001-31400000	loh	focal	Gastrointestinal stromal tumor	6	6.7047913124934935	0.8948824385957832	0.6140625686623193	0.9340366126296475
HLA-B	chr6_31300001-31400000	loh	hfocal	Breast cancer	13	18.801720847933947	0.6914260723868011	0.2513652506082264	0.9340601007707022
NLRC5	chr16_57100001-57200000	deepdel	focal	Breast cancer	0	0.6450681747215765	0.0	0.7876677581413306	0.9342868255171392
HLA-A	chr6_29900001-30000000	loh	focal	Skin melanoma	19	35.08989348783957	0.5414664483545515	0.7410110177984269	0.9345090354709794
SETDB1	chr1_150800001-150900000	amp	focal	Pancreas carcinoma	0	0.21485966068764528	0.0	0.2403779276865127	0.9358237722188332
HLA-A	chr6_29900001-30000000	loh	nonfocal	Breast cancer	22	45.94539083370918	0.4788293145579045	0.698003665239324	0.9374460949901244
HLA-B	chr6_31300001-31400000	deepdel	hfocal	Colorectum carcinoma	0	0.28961246226971515	0.0	0.4490023700629633	0.9407858418663896
HLA-B	chr6_31300001-31400000	loh	hfocal	Esophagus cancer	9	6.26144745515734	1.4373673283143191	0.3046539995724377	0.9408265074506508
HLA-A	chr6_29900001-30000000	loh	hfocal	Esophagus cancer	10	6.26144745515734	1.5970748092381326	0.1695744219206818	0.9408265074506508
HLA-C	chr6_31200001-31300000	loh	hfocal	Esophagus cancer	9	6.26144745515734	1.4373673283143191	0.3046539995724377	0.9408265074506508
HLA-B	chr6_31300001-31400000	loh	hfocal	Pancreas neuroendocrine	0	0.19005308260763973	0.0	0.4152224764396083	0.9419573857177814
HLA-C	chr6_31200001-31300000	loh	hfocal	Salivary gland cancer	0	0.2983242549352947	0.0	0.6741679859004098	0.9427017114941312
CD58	chr1_117100001-117200000	deepdel	focal	Prostate carcinoma	0	0.5076709572216632	0.0	0.7007308092594478	0.9437820290369784
CD58	chr1_117000001-117100000	deepdel	hfocal	Colorectum carcinoma	0	0.28961246226971515	0.0	0.4642854080803269	0.9453646173525122
HLA-B	chr6_31300001-31400000	loh	focal	Lung neuroendocrine	0	1.6033549595808905	0.0	0.8350349849005371	0.9455943648995474
HLA-A	chr6_29900001-30000000	loh	nonfocal	Diffuse large B-cell lymphoma	0	0.33716823370225163	0.0	0.7841376521872252	0.9460825685422938
STAT1	chr2_191800001-191900000	deepdel	hfocal	Non small cell lung cancer	0	0.3098914061686847	0.0	0.5898752448369948	0.9463709712811516
HLA-A	chr6_29900001-30000000	deepdel	focal	Upper respiratory tract cancer	1	0.032283246018804425	30.975819451907572	0.0263364115289829	0.9465017325434844
CD58	chr1_117100001-117200000	deepdel	hfocal	Prostate carcinoma	0	0.4133261631336085	0.0	0.6532479676343633	0.9466955468828396
HLA-C	chr6_31200001-31300000	loh	focal	Thyroid cancer	1	2.158984144606738	0.4631807984778653	0.8235427027862028	0.9467458322310124
HLA-A	chr6_29900001-30000000	loh	focal	Thyroid cancer	1	2.158984144606738	0.4631807984778653	0.8240510578463665	0.9467506302944926
HLA-B	chr6_31300001-31400000	deepdel	focal	Colorectum carcinoma	0	0.3336328626444159	0.0	0.5592756739669327	0.9480284415037192
HLA-A	chr6_29900001-30000000	loh	nonfocal	Esophagus cancer	0	5.337969676994066	0.0	0.5967913574692437	0.9483976387355524
HLA-C	chr6_31200001-31300000	loh	hfocal	Sarcoma various	1	1.6503452104222325	0.6059338335305952	0.8492000465974896	0.9484071971125017
HLA-B	chr6_31300001-31400000	loh	hfocal	Non small cell lung cancer	14	10.949443153037507	1.2786038343983033	0.3769751972665697	0.949586560091338
HLA-C	chr6_31200001-31300000	loh	focal	Uterus carcinoma	1	4.684869722096937	0.2134531074115765	0.6842836837012443	0.9497942643360024
IFNGR2	chr21_34800001-34900000	deepdel	focal	Ovarian cancer	0	0.15721472435207992	0.0	0.4100053086384979	0.9498137767953244
HLA-C	chr6_31200001-31300000	loh	nonfocal	Gastrointestinal stromal tumor	4	10.21950872567047	0.39140824743878	0.7676993819217343	0.9505780373396184
NLRC5	chr16_57100001-57200000	deepdel	focal	Ovarian cancer	0	0.15721472435207992	0.0	0.4138084290127897	0.9509152876804504
CD58	chr1_117100001-117200000	deepdel	hfocal	Breast cancer	0	0.4674669534746556	0.0	0.7954431128015059	0.9509531000876814
HLA-B	chr6_31300001-31400000	loh	focal	Pancreas neuroendocrine	6	6.561895014398223	0.9143700084860692	0.8896178428559731	0.9515735603024316
RFX5	chr1_151300001-151400000	deepdel	hfocal	Breast cancer	0	0.4674669534746556	0.0	0.7993250013722151	0.9519831624540868
HLA-C	chr6_31200001-31300000	loh	nonfocal	Urothelial cancer	3	6.745880026367831	0.444715884106122	0.6721289321367495	0.9531968220319588
HLA-C	chr6_31200001-31300000	loh	nonfocal	Sarcoma various	5	7.644422856746348	0.6540716145218739	0.7367570206025428	0.9534022035698324
HLA-C	chr6_31200001-31300000	loh	focal	Small cell lung cancer	4	6.731946709225272	0.5941817683313673	0.7230221256865987	0.9534389136625198
HLA-A	chr6_29900001-30000000	loh	hfocal	Prostate carcinoma	5	7.621552232592027	0.656034341484732	0.512314421785654	0.9538727466679542
HLA-A	chr6_29900001-30000000	loh	hfocal	Urothelial cancer	2	3.673045831454047	0.5445072269104414	0.7049424146771309	0.9539217903781262
HLA-A	chr6_29900001-30000000	loh	focal	Leiomyosarcoma	9	9.183995420324047	0.979965645462228	0.8704148786597842	0.9539585850771344
CD58	chr1_117100001-117200000	deepdel	focal	Breast cancer	0	0.6450681747215765	0.0	0.8451343312889653	0.9540350169346236
SETDB1	chr1_150900001-151000000	amp	focal	Colorectum carcinoma	0	1.2014363529126044	0.0	0.4685938091030408	0.9540972268828678
SETDB1	chr1_150800001-150900000	amp	focal	Colorectum carcinoma	0	1.2014363529126044	0.0	0.1534459067596154	0.9540972268828678
CD274	chr9_5400001-5500000	amp	focal	Colorectum carcinoma	2	1.2014363529126044	1.6646741170695083	0.5064213162435298	0.9540972268828678
HLA-C	chr6_31200001-31300000	loh	focal	Glioblastoma multiforme	0	3.331197307705652	0.0	0.8267005663664844	0.9545837269424574
CD274	chr9_5400001-5500000	amp	focal	Pancreas carcinoma	0	0.21485966068764528	0.0	0.2923784596246627	0.9550714338270768
HLA-B	chr6_31300001-31400000	loh	nonfocal	Prostate carcinoma	0	10.050032959789057	0.0	0.7726524709049857	0.955086805386963
name chr6_32800001-32900000 TAP2 chr6_32800001-32900000 TAP1 Name: gene, dtype: object	chr6_32800001-32900000	deepdel	hfocal	Prostate carcinoma	0	0.4133261631336085	0.0	0.6866988408495615	0.9554799162864702
JAK2	chr9_4900001-5000000	deepdel	hfocal	Prostate carcinoma	0	0.4133261631336085	0.0	0.6898513277957783	0.9554799162864702
HLA-B	chr6_31300001-31400000	loh	nonfocal	Hepatocellular carcinoma	0	2.0013634944315304	0.0	0.7858906156401372	0.955623660175392
NLRC5	chr16_57100001-57200000	deepdel	focal	Non small cell lung cancer	0	0.4960101307983208	0.0	0.7477992121710414	0.955780971682228
HLA-B	chr6_31300001-31400000	loh	hfocal	Colorectum carcinoma	10	7.819397703223121	1.2788708772132211	0.4548935958116574	0.9559454772069904
HLA-B	chr6_31300001-31400000	deepdel	hfocal	Prostate carcinoma	0	0.4133261631336085	0.0	0.6964626784310652	0.9560181692134588
SETDB1	chr1_150900001-151000000	amp	focal	Pancreas carcinoma	0	0.21485966068764528	0.0	0.2963824705783267	0.9561180625891402
HLA-B	chr6_31300001-31400000	loh	nonfocal	Salivary gland cancer	1	1.0025639246435138	0.9974426322546708	0.7984662755031701	0.9567073643624848
CD58	chr1_117000001-117100000	deepdel	hfocal	Non small cell lung cancer	0	0.3098914061686847	0.0	0.6730040555370994	0.9570448974507452
HLA-C	chr6_31200001-31300000	loh	hfocal	Breast cancer	14	18.801720847933947	0.7446126933396319	0.3266100728091294	0.9575065543966382
HLA-A	chr6_29900001-30000000	loh	focal	Glioblastoma multiforme	1	3.331197307705652	0.3001923655758313	0.8429686402231541	0.9583435931507897
SETDB1	chr1_150800001-150900000	amp	hfocal	Prostate carcinoma	2	0.7534642473025015	2.6544059750150804	0.2347275659293068	0.9595613841320244
SETDB1	chr1_150900001-151000000	amp	hfocal	Prostate carcinoma	2	0.7534642473025015	2.6544059750150804	0.2347275659293068	0.9595613841320244
CD274	chr9_5400001-5500000	amp	hfocal	Prostate carcinoma	0	0.7534642473025015	0.0	0.5089407674868125	0.9595613841320244
CD274	chr9_5400001-5500000	amp	focal	Urothelial cancer	2	1.1346181868646563	1.762707510908752	0.4638072937284623	0.9605266357292443
HLA-C	chr6_31200001-31300000	loh	nonfocal	Colorectum carcinoma	17	34.36342504250078	0.4947120369687932	0.7622187679129203	0.9607160697153668
HLA-C	chr6_31200001-31300000	loh	hfocal	pancancer	74	78.56532630191167	0.9418913340426032	0.6570984053921245	0.9607404209422762
HLA-A	chr6_29900001-30000000	loh	focal	Upper respiratory tract cancer	8	6.963095444610207	1.148914310257288	0.7009904722710505	0.9608036709540816
CALR	chr19_13000001-13100000	deepdel	focal	Non small cell lung cancer	0	0.4960101307983208	0.0	0.7756086879335871	0.9612230858574456
HLA-A	chr6_29900001-30000000	loh	focal	Mesothelioma	2	4.709194046421262	0.424701123012736	0.8253464599365441	0.9617969922539432
HLA-C	chr6_31200001-31300000	loh	focal	Mesothelioma	2	4.709194046421262	0.424701123012736	0.8660101141373373	0.9617969922539432
HLA-B	chr6_31300001-31400000	deepdel	focal	Prostate carcinoma	0	0.5076709572216632	0.0	0.7805256371630558	0.9622167204205392
HLA-C	chr6_31200001-31300000	loh	nonfocal	Gastrointestinal neuroendocrine	2	3.6990840648093535	0.5406743845122854	0.8725658521682289	0.9623551013837456
HLA-C	chr6_31200001-31300000	loh	hfocal	Stomach cancer	2	1.8474274017277867	1.0825865190315578	0.9118019203608344	0.9644000862559292
HLA-A	chr6_29900001-30000000	loh	hfocal	Stomach cancer	4	1.8474274017277867	2.165173038063116	0.1708769486492513	0.9644000862559292
HLA-B	chr6_31300001-31400000	loh	hfocal	Stomach cancer	3	1.8474274017277867	1.6238797785473364	0.4371045531340864	0.9644000862559292
NLRC5	chr16_57000001-57100000	deepdel	hfocal	Non small cell lung cancer	0	0.3098914061686847	0.0	0.7143977353842091	0.964422878064701
JAK2	chr9_4900001-5000000	deepdel	hfocal	Colorectum carcinoma	0	0.28961246226971515	0.0	0.5978176429919805	0.9654786756293972
TAP2	chr6_32700001-32800000	deepdel	focal	Prostate carcinoma	0	0.5076709572216632	0.0	0.8025160689597223	0.9657614706720684
IFNGR2	chr21_34800001-34900000	deepdel	focal	Prostate carcinoma	0	0.5076709572216632	0.0	0.8049113154742782	0.9662788405960844
TAP2	chr6_32700001-32800000	deepdel	focal	Colorectum carcinoma	0	0.3336328626444159	0.0	0.6602553065511256	0.9668511089095222
IFNGR1	chr6_137500001-137600000	deepdel	focal	Ovarian cancer	0	0.15721472435207992	0.0	0.5053326089925422	0.9673192941792002
HLA-B	chr6_31300001-31400000	loh	hfocal	Ovarian cancer	6	5.693696006661347	1.0537970402670416	0.8987405060289042	0.9673761149178844
HLA-A	chr6_29900001-30000000	loh	hfocal	Ovarian cancer	4	5.693696006661347	0.7025313601780276	0.1459373699235145	0.9673761149178844
HLA-C	chr6_31200001-31300000	loh	hfocal	Ovarian cancer	6	5.693696006661347	1.0537970402670416	0.8987405060289042	0.9673761149178844
CD274	chr9_5400001-5500000	amp	hfocal	Colorectum carcinoma	2	0.7857058599035494	2.5454818425886674	0.252604388947077	0.9676767009430978
NLRC5	chr16_57000001-57100000	deepdel	focal	Colorectum carcinoma	0	0.3336328626444159	0.0	0.6691167906166731	0.9676895251058334
HLA-A	chr6_29900001-30000000	loh	focal	Non small cell lung cancer	114	121.67491933525312	0.9369227497566176	0.8878427058409017	0.9678923210096076
CIITA	chr16_11000001-11100000	deepdel	hfocal	Non small cell lung cancer	0	0.3098914061686847	0.0	0.7356029773178128	0.968011889933104
CIITA	chr16_10900001-11000000	deepdel	focal	Non small cell lung cancer	0	0.4960101307983208	0.0	0.8188090260082752	0.9683394080671192
HLA-A	chr6_29900001-30000000	loh	focal	Breast cancer	82	145.84193526003537	0.5622525500213257	0.8785262713240031	0.9686283273740608
HLA-C	chr6_31200001-31300000	deepdel	focal	Breast cancer	0	0.6450681747215765	0.0	0.8915323286381481	0.968989641703584
HLA-C	chr6_31200001-31300000	loh	nonfocal	Hepatocellular carcinoma	0	2.0013634944315304	0.0	0.8367814467426746	0.9693598447630926
HLA-A	chr6_29900001-30000000	loh	hfocal	Leiomyosarcoma	0	0.9096034416958676	0.0	0.6783837402870088	0.9694361605357844
HLA-B	chr6_31300001-31400000	loh	hfocal	Leiomyosarcoma	2	0.9096034416958676	2.198760369981882	0.32444650902881	0.9694361605357844
HLA-C	chr6_31200001-31300000	loh	hfocal	Leiomyosarcoma	1	0.9096034416958676	1.099380184990941	0.9256815473781046	0.9694361605357844
HLA-C	chr6_31200001-31300000	loh	nonfocal	Lung neuroendocrine	0	1.1595496651979322	0.0	0.8979515715161955	0.9695280499165072
NLRC5	chr16_57000001-57100000	deepdel	hfocal	Colorectum carcinoma	0	0.28961246226971515	0.0	0.6130614288102382	0.969881418442148
HLA-A	chr6_29900001-30000000	loh	hfocal	Salivary gland cancer	0	0.2983242549352947	0.0	0.7980337369592909	0.9700867276950632
JAK2	chr9_5000001-5100000	deepdel	hfocal	Prostate carcinoma	0	0.4133261631336085	0.0	0.7578692857558172	0.970371650624767
TAPBP	chr6_33200001-33300000	deepdel	focal	pancancer	2	3.709808139333171	0.5391114378113082	0.196329496418422	0.9706013523087844
CIITA	chr16_11000001-11100000	deepdel	focal	pancancer	1	3.709808139333171	0.2695557189056541	0.1668488591505615	0.9706013523087844
NLRC5	chr16_57100001-57200000	deepdel	focal	pancancer	2	3.709808139333171	0.5391114378113082	0.14574761631687802	0.9706013523087844
name chr6_32800001-32900000 TAP2 chr6_32800001-32900000 TAP1 Name: gene, dtype: object	chr6_32800001-32900000	deepdel	focal	Esophagus cancer	0	0.2013739027859696	0.0	0.1881149030968201	0.9714655590623326
IFNGR1	chr6_137500001-137600000	deepdel	focal	Esophagus cancer	0	0.2013739027859696	0.0	0.2050182466766149	0.9714655590623326
JAK2	chr9_4900001-5000000	deepdel	focal	Esophagus cancer	1	0.2013739027859696	4.965886771648116	0.2047454577827278	0.9714655590623326
CIITA	chr16_10900001-11000000	deepdel	focal	Esophagus cancer	0	0.2013739027859696	0.0	0.1147599320510109	0.9714655590623326
JAK2	chr9_5100001-5200000	deepdel	focal	Esophagus cancer	1	0.2013739027859696	4.965886771648116	0.2047454577827278	0.9714655590623326
HLA-B	chr6_31300001-31400000	loh	nonfocal	Stomach cancer	1	1.90584602574333	0.5247013591299821	0.3861556580833972	0.9716041743875032
HLA-C	chr6_31200001-31300000	loh	hfocal	Urothelial cancer	3	3.673045831454047	0.8167608403656621	0.9139915040765956	0.971710813055082
HLA-A	chr6_29900001-30000000	loh	focal	Gastrointestinal stromal tumor	7	6.7047913124934935	1.0440295116950804	0.9097874215667991	0.971754784206776
HLA-A	chr6_29900001-30000000	loh	nonfocal	Hepatocellular carcinoma	0	2.0013634944315304	0.0	0.8495658108489421	0.9718042583913448
TAPBP	chr6_33200001-33300000	deepdel	hfocal	Breast cancer	0	0.4674669534746556	0.0	0.8724234494282477	0.9722595297181492
CALR	chr19_13000001-13100000	deepdel	focal	Esophagus cancer	0	0.2013739027859696	0.0	0.2077141984865655	0.97246200773957
HLA-A	chr6_29900001-30000000	loh	focal	Sarcoma various	15	17.628005412344308	0.8509187312533951	0.8865820040328735	0.9726409272907268
RFX5	chr1_151300001-151400000	deepdel	focal	Ovarian cancer	0	0.15721472435207992	0.0	0.529534608298074	0.973197463550371
HLA-C	chr6_31200001-31300000	loh	hfocal	Hepatocellular carcinoma	0	0.3898587933247754	0.0	0.8763555150980259	0.9737170892282644
HLA-C	chr6_31200001-31300000	loh	hfocal	Colorectum carcinoma	9	7.819397703223121	1.1509837894918993	0.6801770434841867	0.9739403156048168
JAK1	chr1_65200001-65300000	deepdel	focal	Ovarian cancer	0	0.15721472435207992	0.0	0.5336543876057948	0.97438910169893
NLRC5	chr16_57100001-57200000	deepdel	focal	Colorectum carcinoma	0	0.3336328626444159	0.0	0.7263679514989492	0.9745863538074272
HLA-A	chr6_29900001-30000000	deepdel	hfocal	Prostate carcinoma	0	0.4133261631336085	0.0	0.7924553574769575	0.9747518356018272
HLA-A	chr6_29900001-30000000	loh	nonfocal	Skin melanoma	11	24.37453769559033	0.4512906106108442	0.9197392944146456	0.9749409555649232
CIITA	chr16_11000001-11100000	deepdel	focal	Esophagus cancer	0	0.2013739027859696	0.0	0.2515991357502855	0.9751035900823128
HLA-C	chr6_31200001-31300000	loh	hfocal	Glioblastoma multiforme	0	0.4690351455434896	0.0	0.8957070811602852	0.9756932303807532
HLA-B	chr6_31300001-31400000	loh	hfocal	Kidney clear cell carcinoma	0	0.6140894424591472	0.0	0.9234617093013824	0.9764002642674768
HLA-C	chr6_31200001-31300000	loh	nonfocal	Skin melanoma	11	24.37453769559033	0.4512906106108442	0.9249641788359076	0.9765298899889148
TAP2	chr6_32700001-32800000	deepdel	hfocal	Non small cell lung cancer	0	0.3098914061686847	0.0	0.7908006021215479	0.9767417618679028
JAK2	chr9_4900001-5000000	deepdel	focal	Colorectum carcinoma	0	0.3336328626444159	0.0	0.7395059947028648	0.9767846939176208
CD274	chr9_5400001-5500000	amp	focal	Skin melanoma	2	1.1297678936960065	1.7702751256782945	0.4607330722378936	0.9768415183182482
TAP2	chr6_32700001-32800000	deepdel	focal	Non small cell lung cancer	0	0.4960101307983208	0.0	0.8581172675282761	0.9768619594480092
HLA-C	chr6_31200001-31300000	loh	focal	Ovarian cancer	30	36.11384658085557	0.8307063035457264	0.9388452923724911	0.9771544383798186
B2M	chr15_45000001-45100000	deepdel	focal	Esophagus cancer	0	0.2013739027859696	0.0	0.261947190991084	0.9771907312356564
HLA-B	chr6_31300001-31400000	deepdel	focal	Esophagus cancer	0	0.2013739027859696	0.0	0.2636524325006428	0.9771907312356564
NLRC5	chr16_57100001-57200000	deepdel	hfocal	Colorectum carcinoma	0	0.28961246226971515	0.0	0.6807288570007236	0.977439555823572
HLA-C	chr6_31200001-31300000	loh	hfocal	Thyroid cancer	0	0.14020400374700762	0.0	0.46180256068973	0.9776626169531628
TAP2	chr6_32700001-32800000	deepdel	hfocal	pancancer	1	2.7403184956458384	0.3649210854829193	0.3189854599797858	0.9777350902662564
NLRC5	chr16_57100001-57200000	deepdel	hfocal	pancancer	2	2.7403184956458384	0.7298421709658387	0.1315508431030704	0.9777350902662564
CIITA	chr16_10900001-11000000	deepdel	hfocal	pancancer	2	2.7403184956458384	0.7298421709658387	0.8067177907524695	0.9777350902662564
CD58	chr1_117000001-117100000	deepdel	hfocal	pancancer	1	2.7403184956458384	0.3649210854829193	0.5006351339337437	0.9777350902662564
CD58	chr1_117100001-117200000	deepdel	hfocal	pancancer	2	2.7403184956458384	0.7298421709658387	0.1460878288835237	0.9777350902662564
RFX5	chr1_151300001-151400000	deepdel	hfocal	pancancer	0	2.7403184956458384	0.0	0.5769336323571896	0.9777350902662564
STAT1	chr2_191800001-191900000	deepdel	hfocal	pancancer	3	2.7403184956458384	1.0947632564487582	0.8772222939300487	0.9777350902662564
CALR	chr19_13000001-13100000	deepdel	hfocal	pancancer	1	2.7403184956458384	0.3649210854829193	0.1684776610687763	0.9777350902662564
HLA-C	chr6_31200001-31300000	deepdel	hfocal	pancancer	1	2.7403184956458384	0.3649210854829193	0.8547565685481899	0.9777350902662564
HLA-B	chr6_31300001-31400000	deepdel	hfocal	pancancer	3	2.7403184956458384	1.0947632564487582	0.8772222939300487	0.9777350902662564
IFNGR2	chr21_34700001-34800000	deepdel	hfocal	pancancer	2	2.7403184956458384	0.7298421709658387	0.1340045272730181	0.9777350902662564
IFNGR2	chr21_34800001-34900000	deepdel	hfocal	pancancer	1	2.7403184956458384	0.3649210854829193	0.5961405665776472	0.9777350902662564
NLRC5	chr16_57000001-57100000	deepdel	hfocal	pancancer	1	2.7403184956458384	0.3649210854829193	0.8130090322309543	0.9777350902662564
CIITA	chr16_11000001-11100000	deepdel	hfocal	pancancer	1	2.7403184956458384	0.3649210854829193	0.7614432066401208	0.9777350902662564
HLA-A	chr6_29900001-30000000	loh	nonfocal	Upper respiratory tract cancer	1	1.6995975436283524	0.5883745853534065	0.9260576560016996	0.9779350706725648
HLA-B	chr6_31300001-31400000	loh	hfocal	Skin melanoma	0	2.8616625611490822	0.0	0.9138536446824032	0.9787113297239692
HLA-C	chr6_31200001-31300000	loh	hfocal	Skin melanoma	0	2.8616625611490822	0.0	0.8354770502888375	0.9787113297239692
HLA-A	chr6_29900001-30000000	loh	hfocal	Skin melanoma	1	2.8616625611490822	0.3494472107146191	0.2440002530546891	0.9787113297239692
HLA-B	chr6_31300001-31400000	loh	nonfocal	Gallbladder cancer	0	1.427311522048364	0.0	0.940709955299087	0.9790147151971844
HLA-A	chr6_29900001-30000000	loh	hfocal	Breast cancer	17	18.801720847933947	0.9041725561981244	0.5587542185115282	0.9790511282169482
STAT1	chr2_191800001-191900000	deepdel	hfocal	Ovarian cancer	1	0.12151406862575027	8.2294997715852	0.1168695767478332	0.9798971220517928
TAP2	chr6_32700001-32800000	deepdel	hfocal	Ovarian cancer	1	0.12151406862575027	8.2294997715852	0.1168695767478332	0.9798971220517928
IFNGR2	chr21_34800001-34900000	deepdel	hfocal	Ovarian cancer	0	0.12151406862575027	0.0	0.1022641303354848	0.9798971220517928
CIITA	chr16_10900001-11000000	deepdel	hfocal	Ovarian cancer	1	0.12151406862575027	8.2294997715852	0.1168695767478332	0.9798971220517928
TAP2	chr6_32700001-32800000	deepdel	focal	Esophagus cancer	0	0.2013739027859696	0.0	0.2813164260381464	0.9799646075687632
HLA-C	chr6_31200001-31300000	loh	nonfocal	Uterus carcinoma	3	1.9383582555597958	1.5477015104896608	0.4770291733149501	0.98019338651885
HLA-B	chr6_31300001-31400000	loh	nonfocal	Uterus carcinoma	3	1.9383582555597958	1.5477015104896608	0.4770291733149501	0.98019338651885
HLA-A	chr6_29900001-30000000	loh	nonfocal	Uterus carcinoma	3	1.9383582555597958	1.5477015104896608	0.4770291733149501	0.98019338651885
HLA-C	chr6_31200001-31300000	loh	nonfocal	pancancer	174	274.2249106616244	0.6345156593549031	0.9325508844473616	0.9804054961235028
JAK1	chr1_65200001-65300000	deepdel	focal	Non small cell lung cancer	0	0.4960101307983208	0.0	0.8864593939543836	0.9805036944362716
HLA-B	chr6_31300001-31400000	loh	hfocal	Thyroid cancer	0	0.14020400374700762	0.0	0.5147574820673091	0.9809675911899588
CIITA	chr16_11000001-11100000	deepdel	hfocal	Prostate carcinoma	0	0.4133261631336085	0.0	0.841283082540047	0.9810442850713708
HLA-B	chr6_31300001-31400000	deepdel	focal	Ovarian cancer	0	0.15721472435207992	0.0	0.5819514190818892	0.9810655657199802
JAK1	chr1_65400001-65500000	deepdel	focal	Ovarian cancer	0	0.15721472435207992	0.0	0.6195672330760152	0.98147206298151
HLA-A	chr6_29900001-30000000	loh	hfocal	Thyroid cancer	0	0.14020400374700762	0.0	0.5172763647549702	0.9815188406913616
CIITA	chr16_10900001-11000000	deepdel	focal	Colorectum carcinoma	0	0.3336328626444159	0.0	0.7906374964120382	0.9816320266835524
HLA-B	chr6_31300001-31400000	loh	focal	Breast cancer	79	145.84193526003537	0.5416823347766431	0.9321600332854448	0.9816985679991456
TAPBP	chr6_33200001-33300000	deepdel	hfocal	Non small cell lung cancer	0	0.3098914061686847	0.0	0.8188994561781396	0.9820613522105665
IFNGR2	chr21_34700001-34800000	deepdel	hfocal	Prostate carcinoma	0	0.4133261631336085	0.0	0.8478636031912018	0.9821409772211064
HLA-A	chr6_29900001-30000000	loh	hfocal	Uterus carcinoma	0	0.2984665024459633	0.0	0.8734979209563711	0.9821655058018836
IRF2	chr4_185300001-185400000	deepdel	focal	Esophagus cancer	0	0.2013739027859696	0.0	0.3116365868126515	0.9823895681615108
JAK1	chr1_65200001-65300000	deepdel	hfocal	Ovarian cancer	0	0.12151406862575027	0.0	0.1830135415814254	0.9825612971193676
JAK1	chr1_65400001-65500000	deepdel	hfocal	Ovarian cancer	0	0.12151406862575027	0.0	0.4897869413523983	0.9825612971193676
NLRC5	chr16_57000001-57100000	deepdel	hfocal	Ovarian cancer	0	0.12151406862575027	0.0	0.3642667684318316	0.9825612971193676
HLA-C	chr6_31200001-31300000	deepdel	hfocal	Ovarian cancer	0	0.12151406862575027	0.0	0.27464855566782004	0.9825612971193676
HLA-B	chr6_31300001-31400000	deepdel	hfocal	Ovarian cancer	0	0.12151406862575027	0.0	0.1709971827690924	0.9825612971193676
IFNGR1	chr6_137500001-137600000	deepdel	hfocal	Ovarian cancer	0	0.12151406862575027	0.0	0.3881064622102657	0.9825612971193676
CALR	chr19_13000001-13100000	deepdel	hfocal	Ovarian cancer	0	0.12151406862575027	0.0	0.1974140270151889	0.9825612971193676
IFNGR2	chr21_34700001-34800000	deepdel	hfocal	Ovarian cancer	0	0.12151406862575027	0.0	0.4100114111702546	0.9825612971193676
RFX5	chr1_151300001-151400000	deepdel	hfocal	Ovarian cancer	0	0.12151406862575027	0.0	0.1868767326570499	0.9825612971193676
CIITA	chr16_11000001-11100000	deepdel	hfocal	Ovarian cancer	0	0.12151406862575027	0.0	0.1964050854098268	0.9825612971193676
IFNGR2	chr21_34800001-34900000	deepdel	hfocal	Prostate carcinoma	0	0.4133261631336085	0.0	0.8517778225124342	0.98265949694617
HLA-C	chr6_31200001-31300000	loh	focal	Pancreas carcinoma	9	15.075092807827088	0.5970112499292305	0.950546189698734	0.982766605317415
HLA-A	chr6_29900001-30000000	loh	hfocal	Cholangiocarcinoma	2	0.9489678381847828	2.1075529849627634	0.3481551543048075	0.9831085699012158
HLA-C	chr6_31200001-31300000	loh	hfocal	Cholangiocarcinoma	2	0.9489678381847828	2.1075529849627634	0.3481551543048075	0.9831085699012158
HLA-B	chr6_31300001-31400000	loh	hfocal	Cholangiocarcinoma	2	0.9489678381847828	2.1075529849627634	0.3481551543048075	0.9831085699012158
CD58	chr1_117000001-117100000	deepdel	focal	pancancer	1	3.709808139333171	0.2695557189056541	0.3907977462613753	0.9833346549901698
CD58	chr1_117100001-117200000	deepdel	focal	pancancer	2	3.709808139333171	0.5391114378113082	0.8178460835825838	0.9833346549901698
STAT1	chr2_191800001-191900000	deepdel	focal	pancancer	3	3.709808139333171	0.8086671567169623	0.6021064892831479	0.9833346549901698
HLA-C	chr6_31200001-31300000	deepdel	focal	pancancer	1	3.709808139333171	0.2695557189056541	0.6400152393209421	0.9833346549901698
HLA-B	chr6_31300001-31400000	deepdel	focal	pancancer	3	3.709808139333171	0.8086671567169623	0.7340921684826427	0.9833346549901698
TAP2	chr6_32700001-32800000	deepdel	focal	pancancer	1	3.709808139333171	0.2695557189056541	0.7833118741266268	0.9833346549901698
name chr6_32800001-32900000 TAP2 chr6_32800001-32900000 TAP1 Name: gene, dtype: object	chr6_32800001-32900000	deepdel	focal	pancancer	1	3.709808139333171	0.2695557189056541	0.5444277734024737	0.9833346549901698
CIITA	chr16_10900001-11000000	deepdel	focal	pancancer	2	3.709808139333171	0.5391114378113082	0.7254644220781059	0.9833346549901698
NLRC5	chr16_57000001-57100000	deepdel	focal	pancancer	1	3.709808139333171	0.2695557189056541	0.8206449334176692	0.9833346549901698
CALR	chr19_13000001-13100000	deepdel	focal	pancancer	1	3.709808139333171	0.2695557189056541	0.5058252627264517	0.9833346549901698
IFNGR2	chr21_34700001-34800000	deepdel	focal	pancancer	2	3.709808139333171	0.5391114378113082	0.3528691444084382	0.9833346549901698
IFNGR2	chr21_34800001-34900000	deepdel	focal	pancancer	1	3.709808139333171	0.2695557189056541	0.326305407836502	0.9833346549901698
HLA-B	chr6_31300001-31400000	loh	hfocal	Hepatocellular carcinoma	0	0.3898587933247754	0.0	0.9134263856804792	0.9833627880704852
HLA-A	chr6_29900001-30000000	loh	focal	Prostate carcinoma	18	50.32146549630504	0.3577002343328353	0.9395838811266388	0.9834169233013408
CIITA	chr16_11000001-11100000	deepdel	hfocal	Colorectum carcinoma	0	0.28961246226971515	0.0	0.7350962769247771	0.9836370763329972
SETDB1	chr1_150900001-151000000	amp	hfocal	Colorectum carcinoma	0	0.7857058599035494	0.0	0.8838514241184197	0.9836958290837784
HLA-C	chr6_31200001-31300000	deepdel	hfocal	Prostate carcinoma	0	0.4133261631336085	0.0	0.8612940857488538	0.98379037822699
TAPBP	chr6_33200001-33300000	deepdel	hfocal	pancancer	2	2.7403184956458384	0.7298421709658387	0.9077615689246752	0.9841371343981872
JAK1	chr1_65400001-65500000	deepdel	hfocal	Non small cell lung cancer	0	0.3098914061686847	0.0	0.8300358051452114	0.984492575400208
CD274	chr9_5400001-5500000	amp	focal	Ovarian cancer	0	0.6184991152898727	0.0	0.8987647272418814	0.9850969971210688
HLA-A	chr6_29900001-30000000	loh	nonfocal	Stomach cancer	1	1.90584602574333	0.5247013591299821	0.5512913315734794	0.9856115546884392
HLA-C	chr6_31200001-31300000	loh	nonfocal	Stomach cancer	1	1.90584602574333	0.5247013591299821	0.8438618926935988	0.9856115546884392
IRF2	chr4_185300001-185400000	deepdel	focal	Prostate carcinoma	0	0.5076709572216632	0.0	0.9060134819882332	0.9857616505453112
HLA-B	chr6_31300001-31400000	loh	nonfocal	Glioblastoma multiforme	2	3.6987371196613816	0.5407251002966924	0.9143853850537456	0.9858116667885316
HLA-C	chr6_31200001-31300000	loh	hfocal	Pancreas neuroendocrine	0	0.19005308260763973	0.0	0.7940812311614521	0.9859923821364996
RFX5	chr1_151300001-151400000	deepdel	focal	Non small cell lung cancer	0	0.4960101307983208	0.0	0.9103698950365022	0.9860059929594582
HLA-B	chr6_31300001-31400000	loh	focal	Stomach cancer	6	12.297588731221595	0.487900525146606	0.9648429690906692	0.9860186107679888
CD274	chr9_5400001-5500000	amp	hfocal	Urothelial cancer	2	1.026628040106859	1.9481252428989035	0.3958847383858762	0.9862879398734712
HLA-C	chr6_31200001-31300000	loh	nonfocal	Glioblastoma multiforme	2	3.6987371196613816	0.5407251002966924	0.919531132656488	0.9865812346994148
JAK1	chr1_65200001-65300000	deepdel	focal	Esophagus cancer	0	0.2013739027859696	0.0	0.3274130623900005	0.9871935410664266
SETDB1	chr1_150800001-150900000	amp	hfocal	Colorectum carcinoma	0	0.7857058599035494	0.0	0.9093318090187318	0.9878679951786652
SETDB1	chr1_150800001-150900000	amp	focal	Esophagus cancer	0	1.009527113763314	0.0	0.1963617884542888	0.9879545493094593
SETDB1	chr1_150800001-150900000	amp	hfocal	Esophagus cancer	0	0.9286507303195364	0.0	0.5182121844443573	0.9880366725795756
SETDB1	chr1_150900001-151000000	amp	hfocal	Esophagus cancer	0	0.9286507303195364	0.0	0.9083722672630502	0.9880366725795756
CD274	chr9_5400001-5500000	amp	hfocal	Esophagus cancer	0	0.9286507303195364	0.0	0.6437465113105689	0.9880366725795756
NLRC5	chr16_57100001-57200000	deepdel	hfocal	Ovarian cancer	0	0.12151406862575027	0.0	0.5775301205279333	0.988323719953196
HLA-C	chr6_31200001-31300000	deepdel	focal	Ovarian cancer	0	0.15721472435207992	0.0	0.7377996871068159	0.9888215744470772
SETDB1	chr1_150900001-151000000	amp	focal	Esophagus cancer	0	1.009527113763314	0.0	0.5779486741591332	0.9889216070330388
CIITA	chr16_10900001-11000000	deepdel	hfocal	Breast cancer	0	0.4674669534746556	0.0	0.9478662521460296	0.9890663259105064
CD58	chr1_117000001-117100000	deepdel	hfocal	Prostate carcinoma	0	0.4133261631336085	0.0	0.9082588375612516	0.9893331497308476
SETDB1	chr1_150900001-151000000	amp	focal	Skin melanoma	1	1.1297678936960065	0.8851375628391471	0.6026406136684774	0.9901120450811444
CD274	chr9_5400001-5500000	amp	hfocal	Ovarian cancer	0	0.4820386496894841	0.0	0.9013382714728324	0.9901487213230616
JAK2	chr9_5000001-5100000	deepdel	hfocal	Colorectum carcinoma	0	0.28961246226971515	0.0	0.8167571291734155	0.990231677364226
HLA-B	chr6_31300001-31400000	loh	hfocal	Glioblastoma multiforme	0	0.4690351455434896	0.0	0.9621517801153556	0.9904407405685288
HLA-A	chr6_29900001-30000000	loh	focal	Cholangiocarcinoma	12	11.871984179301252	1.0107830181345714	0.9703991944864456	0.9907132325971528
HLA-B	chr6_31300001-31400000	loh	focal	Cholangiocarcinoma	11	11.871984179301252	0.9265510999566904	0.9348472366200145	0.9907132325971528
CD274	chr9_5400001-5500000	amp	hfocal	Sarcoma various	0	0.41558477604690697	0.0	0.8691263897654629	0.990745574977368
IRF2	chr4_185300001-185400000	deepdel	hfocal	Prostate carcinoma	0	0.4133261631336085	0.0	0.9247575836130942	0.99075372618187
CD58	chr1_117100001-117200000	deepdel	hfocal	Ovarian cancer	0	0.12151406862575027	0.0	0.7552830074251101	0.9909048038386292
name chr6_32800001-32900000 TAP2 chr6_32800001-32900000 TAP1 Name: gene, dtype: object	chr6_32800001-32900000	deepdel	hfocal	Ovarian cancer	0	0.12151406862575027	0.0	0.6776109505663216	0.9909048038386292
TAPBP	chr6_33200001-33300000	deepdel	hfocal	Ovarian cancer	0	0.12151406862575027	0.0	0.7018546070746438	0.9909048038386292
JAK1	chr1_65300001-65400000	deepdel	focal	Esophagus cancer	0	0.2013739027859696	0.0	0.3941655128043979	0.9909962165645104
STAT1	chr2_191800001-191900000	deepdel	focal	Esophagus cancer	0	0.2013739027859696	0.0	0.5532824979932939	0.9909962165645104
CD58	chr1_117000001-117100000	deepdel	focal	Esophagus cancer	0	0.2013739027859696	0.0	0.5350090491517037	0.9909962165645104
NLRC5	chr16_57100001-57200000	deepdel	focal	Esophagus cancer	0	0.2013739027859696	0.0	0.5353076919333449	0.9909962165645104
IFNGR2	chr21_34700001-34800000	deepdel	focal	Esophagus cancer	0	0.2013739027859696	0.0	0.5777696177224789	0.9909962165645104
HLA-C	chr6_31200001-31300000	loh	hfocal	Gastrointestinal neuroendocrine	0	0.1848593137424973	0.0	0.8895310319460253	0.9910349941001936
JAK1	chr1_65300001-65400000	deepdel	hfocal	Ovarian cancer	0	0.12151406862575027	0.0	0.7768807500940409	0.9910740222058234
TAP2	chr6_32700001-32800000	deepdel	hfocal	Colorectum carcinoma	0	0.28961246226971515	0.0	0.8401444226421728	0.9914979502521686
CD58	chr1_117100001-117200000	deepdel	focal	Esophagus cancer	0	0.2013739027859696	0.0	0.6346063056301469	0.9919172364795986
IRF2	chr4_185300001-185400000	deepdel	focal	Ovarian cancer	0	0.15721472435207992	0.0	0.7924127108659198	0.991993519701879
NLRC5	chr16_57000001-57100000	deepdel	focal	Esophagus cancer	0	0.2013739027859696	0.0	0.6699127590349407	0.9920343005401816
JAK1	chr1_65400001-65500000	deepdel	focal	Esophagus cancer	0	0.2013739027859696	0.0	0.7685148118708593	0.9920343005401816
IRF2	chr4_185300001-185400000	deepdel	hfocal	Ovarian cancer	0	0.12151406862575027	0.0	0.8327165019005842	0.9921518376675312
RFX5	chr1_151300001-151400000	deepdel	focal	pancancer	0	3.709808139333171	0.0	0.9503510447000362	0.992257010216841
CD274	chr9_5400001-5500000	amp	focal	Stomach cancer	0	0.23423654720188736	0.0	0.4310015904901997	0.9922712200516056
HLA-B	chr6_31300001-31400000	loh	hfocal	pancancer	76	78.56532630191167	0.9673478565842952	0.9592635312703364	0.992392943616236
name chr6_32800001-32900000 TAP2 chr6_32800001-32900000 TAP1 Name: gene, dtype: object	chr6_32800001-32900000	deepdel	hfocal	Colorectum carcinoma	0	0.28961246226971515	0.0	0.8645276515442977	0.9924420698928824
HLA-C	chr6_31200001-31300000	deepdel	focal	Esophagus cancer	0	0.2013739027859696	0.0	0.837143334973627	0.9925706314632348
HLA-C	chr6_31200001-31300000	loh	focal	Gallbladder cancer	2	4.543569371682335	0.4401825605359833	0.9809348466518056	0.9926360024384352
HLA-B	chr6_31300001-31400000	loh	nonfocal	Small cell lung cancer	0	6.191635152482393	0.0	0.970436520170205	0.9929916688456693
HLA-A	chr6_29900001-30000000	loh	hfocal	Gastrointestinal neuroendocrine	0	0.1848593137424973	0.0	0.9152505531362158	0.9931392422379858
RFX5	chr1_151300001-151400000	deepdel	focal	Esophagus cancer	0	0.2013739027859696	0.0	0.8481631258964156	0.9931703558247772
HLA-C	chr6_31200001-31300000	loh	nonfocal	Prostate carcinoma	0	10.050032959789057	0.0	0.9589271601228616	0.9933567257123792
IFNGR2	chr21_34800001-34900000	deepdel	hfocal	Colorectum carcinoma	0	0.28961246226971515	0.0	0.8967146058241183	0.9934211377607453
CIITA	chr16_11000001-11100000	deepdel	focal	Prostate carcinoma	0	0.5076709572216632	0.0	0.9616218505185344	0.9939334754865984
TAPBP	chr6_33200001-33300000	deepdel	focal	Esophagus cancer	0	0.2013739027859696	0.0	0.8850601923052699	0.9940803145166008
IFNGR2	chr21_34800001-34900000	deepdel	focal	Esophagus cancer	0	0.2013739027859696	0.0	0.8931584518884765	0.9940803145166008
SETDB1	chr1_150800001-150900000	amp	focal	Skin melanoma	1	1.1297678936960065	0.8851375628391471	0.7502677200336897	0.994275441461765
HLA-B	chr6_31300001-31400000	loh	hfocal	Lung neuroendocrine	0	0.1778683690108594	0.0	0.7930826102245159	0.9949292006523937
HLA-A	chr6_29900001-30000000	deepdel	focal	Prostate carcinoma	0	0.5076709572216632	0.0	0.9681849654008844	0.9956115187038316
HLA-C	chr6_31200001-31300000	loh	hfocal	Non small cell lung cancer	12	10.949443153037507	1.0959461437699742	0.754564683687744	0.9956469819068136
CD58	chr1_117000001-117100000	deepdel	focal	Non small cell lung cancer	0	0.4960101307983208	0.0	0.9802327685730547	0.99573791266007
CIITA	chr16_11000001-11100000	deepdel	focal	Non small cell lung cancer	0	0.4960101307983208	0.0	0.9794864888526482	0.99573791266007
HLA-C	chr6_31200001-31300000	deepdel	focal	Colorectum carcinoma	0	0.3336328626444159	0.0	0.9092872557650312	0.9957552850088668
HLA-B	chr6_31300001-31400000	loh	hfocal	Small cell lung cancer	0	0.3136384137667835	0.0	0.9734091925714472	0.9958354842886652
CALR	chr19_13000001-13100000	deepdel	hfocal	Prostate carcinoma	0	0.4133261631336085	0.0	0.9734317045518164	0.9960319236579384
HLA-B	chr6_31300001-31400000	loh	hfocal	Urothelial cancer	3	3.673045831454047	0.8167608403656621	0.9886745889123516	0.9960454563017556
CALR	chr19_13000001-13100000	deepdel	focal	Ovarian cancer	0	0.15721472435207992	0.0	0.8688664676159896	0.9961705791254328
CD274	chr9_5400001-5500000	amp	focal	Breast cancer	5	7.604642126079867	0.6574931360481341	0.8020391128810763	0.9961805704507882
SETDB1	chr1_150900001-151000000	amp	focal	Breast cancer	12	7.604642126079867	1.5779835265155215	0.1419186135092686	0.9961805704507882
SETDB1	chr1_150800001-150900000	amp	focal	Breast cancer	12	7.604642126079867	1.5779835265155215	0.1419186135092686	0.9961805704507882
SETDB1	chr1_150900001-151000000	amp	hfocal	Stomach cancer	0	0.22144467959615588	0.0	0.8342396834935671	0.9962340112607084
CD274	chr9_5400001-5500000	amp	hfocal	Stomach cancer	0	0.22144467959615588	0.0	0.8753904762328697	0.9962340112607084
SETDB1	chr1_150800001-150900000	amp	hfocal	Stomach cancer	0	0.22144467959615588	0.0	0.7435212741448716	0.9962340112607084
NLRC5	chr16_57000001-57100000	deepdel	focal	Ovarian cancer	0	0.15721472435207992	0.0	0.9084749757657208	0.996387341036488
IFNGR2	chr21_34700001-34800000	deepdel	focal	Ovarian cancer	0	0.15721472435207992	0.0	0.9037246986901254	0.996387341036488
TAPBP	chr6_33200001-33300000	deepdel	focal	Ovarian cancer	0	0.15721472435207992	0.0	0.9103185031724093	0.996387341036488
HLA-A	chr6_29900001-30000000	loh	nonfocal	pancancer	174	274.2249106616244	0.6345156593549031	0.9920863736660864	0.996825739924777
HLA-C	chr6_31200001-31300000	loh	hfocal	Lung neuroendocrine	0	0.1778683690108594	0.0	0.8596464707915308	0.9968546589973604
RFX5	chr1_151300001-151400000	deepdel	focal	Colorectum carcinoma	0	0.3336328626444159	0.0	0.9362711768601336	0.9971710529414052
name chr6_32800001-32900000 TAP2 chr6_32800001-32900000 TAP1 Name: gene, dtype: object	chr6_32800001-32900000	deepdel	focal	Ovarian cancer	0	0.15721472435207992	0.0	0.9231162929728152	0.9973683659524089
SETDB1	chr1_150900001-151000000	amp	focal	Leiomyosarcoma	1	0.12531311799604486	7.980010520778537	0.1209515160445041	0.9975376197272362
CD274	chr9_5400001-5500000	amp	focal	Leiomyosarcoma	1	0.12531311799604486	7.980010520778537	0.1209515160445041	0.9975376197272362
SETDB1	chr1_150800001-150900000	amp	focal	Leiomyosarcoma	1	0.12531311799604486	7.980010520778537	0.1209515160445041	0.9975376197272362
name chr6_32800001-32900000 TAP2 chr6_32800001-32900000 TAP1 Name: gene, dtype: object	chr6_32800001-32900000	deepdel	hfocal	pancancer	1	2.7403184956458384	0.3649210854829193	0.9807840521858414	0.9976157526717327
CIITA	chr16_11000001-11100000	deepdel	focal	Urothelial cancer	0	0.16199215903965586	0.0	0.2792707574832171	0.9979044754396204
B2M	chr15_45000001-45100000	deepdel	focal	Urothelial cancer	1	0.16199215903965586	6.173138292176223	0.1609831586205579	0.9979044754396204
JAK2	chr9_5100001-5200000	deepdel	focal	Urothelial cancer	0	0.16199215903965586	0.0	0.2269365709413633	0.9979044754396204
JAK2	chr9_5000001-5100000	deepdel	focal	Urothelial cancer	1	0.16199215903965586	6.173138292176223	0.1609831586205579	0.9979044754396204
JAK2	chr9_4900001-5000000	deepdel	focal	Urothelial cancer	0	0.16199215903965586	0.0	0.7209752278064727	0.9979044754396204
IFNGR1	chr6_137500001-137600000	deepdel	focal	Urothelial cancer	0	0.16199215903965586	0.0	0.5469951026613422	0.9979044754396204
NLRC5	chr16_57100001-57200000	deepdel	focal	Urothelial cancer	0	0.16199215903965586	0.0	0.2045599643526627	0.9979044754396204
TAPBP	chr6_33200001-33300000	deepdel	focal	Urothelial cancer	0	0.16199215903965586	0.0	0.4067326439753228	0.9979044754396204
name chr6_32800001-32900000 TAP2 chr6_32800001-32900000 TAP1 Name: gene, dtype: object	chr6_32800001-32900000	deepdel	focal	Urothelial cancer	1	0.16199215903965586	6.173138292176223	0.1609831586205579	0.9979044754396204
NLRC5	chr16_57000001-57100000	deepdel	focal	Urothelial cancer	0	0.16199215903965586	0.0	0.6902380024875153	0.9979044754396204
HLA-B	chr6_31300001-31400000	deepdel	focal	Urothelial cancer	0	0.16199215903965586	0.0	0.3386701777638821	0.9979044754396204
RFX5	chr1_151300001-151400000	deepdel	focal	Urothelial cancer	0	0.16199215903965586	0.0	0.18694729943509694	0.9979044754396204
IFNGR2	chr21_34800001-34900000	deepdel	focal	Urothelial cancer	0	0.16199215903965586	0.0	0.2324263408159931	0.9979044754396204
JAK1	chr1_65200001-65300000	deepdel	focal	Urothelial cancer	0	0.16199215903965586	0.0	0.3149804945078508	0.9979044754396204
JAK1	chr1_65300001-65400000	deepdel	focal	Urothelial cancer	1	0.16199215903965586	6.173138292176223	0.1609831586205579	0.9979044754396204
JAK1	chr1_65400001-65500000	deepdel	focal	Urothelial cancer	1	0.16199215903965586	6.173138292176223	0.1609831586205579	0.9979044754396204
CD58	chr1_117100001-117200000	deepdel	focal	Urothelial cancer	0	0.16199215903965586	0.0	0.2914884799530913	0.9979044754396204
IFNGR2	chr21_34700001-34800000	deepdel	focal	Urothelial cancer	0	0.16199215903965586	0.0	0.2954345511598709	0.9979044754396204
CD58	chr1_117000001-117100000	deepdel	focal	Urothelial cancer	0	0.16199215903965586	0.0	0.2393274774345293	0.9979044754396204
STAT1	chr2_191800001-191900000	deepdel	focal	Urothelial cancer	0	0.16199215903965586	0.0	0.4189405058318595	0.9979044754396204
IRF2	chr4_185300001-185400000	deepdel	focal	Urothelial cancer	0	0.16199215903965586	0.0	0.7399267453045415	0.9979044754396204
HLA-A	chr6_29900001-30000000	deepdel	focal	Urothelial cancer	0	0.16199215903965586	0.0	0.1043482964809931	0.9979044754396204
JAK1	chr1_65300001-65400000	deepdel	focal	Ovarian cancer	0	0.15721472435207992	0.0	0.939971934520238	0.9979219383017112
SETDB1	chr1_150900001-151000000	amp	hfocal	Pancreas carcinoma	0	0.17973840335842906	0.0	0.7557113479476323	0.9982229895077028
CD274	chr9_5400001-5500000	amp	hfocal	Pancreas carcinoma	0	0.17973840335842906	0.0	0.9089469333920398	0.9982229895077028
SETDB1	chr1_150800001-150900000	amp	hfocal	Pancreas carcinoma	0	0.17973840335842906	0.0	0.7569507175963771	0.9982229895077028
HLA-A	chr6_29900001-30000000	loh	nonfocal	Mesothelioma	2	2.4481074142178123	0.8169576172943435	0.9943171355032762	0.9982654497408802
SETDB1	chr1_150800001-150900000	amp	hfocal	Skin melanoma	1	0.9875897720570379	1.0125661770647068	0.990056822674928	0.9982664559504248
SETDB1	chr1_150900001-151000000	amp	hfocal	Skin melanoma	1	0.9875897720570379	1.0125661770647068	0.990056822674928	0.9982664559504248
CD274	chr9_5400001-5500000	amp	hfocal	Skin melanoma	2	0.9875897720570379	2.025132354129413	0.3717607488952229	0.9982664559504248
HLA-A	chr6_29900001-30000000	loh	hfocal	Lung neuroendocrine	0	0.1778683690108594	0.0	0.9723419540540442	0.9982842114746084
CD274	chr9_5400001-5500000	amp	focal	Hepatocellular carcinoma	0	0.2811435312077161	0.0	0.1031712087057448	0.9983765573592622
SETDB1	chr1_150800001-150900000	amp	focal	Hepatocellular carcinoma	1	0.2811435312077161	3.5569020411185432	0.2942024602174881	0.9983765573592622
SETDB1	chr1_150900001-151000000	amp	focal	Hepatocellular carcinoma	1	0.2811435312077161	3.5569020411185432	0.2942024602174881	0.9983765573592622
SETDB1	chr1_150900001-151000000	amp	hfocal	Breast cancer	10	6.349408458522706	1.5749498658535916	0.181729348228999	0.9983994094988546
SETDB1	chr1_150800001-150900000	amp	hfocal	Breast cancer	10	6.349408458522706	1.5749498658535916	0.181729348228999	0.9983994094988546
CD274	chr9_5400001-5500000	amp	hfocal	Breast cancer	5	6.349408458522706	0.7874749329267958	0.7729924801434752	0.9983994094988546
CD274	chr9_5400001-5500000	amp	focal	Uterus carcinoma	1	0.07967595323179406	12.550838232092314	0.0727126848778386	0.9988040654981146
SETDB1	chr1_150900001-151000000	amp	focal	Uterus carcinoma	1	0.07967595323179406	12.550838232092314	0.0727126848778386	0.9988040654981146
SETDB1	chr1_150800001-150900000	amp	focal	Uterus carcinoma	1	0.07967595323179406	12.550838232092314	0.0727126848778386	0.9988040654981146
HLA-A	chr6_29900001-30000000	loh	hfocal	Pancreas neuroendocrine	0	0.19005308260763973	0.0	0.9788910499018189	0.9988295637462674
CD58	chr1_117000001-117100000	deepdel	focal	Ovarian cancer	0	0.15721472435207992	0.0	0.9740693116622896	0.99882972635137
CD58	chr1_117000001-117100000	deepdel	focal	Colorectum carcinoma	0	0.3336328626444159	0.0	0.977084967514654	0.9989962499770252
CD58	chr1_117100001-117200000	deepdel	focal	Glioblastoma multiforme	0	0.06831003018422789	0.0	0.9036175162942244	0.999072416229056
IFNGR1	chr6_137500001-137600000	deepdel	focal	Glioblastoma multiforme	0	0.06831003018422789	0.0	0.6869563532647128	0.999072416229056
JAK2	chr9_4900001-5000000	deepdel	focal	Glioblastoma multiforme	0	0.06831003018422789	0.0	0.4829190413590507	0.999072416229056
JAK2	chr9_5000001-5100000	deepdel	focal	Glioblastoma multiforme	0	0.06831003018422789	0.0	0.9421903869384586	0.999072416229056
JAK2	chr9_5100001-5200000	deepdel	focal	Glioblastoma multiforme	0	0.06831003018422789	0.0	0.8490120122823765	0.999072416229056
B2M	chr15_45000001-45100000	deepdel	focal	Glioblastoma multiforme	0	0.06831003018422789	0.0	0.2786243139248182	0.999072416229056
CIITA	chr16_10900001-11000000	deepdel	focal	Glioblastoma multiforme	0	0.06831003018422789	0.0	0.2685951058844471	0.999072416229056
CIITA	chr16_11000001-11100000	deepdel	focal	Glioblastoma multiforme	0	0.06831003018422789	0.0	0.6973847260276947	0.999072416229056
NLRC5	chr16_57000001-57100000	deepdel	focal	Glioblastoma multiforme	0	0.06831003018422789	0.0	0.6964390180062948	0.999072416229056
NLRC5	chr16_57100001-57200000	deepdel	focal	Glioblastoma multiforme	0	0.06831003018422789	0.0	0.17277667598946306	0.999072416229056
CALR	chr19_13000001-13100000	deepdel	focal	Glioblastoma multiforme	0	0.06831003018422789	0.0	0.8567120451171161	0.999072416229056
IFNGR2	chr21_34700001-34800000	deepdel	focal	Glioblastoma multiforme	0	0.06831003018422789	0.0	0.3031033112640063	0.999072416229056
IFNGR2	chr21_34800001-34900000	deepdel	focal	Glioblastoma multiforme	0	0.06831003018422789	0.0	0.9328363935550972	0.999072416229056
HLA-B	chr6_31300001-31400000	deepdel	focal	Glioblastoma multiforme	0	0.06831003018422789	0.0	0.2746720268297454	0.999072416229056
JAK1	chr1_65200001-65300000	deepdel	focal	Glioblastoma multiforme	0	0.06831003018422789	0.0	0.2614488170168619	0.999072416229056
JAK1	chr1_65300001-65400000	deepdel	focal	Glioblastoma multiforme	0	0.06831003018422789	0.0	0.527770019104668	0.999072416229056
JAK1	chr1_65400001-65500000	deepdel	focal	Glioblastoma multiforme	0	0.06831003018422789	0.0	0.5271978772875898	0.999072416229056
HLA-C	chr6_31200001-31300000	deepdel	focal	Glioblastoma multiforme	0	0.06831003018422789	0.0	0.9373535202252437	0.999072416229056
HLA-A	chr6_29900001-30000000	deepdel	focal	Glioblastoma multiforme	0	0.06831003018422789	0.0	0.6920175456497264	0.999072416229056
IRF2	chr4_185300001-185400000	deepdel	focal	Glioblastoma multiforme	0	0.06831003018422789	0.0	0.2152971104108117	0.999072416229056
STAT1	chr2_191800001-191900000	deepdel	focal	Glioblastoma multiforme	0	0.06831003018422789	0.0	0.5204909914337342	0.999072416229056
RFX5	chr1_151300001-151400000	deepdel	focal	Glioblastoma multiforme	0	0.06831003018422789	0.0	0.9077857168116018	0.999072416229056
CD58	chr1_117000001-117100000	deepdel	focal	Glioblastoma multiforme	0	0.06831003018422789	0.0	0.6650667843389485	0.999072416229056
TAPBP	chr6_33200001-33300000	deepdel	focal	Glioblastoma multiforme	0	0.06831003018422789	0.0	0.2616234319418629	0.999072416229056
name chr6_32800001-32900000 TAP2 chr6_32800001-32900000 TAP1 Name: gene, dtype: object	chr6_32800001-32900000	deepdel	focal	Glioblastoma multiforme	0	0.06831003018422789	0.0	0.944022407008426	0.999072416229056
HLA-A	chr6_29900001-30000000	loh	hfocal	Diffuse large B-cell lymphoma	0	0.10227942962217673	0.0	0.2477407428661089	0.9990886883706088
HLA-C	chr6_31200001-31300000	loh	hfocal	Diffuse large B-cell lymphoma	0	0.10227942962217673	0.0	0.9083933559809726	0.9990886883706088
HLA-B	chr6_31300001-31400000	loh	hfocal	Diffuse large B-cell lymphoma	0	0.10227942962217673	0.0	0.5473853409120782	0.9990886883706088
HLA-C	chr6_31200001-31300000	deepdel	focal	Urothelial cancer	0	0.16199215903965586	0.0	0.9051384511636404	0.999154422469947
TAP2	chr6_32700001-32800000	deepdel	focal	Urothelial cancer	0	0.16199215903965586	0.0	0.9151443629145168	0.999154422469947
CALR	chr19_13000001-13100000	deepdel	focal	Urothelial cancer	0	0.16199215903965586	0.0	0.9586277255965336	0.999154422469947
TAPBP	chr6_33200001-33300000	deepdel	focal	Skin melanoma	0	0.202338410297332	0.0	0.2137946132055124	0.999190607305678
IFNGR2	chr21_34700001-34800000	deepdel	focal	Skin melanoma	0	0.202338410297332	0.0	0.5315399322329124	0.999190607305678
IFNGR2	chr21_34800001-34900000	deepdel	focal	Skin melanoma	0	0.202338410297332	0.0	0.2058928686912755	0.999190607305678
NLRC5	chr16_57000001-57100000	deepdel	focal	Skin melanoma	0	0.202338410297332	0.0	0.6123835966417548	0.999190607305678
CIITA	chr16_11000001-11100000	deepdel	focal	Skin melanoma	0	0.202338410297332	0.0	0.4623041487327801	0.999190607305678
CIITA	chr16_10900001-11000000	deepdel	focal	Skin melanoma	0	0.202338410297332	0.0	0.4543473979960828	0.999190607305678
JAK2	chr9_5000001-5100000	deepdel	focal	Skin melanoma	0	0.202338410297332	0.0	0.8130270605104213	0.999190607305678
IFNGR1	chr6_137500001-137600000	deepdel	focal	Skin melanoma	1	0.202338410297332	4.94221536351166	0.2058053344274969	0.999190607305678
name chr6_32800001-32900000 TAP2 chr6_32800001-32900000 TAP1 Name: gene, dtype: object	chr6_32800001-32900000	deepdel	focal	Skin melanoma	0	0.202338410297332	0.0	0.4897666419364013	0.999190607305678
TAP2	chr6_32700001-32800000	deepdel	focal	Skin melanoma	0	0.202338410297332	0.0	0.2377873750655556	0.999190607305678
HLA-A	chr6_29900001-30000000	deepdel	focal	Skin melanoma	1	0.202338410297332	4.94221536351166	0.2058053344274969	0.999190607305678
CALR	chr19_13000001-13100000	deepdel	focal	Skin melanoma	0	0.202338410297332	0.0	0.2635877089012068	0.999190607305678
IRF2	chr4_185300001-185400000	deepdel	focal	Skin melanoma	0	0.202338410297332	0.0	0.5055865215015545	0.999190607305678
STAT1	chr2_191800001-191900000	deepdel	focal	Skin melanoma	0	0.202338410297332	0.0	0.8382743954067012	0.999190607305678
RFX5	chr1_151300001-151400000	deepdel	focal	Skin melanoma	0	0.202338410297332	0.0	0.7334076598473803	0.999190607305678
CD58	chr1_117100001-117200000	deepdel	focal	Skin melanoma	0	0.202338410297332	0.0	0.2932813912240978	0.999190607305678
CD58	chr1_117000001-117100000	deepdel	focal	Skin melanoma	0	0.202338410297332	0.0	0.8771364043457245	0.999190607305678
JAK1	chr1_65400001-65500000	deepdel	focal	Skin melanoma	0	0.202338410297332	0.0	0.1424636185581102	0.999190607305678
HLA-C	chr6_31200001-31300000	deepdel	focal	Skin melanoma	0	0.202338410297332	0.0	0.8951111358466792	0.999190607305678
NLRC5	chr16_57100001-57200000	deepdel	focal	Skin melanoma	0	0.202338410297332	0.0	0.2438711999292062	0.999190607305678
CD274	chr9_5400001-5500000	amp	nonfocal	pancancer	0	0.3714741699337335	0.0	0.1570631606398651	0.9992113057395876
SETDB1	chr1_150800001-150900000	amp	nonfocal	pancancer	0	0.3714741699337335	0.0	0.8307872435215493	0.9992113057395876
SETDB1	chr1_150900001-151000000	amp	nonfocal	pancancer	0	0.3714741699337335	0.0	0.6441741318588201	0.9992113057395876
CIITA	chr16_10900001-11000000	deepdel	focal	Pancreas carcinoma	0	0.12452208305866845	0.0	0.8446979365140591	0.9992221398901352
B2M	chr15_45000001-45100000	deepdel	focal	Pancreas carcinoma	0	0.12452208305866845	0.0	0.2696107165912718	0.9992221398901352
HLA-B	chr6_31300001-31400000	deepdel	focal	Pancreas carcinoma	0	0.12452208305866845	0.0	0.5072155663580065	0.9992221398901352
JAK1	chr1_65200001-65300000	deepdel	focal	Pancreas carcinoma	0	0.12452208305866845	0.0	0.2779945149683426	0.9992221398901352
CD58	chr1_117000001-117100000	deepdel	focal	Pancreas carcinoma	0	0.12452208305866845	0.0	0.6716366567730669	0.9992221398901352
CD58	chr1_117100001-117200000	deepdel	focal	Pancreas carcinoma	0	0.12452208305866845	0.0	0.6728964996515198	0.9992221398901352
CIITA	chr16_11000001-11100000	deepdel	focal	Pancreas carcinoma	0	0.12452208305866845	0.0	0.3155626275932647	0.9992221398901352
RFX5	chr1_151300001-151400000	deepdel	focal	Pancreas carcinoma	0	0.12452208305866845	0.0	0.4281178632022859	0.9992221398901352
STAT1	chr2_191800001-191900000	deepdel	focal	Pancreas carcinoma	0	0.12452208305866845	0.0	0.1958480713204796	0.9992221398901352
IRF2	chr4_185300001-185400000	deepdel	focal	Pancreas carcinoma	0	0.12452208305866845	0.0	0.5798960581600507	0.9992221398901352
NLRC5	chr16_57000001-57100000	deepdel	focal	Pancreas carcinoma	0	0.12452208305866845	0.0	0.2332691971860026	0.9992221398901352
HLA-A	chr6_29900001-30000000	deepdel	focal	Pancreas carcinoma	0	0.12452208305866845	0.0	0.9858253453759128	0.9992221398901352
HLA-C	chr6_31200001-31300000	deepdel	focal	Pancreas carcinoma	0	0.12452208305866845	0.0	0.5484842754593771	0.9992221398901352
NLRC5	chr16_57100001-57200000	deepdel	focal	Pancreas carcinoma	0	0.12452208305866845	0.0	0.337324970874521	0.9992221398901352
TAP2	chr6_32700001-32800000	deepdel	focal	Pancreas carcinoma	0	0.12452208305866845	0.0	0.4649463154090968	0.9992221398901352
CALR	chr19_13000001-13100000	deepdel	focal	Pancreas carcinoma	0	0.12452208305866845	0.0	0.236756924311788	0.9992221398901352
IFNGR2	chr21_34700001-34800000	deepdel	focal	Pancreas carcinoma	0	0.12452208305866845	0.0	0.6189653138569955	0.9992221398901352
name chr6_32800001-32900000 TAP2 chr6_32800001-32900000 TAP1 Name: gene, dtype: object	chr6_32800001-32900000	deepdel	focal	Pancreas carcinoma	0	0.12452208305866845	0.0	0.5181656982505944	0.9992221398901352
IFNGR2	chr21_34800001-34900000	deepdel	focal	Pancreas carcinoma	0	0.12452208305866845	0.0	0.1978799007258022	0.9992221398901352
TAPBP	chr6_33200001-33300000	deepdel	focal	Pancreas carcinoma	0	0.12452208305866845	0.0	0.3976016919096723	0.9992221398901352
IFNGR1	chr6_137500001-137600000	deepdel	focal	Pancreas carcinoma	0	0.12452208305866845	0.0	0.3696300487813432	0.9992221398901352
JAK2	chr9_4900001-5000000	deepdel	focal	Pancreas carcinoma	0	0.12452208305866845	0.0	0.5300524888630553	0.9992221398901352
JAK2	chr9_5000001-5100000	deepdel	focal	Pancreas carcinoma	0	0.12452208305866845	0.0	0.5003972441665232	0.9992221398901352
JAK2	chr9_5100001-5200000	deepdel	focal	Pancreas carcinoma	0	0.12452208305866845	0.0	0.979629310791744	0.9992221398901352
JAK1	chr1_65400001-65500000	deepdel	focal	Pancreas carcinoma	0	0.12452208305866845	0.0	0.8962598248035719	0.9992221398901352
JAK1	chr1_65300001-65400000	deepdel	focal	Pancreas carcinoma	0	0.12452208305866845	0.0	0.1559386512959245	0.9992221398901352
HLA-A	chr6_29900001-30000000	deepdel	hfocal	Ovarian cancer	0	0.12151406862575027	0.0	0.9276786713954288	0.9992728828665308
IFNGR2	chr21_34700001-34800000	deepdel	hfocal	Esophagus cancer	0	0.16159317211948793	0.0	0.1217294781271685	0.9992758535974888
CD58	chr1_117000001-117100000	deepdel	hfocal	Esophagus cancer	0	0.16159317211948793	0.0	0.4683591361139801	0.9992758535974888
CD58	chr1_117100001-117200000	deepdel	hfocal	Esophagus cancer	0	0.16159317211948793	0.0	0.4397330857672048	0.9992758535974888
RFX5	chr1_151300001-151400000	deepdel	hfocal	Esophagus cancer	0	0.16159317211948793	0.0	0.5284697485828859	0.9992758535974888
IFNGR2	chr21_34800001-34900000	deepdel	hfocal	Esophagus cancer	0	0.16159317211948793	0.0	0.2418856903461208	0.9992758535974888
IRF2	chr4_185300001-185400000	deepdel	hfocal	Esophagus cancer	0	0.16159317211948793	0.0	0.5210202908143444	0.9992758535974888
HLA-C	chr6_31200001-31300000	deepdel	hfocal	Esophagus cancer	0	0.16159317211948793	0.0	0.7025614420260773	0.9992758535974888
name chr6_32800001-32900000 TAP2 chr6_32800001-32900000 TAP1 Name: gene, dtype: object	chr6_32800001-32900000	deepdel	hfocal	Esophagus cancer	0	0.16159317211948793	0.0	0.3592727074884325	0.9992758535974888
STAT1	chr2_191800001-191900000	deepdel	hfocal	Esophagus cancer	0	0.16159317211948793	0.0	0.2986131968561889	0.9992758535974888
IFNGR1	chr6_137500001-137600000	deepdel	hfocal	Esophagus cancer	0	0.16159317211948793	0.0	0.5163772668273988	0.9992758535974888
NLRC5	chr16_57100001-57200000	deepdel	hfocal	Esophagus cancer	0	0.16159317211948793	0.0	0.114851018814799	0.9992758535974888
NLRC5	chr16_57000001-57100000	deepdel	hfocal	Esophagus cancer	0	0.16159317211948793	0.0	0.4091403168895435	0.9992758535974888
JAK1	chr1_65200001-65300000	deepdel	hfocal	Esophagus cancer	0	0.16159317211948793	0.0	0.7317615680277465	0.9992758535974888
B2M	chr15_45000001-45100000	deepdel	hfocal	Esophagus cancer	0	0.16159317211948793	0.0	0.4915148637026079	0.9992758535974888
CIITA	chr16_10900001-11000000	deepdel	hfocal	Esophagus cancer	0	0.16159317211948793	0.0	0.7795254105707103	0.9992758535974888
JAK1	chr1_65400001-65500000	deepdel	hfocal	Esophagus cancer	0	0.16159317211948793	0.0	0.271860957057263	0.9992758535974888
JAK2	chr9_4900001-5000000	deepdel	hfocal	Esophagus cancer	1	0.16159317211948793	6.18838028169014	0.1605723289858442	0.9992758535974888
JAK2	chr9_5100001-5200000	deepdel	hfocal	Esophagus cancer	1	0.16159317211948793	6.18838028169014	0.1605723289858442	0.9992758535974888
IFNGR2	chr21_34800001-34900000	deepdel	focal	Sarcoma various	0	0.10097838531728134	0.0	0.2536561323982725	0.9992803025042364
IFNGR2	chr21_34700001-34800000	deepdel	focal	Sarcoma various	0	0.10097838531728134	0.0	0.154604211862641	0.9992803025042364
CALR	chr19_13000001-13100000	deepdel	focal	Sarcoma various	0	0.10097838531728134	0.0	0.4001220981842569	0.9992803025042364
NLRC5	chr16_57100001-57200000	deepdel	focal	Sarcoma various	1	0.10097838531728134	9.90310943136918	0.0949357184891505	0.9992803025042364
NLRC5	chr16_57000001-57100000	deepdel	focal	Sarcoma various	0	0.10097838531728134	0.0	0.5366984414416077	0.9992803025042364
CIITA	chr16_11000001-11100000	deepdel	focal	Sarcoma various	0	0.10097838531728134	0.0	0.7108419074984417	0.9992803025042364
CIITA	chr16_10900001-11000000	deepdel	focal	Sarcoma various	0	0.10097838531728134	0.0	0.8122292270130432	0.9992803025042364
B2M	chr15_45000001-45100000	deepdel	focal	Sarcoma various	0	0.10097838531728134	0.0	0.123777763465979	0.9992803025042364
JAK2	chr9_5100001-5200000	deepdel	focal	Sarcoma various	0	0.10097838531728134	0.0	0.7056679379649514	0.9992803025042364
JAK2	chr9_5000001-5100000	deepdel	focal	Sarcoma various	0	0.10097838531728134	0.0	0.6006896156323347	0.9992803025042364
JAK2	chr9_4900001-5000000	deepdel	focal	Sarcoma various	0	0.10097838531728134	0.0	0.2377574320661917	0.9992803025042364
CD58	chr1_117000001-117100000	deepdel	focal	Sarcoma various	0	0.10097838531728134	0.0	0.5195685707221361	0.9992803025042364
JAK1	chr1_65200001-65300000	deepdel	focal	Sarcoma various	0	0.10097838531728134	0.0	0.7331535950462279	0.9992803025042364
TAPBP	chr6_33200001-33300000	deepdel	focal	Sarcoma various	0	0.10097838531728134	0.0	0.6875496174216882	0.9992803025042364
JAK1	chr1_65300001-65400000	deepdel	focal	Sarcoma various	0	0.10097838531728134	0.0	0.2543803334838936	0.9992803025042364
name chr6_32800001-32900000 TAP2 chr6_32800001-32900000 TAP1 Name: gene, dtype: object	chr6_32800001-32900000	deepdel	focal	Sarcoma various	0	0.10097838531728134	0.0	0.2542433410396818	0.9992803025042364
TAP2	chr6_32700001-32800000	deepdel	focal	Sarcoma various	0	0.10097838531728134	0.0	0.7897555141135495	0.9992803025042364
HLA-B	chr6_31300001-31400000	deepdel	focal	Sarcoma various	0	0.10097838531728134	0.0	0.5480301406569829	0.9992803025042364
HLA-A	chr6_29900001-30000000	deepdel	focal	Sarcoma various	0	0.10097838531728134	0.0	0.1354542489993672	0.9992803025042364
IRF2	chr4_185300001-185400000	deepdel	focal	Sarcoma various	0	0.10097838531728134	0.0	0.3982205007185732	0.9992803025042364
STAT1	chr2_191800001-191900000	deepdel	focal	Sarcoma various	0	0.10097838531728134	0.0	0.5538631110215643	0.9992803025042364
RFX5	chr1_151300001-151400000	deepdel	focal	Sarcoma various	0	0.10097838531728134	0.0	0.5791905331449977	0.9992803025042364
CD58	chr1_117100001-117200000	deepdel	focal	Sarcoma various	0	0.10097838531728134	0.0	0.4918451774429857	0.9992803025042364
JAK1	chr1_65400001-65500000	deepdel	focal	Sarcoma various	0	0.10097838531728134	0.0	0.8967390920861792	0.9992803025042364
IFNGR1	chr6_137500001-137600000	deepdel	focal	Sarcoma various	0	0.10097838531728134	0.0	0.4987679879451632	0.9992803025042364
HLA-C	chr6_31200001-31300000	deepdel	focal	Sarcoma various	0	0.10097838531728134	0.0	0.8309438275384043	0.9992803025042364
CD274	chr9_5400001-5500000	amp	focal	Prostate carcinoma	0	1.0741768726364362	0.0	0.8994013020122081	0.9992803658699914
IFNGR2	chr21_34800001-34900000	deepdel	hfocal	Urothelial cancer	0	0.10579745342261387	0.0	0.3569032060536139	0.9992880364847336
CIITA	chr16_10900001-11000000	deepdel	hfocal	Urothelial cancer	0	0.10579745342261387	0.0	0.7828536801660606	0.9992880364847336
CIITA	chr16_11000001-11100000	deepdel	hfocal	Urothelial cancer	0	0.10579745342261387	0.0	0.9517537765710864	0.9992880364847336
IFNGR2	chr21_34700001-34800000	deepdel	hfocal	Urothelial cancer	0	0.10579745342261387	0.0	0.8569373887624125	0.9992880364847336
JAK1	chr1_65200001-65300000	deepdel	hfocal	Urothelial cancer	0	0.10579745342261387	0.0	0.455812999835114	0.9992880364847336
CD58	chr1_117100001-117200000	deepdel	hfocal	Urothelial cancer	0	0.10579745342261387	0.0	0.2975038487981112	0.9992880364847336
B2M	chr15_45000001-45100000	deepdel	hfocal	Urothelial cancer	1	0.10579745342261387	9.452023348855512	0.1000521160446902	0.9992880364847336
JAK2	chr9_5100001-5200000	deepdel	hfocal	Urothelial cancer	0	0.10579745342261387	0.0	0.5804880773223999	0.9992880364847336
JAK2	chr9_5000001-5100000	deepdel	hfocal	Urothelial cancer	1	0.10579745342261387	9.452023348855512	0.1000521160446902	0.9992880364847336
JAK2	chr9_4900001-5000000	deepdel	hfocal	Urothelial cancer	0	0.10579745342261387	0.0	0.784073111588368	0.9992880364847336
NLRC5	chr16_57000001-57100000	deepdel	hfocal	Urothelial cancer	0	0.10579745342261387	0.0	0.2375939861622745	0.9992880364847336
IFNGR1	chr6_137500001-137600000	deepdel	hfocal	Urothelial cancer	0	0.10579745342261387	0.0	0.5075617473508176	0.9992880364847336
TAPBP	chr6_33200001-33300000	deepdel	hfocal	Urothelial cancer	0	0.10579745342261387	0.0	0.8553628555278561	0.9992880364847336
NLRC5	chr16_57100001-57200000	deepdel	hfocal	Urothelial cancer	0	0.10579745342261387	0.0	0.1419485805254021	0.9992880364847336
name chr6_32800001-32900000 TAP2 chr6_32800001-32900000 TAP1 Name: gene, dtype: object	chr6_32800001-32900000	deepdel	hfocal	Urothelial cancer	1	0.10579745342261387	9.452023348855512	0.1000521160446902	0.9992880364847336
HLA-B	chr6_31300001-31400000	deepdel	hfocal	Urothelial cancer	0	0.10579745342261387	0.0	0.595875021018052	0.9992880364847336
JAK1	chr1_65400001-65500000	deepdel	hfocal	Urothelial cancer	1	0.10579745342261387	9.452023348855512	0.1000521160446902	0.9992880364847336
IRF2	chr4_185300001-185400000	deepdel	hfocal	Urothelial cancer	0	0.10579745342261387	0.0	0.8147018703888013	0.9992880364847336
TAP2	chr6_32700001-32800000	deepdel	hfocal	Urothelial cancer	0	0.10579745342261387	0.0	0.5551179863709335	0.9992880364847336
RFX5	chr1_151300001-151400000	deepdel	hfocal	Urothelial cancer	0	0.10579745342261387	0.0	0.3936628091414836	0.9992880364847336
CALR	chr19_13000001-13100000	deepdel	hfocal	Urothelial cancer	0	0.10579745342261387	0.0	0.9467815933095208	0.9992880364847336
CD58	chr1_117000001-117100000	deepdel	hfocal	Urothelial cancer	0	0.10579745342261387	0.0	0.4447895042764184	0.9992880364847336
STAT1	chr2_191800001-191900000	deepdel	hfocal	Urothelial cancer	0	0.10579745342261387	0.0	0.2768457821325876	0.9992880364847336
HLA-A	chr6_29900001-30000000	deepdel	hfocal	Urothelial cancer	0	0.10579745342261387	0.0	0.5435008779301361	0.9992880364847336
HLA-C	chr6_31200001-31300000	deepdel	hfocal	Urothelial cancer	0	0.10579745342261387	0.0	0.1088932379026737	0.9992880364847336
JAK1	chr1_65300001-65400000	deepdel	hfocal	Urothelial cancer	1	0.10579745342261387	9.452023348855512	0.1000521160446902	0.9992880364847336
SETDB1	chr1_150800001-150900000	amp	focal	Stomach cancer	0	0.23423654720188736	0.0	0.8103235016530267	0.9992971006727404
SETDB1	chr1_150900001-151000000	amp	focal	Stomach cancer	0	0.23423654720188736	0.0	0.7502036197362553	0.9992971006727404
JAK2	chr9_5100001-5200000	deepdel	focal	Colorectum carcinoma	0	0.3336328626444159	0.0	0.991114877502496	0.9992974926628874
TAP2	chr6_32700001-32800000	deepdel	hfocal	Esophagus cancer	0	0.16159317211948793	0.0	0.8141400134473441	0.9993209005426776
JAK1	chr1_65300001-65400000	deepdel	hfocal	Esophagus cancer	0	0.16159317211948793	0.0	0.845739893608447	0.9993209005426776
TAPBP	chr6_33200001-33300000	deepdel	hfocal	Esophagus cancer	0	0.16159317211948793	0.0	0.8087361631451251	0.9993209005426776
CD58	chr1_117100001-117200000	deepdel	hfocal	Pancreas neuroendocrine	0	0.018058494951948098	0.0	0.8562405260694446	0.9993442421382488
JAK1	chr1_65200001-65300000	deepdel	hfocal	Pancreas neuroendocrine	0	0.018058494951948098	0.0	0.2063093123211829	0.9993442421382488
JAK1	chr1_65300001-65400000	deepdel	hfocal	Pancreas neuroendocrine	0	0.018058494951948098	0.0	0.6176252646526591	0.9993442421382488
JAK1	chr1_65400001-65500000	deepdel	hfocal	Pancreas neuroendocrine	0	0.018058494951948098	0.0	0.5580097084181801	0.9993442421382488
CD58	chr1_117000001-117100000	deepdel	hfocal	Pancreas neuroendocrine	0	0.018058494951948098	0.0	0.5605242459311058	0.9993442421382488
RFX5	chr1_151300001-151400000	deepdel	hfocal	Pancreas neuroendocrine	0	0.018058494951948098	0.0	0.7538088240601288	0.9993442421382488
TAP2	chr6_32700001-32800000	deepdel	hfocal	Pancreas neuroendocrine	0	0.018058494951948098	0.0	0.3378617654698802	0.9993442421382488
IRF2	chr4_185300001-185400000	deepdel	hfocal	Pancreas neuroendocrine	0	0.018058494951948098	0.0	0.8647398642099035	0.9993442421382488
IFNGR2	chr21_34800001-34900000	deepdel	hfocal	Pancreas neuroendocrine	0	0.018058494951948098	0.0	0.7512607265830643	0.9993442421382488
IFNGR2	chr21_34700001-34800000	deepdel	hfocal	Pancreas neuroendocrine	0	0.018058494951948098	0.0	0.3529298064680602	0.9993442421382488
STAT1	chr2_191800001-191900000	deepdel	hfocal	Pancreas neuroendocrine	0	0.018058494951948098	0.0	0.5575191861563029	0.9993442421382488
NLRC5	chr16_57100001-57200000	deepdel	hfocal	Pancreas neuroendocrine	0	0.018058494951948098	0.0	0.5595450610096826	0.9993442421382488
NLRC5	chr16_57000001-57100000	deepdel	hfocal	Pancreas neuroendocrine	0	0.018058494951948098	0.0	0.9918004476764712	0.9993442421382488
CIITA	chr16_11000001-11100000	deepdel	hfocal	Pancreas neuroendocrine	0	0.018058494951948098	0.0	0.7459507688241507	0.9993442421382488
CIITA	chr16_10900001-11000000	deepdel	hfocal	Pancreas neuroendocrine	0	0.018058494951948098	0.0	0.9649791575547684	0.9993442421382488
JAK2	chr9_5100001-5200000	deepdel	hfocal	Pancreas neuroendocrine	0	0.018058494951948098	0.0	0.7444949407796225	0.9993442421382488
CALR	chr19_13000001-13100000	deepdel	hfocal	Pancreas neuroendocrine	0	0.018058494951948098	0.0	0.963705350629742	0.9993442421382488
JAK2	chr9_4900001-5000000	deepdel	hfocal	Pancreas neuroendocrine	0	0.018058494951948098	0.0	0.4296878137316237	0.9993442421382488
IFNGR1	chr6_137500001-137600000	deepdel	hfocal	Pancreas neuroendocrine	0	0.018058494951948098	0.0	0.84026784308316	0.9993442421382488
name chr6_32800001-32900000 TAP2 chr6_32800001-32900000 TAP1 Name: gene, dtype: object	chr6_32800001-32900000	deepdel	hfocal	Pancreas neuroendocrine	0	0.018058494951948098	0.0	0.4751947817270876	0.9993442421382488
HLA-A	chr6_29900001-30000000	deepdel	hfocal	Pancreas neuroendocrine	0	0.018058494951948098	0.0	0.9706954710637418	0.9993442421382488
HLA-B	chr6_31300001-31400000	deepdel	hfocal	Pancreas neuroendocrine	0	0.018058494951948098	0.0	0.8796759549913598	0.9993442421382488
HLA-C	chr6_31200001-31300000	deepdel	hfocal	Pancreas neuroendocrine	0	0.018058494951948098	0.0	0.6037359689595576	0.9993442421382488
JAK2	chr9_5000001-5100000	deepdel	hfocal	Pancreas neuroendocrine	0	0.018058494951948098	0.0	0.1214063196248667	0.9993442421382488
CD274	chr9_5400001-5500000	amp	focal	Salivary gland cancer	0	0.04915865801616764	0.0	0.1641993268613315	0.9993510184395954
SETDB1	chr1_150900001-151000000	amp	focal	Salivary gland cancer	0	0.04915865801616764	0.0	0.8442915723119494	0.9993510184395954
SETDB1	chr1_150800001-150900000	amp	focal	Salivary gland cancer	0	0.04915865801616764	0.0	0.3472791806194668	0.9993510184395954
HLA-B	chr6_31300001-31400000	loh	hfocal	Prostate carcinoma	2	7.621552232592027	0.2624137365938928	0.9983340740559052	0.9993742582055832
JAK1	chr1_65300001-65400000	deepdel	focal	Kidney clear cell carcinoma	0	0.06332442840786871	0.0	0.1304275100210322	0.9993796365631856
JAK1	chr1_65400001-65500000	deepdel	focal	Kidney clear cell carcinoma	0	0.06332442840786871	0.0	0.15009877703940802	0.9993796365631856
CD58	chr1_117000001-117100000	deepdel	focal	Kidney clear cell carcinoma	0	0.06332442840786871	0.0	0.958020981985082	0.9993796365631856
CD58	chr1_117100001-117200000	deepdel	focal	Kidney clear cell carcinoma	0	0.06332442840786871	0.0	0.6836093384239771	0.9993796365631856
RFX5	chr1_151300001-151400000	deepdel	focal	Kidney clear cell carcinoma	0	0.06332442840786871	0.0	0.7505732369958127	0.9993796365631856
STAT1	chr2_191800001-191900000	deepdel	focal	Kidney clear cell carcinoma	0	0.06332442840786871	0.0	0.5248514910543463	0.9993796365631856
JAK1	chr1_65200001-65300000	deepdel	focal	Kidney clear cell carcinoma	0	0.06332442840786871	0.0	0.1699887879083182	0.9993796365631856
IRF2	chr4_185300001-185400000	deepdel	focal	Kidney clear cell carcinoma	0	0.06332442840786871	0.0	0.39184338395816704	0.9993796365631856
NLRC5	chr16_57100001-57200000	deepdel	focal	Kidney clear cell carcinoma	0	0.06332442840786871	0.0	0.8835451364792979	0.9993796365631856
HLA-C	chr6_31200001-31300000	deepdel	focal	Kidney clear cell carcinoma	0	0.06332442840786871	0.0	0.9005676851001164	0.9993796365631856
NLRC5	chr16_57000001-57100000	deepdel	focal	Kidney clear cell carcinoma	0	0.06332442840786871	0.0	0.8069377562009681	0.9993796365631856
CIITA	chr16_11000001-11100000	deepdel	focal	Kidney clear cell carcinoma	0	0.06332442840786871	0.0	0.8336935395708822	0.9993796365631856
HLA-A	chr6_29900001-30000000	deepdel	focal	Kidney clear cell carcinoma	0	0.06332442840786871	0.0	0.593980026993234	0.9993796365631856
IFNGR2	chr21_34700001-34800000	deepdel	focal	Kidney clear cell carcinoma	0	0.06332442840786871	0.0	0.9377741694915976	0.9993796365631856
CALR	chr19_13000001-13100000	deepdel	focal	Kidney clear cell carcinoma	0	0.06332442840786871	0.0	0.4040363427020859	0.9993796365631856
B2M	chr15_45000001-45100000	deepdel	focal	Kidney clear cell carcinoma	1	0.06332442840786871	15.791694060924833	0.0561649964139894	0.9993796365631856
JAK2	chr9_5100001-5200000	deepdel	focal	Kidney clear cell carcinoma	0	0.06332442840786871	0.0	0.6329244906089017	0.9993796365631856
CIITA	chr16_10900001-11000000	deepdel	focal	Kidney clear cell carcinoma	0	0.06332442840786871	0.0	0.4238029342793297	0.9993796365631856
JAK2	chr9_4900001-5000000	deepdel	focal	Kidney clear cell carcinoma	0	0.06332442840786871	0.0	0.2793697012622443	0.9993796365631856
IFNGR1	chr6_137500001-137600000	deepdel	focal	Kidney clear cell carcinoma	0	0.06332442840786871	0.0	0.3458363699695403	0.9993796365631856
TAPBP	chr6_33200001-33300000	deepdel	focal	Kidney clear cell carcinoma	0	0.06332442840786871	0.0	0.5118301284637947	0.9993796365631856
name chr6_32800001-32900000 TAP2 chr6_32800001-32900000 TAP1 Name: gene, dtype: object	chr6_32800001-32900000	deepdel	focal	Kidney clear cell carcinoma	0	0.06332442840786871	0.0	0.5663032746824943	0.9993796365631856
TAP2	chr6_32700001-32800000	deepdel	focal	Kidney clear cell carcinoma	0	0.06332442840786871	0.0	0.2512629149942584	0.9993796365631856
HLA-B	chr6_31300001-31400000	deepdel	focal	Kidney clear cell carcinoma	0	0.06332442840786871	0.0	0.2096351955290838	0.9993796365631856
JAK2	chr9_5000001-5100000	deepdel	focal	Kidney clear cell carcinoma	0	0.06332442840786871	0.0	0.3717532754630326	0.9993796365631856
IFNGR2	chr21_34800001-34900000	deepdel	focal	Kidney clear cell carcinoma	0	0.06332442840786871	0.0	0.1130398407175562	0.9993796365631856
HLA-B	chr6_31300001-31400000	deepdel	focal	Stomach cancer	0	0.06346667591853727	0.0	0.8618263480351813	0.999415715823692
TAP2	chr6_32700001-32800000	deepdel	focal	Stomach cancer	0	0.06346667591853727	0.0	0.4260161095205114	0.999415715823692
CIITA	chr16_11000001-11100000	deepdel	focal	Stomach cancer	0	0.06346667591853727	0.0	0.5844264767305484	0.999415715823692
name chr6_32800001-32900000 TAP2 chr6_32800001-32900000 TAP1 Name: gene, dtype: object	chr6_32800001-32900000	deepdel	focal	Stomach cancer	0	0.06346667591853727	0.0	0.6961061916177399	0.999415715823692
IFNGR1	chr6_137500001-137600000	deepdel	focal	Stomach cancer	0	0.06346667591853727	0.0	0.6093020359231794	0.999415715823692
JAK2	chr9_5100001-5200000	deepdel	focal	Stomach cancer	0	0.06346667591853727	0.0	0.7295524396639722	0.999415715823692
TAPBP	chr6_33200001-33300000	deepdel	focal	Stomach cancer	0	0.06346667591853727	0.0	0.6195247824594677	0.999415715823692
JAK2	chr9_4900001-5000000	deepdel	focal	Stomach cancer	0	0.06346667591853727	0.0	0.3029874554146581	0.999415715823692
JAK2	chr9_5000001-5100000	deepdel	focal	Stomach cancer	1	0.06346667591853727	15.756300224129449	0.0563238286686245	0.999415715823692
NLRC5	chr16_57000001-57100000	deepdel	focal	Stomach cancer	0	0.06346667591853727	0.0	0.4674643478485812	0.999415715823692
HLA-A	chr6_29900001-30000000	deepdel	focal	Stomach cancer	0	0.06346667591853727	0.0	0.3631200180938537	0.999415715823692
HLA-C	chr6_31200001-31300000	deepdel	focal	Stomach cancer	0	0.06346667591853727	0.0	0.3102088784846299	0.999415715823692
RFX5	chr1_151300001-151400000	deepdel	focal	Stomach cancer	0	0.06346667591853727	0.0	0.1841553453138786	0.999415715823692
CD58	chr1_117100001-117200000	deepdel	focal	Stomach cancer	0	0.06346667591853727	0.0	0.585675618699197	0.999415715823692
CD58	chr1_117000001-117100000	deepdel	focal	Stomach cancer	0	0.06346667591853727	0.0	0.1481893474516088	0.999415715823692
JAK1	chr1_65400001-65500000	deepdel	focal	Stomach cancer	0	0.06346667591853727	0.0	0.2442476831039019	0.999415715823692
JAK1	chr1_65300001-65400000	deepdel	focal	Stomach cancer	0	0.06346667591853727	0.0	0.8366546767174858	0.999415715823692
JAK1	chr1_65200001-65300000	deepdel	focal	Stomach cancer	0	0.06346667591853727	0.0	0.3967309699646649	0.999415715823692
NLRC5	chr16_57100001-57200000	deepdel	focal	Stomach cancer	0	0.06346667591853727	0.0	0.1530231105248436	0.999415715823692
CALR	chr19_13000001-13100000	deepdel	focal	Stomach cancer	0	0.06346667591853727	0.0	0.7677477947882373	0.999415715823692
IFNGR2	chr21_34700001-34800000	deepdel	focal	Stomach cancer	0	0.06346667591853727	0.0	0.8921571626669976	0.999415715823692
IFNGR2	chr21_34800001-34900000	deepdel	focal	Stomach cancer	0	0.06346667591853727	0.0	0.6892742823976157	0.999415715823692
B2M	chr15_45000001-45100000	deepdel	focal	Stomach cancer	1	0.06346667591853727	15.756300224129449	0.0563238286686245	0.999415715823692
STAT1	chr2_191800001-191900000	deepdel	focal	Stomach cancer	0	0.06346667591853727	0.0	0.3462171367682453	0.999415715823692
CIITA	chr16_10900001-11000000	deepdel	focal	Stomach cancer	0	0.06346667591853727	0.0	0.590133479197261	0.999415715823692
JAK1	chr1_65400001-65500000	deepdel	focal	Leiomyosarcoma	0	0.04693127016618673	0.0	0.7812418439679835	0.9994253796809208
CD58	chr1_117100001-117200000	deepdel	focal	Leiomyosarcoma	0	0.04693127016618673	0.0	0.5662240800341363	0.9994253796809208
NLRC5	chr16_57000001-57100000	deepdel	focal	Leiomyosarcoma	0	0.04693127016618673	0.0	0.1136990751058863	0.9994253796809208
CIITA	chr16_10900001-11000000	deepdel	focal	Leiomyosarcoma	0	0.04693127016618673	0.0	0.8486253465640384	0.9994253796809208
B2M	chr15_45000001-45100000	deepdel	focal	Leiomyosarcoma	0	0.04693127016618673	0.0	0.6603636820323306	0.9994253796809208
CD58	chr1_117000001-117100000	deepdel	focal	Leiomyosarcoma	0	0.04693127016618673	0.0	0.1498521474515324	0.9994253796809208
NLRC5	chr16_57100001-57200000	deepdel	focal	Leiomyosarcoma	0	0.04693127016618673	0.0	0.1429826561901847	0.9994253796809208
CALR	chr19_13000001-13100000	deepdel	focal	Leiomyosarcoma	0	0.04693127016618673	0.0	0.6173392027819591	0.9994253796809208
IFNGR2	chr21_34700001-34800000	deepdel	focal	Leiomyosarcoma	0	0.04693127016618673	0.0	0.8691525387889695	0.9994253796809208
IFNGR2	chr21_34800001-34900000	deepdel	focal	Leiomyosarcoma	0	0.04693127016618673	0.0	0.4658705570965457	0.9994253796809208
RFX5	chr1_151300001-151400000	deepdel	focal	Leiomyosarcoma	0	0.04693127016618673	0.0	0.6139471522743345	0.9994253796809208
STAT1	chr2_191800001-191900000	deepdel	focal	Leiomyosarcoma	0	0.04693127016618673	0.0	0.2704516802687633	0.9994253796809208
IRF2	chr4_185300001-185400000	deepdel	focal	Leiomyosarcoma	0	0.04693127016618673	0.0	0.5882495410144511	0.9994253796809208
JAK1	chr1_65200001-65300000	deepdel	focal	Leiomyosarcoma	0	0.04693127016618673	0.0	0.3999828372444233	0.9994253796809208
CIITA	chr16_11000001-11100000	deepdel	focal	Leiomyosarcoma	0	0.04693127016618673	0.0	0.8155506880313986	0.9994253796809208
HLA-A	chr6_29900001-30000000	deepdel	focal	Leiomyosarcoma	0	0.04693127016618673	0.0	0.3873670379742909	0.9994253796809208
HLA-C	chr6_31200001-31300000	deepdel	focal	Leiomyosarcoma	0	0.04693127016618673	0.0	0.3339879205027349	0.9994253796809208
HLA-B	chr6_31300001-31400000	deepdel	focal	Leiomyosarcoma	0	0.04693127016618673	0.0	0.3710809364485592	0.9994253796809208
TAP2	chr6_32700001-32800000	deepdel	focal	Leiomyosarcoma	0	0.04693127016618673	0.0	0.9476518527052472	0.9994253796809208
JAK2	chr9_5100001-5200000	deepdel	focal	Leiomyosarcoma	0	0.04693127016618673	0.0	0.6617739642188102	0.9994253796809208
name chr6_32800001-32900000 TAP2 chr6_32800001-32900000 TAP1 Name: gene, dtype: object	chr6_32800001-32900000	deepdel	focal	Leiomyosarcoma	0	0.04693127016618673	0.0	0.901603265587008	0.9994253796809208
TAPBP	chr6_33200001-33300000	deepdel	focal	Leiomyosarcoma	0	0.04693127016618673	0.0	0.3253161667715357	0.9994253796809208
JAK2	chr9_5000001-5100000	deepdel	focal	Leiomyosarcoma	1	0.04693127016618673	21.30775486064907	0.040101875678889	0.9994253796809208
IFNGR1	chr6_137500001-137600000	deepdel	focal	Leiomyosarcoma	0	0.04693127016618673	0.0	0.3321694249366907	0.9994253796809208
JAK2	chr9_4900001-5000000	deepdel	focal	Leiomyosarcoma	0	0.04693127016618673	0.0	0.8585315790982709	0.9994253796809208
JAK1	chr1_65300001-65400000	deepdel	focal	Leiomyosarcoma	0	0.04693127016618673	0.0	0.8931867702638427	0.9994253796809208
CD274	chr9_5400001-5500000	amp	focal	Cervix carcinoma	0	0.10313985358914757	0.0	0.3891939131057983	0.9994700342019996
HLA-B	chr6_31300001-31400000	deepdel	hfocal	Esophagus cancer	0	0.16159317211948793	0.0	0.8567149309668256	0.9994776352002273
IRF2	chr4_185300001-185400000	deepdel	hfocal	Pancreas carcinoma	0	0.0758283315407834	0.0	0.2081159817064903	0.999507493989494
STAT1	chr2_191800001-191900000	deepdel	hfocal	Pancreas carcinoma	0	0.0758283315407834	0.0	0.8206113428769005	0.999507493989494
JAK1	chr1_65400001-65500000	deepdel	hfocal	Pancreas carcinoma	0	0.0758283315407834	0.0	0.8304989091061656	0.999507493989494
CD58	chr1_117100001-117200000	deepdel	hfocal	Pancreas carcinoma	0	0.0758283315407834	0.0	0.5404964158080205	0.999507493989494
name chr6_32800001-32900000 TAP2 chr6_32800001-32900000 TAP1 Name: gene, dtype: object	chr6_32800001-32900000	deepdel	hfocal	Pancreas carcinoma	0	0.0758283315407834	0.0	0.9518900281855076	0.999507493989494
JAK1	chr1_65300001-65400000	deepdel	hfocal	Pancreas carcinoma	0	0.0758283315407834	0.0	0.4326807751997454	0.999507493989494
TAPBP	chr6_33200001-33300000	deepdel	hfocal	Pancreas carcinoma	0	0.0758283315407834	0.0	0.1890900244499367	0.999507493989494
JAK1	chr1_65200001-65300000	deepdel	hfocal	Pancreas carcinoma	0	0.0758283315407834	0.0	0.5768064178686365	0.999507493989494
RFX5	chr1_151300001-151400000	deepdel	hfocal	Pancreas carcinoma	0	0.0758283315407834	0.0	0.6937317548254839	0.999507493989494
IFNGR1	chr6_137500001-137600000	deepdel	hfocal	Pancreas carcinoma	0	0.0758283315407834	0.0	0.1739021440507914	0.999507493989494
CD58	chr1_117000001-117100000	deepdel	hfocal	Pancreas carcinoma	0	0.0758283315407834	0.0	0.7246926011251859	0.999507493989494
CIITA	chr16_10900001-11000000	deepdel	hfocal	Pancreas carcinoma	0	0.0758283315407834	0.0	0.9762162601418828	0.999507493989494
JAK2	chr9_4900001-5000000	deepdel	hfocal	Pancreas carcinoma	0	0.0758283315407834	0.0	0.2028099060073082	0.999507493989494
JAK2	chr9_5000001-5100000	deepdel	hfocal	Pancreas carcinoma	0	0.0758283315407834	0.0	0.4989232267367389	0.999507493989494
JAK2	chr9_5100001-5200000	deepdel	hfocal	Pancreas carcinoma	0	0.0758283315407834	0.0	0.2634616011787315	0.999507493989494
B2M	chr15_45000001-45100000	deepdel	hfocal	Pancreas carcinoma	0	0.0758283315407834	0.0	0.7915831361997848	0.999507493989494
HLA-A	chr6_29900001-30000000	deepdel	hfocal	Pancreas carcinoma	0	0.0758283315407834	0.0	0.3709215164208452	0.999507493989494
CIITA	chr16_11000001-11100000	deepdel	hfocal	Pancreas carcinoma	0	0.0758283315407834	0.0	0.2577907309900553	0.999507493989494
NLRC5	chr16_57000001-57100000	deepdel	hfocal	Pancreas carcinoma	0	0.0758283315407834	0.0	0.5257709516229221	0.999507493989494
NLRC5	chr16_57100001-57200000	deepdel	hfocal	Pancreas carcinoma	0	0.0758283315407834	0.0	0.435257079175664	0.999507493989494
CALR	chr19_13000001-13100000	deepdel	hfocal	Pancreas carcinoma	0	0.0758283315407834	0.0	0.8196757388510082	0.999507493989494
IFNGR2	chr21_34700001-34800000	deepdel	hfocal	Pancreas carcinoma	0	0.0758283315407834	0.0	0.847286363175739	0.999507493989494
IFNGR2	chr21_34800001-34900000	deepdel	hfocal	Pancreas carcinoma	0	0.0758283315407834	0.0	0.9479430707083952	0.999507493989494
HLA-C	chr6_31200001-31300000	deepdel	hfocal	Pancreas carcinoma	0	0.0758283315407834	0.0	0.5212606868295121	0.999507493989494
HLA-B	chr6_31300001-31400000	deepdel	hfocal	Pancreas carcinoma	0	0.0758283315407834	0.0	0.9515125140983598	0.999507493989494
TAP2	chr6_32700001-32800000	deepdel	hfocal	Pancreas carcinoma	0	0.0758283315407834	0.0	0.9848160889440551	0.999507493989494
SETDB1	chr1_150900001-151000000	amp	hfocal	Lung neuroendocrine	0	0.15224300038163968	0.0	0.980277983232308	0.9995220863818934
SETDB1	chr1_150800001-150900000	amp	hfocal	Lung neuroendocrine	0	0.15224300038163968	0.0	0.7463494703644321	0.9995220863818934
CD274	chr9_5400001-5500000	amp	hfocal	Lung neuroendocrine	0	0.15224300038163968	0.0	0.8742417960804192	0.9995220863818934
SETDB1	chr1_150800001-150900000	amp	focal	Upper respiratory tract cancer	0	0.11361759705790515	0.0	0.3416997759680575	0.999538527416978
SETDB1	chr1_150900001-151000000	amp	focal	Upper respiratory tract cancer	0	0.11361759705790515	0.0	0.6766872920863911	0.999538527416978
SETDB1	chr1_150800001-150900000	amp	nonfocal	Breast cancer	0	0.0943933664087708	0.0	0.7018867541215685	0.9995745815664716
SETDB1	chr1_150900001-151000000	amp	nonfocal	Breast cancer	0	0.0943933664087708	0.0	0.7596684860105749	0.9995745815664716
CD274	chr9_5400001-5500000	amp	nonfocal	Breast cancer	0	0.0943933664087708	0.0	0.8484754418407954	0.9995745815664716
CD274	chr9_5400001-5500000	amp	focal	Glioblastoma multiforme	1	0.16437220275474446	6.08375372015957	0.1636465148513327	0.9995928720408632
SETDB1	chr1_150800001-150900000	amp	focal	Glioblastoma multiforme	0	0.16437220275474446	0.0	0.7849952719704579	0.9995928720408632
SETDB1	chr1_150900001-151000000	amp	focal	Glioblastoma multiforme	0	0.16437220275474446	0.0	0.9198054833969832	0.9995928720408632
CD58	chr1_117000001-117100000	deepdel	hfocal	Mesothelioma	0	0.039163168303091286	0.0	0.9887210649288992	0.9995962523698432
CD58	chr1_117100001-117200000	deepdel	hfocal	Mesothelioma	0	0.039163168303091286	0.0	0.3150709130483985	0.9995962523698432
RFX5	chr1_151300001-151400000	deepdel	hfocal	Mesothelioma	0	0.039163168303091286	0.0	0.2388198761119988	0.9995962523698432
STAT1	chr2_191800001-191900000	deepdel	hfocal	Mesothelioma	0	0.039163168303091286	0.0	0.8154672706546279	0.9995962523698432
IRF2	chr4_185300001-185400000	deepdel	hfocal	Mesothelioma	0	0.039163168303091286	0.0	0.5743395736251706	0.9995962523698432
IFNGR2	chr21_34800001-34900000	deepdel	hfocal	Mesothelioma	0	0.039163168303091286	0.0	0.4772285644809997	0.9995962523698432
JAK1	chr1_65400001-65500000	deepdel	hfocal	Mesothelioma	0	0.039163168303091286	0.0	0.7108255957650882	0.9995962523698432
HLA-C	chr6_31200001-31300000	deepdel	hfocal	Mesothelioma	0	0.039163168303091286	0.0	0.7411650756118822	0.9995962523698432
HLA-B	chr6_31300001-31400000	deepdel	hfocal	Mesothelioma	0	0.039163168303091286	0.0	0.9267610337251156	0.9995962523698432
TAP2	chr6_32700001-32800000	deepdel	hfocal	Mesothelioma	0	0.039163168303091286	0.0	0.948907747467396	0.9995962523698432
name chr6_32800001-32900000 TAP2 chr6_32800001-32900000 TAP1 Name: gene, dtype: object	chr6_32800001-32900000	deepdel	hfocal	Mesothelioma	0	0.039163168303091286	0.0	0.3873091035751611	0.9995962523698432
HLA-A	chr6_29900001-30000000	deepdel	hfocal	Mesothelioma	0	0.039163168303091286	0.0	0.5211412764290907	0.9995962523698432
JAK2	chr9_4900001-5000000	deepdel	hfocal	Mesothelioma	0	0.039163168303091286	0.0	0.4987974982246888	0.9995962523698432
NLRC5	chr16_57000001-57100000	deepdel	hfocal	Mesothelioma	0	0.039163168303091286	0.0	0.8418386492136514	0.9995962523698432
JAK2	chr9_5100001-5200000	deepdel	hfocal	Mesothelioma	0	0.039163168303091286	0.0	0.5115268603996935	0.9995962523698432
B2M	chr15_45000001-45100000	deepdel	hfocal	Mesothelioma	0	0.039163168303091286	0.0	0.1739007722619355	0.9995962523698432
CIITA	chr16_10900001-11000000	deepdel	hfocal	Mesothelioma	0	0.039163168303091286	0.0	0.6383639987156073	0.9995962523698432
CIITA	chr16_11000001-11100000	deepdel	hfocal	Mesothelioma	0	0.039163168303091286	0.0	0.6850158278486863	0.9995962523698432
NLRC5	chr16_57100001-57200000	deepdel	hfocal	Mesothelioma	0	0.039163168303091286	0.0	0.5477282945938463	0.9995962523698432
CALR	chr19_13000001-13100000	deepdel	hfocal	Mesothelioma	0	0.039163168303091286	0.0	0.8354352260469027	0.9995962523698432
IFNGR2	chr21_34700001-34800000	deepdel	hfocal	Mesothelioma	0	0.039163168303091286	0.0	0.4693790709535864	0.9995962523698432
TAPBP	chr6_33200001-33300000	deepdel	hfocal	Mesothelioma	0	0.039163168303091286	0.0	0.8433230798141781	0.9995962523698432
JAK1	chr1_65200001-65300000	deepdel	hfocal	Mesothelioma	0	0.039163168303091286	0.0	0.5315695756555039	0.9995962523698432
JAK1	chr1_65300001-65400000	deepdel	hfocal	Mesothelioma	0	0.039163168303091286	0.0	0.9455921785857456	0.9995962523698432
JAK2	chr9_5000001-5100000	deepdel	hfocal	Mesothelioma	0	0.039163168303091286	0.0	0.2135613382976333	0.9995962523698432
IFNGR1	chr6_137500001-137600000	deepdel	hfocal	Mesothelioma	0	0.039163168303091286	0.0	0.5359994176583426	0.9995962523698432
CD274	chr9_5400001-5500000	amp	focal	Liposarcoma	0	1.0596329320334457	0.0	0.8994768321537098	0.9996065971685912
SETDB1	chr1_150900001-151000000	amp	focal	Liposarcoma	2	1.0596329320334457	1.887446057534264	0.4164901823440228	0.9996065971685912
SETDB1	chr1_150800001-150900000	amp	focal	Liposarcoma	3	1.0596329320334457	2.8311690863013963	0.1241995930921432	0.9996065971685912
SETDB1	chr1_150900001-151000000	amp	nonfocal	Colorectum carcinoma	0	0.1034382264164036	0.0	0.2407373229233593	0.999613204657042
CD274	chr9_5400001-5500000	amp	nonfocal	Colorectum carcinoma	0	0.1034382264164036	0.0	0.5860834444900587	0.999613204657042
SETDB1	chr1_150800001-150900000	amp	nonfocal	Colorectum carcinoma	0	0.1034382264164036	0.0	0.2842646857966684	0.999613204657042
SETDB1	chr1_150800001-150900000	amp	hfocal	Gallbladder cancer	0	0.0643930194636228	0.0	0.3283970602725732	0.9996136344421516
SETDB1	chr1_150900001-151000000	amp	hfocal	Gallbladder cancer	0	0.0643930194636228	0.0	0.2167798925159185	0.9996136344421516
CD274	chr9_5400001-5500000	amp	hfocal	Gallbladder cancer	0	0.0643930194636228	0.0	0.6124747865869523	0.9996136344421516
JAK1	chr1_65200001-65300000	deepdel	hfocal	Sarcoma various	0	0.06822676334871458	0.0	0.8492775105534157	0.9996202731429044
JAK1	chr1_65300001-65400000	deepdel	hfocal	Sarcoma various	0	0.06822676334871458	0.0	0.3859580695411148	0.9996202731429044
JAK1	chr1_65400001-65500000	deepdel	hfocal	Sarcoma various	0	0.06822676334871458	0.0	0.8989260977999157	0.9996202731429044
CD58	chr1_117000001-117100000	deepdel	hfocal	Sarcoma various	0	0.06822676334871458	0.0	0.3235767100579865	0.9996202731429044
CD58	chr1_117100001-117200000	deepdel	hfocal	Sarcoma various	0	0.06822676334871458	0.0	0.5714284468633924	0.9996202731429044
RFX5	chr1_151300001-151400000	deepdel	hfocal	Sarcoma various	0	0.06822676334871458	0.0	0.5378735524326189	0.9996202731429044
STAT1	chr2_191800001-191900000	deepdel	hfocal	Sarcoma various	0	0.06822676334871458	0.0	0.3468917365568851	0.9996202731429044
IRF2	chr4_185300001-185400000	deepdel	hfocal	Sarcoma various	0	0.06822676334871458	0.0	0.2888751385231159	0.9996202731429044
HLA-C	chr6_31200001-31300000	deepdel	hfocal	Sarcoma various	0	0.06822676334871458	0.0	0.4926033064660313	0.9996202731429044
HLA-B	chr6_31300001-31400000	deepdel	hfocal	Sarcoma various	0	0.06822676334871458	0.0	0.5257049438306124	0.9996202731429044
HLA-A	chr6_29900001-30000000	deepdel	hfocal	Sarcoma various	0	0.06822676334871458	0.0	0.948968543942442	0.9996202731429044
name chr6_32800001-32900000 TAP2 chr6_32800001-32900000 TAP1 Name: gene, dtype: object	chr6_32800001-32900000	deepdel	hfocal	Sarcoma various	0	0.06822676334871458	0.0	0.202255264872224	0.9996202731429044
IFNGR2	chr21_34800001-34900000	deepdel	hfocal	Sarcoma various	0	0.06822676334871458	0.0	0.9004313123557104	0.9996202731429044
IFNGR2	chr21_34700001-34800000	deepdel	hfocal	Sarcoma various	0	0.06822676334871458	0.0	0.5076293428398203	0.9996202731429044
CALR	chr19_13000001-13100000	deepdel	hfocal	Sarcoma various	0	0.06822676334871458	0.0	0.7440144269756664	0.9996202731429044
NLRC5	chr16_57100001-57200000	deepdel	hfocal	Sarcoma various	1	0.06822676334871458	14.657004830917876	0.0610970780816853	0.9996202731429044
TAP2	chr6_32700001-32800000	deepdel	hfocal	Sarcoma various	0	0.06822676334871458	0.0	0.5773077039539555	0.9996202731429044
NLRC5	chr16_57000001-57100000	deepdel	hfocal	Sarcoma various	0	0.06822676334871458	0.0	0.7256092678901221	0.9996202731429044
IFNGR1	chr6_137500001-137600000	deepdel	hfocal	Sarcoma various	0	0.06822676334871458	0.0	0.5880715092448037	0.9996202731429044
CIITA	chr16_10900001-11000000	deepdel	hfocal	Sarcoma various	0	0.06822676334871458	0.0	0.7905380226738935	0.9996202731429044
B2M	chr15_45000001-45100000	deepdel	hfocal	Sarcoma various	0	0.06822676334871458	0.0	0.8662690238894167	0.9996202731429044
JAK2	chr9_5100001-5200000	deepdel	hfocal	Sarcoma various	0	0.06822676334871458	0.0	0.415723275689698	0.9996202731429044
JAK2	chr9_5000001-5100000	deepdel	hfocal	Sarcoma various	0	0.06822676334871458	0.0	0.6489068569743383	0.9996202731429044
JAK2	chr9_4900001-5000000	deepdel	hfocal	Sarcoma various	0	0.06822676334871458	0.0	0.1319862503943445	0.9996202731429044
TAPBP	chr6_33200001-33300000	deepdel	hfocal	Sarcoma various	0	0.06822676334871458	0.0	0.7131252165395399	0.9996202731429044
CIITA	chr16_11000001-11100000	deepdel	hfocal	Sarcoma various	0	0.06822676334871458	0.0	0.3250334806944016	0.9996202731429044
SETDB1	chr1_150800001-150900000	amp	hfocal	Cholangiocarcinoma	1	0.11855809596502792	8.434683366498888	0.1136754919903467	0.9996494608140616
SETDB1	chr1_150900001-151000000	amp	hfocal	Cholangiocarcinoma	1	0.11855809596502792	8.434683366498888	0.1136754919903467	0.9996494608140616
CD274	chr9_5400001-5500000	amp	hfocal	Cholangiocarcinoma	0	0.11855809596502792	0.0	0.4223656328582367	0.9996494608140616
HLA-B	chr6_31300001-31400000	deepdel	focal	Skin melanoma	0	0.202338410297332	0.0	0.9396122485529068	0.999657147389668
JAK1	chr1_65200001-65300000	deepdel	focal	Skin melanoma	0	0.202338410297332	0.0	0.9399582790346228	0.999657147389668
NLRC5	chr16_57000001-57100000	deepdel	focal	Diffuse large B-cell lymphoma	0	0.0186344238975818	0.0	0.3969917041066029	0.9996590823655014
JAK1	chr1_65200001-65300000	deepdel	focal	Diffuse large B-cell lymphoma	0	0.0186344238975818	0.0	0.7486883427643978	0.9996590823655014
IFNGR2	chr21_34800001-34900000	deepdel	focal	Diffuse large B-cell lymphoma	0	0.0186344238975818	0.0	0.9628241122781064	0.9996590823655014
IFNGR2	chr21_34700001-34800000	deepdel	focal	Diffuse large B-cell lymphoma	0	0.0186344238975818	0.0	0.3695465563845403	0.9996590823655014
CALR	chr19_13000001-13100000	deepdel	focal	Diffuse large B-cell lymphoma	0	0.0186344238975818	0.0	0.39256512136588295	0.9996590823655014
CIITA	chr16_11000001-11100000	deepdel	focal	Diffuse large B-cell lymphoma	1	0.0186344238975818	53.664122137404576	0.0142206211539475	0.9996590823655014
CIITA	chr16_10900001-11000000	deepdel	focal	Diffuse large B-cell lymphoma	1	0.0186344238975818	53.664122137404576	0.0142206211539475	0.9996590823655014
JAK2	chr9_5100001-5200000	deepdel	focal	Diffuse large B-cell lymphoma	0	0.0186344238975818	0.0	0.9554621136049818	0.9996590823655014
JAK2	chr9_5000001-5100000	deepdel	focal	Diffuse large B-cell lymphoma	0	0.0186344238975818	0.0	0.8620014636939382	0.9996590823655014
JAK2	chr9_4900001-5000000	deepdel	focal	Diffuse large B-cell lymphoma	0	0.0186344238975818	0.0	0.7110751415863598	0.9996590823655014
TAPBP	chr6_33200001-33300000	deepdel	focal	Diffuse large B-cell lymphoma	0	0.0186344238975818	0.0	0.6578340595915709	0.9996590823655014
name chr6_32800001-32900000 TAP2 chr6_32800001-32900000 TAP1 Name: gene, dtype: object	chr6_32800001-32900000	deepdel	focal	Diffuse large B-cell lymphoma	0	0.0186344238975818	0.0	0.1906443375196254	0.9996590823655014
NLRC5	chr16_57100001-57200000	deepdel	focal	Diffuse large B-cell lymphoma	0	0.0186344238975818	0.0	0.5174385302044006	0.9996590823655014
HLA-B	chr6_31300001-31400000	deepdel	focal	Diffuse large B-cell lymphoma	0	0.0186344238975818	0.0	0.6126178566671265	0.9996590823655014
HLA-C	chr6_31200001-31300000	deepdel	focal	Diffuse large B-cell lymphoma	0	0.0186344238975818	0.0	0.2420296282406923	0.9996590823655014
HLA-A	chr6_29900001-30000000	deepdel	focal	Diffuse large B-cell lymphoma	0	0.0186344238975818	0.0	0.4172992933036962	0.9996590823655014
IRF2	chr4_185300001-185400000	deepdel	focal	Diffuse large B-cell lymphoma	0	0.0186344238975818	0.0	0.3964263605063191	0.9996590823655014
STAT1	chr2_191800001-191900000	deepdel	focal	Diffuse large B-cell lymphoma	0	0.0186344238975818	0.0	0.5710401749525844	0.9996590823655014
RFX5	chr1_151300001-151400000	deepdel	focal	Diffuse large B-cell lymphoma	0	0.0186344238975818	0.0	0.8154704803033014	0.9996590823655014
CD58	chr1_117100001-117200000	deepdel	focal	Diffuse large B-cell lymphoma	1	0.0186344238975818	53.664122137404576	0.0142206211539475	0.9996590823655014
CD58	chr1_117000001-117100000	deepdel	focal	Diffuse large B-cell lymphoma	1	0.0186344238975818	53.664122137404576	0.0142206211539475	0.9996590823655014
JAK1	chr1_65400001-65500000	deepdel	focal	Diffuse large B-cell lymphoma	0	0.0186344238975818	0.0	0.678513529297812	0.9996590823655014
JAK1	chr1_65300001-65400000	deepdel	focal	Diffuse large B-cell lymphoma	0	0.0186344238975818	0.0	0.4344102610722463	0.9996590823655014
TAP2	chr6_32700001-32800000	deepdel	focal	Diffuse large B-cell lymphoma	0	0.0186344238975818	0.0	0.8379922269274866	0.9996590823655014
TAP2	chr6_32700001-32800000	deepdel	focal	Glioblastoma multiforme	0	0.06831003018422789	0.0	0.9895286029828994	0.9996736833640284
CD274	chr9_5400001-5500000	amp	focal	Lung neuroendocrine	0	0.15216667244908585	0.0	0.2414439282596358	0.9996743380998953
SETDB1	chr1_150800001-150900000	amp	focal	Lung neuroendocrine	0	0.15216667244908585	0.0	0.7433027453009178	0.9996743380998953
SETDB1	chr1_150900001-151000000	amp	focal	Lung neuroendocrine	0	0.15216667244908585	0.0	0.9062180406701498	0.9996743380998953
CD274	chr9_5400001-5500000	amp	hfocal	Hepatocellular carcinoma	0	0.15135482080283108	0.0	0.2411028356944163	0.9996867925335594
SETDB1	chr1_150900001-151000000	amp	hfocal	Hepatocellular carcinoma	1	0.15135482080283108	6.606991404011461	0.1493103865343421	0.9996867925335594
SETDB1	chr1_150800001-150900000	amp	hfocal	Hepatocellular carcinoma	1	0.15135482080283108	6.606991404011461	0.1493103865343421	0.9996867925335594
CD58	chr1_117100001-117200000	deepdel	hfocal	Salivary gland cancer	0	0.006196440342781807	0.0	0.2197510053131524	0.9996969675973164
CD58	chr1_117000001-117100000	deepdel	hfocal	Salivary gland cancer	0	0.006196440342781807	0.0	0.9683023470016398	0.9996969675973164
JAK1	chr1_65400001-65500000	deepdel	hfocal	Salivary gland cancer	0	0.006196440342781807	0.0	0.5676828485842738	0.9996969675973164
JAK1	chr1_65300001-65400000	deepdel	hfocal	Salivary gland cancer	0	0.006196440342781807	0.0	0.5535807538521824	0.9996969675973164
name chr6_32800001-32900000 TAP2 chr6_32800001-32900000 TAP1 Name: gene, dtype: object	chr6_32800001-32900000	deepdel	hfocal	Salivary gland cancer	0	0.006196440342781807	0.0	0.3088889294420446	0.9996969675973164
IRF2	chr4_185300001-185400000	deepdel	hfocal	Salivary gland cancer	0	0.006196440342781807	0.0	0.17709544277752304	0.9996969675973164
HLA-C	chr6_31200001-31300000	deepdel	hfocal	Salivary gland cancer	0	0.006196440342781807	0.0	0.4907648975084688	0.9996969675973164
HLA-B	chr6_31300001-31400000	deepdel	hfocal	Salivary gland cancer	0	0.006196440342781807	0.0	0.7710082437535188	0.9996969675973164
TAP2	chr6_32700001-32800000	deepdel	hfocal	Salivary gland cancer	0	0.006196440342781807	0.0	0.6857468905938487	0.9996969675973164
TAPBP	chr6_33200001-33300000	deepdel	hfocal	Salivary gland cancer	0	0.006196440342781807	0.0	0.2352547680812949	0.9996969675973164
IFNGR2	chr21_34800001-34900000	deepdel	hfocal	Salivary gland cancer	0	0.006196440342781807	0.0	0.6513551949772908	0.9996969675973164
JAK2	chr9_4900001-5000000	deepdel	hfocal	Salivary gland cancer	0	0.006196440342781807	0.0	0.4791065788021883	0.9996969675973164
JAK2	chr9_5000001-5100000	deepdel	hfocal	Salivary gland cancer	0	0.006196440342781807	0.0	0.5395279794677788	0.9996969675973164
JAK2	chr9_5100001-5200000	deepdel	hfocal	Salivary gland cancer	0	0.006196440342781807	0.0	0.7694596110207235	0.9996969675973164
B2M	chr15_45000001-45100000	deepdel	hfocal	Salivary gland cancer	0	0.006196440342781807	0.0	0.9768730589550232	0.9996969675973164
CIITA	chr16_10900001-11000000	deepdel	hfocal	Salivary gland cancer	0	0.006196440342781807	0.0	0.9431279008534406	0.9996969675973164
JAK1	chr1_65200001-65300000	deepdel	hfocal	Salivary gland cancer	0	0.006196440342781807	0.0	0.9586283311497702	0.9996969675973164
CIITA	chr16_11000001-11100000	deepdel	hfocal	Salivary gland cancer	0	0.006196440342781807	0.0	0.1705409506938976	0.9996969675973164
NLRC5	chr16_57000001-57100000	deepdel	hfocal	Salivary gland cancer	0	0.006196440342781807	0.0	0.5604246173563521	0.9996969675973164
NLRC5	chr16_57100001-57200000	deepdel	hfocal	Salivary gland cancer	0	0.006196440342781807	0.0	0.6704573743639745	0.9996969675973164
CALR	chr19_13000001-13100000	deepdel	hfocal	Salivary gland cancer	0	0.006196440342781807	0.0	0.2905557053500416	0.9996969675973164
IFNGR2	chr21_34700001-34800000	deepdel	hfocal	Salivary gland cancer	0	0.006196440342781807	0.0	0.8276563077136302	0.9996969675973164
RFX5	chr1_151300001-151400000	deepdel	hfocal	Salivary gland cancer	0	0.006196440342781807	0.0	0.1379556950474848	0.9996969675973164
IFNGR1	chr6_137500001-137600000	deepdel	hfocal	Salivary gland cancer	0	0.006196440342781807	0.0	0.1370495914480891	0.9996969675973164
STAT1	chr2_191800001-191900000	deepdel	hfocal	Salivary gland cancer	0	0.006196440342781807	0.0	0.6342818894408742	0.9996969675973164
IRF2	chr4_185300001-185400000	deepdel	focal	Stomach cancer	0	0.06346667591853727	0.0	0.9857579659764052	0.9996993840670804
CIITA	chr16_10900001-11000000	deepdel	focal	Hepatocellular carcinoma	0	0.023595739513582903	0.0	0.3155555079316131	0.999710073739012
IFNGR2	chr21_34700001-34800000	deepdel	focal	Hepatocellular carcinoma	0	0.023595739513582903	0.0	0.4448868902121288	0.999710073739012
JAK1	chr1_65200001-65300000	deepdel	focal	Hepatocellular carcinoma	0	0.023595739513582903	0.0	0.8485788561217645	0.999710073739012
CD58	chr1_117000001-117100000	deepdel	focal	Hepatocellular carcinoma	0	0.023595739513582903	0.0	0.3721710817873467	0.999710073739012
CD58	chr1_117100001-117200000	deepdel	focal	Hepatocellular carcinoma	0	0.023595739513582903	0.0	0.3291487213696777	0.999710073739012
RFX5	chr1_151300001-151400000	deepdel	focal	Hepatocellular carcinoma	0	0.023595739513582903	0.0	0.3411338244821109	0.999710073739012
[truncated: 1,209 more rows]

## Sheet: cnv results pcawg
gene	region	type_alteration	focal	cancer_type	n_observed	mean_expected	odds_ratio_global	pvalue	qvalue	comments
[truncated: 2,180 more rows]

[truncated: 1 more sheets: Statistical test info]
