# Supplementary material for: Genetic immune escape landscape in primary and metastatic cancer
Source: Nat Genet. 2023 May 10;55(5):820–31. doi: 10.1038/s41588-023-01367-1 (PMC10181939; doi:10.1038/s41588-023-01367-1)
Supplement: Supplementary file 8 — Tumor genomics and clinical features and GIE association. [file 41588_2023_1367_MOESM8_ESM.xlsx]

## Sheet: Tumor Mutation Burden
sample_id	cohort	cancer_type	cancer_type_code	smnv_load	frameshift	missense	svTumorMutationalBurden	sbs_load.clonal	sbs_load.subclonal	dbs_load.clonal	dbs_load.subclonal	indel_load.clonal	indel_load.subclonal	total_fusions	total_neo	clonal_neo	subclonal_neo	fusion_neo	mut_neo	clonal_tmb	subclonal_tmb	snvs	indels	dbs
HMF002049A	Hartwig	Non small cell lung cancer	NSCLC	144704.0	25	591	1092	134832	2001	2204	32	4915	68	204	3948	621	49	2672	1278	141951	2101	136833	4983	2236
HMF004792A	Hartwig	Urothelial cancer	BLCA	19909.0	6	141	255	16407	1649	61	253	1348	131	24	354	278	38	42	316	17816	2033	18056	1479	314
HMF004105A	Hartwig	Ovarian cancer	OV	24777.0	25	169	1518	15730	6138	173	102	1938	593	152	2059	286	161	1631	447	17841	6833	21868	2531	275
HMF000274A	Hartwig	Skin melanoma	SKCM	16584.0	2	94	97	14028	1917	216	18	273	107	45	212	149	44	19	193	14517	2042	15945	380	234
HMF000252A	Hartwig	Gastrointestinal stromal tumor	GIST	2097.0	2	10	20	1739	193	7	2	128	17	4	179	56	4	119	60	1874	212	1932	145	9
HMF002325A	Hartwig	Breast cancer	BRCA	6353.0	2	48	29	5667	337	11	0	310	11	1	159	120	20	19	140	5988	348	6004	321	11
HMF003579A	Hartwig	Sarcoma various	SARC	3584.0	1	21	28	2692	557	10	2	241	76	10	92	31	34	27	65	2943	635	3249	317	12
HMF004216A	Hartwig	Prostate carcinoma	PRAD	5553.0	1	46	330	4221	592	14	1	682	32	91	371	101	21	249	122	4917	625	4813	714	15
HMF003274A	Hartwig	CUP	CUP	28400.0	16	229	1255	21431	3823	197	38	2245	524	128	1458	386	148	933	534	23873	4385	25254	2769	235
HMF003602A	Hartwig	Non small cell lung cancer	NSCLC	25532.0	15	150	244	22170	293	815	11	2066	34	17	335	293	19	23	312	25051	338	22463	2100	826
HMF002414A	Hartwig	Breast cancer	BRCA	13455.0	12	102	551	11420	67	171	1	1676	4	40	420	242	54	124	296	13267	72	11487	1680	172
HMF003378A	Hartwig	Colorectum carcinoma	COREAD	19848.0	9	114	406	12832	4574	110	135	1828	290	120	399	185	49	165	234	14770	4999	17406	2118	245
HMF003042A	Hartwig	Ovarian cancer	OV	3316.0	5	15	37	2106	931	5	7	198	64	2	113	56	45	12	101	2309	1002	3037	262	12
HMF000184A	Hartwig	Breast cancer	BRCA	4228.0	1	40	24	3784	8	15	0	412	0	2	126	125	0	1	125	4211	8	3792	412	15
HMF002914A	Hartwig	Non small cell lung cancer	NSCLC	58816.0	12	274	82	50569	3898	1584	134	2248	74	14	609	452	78	79	530	54401	4106	54467	2322	1718
HMF003236A	Hartwig	Breast cancer	BRCA	8685.0	3	78	137	8350	0	18	0	306	0	72	246	212	0	34	212	8674	0	8350	306	18
HMF001761A	Hartwig	Gastrointestinal neuroendocrine	GINET	1425.0	1	8	8	172	1144	0	6	30	63	1	28	0	28	0	28	202	1213	1316	93	6
HMF001255A	Hartwig	Colorectum carcinoma	COREAD	24353.0	12	113	144	21853	5	301	1	2109	0	19	383	242	0	141	242	24263	6	21858	2109	302
HMF004984A	Hartwig	Upper respiratory tract cancer	HNSC	5634.0	4	34	147	3618	1429	23	40	311	191	39	774	30	54	690	84	3952	1660	5047	502	63
HMF004312A	Hartwig	Non small cell lung cancer	NSCLC	16262.0	9	73	424	14419	709	148	6	864	63	138	2193	272	40	1892	312	15431	778	15128	927	154
HMF002075A	Hartwig	Breast cancer	BRCA	45507.0	10	363	420	42867	420	108	0	2013	30	73	1095	787	5	303	792	44988	450	43287	2043	108
HMF002059A	Hartwig	Colorectum carcinoma	COREAD	15370.0	3	76	185	8202	5272	28	21	1396	434	12	307	138	58	111	196	9626	5727	13474	1830	49
HMF005010A	Hartwig	Breast cancer	BRCA	21405.0	25	152	932	14153	4104	203	35	2280	390	91	2648	336	101	2211	437	16636	4529	18257	2670	238
HMF002346A	Hartwig	Skin melanoma	SKCM	50612.0	2	281	478	47675	881	1248	26	642	23	147	1139	431	48	660	479	49565	930	48556	665	1274
HMF000067A	Hartwig	Colorectum carcinoma	COREAD	5549.0	2	31	125	4843	0	14	0	686	0	28	159	93	0	66	93	5543	0	4843	686	14
HMF004074A	Hartwig	Pancreas carcinoma	PAAD	3672.0	3	19	34	3089	154	9	2	411	2	6	72	42	6	24	48	3509	158	3243	413	11
HMF004264A	Hartwig	Colorectum carcinoma	COREAD	23186.0	5	147	272	8696	11979	54	480	1246	595	53	402	95	192	115	287	9996	13054	20675	1841	534
HMF004960A	Hartwig	Colorectum carcinoma	COREAD	17950.0	4	90	188	15264	234	350	3	1968	16	33	523	199	7	317	206	17582	253	15498	1984	353
HMF004265A	Hartwig	Skin melanoma	SKCM	47853.0	5	250	190	46053	267	710	4	736	3	32	545	484	15	46	499	47499	274	46320	739	714
HMF002621A	Hartwig	Cholangiocarcinoma	CHOL	6240.0	4	28	74	5196	324	31	3	636	31	6	155	51	20	84	71	5863	358	5520	667	34
HMF002495A	Hartwig	Breast cancer	BRCA	32895.0	2	276	68	17369	14961	50	32	368	79	19	800	292	315	193	607	17787	15072	32330	447	82
HMF000445A	Hartwig	Prostate carcinoma	PRAD	149309.0	207	566	85	40486	18005	135	97	66542	23576	23	2667	177	154	289	2378	107163	41678	58491	90118	232
HMF003842A	Hartwig	Prostate carcinoma	PRAD	7198.0	6	60	226	6476	8	20	0	686	0	71	1561	238	0	1323	238	7182	8	6484	686	20
HMF002897A	Hartwig	Colorectum carcinoma	COREAD	18617.0	6	100	209	13329	3084	70	42	1896	160	33	293	175	27	91	202	15295	3286	16413	2056	112
HMF002859A	Hartwig	Cervix carcinoma	CESC	17182.0	8	124	157	13834	1644	434	37	1037	115	23	557	396	43	118	439	15305	1796	15478	1152	471
HMF001720A	Hartwig	Prostate carcinoma	PRAD	5433.0	5	32	424	3199	1370	10	7	585	250	136	703	55	36	612	91	3794	1627	4569	835	17
HMF003782A	Hartwig	Colorectum carcinoma	COREAD	9577.0	3	60	45	8032	154	25	3	1338	7	4	231	168	4	59	172	9395	164	8186	1345	28
HMF000565A	Hartwig	Prostate carcinoma	PRAD	8784.0	2	51	342	7108	405	49	1	1155	25	90	713	145	29	539	174	8312	431	7513	1180	50
HMF000658A	Hartwig	Adrenal gland cancer	ACC	4716.0	2	26	192	4245	236	26	2	187	4	25	208	39	28	141	67	4458	242	4481	191	28
HMF000139A	Hartwig	Gastrointestinal stromal tumor	GIST	4058.0	0	23	40	3409	316	17	4	257	48	6	81	58	22	1	80	3683	368	3725	305	21
HMF004123A	Hartwig	Esophagus cancer	ESCA	12555.0	7	90	295	10685	296	122	14	1341	36	48	814	246	15	553	261	12148	346	10981	1377	136
HMF001523A	Hartwig	Urothelial cancer	BLCA	34388.0	8	232	641	30898	1527	125	8	1694	42	176	2143	584	24	1535	608	32717	1577	32425	1736	133
HMF000409A	Hartwig	Stomach cancer	STAD	43104.0	9	176	520	40660	1	489	0	1868	0	118	1056	325	0	731	325	43017	1	40661	1868	489
HMF000875A	Hartwig	Prostate carcinoma	PRAD	4937.0	2	21	385	3345	892	26	7	555	95	75	420	33	6	381	39	3926	994	4237	650	33
HMF004018A	Hartwig	Colorectum carcinoma	COREAD	23796.0	4	108	110	19856	1167	173	51	2317	51	18	721	250	16	455	266	22346	1269	21023	2368	224
HMF001535A	Hartwig	Breast cancer	BRCA	12749.0	12	96	577	11091	181	41	2	1391	16	167	913	300	19	594	319	12523	199	11272	1407	43
HMF001278A	Hartwig	Non small cell lung cancer	NSCLC	38981.0	9	178	244	35690	45	806	2	2245	2	126	609	298	0	311	298	38741	49	35735	2247	808
HMF002343A	Hartwig	Glioblastoma multiforme	GBM	7856.0	2	52	142	6848	318	13	2	648	18	29	120	56	15	49	71	7509	338	7166	666	15
HMF003562A	Hartwig	Breast cancer	BRCA	5995.0	3	35	132	5065	379	29	0	457	40	35	278	117	53	108	170	5551	419	5444	497	29
HMF001951A	Hartwig	Colorectum carcinoma	COREAD	25377.0	7	113	216	22132	142	113	2	2910	3	33	571	286	9	276	295	25155	147	22274	2913	115
HMF003283A	Hartwig	Breast cancer	BRCA	18541.0	5	134	26	17638	361	20	1	473	23	4	329	279	26	24	305	18131	385	17999	496	21
HMF004193A	Hartwig	Prostate carcinoma	PRAD	4117.0	2	23	74	3367	192	16	2	513	12	13	181	85	0	96	85	3896	206	3559	525	18
HMF003593A	Hartwig	Testis cancer	TEST	16971.0	8	104	478	14869	259	504	8	1235	23	78	419	205	72	142	277	16608	290	15128	1258	512
HMF000971A	Hartwig	Pancreas carcinoma	PAAD	11855.0	7	85	294	10158	172	88	1	1322	17	24	310	262	20	28	282	11568	190	10330	1339	89
HMF004507A	Hartwig	Urothelial cancer	BLCA	14959.0	10	75	237	9107	3630	177	180	1646	110	39	677	110	92	475	202	10930	3920	12737	1756	357
HMF004781A	Hartwig	Colorectum carcinoma	COREAD	21399.0	3	91	158	19045	553	124	3	1556	26	19	263	141	16	106	157	20725	582	19598	1582	127
HMF002469A	Hartwig	Kidney clear cell carcinoma	KIRC	6917.0	3	40	25	4939	1037	61	5	780	72	3	127	54	41	32	95	5780	1114	5976	852	66
HMF002862A	Hartwig	Breast cancer	BRCA	3982.0	5	27	30	3573	3	8	0	393	0	15	187	146	0	41	146	3974	3	3576	393	8
HMF004633A	Hartwig	Urothelial cancer	BLCA	36309.0	8	297	295	34740	5	390	0	1094	0	52	1331	611	0	720	611	36224	5	34745	1094	390
HMF005096A	Hartwig	Colorectum carcinoma	COREAD	762147.0	957	1669	281	180967	5746	1247	13	568896	1345	11	7889	341	8	74	7815	751110	7104	186713	570241	1260
HMF000842A	Hartwig	Glioblastoma multiforme	GBM	7559.0	2	44	135	6798	258	19	1	464	15	28	228	89	28	111	117	7281	274	7056	479	20
HMF001375A	Hartwig	Ovarian cancer	OV	6996.0	2	28	181	6540	0	35	0	404	0	31	180	65	0	115	65	6979	0	6540	404	35
HMF004835A	Hartwig	Leiomyosarcoma	LMS	6111.0	3	27	59	4579	1124	30	4	314	55	13	94	46	19	29	65	4923	1183	5703	369	34
HMF002749A	Hartwig	Skin melanoma	SKCM	103461.0	7	565	68	98962	882	2381	14	980	9	3	1365	477	158	1	1364	102323	905	99844	989	2395
HMF003930A	Hartwig	Skin melanoma	SKCM	2027015.0	31	9072	353	1982777	350	29608	12	7528	1	81	18686	858	0	486	18207	2019913	363	1983127	7529	29620
HMF003368A	Hartwig	Breast cancer	BRCA	7327.0	6	60	622	6118	368	28	2	771	22	200	416	110	3	303	113	6917	392	6486	793	30
HMF000478A	Hartwig	Non small cell lung cancer	NSCLC	87642.0	16	478	230	81483	1090	1646	32	3013	33	39	643	148	24	130	513	86142	1155	82573	3046	1678
HMF001466A	Hartwig	Breast cancer	BRCA	10588.0	2	52	297	9400	241	58	2	852	8	97	250	135	14	101	149	10310	251	9641	860	60
HMF002338A	Hartwig	Gastrointestinal neuroendocrine	GINET	3566.0	0	22	4	312	3060	0	15	27	151	0	54	4	50	0	54	339	3226	3372	178	15
HMF001503A	Hartwig	Colorectum carcinoma	COREAD	39714.0	12	158	457	34563	303	513	9	4149	25	171	1416	333	47	1036	380	39225	337	34866	4174	522
HMF002181A	Hartwig	Breast cancer	BRCA	5450.0	3	45	651	4893	0	34	0	511	0	159	407	131	0	276	131	5438	0	4893	511	34
HMF000814A	Hartwig	Colorectum carcinoma	COREAD	18414.0	7	69	280	16669	47	328	2	1296	1	82	692	113	12	567	125	18293	50	16716	1297	330
HMF000448A	Hartwig	Non small cell lung cancer	NSCLC	66870.0	20	316	114	55979	4932	1532	44	3684	420	11	629	402	132	95	534	61195	5396	60911	4104	1576
HMF002085A	Hartwig	Glioblastoma multiforme	GBM	8649.0	8	47	193	7366	150	50	4	1044	16	81	530	112	31	387	143	8460	170	7516	1060	54
HMF001638A	Hartwig	Urothelial cancer	BLCA	31477.0	11	210	1035	29364	3	373	0	1639	0	150	2226	627	0	1599	627	31376	3	29367	1639	373
HMF002065A	Hartwig	Prostate carcinoma	PRAD	6389.0	1	32	150	5234	546	14	1	516	66	49	365	83	37	245	120	5764	613	5780	582	15
HMF001864A	Hartwig	Non small cell lung cancer	NSCLC	80619.0	23	377	119	73225	1535	1422	30	3865	94	13	1039	168	29	239	800	78512	1659	74760	3959	1452
HMF001425A	Hartwig	Breast cancer	BRCA	12389.0	19	75	947	10026	933	127	13	1141	113	145	2183	206	49	1932	255	11294	1059	10959	1254	140
HMF003117A	Hartwig	Hepatocellular carcinoma	LIHC	10312.0	4	55	68	9134	291	97	4	731	41	17	121	49	33	39	82	9962	336	9425	772	101
HMF000968A	Hartwig	Breast cancer	BRCA	2802.0	1	31	33	2085	377	5	0	277	57	5	127	69	27	31	96	2367	434	2462	334	5
HMF000269B	Hartwig	Skin Squamous cell carcinoma	SKSC	795663.0	154	4830	353	643152	26364	65704	1826	42172	13005	70	13003	552	494	121	12882	751028	41195	669516	55177	67530
HMF002609A	Hartwig	Urothelial cancer	BLCA	25924.0	10	184	139	23675	394	754	11	1002	33	31	569	468	14	87	482	25431	438	24069	1035	765
HMF002630A	Hartwig	Prostate carcinoma	PRAD	6832.0	6	39	452	5606	387	32	2	760	28	78	482	90	0	404	90	6398	417	5993	788	34
HMF003165A	Hartwig	Thyroid cancer	THCA	10933.0	8	63	330	8711	1511	49	13	539	80	52	478	119	18	341	137	9299	1604	10222	619	62
HMF001353A	Hartwig	Skin melanoma	SKCM	53920.0	3	258	114	51379	594	867	13	925	32	30	585	416	1	168	417	53171	639	51973	957	880
HMF004437A	Hartwig	Colorectum carcinoma	COREAD	110512.0	7	893	189	108195	444	345	12	1320	7	21	2570	964	19	628	1942	109860	463	108639	1327	357
HMF001380A	Hartwig	Ovarian cancer	OV	7761.0	1	36	11	4069	3075	9	106	317	171	1	82	36	46	0	82	4395	3352	7144	488	115
HMF004865A	Hartwig	Pancreas carcinoma	PAAD	8525.0	2	48	69	8146	1	66	0	296	0	4	148	132	0	16	132	8508	1	8147	296	66
HMF001160A	Hartwig	Breast cancer	BRCA	22430.0	4	206	93	20971	604	41	1	738	43	11	714	415	100	199	515	21750	648	21575	781	42
HMF000296B	Hartwig	Small cell lung cancer	SCLC	66602.0	15	344	234	60142	2377	1055	53	2712	87	40	890	690	43	157	733	63909	2517	62519	2799	1108
HMF004367A	Hartwig	Lung neuroendocrine	LUNET	3353.0	1	22	4	2991	171	13	0	166	8	0	39	36	3	0	39	3170	179	3162	174	13
HMF004318A	Hartwig	Pancreas carcinoma	PAAD	15866.0	16	105	357	13384	229	225	3	1879	29	29	319	181	29	117	210	15488	261	13613	1908	228
HMF003923A	Hartwig	Prostate carcinoma	PRAD	6454.0	1	29	309	5096	653	25	2	645	20	81	475	71	2	402	73	5766	675	5749	665	27
HMF002661A	Hartwig	Skin melanoma	SKCM	75026.0	3	397	158	72295	683	1180	13	710	30	21	971	103	0	124	847	74185	726	72978	740	1193
HMF002125A	Hartwig	Breast cancer	BRCA	5712.0	2	58	524	4414	876	23	0	370	15	163	1055	124	42	889	166	4807	891	5290	385	23
HMF004225A	Hartwig	Pancreas neuroendocrine	PANET	1523.0	1	8	2	1420	4	4	0	93	1	3	10	10	0	0	10	1517	5	1424	94	4
HMF001837A	Hartwig	Glioblastoma multiforme	GBM	4111.0	2	25	24	2943	849	9	4	223	75	4	76	45	16	15	61	3175	928	3792	298	13
HMF003199A	Hartwig	CUP	CUP	38122.0	10	153	755	36196	23	160	0	1682	3	54	1058	417	5	636	422	38038	26	36219	1685	160
HMF001218A	Hartwig	Skin melanoma	SKCM	265945.0	2	1107	155	253866	4796	4341	106	2100	158	9	2182	478	172	11	2171	260307	5060	258662	2258	4447
HMF002238A	Hartwig	Non small cell lung cancer	NSCLC	157262.0	41	806	200	144387	2690	2895	75	6388	166	39	2147	315	31	218	1929	153670	2931	147077	6554	2970
HMF002671A	Hartwig	Testis cancer	TEST	4684.0	4	30	105	3340	921	27	37	304	42	15	240	99	17	124	116	3671	1000	4261	346	64
HMF004966A	Hartwig	Liposarcoma	LPS	2396.0	2	24	1408	2284	1	15	0	88	1	309	1178	84	0	1094	84	2387	2	2285	89	15
HMF003426A	Hartwig	Cholangiocarcinoma	CHOL	4931.0	2	37	83	3906	351	15	5	609	39	14	517	104	23	390	127	4530	395	4257	648	20
HMF004071A	Hartwig	Breast cancer	BRCA	11999.0	7	92	578	10220	87	126	2	1457	6	64	577	244	0	340	244	11803	95	10307	1463	128
HMF004423A	Hartwig	Gastrointestinal neuroendocrine	GINET	4146.0	3	28	54	3610	244	8	1	256	20	13	43	40	1	2	41	3874	265	3854	276	9
HMF003761A	Hartwig	Kidney clear cell carcinoma	KIRC	6971.0	10	61	59	5747	48	85	2	1054	6	9	338	242	41	55	283	6886	56	5795	1060	87
HMF002645A	Hartwig	Hepatocellular carcinoma	LIHC	8451.0	6	36	35	6364	1362	68	6	542	81	9	330	72	14	244	86	6974	1449	7726	623	74
HMF000804A	Hartwig	Skin melanoma	SKCM	125239.0	33	634	174	117735	2879	1550	32	2341	475	76	1964	740	54	467	1497	121626	3386	120614	2816	1582
HMF003405A	Hartwig	Glioblastoma multiforme	GBM	11153.0	4	64	49	8929	1357	29	7	686	129	9	333	199	58	76	257	9644	1493	10286	815	36
HMF004914A	Hartwig	Sarcoma various	SARC	1715.0	1	11	30	1038	549	5	2	89	29	7	529	23	10	496	33	1132	580	1587	118	7
HMF002255A	Hartwig	Colorectum carcinoma	COREAD	14875.0	7	74	141	12172	65	247	2	2319	10	22	245	185	8	52	193	14738	77	12237	2329	249
HMF001019A	Hartwig	Breast cancer	BRCA	7381.0	2	48	794	6025	491	29	7	767	43	223	2053	111	42	1900	153	6821	541	6516	810	36
HMF000555A	Hartwig	Colorectum carcinoma	COREAD	17788.0	5	97	111	12748	3114	88	18	1510	214	10	224	167	39	18	206	14346	3346	15862	1724	106
HMF003212A	Hartwig	Skin melanoma	SKCM	9738.0	3	60	649	8609	220	38	1	769	58	439	600	160	8	432	168	9416	279	8829	827	39
HMF001753A	Hartwig	Pancreas carcinoma	PAAD	5307.0	5	31	281	4421	284	22	1	546	22	29	343	30	13	300	43	4989	307	4705	568	23
HMF001965A	Hartwig	Colorectum carcinoma	COREAD	32553.0	8	116	219	28243	1197	243	8	2784	15	46	282	225	26	31	251	31270	1220	29440	2799	251
HMF003521A	Hartwig	Pancreas carcinoma	PAAD	24237.0	7	151	513	16794	4264	205	53	2256	525	36	1411	290	143	978	433	19255	4842	21058	2781	258
HMF004893A	Hartwig	CUP	CUP	23387.0	21	182	474	18957	1356	623	80	2164	73	42	526	344	67	115	411	21744	1509	20313	2237	703
HMF003333A	Hartwig	Esophagus cancer	ESCA	75017.0	24	395	360	68561	1958	422	12	3854	45	40	1246	106	10	267	979	72837	2015	70519	3899	434
HMF003610A	Hartwig	Colorectum carcinoma	COREAD	15271.0	11	86	50	12128	592	38	4	2452	16	1	261	239	14	8	253	14618	612	12720	2468	42
HMF005092A	Hartwig	Skin melanoma	SKCM	868412.0	26	3557	223	843325	6490	11524	173	4856	247	9	6768	623	35	50	6728	859705	6910	849815	5103	11697
HMF001560A	Hartwig	Pancreas neuroendocrine	PANET	4629.0	9	26	100	2999	842	32	12	556	154	19	810	65	39	706	104	3587	1008	3841	710	44
HMF004120A	Hartwig	Colorectum carcinoma	COREAD	13974.0	5	81	102	12028	172	73	6	1642	12	10	250	170	17	63	187	13743	190	12200	1654	79
HMF000250A	Hartwig	Uterus carcinoma	UCEC	5684.0	6	36	185	3113	1989	13	22	385	147	60	497	121	49	327	170	3511	2158	5102	532	35
HMF000796A	Hartwig	Pancreas carcinoma	PAAD	3432.0	3	24	39	3095	3	24	0	307	0	4	163	107	0	56	107	3426	3	3098	307	24
HMF003032A	Hartwig	Pancreas neuroendocrine	PANET	5406.0	8	36	70	3967	460	60	12	754	129	14	90	57	19	14	76	4781	601	4427	883	72
HMF001942A	Hartwig	Colorectum carcinoma	COREAD	23818.0	6	127	150	20017	1584	138	21	1802	189	19	428	252	149	27	401	21957	1794	21601	1991	159
HMF001035A	Hartwig	Cholangiocarcinoma	CHOL	4293.0	1	24	88	3744	125	20	0	394	1	24	213	61	16	136	77	4158	126	3869	395	20
HMF003922A	Hartwig	Skin melanoma	SKCM	11493.0	5	83	696	10617	377	54	1	389	23	242	402	175	5	222	180	11060	401	10994	412	55
HMF000143A	Hartwig	Breast cancer	BRCA	3979.0	3	23	242	3412	151	25	3	336	45	48	283	119	5	159	124	3773	199	3563	381	28
HMF000944A	Hartwig	Kidney clear cell carcinoma	KIRC	4514.0	7	37	451	3985	1	32	0	480	0	161	701	95	21	585	116	4497	1	3986	480	32
HMF002792A	Hartwig	Small cell lung cancer	SCLC	15342.0	5	108	247	1764	11975	6	404	121	1025	114	171	3	40	128	43	1891	13404	13739	1146	410
HMF002659A	Hartwig	Pancreas carcinoma	PAAD	5951.0	1	36	41	5284	70	18	0	566	4	4	257	69	3	185	72	5868	74	5354	570	18
HMF002824B	Hartwig	Breast cancer	BRCA	23612.0	11	144	963	20954	463	178	5	1895	37	169	1723	358	74	1291	432	23027	505	21417	1932	183
HMF003649A	Hartwig	Non small cell lung cancer	NSCLC	130481.0	31	618	398	118105	865	2598	26	8279	69	95	1289	431	102	225	1064	128982	960	118970	8348	2624
HMF004903A	Hartwig	Leiomyosarcoma	LMS	9744.0	1	54	249	8816	362	49	2	490	11	90	270	103	49	140	152	9355	375	9178	501	51
HMF003960A	Hartwig	Prostate carcinoma	PRAD	4892.0	7	27	164	3883	200	23	1	714	56	39	1705	46	41	1618	87	4620	257	4083	770	24
HMF004827A	Hartwig	CUP	CUP		1	11	20	837	49	2	0	62	3	3	23	11	8	4	19	901	52	886	65	2
HMF001148A	Hartwig	Breast cancer	BRCA	27471.0	5	211	148	20063	5915	50	16	1002	345	37	605	324	177	104	501	21115	6276	25978	1347	66
HMF004251A	Hartwig	Mesothelioma	MESO	3613.0	1	27	189	2635	640	21	23	257	27	36	262	45	26	191	71	2913	690	3275	284	44
HMF004428A	Hartwig	Esophagus cancer	ESCA	51499.0	10	194	468	45787	612	97	4	4881	27	61	1855	397	14	1444	411	50765	643	46399	4908	101
HMF001092B	Hartwig	Breast cancer	BRCA	34713.0	18	233	832	27103	3586	395	25	3171	275	110	963	300	74	589	374	30669	3886	30689	3446	420
HMF004241A	Hartwig	Kidney clear cell carcinoma	KIRC	7546.0	3	51	240	6467	104	81	0	867	1	44	219	135	9	75	144	7415	105	6571	868	81
HMF003795A	Hartwig	Glioblastoma multiforme	GBM	24622.0	13	135	609	21842	898	153	6	1665	10	136	1297	279	13	1005	292	23660	914	22740	1675	159
HMF002716A	Hartwig	Non small cell lung cancer	NSCLC	14370.0	3	74	120	13212	22	177	0	908	1	27	571	279	0	292	279	14297	23	13234	909	177
HMF002058A	Hartwig	Breast cancer	BRCA	13663.0	8	99	399	12364	162	66	2	1043	4	103	783	248	16	525	264	13473	168	12526	1047	68
HMF002743A	Hartwig	Breast cancer	BRCA	11015.0	11	73	823	9491	278	58	0	1091	54	108	1364	184	27	1153	211	10640	332	9769	1145	58
HMF002428B	Hartwig	Breast cancer	BRCA	23633.0	3	193	29	22525	377	22	0	686	3	4	542	496	38	8	534	23233	380	22902	689	22
HMF005150A	Hartwig	Colorectum carcinoma	COREAD	32339.0	8	142	376	26282	396	361	8	5067	44	38	447	323	14	110	337	31710	448	26678	5111	369
HMF003304A	Hartwig	Gallbladder cancer	GBC	8730.0	1	51	144	7481	235	43	3	916	14	28	455	106	15	334	121	8440	252	7716	930	46
HMF004121A	Hartwig	Breast cancer	BRCA	5140.0	8	48	165	3994	383	19	0	678	48	29	254	132	50	72	182	4691	431	4377	726	19
HMF001713A	Hartwig	Breast cancer	BRCA	11779.0	8	87	475	10417	0	83	0	1190	1	75	489	232	0	257	232	11690	1	10417	1191	83
HMF003677A	Hartwig	Breast cancer	BRCA	6499.0	7	60	416	5389	138	49	1	878	19	76	544	174	13	357	187	6316	158	5527	897	50
HMF003084A	Hartwig	Ovarian cancer	OV	15026.0	6	106	595	10835	2926	108	97	872	131	78	781	174	35	572	209	11815	3154	13761	1003	205
HMF004213B	Hartwig	Non small cell lung cancer	NSCLC	7247.0	3	55	247	6783	0	110	0	336	0	73	215	128	0	87	128	7229	0	6783	336	110
HMF004617A	Hartwig	Colorectum carcinoma	COREAD	23451.0	8	134	269	19272	665	168	7	3082	168	29	691	202	72	417	274	22522	840	19937	3250	175
HMF003154A	Hartwig	Breast cancer	BRCA	10317.0	5	78	1095	1612	8012	11	92	198	373	451	2423	73	234	2116	307	1821	8477	9624	571	103
HMF004741A	Hartwig	Cervix carcinoma	CESC	19773.0	7	130	294	13797	4113	245	295	1004	221	33	411	217	68	130	281	15046	4629	17910	1225	540
HMF002270A	Hartwig	Breast cancer	BRCA	19652.0	11	81	427	15431	512	44	4	3558	49	136	2132	153	25	1954	178	19033	565	15943	3607	48
HMF000403B	Hartwig	Breast cancer	BRCA	12212.0	8	100	295	10886	3	52	0	1230	0	43	504	342	0	162	342	12168	3	10889	1230	52
HMF001907A	Hartwig	Kidney clear cell carcinoma	KIRC	6076.0	5	39	52	5373	1	78	0	596	0	10	421	139	0	286	139	6047	1	5374	596	78
HMF005018A	Hartwig	Non small cell lung cancer	NSCLC	9686.0	4	68	70	8791	0	261	0	583	0	5	198	165	0	33	165	9635	0	8791	583	261
HMF000923A	Hartwig	Gallbladder cancer	GBC	8205.0	1	58	166	5841	1853	22	0	449	22	28	211	108	29	74	137	6312	1875	7694	471	22
HMF002577A	Hartwig	Cholangiocarcinoma	CHOL	5805.0	1	34	85	3661	1574	18	25	396	116	25	140	51	24	65	75	4075	1715	5235	512	43
HMF004670A	Hartwig	Breast cancer	BRCA	3314.0	3	26	157	2863	34	6	0	399	1	39	241	74	0	167	74	3268	35	2897	400	6
HMF004987A	Hartwig	Non small cell lung cancer	NSCLC	14261.0	8	76	133	13422	0	158	0	657	0	17	138	129	0	9	129	14237	0	13422	657	158
HMF000865A	Hartwig	Skin melanoma	SKCM	5772.0	7	34	221	3908	825	49	10	832	125	67	330	55	26	249	81	4789	960	4733	957	59
HMF002349A	Hartwig	Esophagus cancer	ESCA	67300.0	11	296	601	59386	880	259	10	6602	34	53	1339	694	48	597	742	66247	924	60266	6636	269
HMF004850A	Hartwig	Colorectum carcinoma	COREAD	15453.0	3	93	87	11559	1141	48	10	2405	221	12	260	153	54	53	207	14012	1372	12700	2626	58
HMF004209A	Hartwig	Colorectum carcinoma	COREAD	26273.0	9	147	340	22433	394	448	9	2842	21	47	669	322	10	337	332	25723	424	22827	2863	457
HMF002457A	Hartwig	Breast cancer	BRCA	9179.0	4	71	402	8142	69	29	2	919	4	115	692	114	4	574	118	9090	75	8211	923	31
HMF004695A	Hartwig	Breast cancer	BRCA	14639.0	13	100	1160	11273	1190	78	11	1892	120	148	1445	141	140	1167	281	13243	1321	12463	2012	89
HMF004127A	Hartwig	Breast cancer	BRCA	4017.0	7	34	40	3508	77	5	0	414	7	20	100	84	0	16	84	3927	84	3585	421	5
HMF002258A	Hartwig	Breast cancer	BRCA	4285.0	3	43	58	4109	1	10	0	155	0	31	281	122	0	159	122	4274	1	4110	155	10
HMF003351A	Hartwig	Pancreas neuroendocrine	PANET	7875.0	10	37	98	6466	51	100	0	1214	8	15	227	191	4	32	195	7780	59	6517	1222	100
HMF004552A	Hartwig	Diffuse large B-cell lymphoma	DLBCL	22502.0	9	150	385	18101	607	82	3	3581	40	53	1291	372	6	913	378	21764	650	18708	3621	85
HMF000577A	Hartwig	Breast cancer	BRCA	12460.0	7	60	318	10014	1282	84	16	879	130	91	579	183	14	382	197	10977	1428	11296	1009	100
HMF004090A	Hartwig	Breast cancer	BRCA	51741.0	9	482	142	50589	39	127	0	904	0	25	1863	1374	0	489	1374	51620	39	50628	904	127
HMF004965A	Hartwig	Breast cancer	BRCA	11308.0	7	75	393	9973	164	89	2	1043	1	86	601	169	24	408	193	11105	167	10137	1044	91
HMF004380A	Hartwig	Non small cell lung cancer	NSCLC	65646.0	23	308	79	59951	713	1658	22	2965	36	9	860	720	30	110	750	64574	771	60664	3001	1680
HMF001988A	Hartwig	Gastrointestinal stromal tumor	GIST	4808.0	5	26	94	4129	142	30	1	479	7	25	223	88	0	135	88	4638	150	4271	486	31
HMF002560A	Hartwig	Breast cancer	BRCA	5318.0	2	54	260	4153	489	29	1	533	93	115	345	93	70	182	163	4715	583	4642	626	30
HMF002450A	Hartwig	Colorectum carcinoma	COREAD	54329.0	12	255	255	49600	2	567	1	3973	0	27	773	680	0	93	680	54140	3	49602	3973	568
HMF003265A	Hartwig	Colorectum carcinoma	COREAD	24505.0	5	197	86	20389	2320	434	165	933	161	11	559	458	63	38	521	21756	2646	22709	1094	599
HMF000966A	Hartwig	Cholangiocarcinoma	CHOL	9595.0	2	60	555	4075	4158	18	77	897	335	153	2183	134	70	1979	204	4990	4570	8233	1232	95
HMF000664A	Hartwig	Colorectum carcinoma	COREAD	14528.0	10	71	150	12658	517	86	1	1230	3	22	744	188	15	541	203	13974	521	13175	1233	87
HMF001498A	Hartwig	Colorectum carcinoma	COREAD	30784.0	9	119	467	11209	16518	38	265	1685	936	46	684	79	115	490	194	12932	17719	27727	2621	303
HMF004869A	Hartwig	Kidney clear cell carcinoma	KIRC	7808.0	12	61	30	5641	1337	60	12	714	20	2	248	167	73	8	240	6415	1369	6978	734	72
HMF003578A	Hartwig	Gastrointestinal neuroendocrine	GINET	1536.0	1	7	4	11	1428	0	6	4	87	1	9	0	9	0	9	15	1521	1439	91	6
HMF005140A	Hartwig	Non small cell lung cancer	NSCLC	5785.0	2	43	179	4105	1217	19	6	398	34	38	420	79	9	332	88	4522	1257	5322	432	25
HMF000866A	Hartwig	Non small cell lung cancer	NSCLC	6202.0	3	36	142	5329	142	35	0	674	11	30	274	59	18	197	77	6038	153	5471	685	35
HMF004135A	Hartwig	Breast cancer	BRCA	5737.0	4	48	592	5183	26	22	0	491	1	181	1150	85	0	1065	85	5696	27	5209	492	22
HMF004110A	Hartwig	Kidney clear cell carcinoma	KIRC	7569.0	13	69	36	6196	1	103	0	1218	3	6	307	301	0	6	301	7517	4	6197	1221	103
HMF003689A	Hartwig	Non small cell lung cancer	NSCLC	270806.0	61	1455	497	252306	2989	3891	70	10138	108	71	3637	1067	145	143	3494	266335	3167	255295	10246	3961
HMF001165A	Hartwig	Gastrointestinal stromal tumor	GIST	2434.0	0	12	9	1982	221	18	3	170	32	1	32	16	12	4	28	2170	256	2203	202	21
HMF003298A	Hartwig	Colorectum carcinoma	COREAD	25890.0	10	128	308	20713	249	760	9	3946	33	28	487	343	4	140	347	25419	291	20962	3979	769
HMF003645A	Hartwig	Breast cancer	BRCA	3491.0	2	26	46	2967	78	8	0	412	17	9	131	82	0	49	82	3387	95	3045	429	8
HMF004252A	Hartwig	Esophagus cancer	ESCA	23135.0	12	92	1696	18315	856	128	30	3611	122	151	841	182	27	632	209	22054	1008	19171	3733	158
HMF000869A	Hartwig	Colorectum carcinoma	COREAD	19071.0	3	112	742	15962	159	106	1	2751	23	82	601	219	0	382	219	18819	183	16121	2774	107
HMF000181A	Hartwig	Prostate carcinoma	PRAD	9349.0	1	55	682	8039	103	50	1	1117	12	118	402	101	0	301	101	9206	116	8142	1129	51
HMF003927A	Hartwig	Non small cell lung cancer	NSCLC	20530.0	5	154	414	16606	1881	135	45	1750	76	176	611	221	19	371	240	18491	2002	18487	1826	180
HMF002803A	Hartwig	Non small cell lung cancer	NSCLC	59934.0	18	335	726	55571	19	1192	1	2870	0	144	1185	504	3	678	507	59633	20	55590	2870	1193
HMF002195A	Hartwig	Breast cancer	BRCA	9905.0	2	67	979	9161	133	47	0	534	5	206	830	119	10	702	129	9742	138	9294	539	47
HMF000421A	Hartwig	Prostate carcinoma	PRAD	11605.0	7	55	264	8005	1734	45	5	1437	352	47	521	101	31	389	132	9487	2091	9739	1789	50
HMF002726A	Hartwig	Sarcoma various	SARC	6890.0	3	54	357	5938	284	88	9	520	28	207	1342	59	63	1220	122	6546	321	6222	548	97
HMF003791A	Hartwig	Urothelial cancer	BLCA	50190.0	14	373	1716	47973	2	199	0	1906	1	250	4096	791	0	3305	791	50078	3	47975	1907	199
HMF000282A	Hartwig	Urothelial cancer	BLCA	12056.0	5	96	243	10761	361	38	2	846	24	36	441	241	5	195	246	11645	387	11122	870	40
HMF003325A	Hartwig	Breast cancer	BRCA	4236.0	2	26	177	2997	748	17	6	361	97	46	137	69	19	49	88	3375	851	3745	458	23
HMF001300A	Hartwig	Esophagus cancer	ESCA	53648.0	13	160	288	48798	850	169	1	3711	22	24	468	370	6	92	376	52678	873	49648	3733	170
HMF003133A	Hartwig	Colorectum carcinoma	COREAD	10161.0	5	65	56	8870	111	23	1	1139	3	7	219	123	10	86	133	10032	115	8981	1142	24
HMF003112A	Hartwig	Skin melanoma	SKCM	109612.0	3	498	35	106128	1325	1311	24	631	29	5	838	424	10	11	827	108070	1378	107453	660	1335
HMF000996B	Hartwig	Prostate carcinoma	PRAD	9622.0	3	44	667	7244	1115	63	16	1014	78	211	1330	53	4	1273	57	8321	1209	8359	1092	79
HMF002605A	Hartwig	Salivary gland cancer	SG	3953.0	7	32	26	2925	528	6	5	367	113	4	125	48	21	56	69	3298	646	3453	480	11
HMF003129A	Hartwig	Non small cell lung cancer	NSCLC	41460.0	14	197	212	38889	173	418	4	1832	7	30	709	532	80	97	612	41139	184	39062	1839	422
HMF004502A	Hartwig	Colorectum carcinoma	COREAD	11134.0	4	70	194	9752	342	34	13	964	4	34	234	159	5	70	164	10750	359	10094	968	47
HMF002948A	Hartwig	Esophagus cancer	ESCA	24281.0	5	97	439	20371	1379	99	8	2276	93	55	1164	251	26	887	277	22746	1480	21750	2369	107
HMF001677A	Hartwig	Esophagus cancer	ESCA	28340.0	2	110	232	25801	123	109	2	2231	4	38	476	173	16	287	189	28141	129	25924	2235	111
HMF000950A	Hartwig	Breast cancer	BRCA	6498.0	4	36	543	4759	1087	23	2	605	10	128	547	99	25	423	124	5387	1099	5846	615	25
HMF000359A	Hartwig	Gastrointestinal stromal tumor	GIST	1835.0	2	6	32	1617	14	13	0	183	0	9	70	37	0	33	37	1813	14	1631	183	13
HMF004677A	Hartwig	Gastrointestinal stromal tumor	GIST	2168.0	2	20	22	1268	652	3	2	165	78	3	70	50	13	7	63	1436	732	1920	243	5
HMF002996A	Hartwig	Skin melanoma	SKCM	109043.0	4	471	29	105103	987	1595	19	1095	15	3	607	268	10	0	607	107793	1021	106090	1110	1614
HMF004696A	Hartwig	Non small cell lung cancer	NSCLC	8077.0	1	48	227	7453	71	33	1	501	1	30	406	93	3	310	96	7987	73	7524	502	34
HMF001317A	Hartwig	Breast cancer	BRCA	9808.0	3	74	596	7585	1377	36	7	676	112	173	1315	138	49	1128	187	8297	1496	8962	788	43
HMF005011A	Hartwig	Breast cancer	BRCA	8513.0	5	58	665	7104	580	33	3	734	41	196	1351	116	23	1212	139	7871	624	7684	775	36
HMF002954A	Hartwig	Ovarian cancer	OV	16762.0	5	116	536	13774	1153	134	15	1507	106	97	1332	335	48	949	383	15415	1274	14927	1613	149
HMF001675A	Hartwig	Sarcoma various	SARC	9940.0	22	62	776	6055	2232	84	23	1353	151	154	1175	181	78	919	259	7492	2406	8287	1504	107
HMF001119A	Hartwig	Salivary gland cancer	SG	22899.0	5	154	323	21629	435	70	2	707	10	82	1285	367	105	813	472	22406	447	22064	717	72
HMF000314A	Hartwig	Breast cancer	BRCA	11204.0	5	92	400	9069	946	50	6	1050	35	147	728	121	22	585	143	10169	987	10015	1085	56
HMF000182A	Hartwig	Esophagus cancer	ESCA	32214.0	8	138	352	28123	406	149	3	3451	16	57	824	385	9	430	394	31723	425	28529	3467	152
HMF004066A	Hartwig	Non small cell lung cancer	NSCLC	22281.0	9	140	359	20064	33	398	0	1727	1	72	894	373	37	486	410	22189	34	20097	1728	398
HMF003197A	Hartwig	Colorectum carcinoma	COREAD	16757.0	8	104	79	13802	403	42	6	2313	154	6	384	184	18	182	202	16157	563	14205	2467	48
HMF002387A	Hartwig	Skin melanoma	SKCM	72259.0	6	388	55	69472	825	909	23	865	23	7	995	79	1	258	737	71246	871	70297	888	932
HMF002368A	Hartwig	Breast cancer	BRCA	38213.0	3	280	38	37366	351	49	1	396	5	12	809	633	96	80	729	37811	357	37717	401	50
HMF001701A	Hartwig	Glioblastoma multiforme	GBM	4729.0	0	31	68	4447	20	14	0	243	0	22	208	78	2	128	80	4704	20	4467	243	14
HMF004340A	Hartwig	Skin melanoma	SKCM	33593.0	1	172	50	27825	4583	744	104	225	63	3	375	262	113	0	375	28794	4750	32408	288	848
HMF003282A	Hartwig	Prostate carcinoma	PRAD	21224.0	19	129	1518	17849	0	221	0	3031	1	140	1643	434	0	1209	434	21101	1	17849	3032	221
HMF004357A	Hartwig	Gastrointestinal neuroendocrine	GINET	2301.0	4	17	39	1805	308	10	0	155	19	5	324	74	20	230	94	1970	327	2113	174	10
HMF002067A	Hartwig	Prostate carcinoma	PRAD	7452.0	1	34	199	5779	40	23	0	1584	4	57	238	72	5	161	77	7386	44	5819	1588	23
HMF004470B	Hartwig	Non small cell lung cancer	NSCLC	13714.0	6	92	245	12399	243	44	1	999	8	50	768	185	35	548	220	13442	252	12642	1007	45
HMF005169A	Hartwig	Non small cell lung cancer	NSCLC	19798.0	6	121	298	19101	0	106	0	564	0	69	549	289	0	260	289	19771	0	19101	564	106
HMF001580A	Hartwig	Breast cancer	BRCA	8986.0	3	48	119	8377	0	28	0	569	0	21	624	169	0	455	169	8974	0	8377	569	28
HMF002679A	Hartwig	Colorectum carcinoma	COREAD	24046.0	12	98	233	20235	890	218	5	2478	42	27	783	378	45	360	423	22931	937	21125	2520	223
HMF000894A	Hartwig	Gastrointestinal stromal tumor	GIST	1470.0	1	12	8	688	649	8	4	67	49	1	33	0	27	6	27	763	702	1337	116	12
HMF004613A	Hartwig	Non small cell lung cancer	NSCLC	13667.0	4	97	156	12622	229	45	3	738	9	35	327	257	7	63	264	13405	241	12851	747	48
HMF002685A	Hartwig	Cholangiocarcinoma	CHOL	6504.0	3	60	155	4237	1629	41	24	427	120	26	605	139	69	397	208	4705	1773	5866	547	65
HMF001717A	Hartwig	Pancreas carcinoma	PAAD	3714.0	0	25	114	3235	2	9	0	464	1	18	164	56	0	108	56	3708	3	3237	465	9
HMF003318A	Hartwig	Breast cancer	BRCA	16966.0	3	138	268	15729	159	45	1	1006	7	56	519	309	22	188	331	16780	167	15888	1013	46
HMF003733A	Hartwig	Prostate carcinoma	PRAD	15506.0	4	119	220	8247	5394	75	150	944	649	33	575	153	228	194	381	9266	6193	13641	1593	225
HMF003988A	Hartwig	Breast cancer	BRCA	28497.0	13	230	463	4826	22246	46	54	631	665	87	1349	61	501	787	562	5503	22965	27072	1296	100
HMF004201A	Hartwig	Non small cell lung cancer	NSCLC	73526.0	14	361	344	68051	10	1710	3	3316	2	80	1286	106	0	571	715	73077	15	68061	3318	1713
HMF004948A	Hartwig	Non small cell lung cancer	NSCLC	23165.0	5	145	1033	21082	3	202	0	1793	0	273	1092	355	23	714	378	23077	3	21085	1793	202
HMF004315A	Hartwig	Breast cancer	BRCA	2812.0	2	18	90	2227	167	15	0	351	44	25	144	37	23	84	60	2593	211	2394	395	15
HMF003479A	Hartwig	Breast cancer	BRCA	4264.0	3	30	39	2409	1442	6	5	226	164	4	80	45	28	7	73	2641	1611	3851	390	11
HMF004616A	Hartwig	Colorectum carcinoma	COREAD	574573.0	532	1093	464	118509	1590	1070	15	448810	1129	21	6053	468	16	136	5917	568389	2734	120099	449939	1085
HMF004477A	Hartwig	Esophagus cancer	ESCA	29343.0	19	187	973	17352	7914	251	115	2673	824	95	964	269	251	459	520	20276	8853	25266	3497	366
HMF004091A	Hartwig	Prostate carcinoma	PRAD	4059.0	3	19	404	3045	571	16	3	402	11	73	308	41	11	256	52	3463	585	3616	413	19
HMF000803A	Hartwig	Prostate carcinoma	PRAD	10812.0	4	67	335	5485	4427	22	23	629	208	54	1586	110	128	1348	238	6136	4658	9912	837	45
HMF004227A	Hartwig	Breast cancer	BRCA	28127.0	27	198	924	25342	6	267	0	2415	0	301	1726	334	0	1399	334	28024	6	25348	2415	267
HMF002574A	Hartwig	Pancreas carcinoma	PAAD	16908.0	15	102	889	13729	705	213	9	1829	290	55	421	162	17	244	179	15771	1004	14434	2119	222
HMF002856A	Hartwig	Skin melanoma	SKCM	64996.0	3	249	139	63027	498	836	9	507	24	34	540	448	7	85	455	64370	531	63525	531	845
HMF001030A	Hartwig	CUP	CUP	4165.0	2	34	151	3596	63	13	0	474	11	21	306	118	2	186	120	4083	74	3659	485	13
HMF000004A	Hartwig	Skin melanoma	SKCM	52445.0	6	220	244	49944	847	390	4	1171	11	70	577	228	1	348	229	51505	862	50791	1182	394
HMF004139A	Hartwig	Non small cell lung cancer	NSCLC	71574.0	13	344	226	65971	487	1702	16	3045	29	33	837	60	0	104	733	70718	532	66458	3074	1718
HMF002773A	Hartwig	Skin melanoma	SKCM	68398.0	8	302	456	61639	3364	1176	61	1789	187	68	957	628	42	287	670	64604	3612	65003	1976	1237
HMF000046A	Hartwig	Prostate carcinoma	PRAD	8753.0	7	56	271	7789	1	108	0	808	0	22	326	187	0	139	187	8705	1	7790	808	108
HMF004553A	Hartwig	Colorectum carcinoma	COREAD	14550.0	5	77	38	12162	1022	47	5	1290	9	6	147	131	15	1	146	13499	1036	13184	1299	52
HMF000569A	Hartwig	Gastrointestinal neuroendocrine	GINET	5336.0	3	22	25	4172	872	16	5	238	22	1	332	63	32	237	95	4426	899	5044	260	21
HMF003696A	Hartwig	Colorectum carcinoma	COREAD	33563.0	4	134	243	14411	16793	53	39	1982	250	47	1894	129	103	1662	232	16446	17082	31204	2232	92
HMF004709A	Hartwig	Non small cell lung cancer	NSCLC	8842.0	3	52	180	6395	547	29	3	1712	138	37	586	100	11	475	111	8136	688	6942	1850	32
HMF005081A	Hartwig	Colorectum carcinoma	COREAD	12448.0	6	94	197	10681	109	49	1	1576	3	35	1072	204	24	844	228	12306	113	10790	1579	50
HMF001238A	Hartwig	Colorectum carcinoma	COREAD	14480.0	2	81	168	12681	95	68	1	1589	3	59	396	116	0	280	116	14338	99	12776	1592	69
HMF001546A	Hartwig	Breast cancer	BRCA	7013.0	6	48	303	6101	0	43	0	853	0	80	442	108	27	307	135	6997	0	6101	853	43
HMF002078A	Hartwig	Ovarian cancer	OV	8723.0	2	54	560	6615	1479	58	32	469	48	86	1371	132	10	1229	142	7142	1559	8094	517	90
HMF000665A	Hartwig	Breast cancer	BRCA	5186.0	3	31	159	3318	1139	11	6	588	114	54	143	51	15	77	66	3917	1259	4457	702	17
HMF004116A	Hartwig	Breast cancer	BRCA	7391.0	1	53	104	7051	2	28	0	296	0	35	735	151	0	584	151	7375	2	7053	296	28
HMF004278A	Hartwig	Colorectum carcinoma	COREAD	21499.0	5	129	158	13555	4969	59	100	2490	265	13	418	292	100	26	392	16104	5334	18524	2755	159
HMF001402A	Hartwig	Sarcoma various	SARC	3975.0	4	33	47	2844	821	4	3	267	28	9	132	82	44	6	126	3115	852	3665	295	7
HMF000169A	Hartwig	Colorectum carcinoma	COREAD	52248.0	11	235	362	39041	6993	447	187	5004	333	79	711	415	70	236	485	44492	7513	46034	5337	634
HMF003902A	Hartwig	Non small cell lung cancer	NSCLC	7859.0	1	63	482	7354	1	36	0	453	0	241	1218	122	0	1096	122	7843	1	7355	453	36
HMF001080A	Hartwig	Urothelial cancer	BLCA	18659.0	1	136	118	17799	10	88	0	719	4	19	543	390	0	153	390	18606	14	17809	723	88
HMF000615B	Hartwig	Prostate carcinoma	PRAD	25895.0	8	195	449	24322	5	235	1	1267	0	66	655	423	0	232	423	25824	6	24327	1267	236
HMF002093A	Hartwig	Breast cancer	BRCA	8757.0	8	66	244	7560	327	35	4	756	52	75	416	123	115	178	238	8351	383	7887	808	39
HMF002713A	Hartwig	Stomach cancer	STAD	9542.0	3	56	253	5357	3202	24	29	630	272	26	341	95	50	196	145	6011	3503	8559	902	53
HMF000711A	Hartwig	Urothelial cancer	BLCA	17040.0	5	127	440	16194	6	75	0	732	1	94	940	308	0	632	308	17001	7	16200	733	75
HMF000049A	Hartwig	Colorectum carcinoma	COREAD	16425.0	5	120	234	9564	5515	155	28	888	237	56	560	191	147	222	338	10607	5780	15079	1125	183
HMF003981A	Hartwig	Breast cancer	BRCA	30334.0	7	233	324	29013	352	77	1	853	3	72	807	497	62	248	559	29943	356	29365	856	78
HMF001716A	Hartwig	Urothelial cancer	BLCA	23957.0	9	180	284	20965	1157	157	16	1485	132	38	787	328	158	301	486	22607	1305	22122	1617	173
HMF002650A	Hartwig	Thyroid cancer	THCA	5720.0	2	38	100	4949	358	46	2	328	19	17	161	72	21	68	93	5323	379	5307	347	48
HMF003785A	Hartwig	Non small cell lung cancer	NSCLC	12069.0	3	63	161	10597	185	314	7	914	2	25	303	111	3	189	114	11825	194	10782	916	321
HMF005162A	Hartwig	Leiomyosarcoma	LMS	6264.0	2	31	1330	5539	221	29	1	449	6	283	1240	66	0	1174	66	6017	228	5760	455	30
HMF000956A	Hartwig	Prostate carcinoma	PRAD	6516.0	6	37	290	4590	821	30	20	805	226	54	396	122	16	258	138	5425	1067	5411	1031	50
HMF001890A	Hartwig	Prostate carcinoma	PRAD	6110.0	7	44	416	4626	365	32	2	1007	61	98	613	95	10	508	105	5665	428	4991	1068	34
HMF003208A	Hartwig	Colorectum carcinoma	COREAD	19698.0	10	81	103	15331	1429	399	11	2398	35	10	285	143	7	135	150	18128	1475	16760	2433	410
HMF002624A	Hartwig	Kidney clear cell carcinoma	KIRC	10845.0	9	54	76	8736	422	136	1	1452	34	7	250	148	32	70	180	10324	457	9158	1486	137
HMF003452A	Hartwig	Urothelial cancer	BLCA	4883.0	6	53	77	4123	230	24	4	482	4	13	200	155	12	33	167	4629	238	4353	486	28
HMF003337A	Hartwig	Breast cancer	BRCA	23912.0	1	168	1753	21564	1014	226	18	995	40	499	1516	131	25	1360	156	22785	1072	22578	1035	244
HMF000275A	Hartwig	Breast cancer	BRCA	7824.0	5	47	143	4632	2351	27	16	639	138	23	105	48	40	17	88	5298	2505	6983	777	43
HMF003447A	Hartwig	Breast cancer	BRCA	35176.0	14	269	743	31320	118	422	5	3069	8	49	1157	678	48	431	726	34811	131	31438	3077	427
HMF000084A	Hartwig	Esophagus cancer	ESCA	30854.0	3	127	252	28208	3	151	0	2427	0	48	224	162	0	62	162	30786	3	28211	2427	151
HMF002500A	Hartwig	Non small cell lung cancer	NSCLC	49640.0	42	222	158	43264	9	1060	0	5188	1	22	1102	717	0	385	717	49512	10	43273	5189	1060
HMF002491A	Hartwig	Breast cancer	BRCA	5859.0	5	41	257	5069	192	49	2	471	55	50	272	75	0	197	75	5589	249	5261	526	51
HMF001843A	Hartwig	Kidney clear cell carcinoma	KIRC	5817.0	6	54	61	4560	266	73	7	772	96	11	277	78	155	44	233	5405	369	4826	868	80
HMF004043A	Hartwig	Colorectum carcinoma	COREAD	13476.0	5	69	109	11233	562	37	8	1570	13	14	204	164	12	28	176	12840	583	11795	1583	45
HMF003077A	Hartwig	Breast cancer	BRCA	2807.0	5	19	31	1902	440	16	0	411	27	7	137	104	20	13	124	2329	467	2342	438	16
HMF001011B	Hartwig	Kidney clear cell carcinoma	KIRC	13668.0	4	86	183	11687	1078	44	3	819	13	22	356	198	9	149	207	12550	1094	12765	832	47
HMF003875A	Hartwig	Kidney clear cell carcinoma	KIRC	3574.0	3	19	72	2107	1140	22	3	231	64	30	372	16	16	340	32	2360	1207	3247	295	25
HMF003556A	Hartwig	Ovarian cancer	OV	11727.0	4	72	360	9622	1133	132	43	732	33	69	715	196	9	510	205	10486	1209	10755	765	175
HMF004683A	Hartwig	Breast cancer	BRCA	9852.0	2	92	119	8896	384	22	5	473	51	25	213	120	25	68	145	9391	440	9280	524	27
HMF002546A	Hartwig	Pancreas neuroendocrine	PANET	567.0	1	6	3	532	0	1	0	33	0	0	36	36	0	0	36	566	0	532	33	1
HMF003601A	Hartwig	Hepatocellular carcinoma	LIHC	11609.0	6	67	118	10758	16	147	2	659	2	19	340	161	5	174	166	11564	20	10774	661	149
HMF002470A	Hartwig	Breast cancer	BRCA	14898.0	6	104	355	13737	227	35	1	857	24	202	1715	257	37	1421	294	14629	252	13964	881	36
HMF001301A	Hartwig	Colorectum carcinoma	COREAD	26269.0	13	109	188	12979	8501	71	783	2256	1486	26	332	121	76	135	197	15306	10770	21480	3742	854
HMF001391A	Hartwig	Breast cancer	BRCA	15092.0	4	89	843	11875	1610	60	7	1403	78	163	548	78	8	462	86	13338	1695	13485	1481	67
HMF002753A	Hartwig	Thyroid cancer	THCA	3426.0	1	26	79	3100	69	24	0	217	8	29	60	49	0	11	49	3341	77	3169	225	24
HMF004111A	Hartwig	Sarcoma various	SARC	1403.0	1	8	5	1218	72	4	0	103	3	2	109	32	5	72	37	1325	75	1290	106	4
HMF004712A	Hartwig	Colorectum carcinoma	COREAD	6420.0	4	48	99	5675	155	15	1	568	1	22	230	111	33	86	144	6258	157	5830	569	16
HMF003745A	Hartwig	Breast cancer	BRCA	6921.0	1	52	105	6251	32	17	0	604	0	41	280	110	9	161	119	6872	32	6283	604	17
HMF001747A	Hartwig	Uterus carcinoma	UCEC	4622.0	4	47	22	3857	174	10	1	557	14	2	173	154	15	4	169	4424	189	4031	571	11
HMF001285A	Hartwig	Pancreas carcinoma	PAAD	12765.0	18	99	479	9617	1018	125	4	1776	127	35	559	244	26	289	270	11518	1149	10635	1903	129
HMF001335A	Hartwig	Ovarian cancer	OV	27142.0	10	158	473	18814	6495	233	163	971	386	89	1335	200	72	1063	272	20018	7044	25309	1357	396
HMF002827A	Hartwig	Sarcoma various	SARC	1854.0	0	5	63	770	865	1	8	73	130	13	280	0	5	275	5	844	1003	1635	203	9
HMF002459A	Hartwig	Non small cell lung cancer	NSCLC	80352.0	17	476	169	76040	48	1297	0	2704	1	19	3285	364	0	2050	1243	80041	49	76088	2705	1297
HMF000681A	Hartwig	Non small cell lung cancer	NSCLC	47822.0	14	215	127	44810	1	695	0	2164	0	20	689	563	0	126	563	47669	1	44811	2164	695
HMF003736A	Hartwig	Small cell lung cancer	SCLC	50735.0	9	200	71	38033	9237	958	179	1583	415	16	406	194	169	43	363	40574	9831	47270	1998	1137
HMF004049A	Hartwig	Prostate carcinoma	PRAD	6002.0	0	44	297	5090	223	19	1	655	1	34	143	54	21	68	75	5764	225	5313	656	20
HMF000591A	Hartwig	Urothelial cancer	BLCA	15911.0	5	125	130	14870	13	232	0	757	1	26	521	282	0	239	282	15859	14	14883	758	232
HMF001635B	Hartwig	CUP	CUP	329103.0	428	903	199	95147	13	664	0	232367	10	20	3327	800	0	70	3257	328178	23	95160	232377	664
HMF001926A	Hartwig	Esophagus cancer	ESCA	19959.0	7	87	476	16848	823	106	1	2084	36	30	351	204	10	137	214	19038	860	17671	2120	107
HMF003576A	Hartwig	Colorectum carcinoma	COREAD	9268.0	1	76	58	8323	3	30	0	906	0	6	262	192	0	70	192	9259	3	8326	906	30
HMF003234A	Hartwig	Colorectum carcinoma	COREAD	19165.0	2	89	185	15980	961	148	53	1914	52	38	988	172	31	785	203	18042	1066	16941	1966	201
HMF002523A	Hartwig	Pancreas carcinoma	PAAD	4926.0	3	32	39	3710	855	19	6	247	76	7	132	29	43	60	72	3976	937	4565	323	25
HMF000707A	Hartwig	Colorectum carcinoma	COREAD	28354.0	4	144	166	15631	9352	86	261	2190	715	32	645	227	177	241	404	17907	10328	24983	2905	347
HMF004779A	Hartwig	Non small cell lung cancer	NSCLC	9009.0	3	58	321	5686	2817	31	4	423	30	102	941	84	94	763	178	6140	2851	8503	453	35
HMF002675A	Hartwig	Hepatocellular carcinoma	LIHC	17497.0	2	88	123	16012	31	303	2	1104	3	13	381	227	3	151	230	17419	36	16043	1107	305
HMF000170A	Hartwig	Breast cancer	BRCA	21750.0	13	148	789	18011	732	204	19	2526	84	75	1319	230	12	1081	242	20741	835	18743	2610	223
HMF000471A	Hartwig	Cervix carcinoma	CESC	22806.0	5	195	241	21132	472	148	2	967	12	43	641	391	59	191	450	22247	486	21604	979	150
HMF002079A	Hartwig	Prostate carcinoma	PRAD	7438.0	2	51	68	6465	85	23	1	846	6	17	180	140	0	40	140	7334	92	6550	852	24
HMF003100A	Hartwig	Colorectum carcinoma	COREAD	19597.0	3	99	112	17827	1	114	0	1573	1	17	282	219	0	63	219	19514	2	17828	1574	114
HMF000124A	Hartwig	Sarcoma various	SARC	2769.0	1	17	102	1634	826	6	0	220	74	19	224	18	20	186	38	1860	900	2460	294	6
HMF000214A	Hartwig	Skin melanoma	SKCM	581900.0	29	2539	442	420616	144477	6940	2561	3911	1795	96	5758	470	176	104	5658	431467	148833	565093	5706	9501
HMF000158B	Hartwig	Uterus carcinoma	UCEC	25290.0	37	154	749	20288	969	294	10	3286	165	34	1198	576	15	609	591	23868	1144	21257	3451	304
HMF001101B	Hartwig	Cervix carcinoma	CESC	11212.0	7	91	70	9768	529	113	24	547	205	9	317	163	133	21	296	10428	758	10297	752	137
HMF000281A	Hartwig	Esophagus cancer	ESCA	21680.0	8	103	616	15720	3633	88	53	1998	126	89	1719	289	29	1401	318	17806	3812	19353	2124	141
HMF003086A	Hartwig	Colorectum carcinoma	COREAD	16452.0	3	87	116	8900	5703	35	36	1484	228	14	484	76	78	330	154	10419	5967	14603	1712	71
HMF002057A	Hartwig	Colorectum carcinoma	COREAD	17492.0	7	116	612	15245	292	74	3	1818	17	97	857	244	24	589	268	17137	312	15537	1835	77
HMF005065A	Hartwig	Prostate carcinoma	PRAD	11906.0	12	79	626	9018	448	152	2	2189	41	202	1177	202	20	955	222	11359	491	9466	2230	154
HMF003072A	Hartwig	Breast cancer	BRCA	66267.0	6	552	107	41173	24111	77	32	659	142	12	1630	645	622	363	1267	41909	24285	65284	801	109
HMF002793A	Hartwig	Cholangiocarcinoma	CHOL	9171.0	3	74	139	8160	30	52	1	882	0	19	238	125	2	111	127	9094	31	8190	882	53
HMF003460A	Hartwig	Breast cancer	BRCA	4153.0	2	30	62	3727	24	14	0	382	1	16	71	46	0	25	46	4123	25	3751	383	14
HMF003590A	Hartwig	Pancreas neuroendocrine	PANET	4099.0	4	23	277	2798	763	13	4	387	116	161	567	72	41	454	113	3198	883	3561	503	17
HMF004387A	Hartwig	Prostate carcinoma	PRAD	4760.0	6	44	263	4113	0	27	0	611	0	58	593	140	0	453	140	4751	0	4113	611	27
HMF001334A	Hartwig	Breast cancer	BRCA	13931.0	7	96	457	11523	1011	96	30	1198	29	81	2019	345	19	1655	364	12817	1070	12534	1227	126
HMF000864A	Hartwig	Prostate carcinoma	PRAD	9047.0	5	66	326	6612	1577	63	19	676	76	118	465	127	85	253	212	7351	1672	8189	752	82
HMF003867A	Hartwig	Non small cell lung cancer	NSCLC	11741.0	5	87	339	10750	139	77	2	733	0	66	472	184	15	273	199	11560	141	10889	733	79
HMF004632A	Hartwig	Sarcoma various	SARC	4709.0	4	34	271	4211	214	13	1	233	24	62	371	41	26	304	67	4457	239	4425	257	14
HMF002832A	Hartwig	CUP	CUP	32622.0	9	152	219	30322	42	507	1	1640	8	31	620	459	0	161	459	32469	51	30364	1648	508
HMF003710A	Hartwig	Gallbladder cancer	GBC	7024.0	7	34	183	6229	0	39	0	742	0	35	470	179	0	291	179	7010	0	6229	742	39
HMF000266A	Hartwig	Breast cancer	BRCA	5452.0	3	49	412	4527	398	17	2	455	34	160	729	73	24	632	97	4999	434	4925	489	19
HMF001027A	Hartwig	Colorectum carcinoma	COREAD	31266.0	9	183	246	26252	1232	353	12	3164	84	51	523	252	68	203	320	29769	1328	27484	3248	365
HMF001423B	Hartwig	Breast cancer	BRCA	25021.0	19	185	1339	21373	461	379	5	2617	52	152	2559	413	98	2067	511	24369	518	21834	2669	384
HMF003966A	Hartwig	Non small cell lung cancer	NSCLC	39219.0	5	207	141	36618	2	736	2	1715	1	26	948	364	20	564	384	39069	5	36620	1716	738
HMF001654A	Hartwig	Breast cancer	BRCA	9310.0	9	48	494	6974	184	107	6	1987	10	84	788	133	22	644	155	9068	200	7158	1997	113
HMF000381A	Hartwig	Breast cancer	BRCA	6469.0	7	43	468	5942	0	25	0	485	0	195	586	115	0	471	115	6452	0	5942	485	25
HMF003662A	Hartwig	Hepatocellular carcinoma	LIHC	12051.0	6	71	321	10622	457	110	6	759	62	55	707	98	44	565	142	11491	525	11079	821	116
HMF003534A	Hartwig	Urothelial cancer	BLCA	29395.0	9	156	172	26346	781	313	12	1821	55	34	632	403	57	172	460	28480	848	27127	1876	325
HMF001166A	Hartwig	Gastrointestinal stromal tumor	GIST	3740.0	5	30	25	3093	239	12	1	336	52	6	546	90	11	445	101	3441	292	3332	388	13
HMF001338A	Hartwig	Glioblastoma multiforme	GBM	6902.0	0	43	123	5918	437	16	4	482	37	25	163	77	15	71	92	6416	478	6355	519	20
HMF002737A	Hartwig	Urothelial cancer	BLCA	13587.0	3	82	54	13118	0	55	0	400	0	5	213	209	0	4	209	13573	0	13118	400	55
HMF000164A	Hartwig	Non small cell lung cancer	NSCLC	258283.0	44	1351	439	241596	3388	4023	68	7828	164	44	4046	833	87	981	3065	253447	3620	244984	7992	4091
HMF002111A	Hartwig	Colorectum carcinoma	COREAD	11513.0	5	65	100	9159	1003	41	5	1264	20	21	285	136	1	148	137	10464	1028	10162	1284	46
HMF003894A	Hartwig	Skin melanoma	SKCM	88720.0	3	378	58	86230	583	1123	6	652	4	4	882	252	5	60	822	88005	593	86813	656	1129
HMF002921A	Hartwig	Cervix carcinoma	CESC	22234.0	6	146	197	12439	8411	46	382	507	385	28	495	225	212	61	437	12992	9178	20850	892	428
HMF004954A	Hartwig	Leiomyosarcoma	LMS	5280.0	2	22	109	4174	640	43	7	326	73	25	48	22	18	10	40	4543	720	4814	399	50
HMF000461A	Hartwig	Colorectum carcinoma	COREAD	17160.0	4	95	154	14660	717	102	11	1582	55	21	765	285	24	456	309	16344	783	15377	1637	113
HMF004432A	Hartwig	Ovarian cancer	OV	16766.0	5	126	630	13879	1992	106	11	683	49	107	1191	250	48	893	298	14668	2052	15871	732	117
HMF004891A	Hartwig	Leiomyosarcoma	LMS	9755.0	1	66	318	6428	2523	24	15	522	221	54	1141	84	99	958	183	6974	2759	8951	743	39
HMF003774A	Hartwig	Vulva and vagina cancer	VULV	8924.0	3	44	311	6593	1263	34	44	703	260	24	256	67	24	165	91	7330	1567	7856	963	78
HMF001971A	Hartwig	Breast cancer	BRCA	75972.0	17	487	456	73161	22	121	1	2596	0	95	1433	253	0	342	1091	75878	23	73183	2596	122
HMF001851A	Hartwig	Breast cancer	BRCA	14867.0	4	103	610	13641	178	88	0	921	3	107	1304	335	36	957	371	14650	181	13819	924	88
HMF002973A	Hartwig	Glioblastoma multiforme	GBM	11178.0	6	51	136	8246	1641	32	43	631	562	33	374	77	116	181	193	8909	2246	9887	1193	75
HMF000969A	Hartwig	Urothelial cancer	BLCA	23221.0	6	195	433	22294	7	89	0	797	0	88	1017	407	0	610	407	23180	7	22301	797	89
HMF000675A	Hartwig	Non small cell lung cancer	NSCLC	5657.0	4	33	133	5056	0	41	0	553	0	36	641	70	0	571	70	5650	0	5056	553	41
HMF002654A	Hartwig	Ovarian cancer	OV	4733.0	4	29	75	3347	952	17	4	342	60	15	121	37	22	62	59	3706	1016	4299	402	21
HMF001573A	Hartwig	Small intestine cancer	SIAD	3461.0	1	18	115	3064	41	22	0	323	1	26	225	73	6	146	79	3409	42	3105	324	22
HMF003635A	Hartwig	Skin melanoma	SKCM	105002.0	2	462	221	100623	1961	1325	32	788	86	101	1069	316	19	247	822	102736	2079	102584	874	1357
HMF004366A	Hartwig	Breast cancer	BRCA	4587.0	4	41	126	4018	126	45	3	385	2	32	208	94	35	79	129	4448	131	4144	387	48
HMF001722A	Hartwig	Kidney clear cell carcinoma	KIRC	9735.0	6	69	90	8847	73	82	0	700	4	19	222	114	17	91	131	9629	77	8920	704	82
HMF003542A	Hartwig	Cholangiocarcinoma	CHOL	4432.0	5	23	240	3848	21	31	0	515	0	53	972	72	0	900	72	4394	21	3869	515	31
HMF000228A	Hartwig	Breast cancer	BRCA	6431.0	1	40	888	5234	527	29	3	590	30	266	2125	107	6	2012	113	5853	560	5761	620	32
HMF001251A	Hartwig	Thyroid cancer	THCA	5979.0	7	35	41	4627	606	30	4	608	87	3	213	22	184	7	206	5265	697	5233	695	34
HMF002024A	Hartwig	Esophagus cancer	ESCA	43269.0	7	188	513	35636	1641	247	14	5557	67	54	732	331	24	378	355	41440	1722	37277	5624	261
HMF003305A	Hartwig	Colorectum carcinoma	COREAD	13071.0	2	59	129	11237	556	49	5	1164	19	25	448	171	17	287	188	12450	580	11793	1183	54
HMF000557A	Hartwig	Upper respiratory tract cancer	HNSC	24054.0	6	127	1043	21544	353	289	7	1747	22	134	1157	295	75	787	370	23580	382	21897	1769	296
HMF001180A	Hartwig	Glioblastoma multiforme	GBM	228830.0	42	1976	98	195655	19670	130	12	12886	362	38	4374	656	63	45	4329	208671	20044	215325	13248	142
HMF001038A	Hartwig	Gastrointestinal stromal tumor	GIST	4404.0	3	17	72	3635	343	15	5	347	50	12	275	43	33	199	76	3997	398	3978	397	20
HMF000945A	Hartwig	Prostate carcinoma	PRAD	5154.0	0	34	118	4678	1	26	0	433	0	14	435	57	0	378	57	5137	1	4679	433	26
HMF001823A	Hartwig	Esophagus cancer	ESCA	29221.0	4	96	824	27059	2	75	0	2050	0	197	1521	231	0	1290	231	29184	2	27061	2050	75
HMF001957A	Hartwig	Small intestine cancer	SIAD	26274.0	9	146	906	22804	579	149	2	2591	66	197	982	328	56	600	384	25544	647	23383	2657	151
HMF004065A	Hartwig	Colorectum carcinoma	COREAD	25102.0	14	135	425	22053	387	136	3	2408	5	41	722	312	68	342	380	24597	395	22440	2413	139
HMF001097B	Hartwig	Colorectum carcinoma	COREAD	11175.0	3	66	95	9746	226	152	6	1007	5	9	170	140	12	18	152	10905	237	9972	1012	158
HMF000501C	Hartwig	Prostate carcinoma	PRAD	150096.0	232	794	115	23418	47333	46	131	34065	44800	21	2853	133	263	66	2787	57529	92264	70751	78865	177
HMF002846A	Hartwig	Breast cancer	BRCA	7163.0	2	55	490	6830	1	29	0	295	1	111	1020	124	0	896	124	7154	2	6831	296	29
HMF004592A	Hartwig	Thymus carcinoma	THYM	9610.0	1	75	56	7932	983	65	15	570	30	8	194	124	57	13	181	8567	1028	8915	600	80
HMF000853A	Hartwig	Colorectum carcinoma	COREAD	17407.0	14	90	283	12418	1061	76	7	3597	191	88	875	317	71	487	388	16091	1259	13479	3788	83
HMF000732A	Hartwig	Esophagus cancer	ESCA	30967.0	12	150	433	25282	875	110	7	4492	137	25	640	355	61	239	416	29884	1019	26157	4629	117
HMF004929A	Hartwig	Colorectum carcinoma	COREAD	25126.0	7	120	251	19889	1298	530	19	3162	81	53	683	172	16	495	188	23581	1398	21187	3243	549
HMF000104A	Hartwig	Colorectum carcinoma	COREAD	88937.0	54	461	254	68800	1	362	0	19494	2	26	1567	529	0	135	1432	88656	3	68801	19496	362
HMF000892A	Hartwig	Ovarian cancer	OV	11903.0	1	84	219	8621	2627	98	62	416	47	55	727	113	15	599	128	9135	2736	11248	463	160
HMF004974A	Hartwig	Ovarian cancer	OV	5490.0	4	25	10	1991	3023	7	25	130	308	2	104	23	70	11	93	2128	3356	5014	438	32
HMF001471A	Hartwig	Breast cancer	BRCA	11488.0	0	73	97	10203	410	58	3	775	29	13	169	157	2	10	159	11036	442	10613	804	61
HMF002595A	Hartwig	Uterus carcinoma	UCEC	11329.0	7	84	135	8396	2130	89	66	565	67	16	302	209	49	44	258	9050	2263	10526	632	155
HMF000574A	Hartwig	Prostate carcinoma	PRAD	9317.0	8	71	527	7695	48	63	0	1457	10	74	1486	204	25	1257	229	9215	58	7743	1467	63
HMF002693A	Hartwig	Non small cell lung cancer	NSCLC	142900.0	136	914	124	97512	2683	181	20	42083	194	24	3248	131	7	348	2900	139776	2897	100195	42277	201
HMF003617A	Hartwig	Prostate carcinoma	PRAD	5928.0	5	42	189	5166	5	36	0	698	1	63	271	151	0	120	151	5900	6	5171	699	36
HMF002084A	Hartwig	Non small cell lung cancer	NSCLC	45147.0	4	370	343	43983	1	206	0	906	1	56	1069	838	0	231	838	45095	2	43984	907	206
HMF000522B	Hartwig	Colorectum carcinoma	COREAD	25815.0	4	137	270	24100	1	179	0	1478	0	145	681	273	0	408	273	25757	1	24101	1478	179
HMF004772A	Hartwig	CUP	CUP	50554.0	11	323	176	48643	20	395	1	1397	0	27	841	684	10	147	694	50435	21	48663	1397	396
HMF000740A	Hartwig	Prostate carcinoma	PRAD	7198.0	4	50	169	6300	49	29	0	792	11	30	649	136	13	500	149	7121	60	6349	803	29
HMF004270A	Hartwig	Non small cell lung cancer	NSCLC	46419.0	12	261	247	40071	3420	493	143	1965	198	48	1194	365	266	563	631	42529	3761	43491	2163	636
HMF000086A	Hartwig	Breast cancer	BRCA	18785.0	11	111	505	15142	558	179	2	2588	60	35	658	278	15	365	293	17909	620	15700	2648	181
HMF000599A	Hartwig	Prostate carcinoma	PRAD	6827.0	6	38	49	5605	360	17	1	809	16	5	248	126	9	113	135	6431	377	5965	825	18
HMF000391B	Hartwig	Prostate carcinoma	PRAD	7972.0	1	40	289	7097	65	34	0	759	2	40	243	75	11	157	86	7890	67	7162	761	34
HMF003134B	Hartwig	Breast cancer	BRCA	9035.0	2	58	177	6786	1318	29	5	826	56	33	576	156	29	391	185	7641	1379	8104	882	34
HMF004859A	Hartwig	Non small cell lung cancer	NSCLC	19853.0	10	121	537	17200	460	147	5	1958	18	67	897	359	56	482	415	19305	483	17660	1976	152
HMF001216A	Hartwig	Prostate carcinoma	PRAD	6531.0	2	33	259	5056	602	19	3	758	73	66	658	52	10	596	62	5833	678	5658	831	22
HMF001406A	Hartwig	Esophagus cancer	ESCA	13831.0	5	103	116	8809	3177	22	62	1492	225	21	96	51	35	10	86	10323	3464	11986	1717	84
HMF003218A	Hartwig	Colorectum carcinoma	COREAD	28064.0	15	137	215	16457	8109	181	155	2552	475	49	623	273	122	228	395	19190	8739	24566	3027	336
HMF003873A	Hartwig	Colorectum carcinoma	COREAD	19982.0	10	100	188	14151	2722	202	347	2414	91	34	532	157	24	351	181	16767	3160	16873	2505	549
HMF002651A	Hartwig	Glioblastoma multiforme	GBM	8729.0	4	51	72	5033	3004	6	31	426	214	21	327	97	76	154	173	5465	3249	8037	640	37
HMF001825A	Hartwig	Mesothelioma	MESO	4639.0	1	33	149	4151	83	47	3	336	10	24	108	84	3	25	87	4534	96	4234	346	50
HMF003904A	Hartwig	Colorectum carcinoma	COREAD	16482.0	5	100	59	12814	1331	49	5	2190	55	10	192	172	12	8	184	15053	1391	14145	2245	54
HMF000283A	Hartwig	Gastrointestinal stromal tumor	GIST	4746.0	3	24	48	4079	344	32	4	221	53	10	81	16	7	58	23	4332	401	4423	274	36
HMF003971A	Hartwig	Urothelial cancer	BLCA	12552.0	4	82	392	11955	1	41	0	540	0	79	999	170	0	829	170	12536	1	11956	540	41
HMF003640A	Hartwig	Esophagus cancer	ESCA	11646.0	2	82	337	11049	2	47	0	527	0	51	310	219	0	91	219	11623	2	11051	527	47
HMF002429A	Hartwig	Colorectum carcinoma	COREAD	28805.0	16	172	485	23509	746	602	12	3728	67	38	604	465	11	128	476	27839	825	24255	3795	614
HMF004275A	Hartwig	Non small cell lung cancer	NSCLC	28555.0	7	189	297	25281	1595	188	31	1351	56	27	689	422	54	213	476	26820	1682	26876	1407	219
HMF003349A	Hartwig	Colorectum carcinoma	COREAD	24193.0	5	112	301	21293	177	465	4	2172	8	63	713	226	33	454	259	23930	189	21470	2180	469
HMF002337A	Hartwig	Prostate carcinoma	PRAD	7092.0	6	39	223	5845	71	28	1	1107	12	55	699	156	29	521	185	6980	84	5916	1119	29
HMF001771A	Hartwig	Kidney clear cell carcinoma	KIRC	5844.0	8	40	104	4624	316	71	0	773	26	65	373	67	7	299	74	5468	342	4940	799	71
HMF000719A	Hartwig	Breast cancer	BRCA	12418.0	10	109	543	4833	6377	26	52	454	599	88	783	79	169	535	248	5313	7028	11210	1053	78
HMF002926A	Hartwig	Sarcoma various	SARC	9212.0	3	51	213	5649	2961	40	93	329	112	33	821	79	79	663	158	6018	3166	8610	441	133
HMF001630A	Hartwig	CUP	CUP	4789.0	3	22	215	4449	0	41	0	291	0	65	388	62	0	326	62	4781	0	4449	291	41
HMF004983A	Hartwig	Sarcoma various	SARC	9736.0	5	51	392	8946	176	34	0	567	0	66	815	115	24	676	139	9547	176	9122	567	34
HMF001432B	Hartwig	Colorectum carcinoma	COREAD	28214.0	7	130	641	18623	6346	93	255	2381	392	64	1020	230	106	684	336	21097	6993	24969	2773	348
HMF001534A	Hartwig	Skin melanoma	SKCM	51313.0	70	249	17	21410	2056	72	21	23102	4517	3	837	481	351	5	832	44584	6594	23466	27619	93
HMF001131B	Hartwig	Colorectum carcinoma	COREAD	34768.0	13	170	366	29928	882	452	30	3295	38	59	696	365	39	292	404	33675	950	30810	3333	482
HMF001896A	Hartwig	Cholangiocarcinoma	CHOL	3155.0	2	12	56	2717	2	18	0	411	1	6	58	24	0	34	24	3146	3	2719	412	18
HMF002981A	Hartwig	Pancreas carcinoma	PAAD	4042.0	0	25	131	3597	0	29	0	406	0	17	87	55	0	32	55	4032	0	3597	406	29
HMF001924A	Hartwig	Breast cancer	BRCA	30960.0	7	225	89	26794	3359	97	13	624	35	11	763	478	90	195	568	27515	3407	30153	659	110
HMF001998A	Hartwig	Colorectum carcinoma	COREAD	22907.0	7	131	75	11880	8976	71	253	1440	223	9	446	231	190	25	421	13391	9452	20856	1663	324
HMF004404A	Hartwig	Sarcoma various	SARC	3851.0	3	23	35	2746	831	12	6	210	42	5	124	55	40	29	95	2968	879	3577	252	18
HMF003856A	Hartwig	Skin melanoma	SKCM	279135.0	13	1489	42	270970	217	5567	3	1680	1	12	3396	229	0	28	3368	278217	221	271187	1681	5570
HMF000304A	Hartwig	Skin melanoma	SKCM	173563.0	7	740	38	147804	21944	1712	245	1077	463	9	1192	244	104	9	1183	150593	22652	169748	1540	1957
HMF004624A	Hartwig	Sarcoma various	SARC	3298.0	1	17	37	2644	345	9	0	271	17	6	46	18	13	15	31	2924	362	2989	288	9
HMF003879A	Hartwig	Colorectum carcinoma	COREAD	22128.0	4	101	169	20433	1	187	0	1457	0	32	258	181	0	77	181	22077	1	20434	1457	187
HMF004880A	Hartwig	Breast cancer	BRCA	5280.0	2	43	16	4548	206	15	3	492	12	0	77	69	8	0	77	5055	221	4754	504	18
HMF004013A	Hartwig	Urothelial cancer	BLCA	10828.0	9	69	50	9235	726	110	229	469	33	3	184	118	39	27	157	9814	988	9961	502	339
HMF002243A	Hartwig	Skin melanoma	SKCM	96768.0	4	476	102	93982	722	1315	11	594	8	7	1282	456	10	39	1243	95891	741	94704	602	1326
HMF002719A	Hartwig	Colorectum carcinoma	COREAD	11608.0	7	60	122	10064	49	45	1	1416	2	22	912	152	1	759	153	11525	52	10113	1418	46
HMF001840A	Hartwig	Colorectum carcinoma	COREAD	24419.0	8	119	120	14087	7775	87	121	1941	331	7	254	165	65	24	230	16115	8227	21862	2272	208
HMF001754A	Hartwig	Gastrointestinal neuroendocrine	GINET	1947.0	0	15	2	1062	754	6	4	81	33	0	30	19	11	0	30	1149	791	1816	114	10
HMF003182A	Hartwig	Mesothelioma	MESO	2722.0	3	17	108	1874	552	13	9	213	61	61	90	43	22	25	65	2100	622	2426	274	22
HMF002015A	Hartwig	Skin melanoma	SKCM	29861.0	1	149	110	26285	2792	382	18	285	63	28	377	218	72	87	290	26952	2873	29077	348	400
HMF000753B	Hartwig	Colorectum carcinoma	COREAD	19915.0	8	112	160	15434	1419	59	33	2726	181	20	578	333	33	212	366	18219	1633	16853	2907	92
HMF004399A	Hartwig	Non small cell lung cancer	NSCLC	17615.0	4	95	212	16419	0	387	0	736	0	38	371	221	0	150	221	17542	0	16419	736	387
HMF001572A	Hartwig	Prostate carcinoma	PRAD	7207.0	6	43	236	5183	1076	21	7	763	146	52	596	90	46	460	136	5967	1229	6259	909	28
HMF000507A	Hartwig	Small cell lung cancer	SCLC	71311.0	23	351	220	64909	1953	1022	21	3113	59	50	718	564	25	129	589	69044	2033	66862	3172	1043
HMF004272A	Hartwig	Stomach cancer	STAD	7508.0	5	37	369	5714	722	30	2	957	66	125	455	49	16	390	65	6701	790	6436	1023	32
HMF004643A	Hartwig	Colorectum carcinoma	COREAD	13994.0	11	81	199	8054	4124	50	131	1058	512	22	314	128	92	94	220	9162	4767	12178	1570	181
HMF003071A	Hartwig	Breast cancer	BRCA	6124.0	4	38	205	5440	131	42	2	481	13	43	565	65	10	490	75	5963	146	5571	494	44
HMF004942A	Hartwig	Colorectum carcinoma	COREAD	20384.0	9	80	127	17471	717	112	7	1969	46	31	495	154	68	273	222	19552	770	18188	2015	119
HMF003432A	Hartwig	Uterus carcinoma	UCEC	15867.0	8	117	524	14116	181	326	3	1185	3	71	936	313	20	603	333	15627	187	14297	1188	329
HMF002481A	Hartwig	Breast cancer	BRCA	4771.0	2	25	328	3617	678	20	1	385	63	159	359	56	21	282	77	4022	742	4295	448	21
HMF004137B	Hartwig	Non small cell lung cancer	NSCLC	10830.0	4	79	117	10198	2	61	0	548	1	15	232	164	7	61	171	10807	3	10200	549	61
HMF000172A	Hartwig	Urothelial cancer	BLCA	13297.0	4	69	91	11717	358	119	4	1018	44	8	525	148	51	326	199	12854	406	12075	1062	123
HMF001045B	Hartwig	Leiomyosarcoma	LMS	5255.0	1	38	124	4714	227	22	1	263	19	52	203	51	2	150	53	4999	247	4941	282	23
HMF002317A	Hartwig	Prostate carcinoma	PRAD	7733.0	6	57	382	5927	467	55	3	1201	41	54	564	139	8	417	147	7183	511	6394	1242	58
HMF000055B	Hartwig	Gastrointestinal tract unknown	GISTOT	25690.0	4	128	525	20947	1149	97	24	3173	258	44	573	291	46	236	337	24217	1431	22096	3431	121
HMF002392A	Hartwig	Breast cancer	BRCA	5354.0	5	29	287	4884	0	17	0	446	0	61	851	101	0	750	101	5347	0	4884	446	17
HMF000190A	Hartwig	Kidney clear cell carcinoma	KIRC	6795.0	14	55	84	5811	38	79	1	836	6	16	206	139	31	36	170	6726	45	5849	842	80
HMF004969A	Hartwig	Non small cell lung cancer	NSCLC	27441.0	7	146	168	23449	1792	661	104	1260	52	21	467	219	70	178	289	25370	1948	25241	1312	765
HMF000394A	Hartwig	Urothelial cancer	BLCA	57592.0	31	621	11	37930	1850	63	11	16081	1528	0	1515	1080	424	11	1504	54074	3389	39780	17609	74
HMF002906A	Hartwig	Non small cell lung cancer	NSCLC	85406.0	23	438	260	78039	1971	1757	30	3212	37	46	1119	161	35	443	676	83008	2038	80010	3249	1787
HMF000822A	Hartwig	Prostate carcinoma	PRAD	8322.0	3	34	210	6594	684	47	5	909	57	34	155	78	20	57	98	7550	746	7278	966	52
HMF002201A	Hartwig	Breast cancer	BRCA	3779.0	1	37	45	3002	462	5	0	267	39	6	129	87	29	13	116	3274	501	3464	306	5
HMF000559A	Hartwig	Colorectum carcinoma	COREAD	17665.0	4	91	210	7635	8316	25	139	981	520	36	1543	116	147	1280	263	8641	8975	15951	1501	164
HMF003191A	Hartwig	Urothelial cancer	BLCA	58318.0	7	421	169	40058	16526	549	35	994	63	24	1418	839	454	125	1293	41601	16624	56584	1057	584
HMF004026A	Hartwig	Non small cell lung cancer	NSCLC	58077.0	14	262	418	52194	1024	1261	17	3349	38	44	1314	500	53	761	553	56804	1079	53218	3387	1278
HMF000734A	Hartwig	Breast cancer	BRCA	4531.0	7	36	379	3805	147	15	2	527	23	143	1373	66	82	1225	148	4347	172	3952	550	17
HMF001297A	Hartwig	Colorectum carcinoma	COREAD	11819.0	2	40	26	10769	9	88	0	929	0	3	126	104	14	8	118	11786	9	10778	929	88
HMF001178A	Hartwig	Lung cancer mixed	LUOT	62154.0	6	310	116	56202	790	2112	41	2645	62	15	735	649	18	68	667	60959	893	56992	2707	2153
HMF004708A	Hartwig	Thymus carcinoma	THYM	8880.0	3	51	52	7299	451	26	7	1058	24	9	355	129	22	204	151	8383	482	7750	1082	33
HMF002522A	Hartwig	Leiomyosarcoma	LMS	7056.0	1	44	451	6589	29	41	0	375	3	159	810	105	18	688	123	7005	32	6618	378	41
HMF000373A	Hartwig	Sarcoma various	SARC	15723.0	13	86	149	13025	564	121	15	1820	134	21	614	235	71	308	306	14966	713	13589	1954	136
HMF002048A	Hartwig	Cholangiocarcinoma	CHOL	12786.0	5	75	219	9123	2308	170	133	905	104	82	371	105	101	165	206	10198	2545	11431	1009	303
HMF002107A	Hartwig	Colorectum carcinoma	COREAD	21467.0	5	117	179	17443	1565	99	14	2215	58	33	900	347	38	515	385	19757	1637	19008	2273	113
HMF003434A	Hartwig	Urothelial cancer	BLCA	48069.0	10	347	510	46476	10	152	0	1368	0	70	2248	1136	0	1112	1136	47996	10	46486	1368	152
HMF003369A	Hartwig	Colorectum carcinoma	COREAD	22637.0	6	144	453	18144	2507	110	31	1730	80	83	1069	276	89	706	363	19984	2618	20651	1810	141
HMF002131A	Hartwig	Leiomyosarcoma	LMS	5556.0	5	42	219	3918	1209	25	8	281	99	36	517	71	50	396	121	4224	1316	5127	380	33
HMF000855A	Hartwig	Skin melanoma	SKCM	7189.0	0	55	337	6550	49	42	0	528	2	115	2350	103	1	2246	104	7120	51	6599	530	42
HMF001308A	Hartwig	Skin melanoma	SKCM	57423.0	6	261	68	55278	36	1009	2	963	2	4	589	574	0	15	574	57250	40	55314	965	1011
HMF000480B	Hartwig	Breast cancer	BRCA	28530.0	46	180	506	17170	1824	166	14	8887	280	44	785	484	49	253	532	26223	2118	18994	9167	180
HMF003287A	Hartwig	Breast cancer	BRCA	13639.0	11	92	420	10832	358	160	7	1948	148	26	671	154	71	446	225	12940	513	11190	2096	167
HMF001220A	Hartwig	Prostate carcinoma	PRAD	40733.0	36	258	1474	34358	258	527	8	5219	26	186	1668	666	49	955	715	40104	292	34616	5245	535
HMF003743A	Hartwig	Gallbladder cancer	GBC	8161.0	3	38	76	6336	414	43	3	1275	70	13	118	57	17	44	74	7654	487	6750	1345	46
HMF000762A	Hartwig	Pancreas neuroendocrine	PANET	7515.0	3	35	105	6562	7	17	0	909	0	18	153	81	0	72	81	7488	7	6569	909	17
HMF002915A	Hartwig	Breast cancer	BRCA	18179.0	7	141	173	16820	480	29	0	809	14	27	631	301	71	259	372	17658	494	17300	823	29
HMF001751A	Hartwig	Skin melanoma	SKCM	108726.0	4	461	31	102965	3243	1419	38	810	91	6	1019	336	70	26	993	105194	3372	106208	901	1457
HMF002732B	Hartwig	Urothelial cancer	BLCA	16294.0	4	107	502	10578	4932	75	22	538	120	123	1985	245	50	1690	295	11191	5074	15510	658	97
HMF004228A	Hartwig	Prostate carcinoma	PRAD	3991.0	4	30	100	2695	780	14	2	387	111	14	241	58	23	160	81	3096	893	3475	498	16
HMF001488A	Hartwig	Urothelial cancer	BLCA	20428.0	22	112	675	17097	5	141	0	3079	1	135	1396	419	0	977	419	20317	6	17102	3080	141
HMF002271A	Hartwig	Non small cell lung cancer	NSCLC	180332.0	35	751	269	170218	77	3822	1	5473	0	43	1812	549	0	264	1548	179513	78	170295	5473	3823
HMF004606A	Hartwig	Lung neuroendocrine	LUNET	2709.0	1	12	48	2403	138	13	1	139	5	9	26	14	9	3	23	2555	144	2541	144	14
HMF000485A	Hartwig	Skin Squamous cell carcinoma	SKSC	151160.0	10	1177	392	147235	26	2395	0	1104	1	57	3075	365	0	666	2409	150734	27	147261	1105	2395
HMF004854A	Hartwig	Sarcoma various	SARC	746.0	0	4	4	696	1	2	0	47	0	3	15	13	1	1	14	745	1	697	47	2
HMF005012A	Hartwig	Ovarian cancer	OV	23724.0	12	178	992	19074	2035	218	18	2136	73	79	634	296	76	262	372	21428	2126	21109	2209	236
HMF001915A	Hartwig	Sarcoma various	SARC	229047.0	8	1245	80	205566	13148	7586	480	1565	101	17	2964	364	126	95	2869	214717	13729	218714	1666	8066
HMF002007A	Hartwig	Gallbladder cancer	GBC	10067.0	5	57	230	8766	190	41	1	1022	23	22	407	194	2	211	196	9829	214	8956	1045	42
HMF002303A	Hartwig	Sarcoma various	SARC	2662.0	1	16	26	2167	220	8	3	235	22	4	162	21	10	131	31	2410	245	2387	257	11
HMF002951A	Hartwig	Breast cancer	BRCA	50065.0	9	401	360	35164	13039	98	27	1549	89	54	888	541	211	136	752	36811	13155	48203	1638	125
HMF004006A	Hartwig	Breast cancer	BRCA	16787.0	4	115	367	13763	1537	237	37	1100	40	84	1033	210	43	780	253	15100	1614	15300	1140	274
HMF001076A	Hartwig	Breast cancer	BRCA	8764.0	2	65	473	7534	370	40	1	764	35	114	743	117	36	590	153	8338	406	7904	799	41
HMF002724B	Hartwig	Colorectum carcinoma	COREAD	17847.0	5	104	157	14515	898	79	16	2258	63	5	339	187	72	80	259	16852	977	15413	2321	95
HMF002381A	Hartwig	Non small cell lung cancer	NSCLC	14676.0	4	87	227	13419	240	112	0	843	9	37	283	155	6	122	161	14374	249	13659	852	112
HMF004075A	Hartwig	Breast cancer	BRCA	6897.0	7	51	599	6407	1	42	0	430	1	139	382	175	0	207	175	6879	2	6408	431	42
HMF001647A	Hartwig	Sarcoma various	SARC	3599.0	1	17	126	3253	1	18	0	321	0	21	380	66	0	314	66	3592	1	3254	321	18
HMF001151A	Hartwig	Ovarian cancer	OV	4766.0	4	33	113	4214	156	11	1	353	18	12	214	65	74	75	139	4578	175	4370	371	12
HMF002569A	Hartwig	Breast cancer	BRCA	9341.0	5	44	303	8593	3	44	0	687	1	46	382	156	35	191	191	9324	4	8596	688	44
HMF000299A	Hartwig	Skin melanoma	SKCM	180215.0	9	790	170	175021	72	3433	1	1319	3	16	1002	320	1	66	936	179773	76	175093	1322	3434
HMF003126A	Hartwig	Non small cell lung cancer	NSCLC	15408.0	7	84	65	12806	1102	459	75	817	30	9	163	132	23	8	155	14082	1207	13908	847	534
HMF002194A	Hartwig	Colorectum carcinoma	COREAD	16551.0	7	94	368	14484	75	65	1	1886	3	107	381	192	30	159	222	16435	79	14559	1889	66
HMF001194A	Hartwig	CNS cancer mixed	CNSOT	8506.0	9	37	163	5248	1311	57	8	1748	93	29	255	61	21	175	82	7053	1412	6559	1841	65
HMF004332A	Hartwig	Skin melanoma	SKCM	30398.0	3	154	116	29234	229	519	5	349	2	25	181	158	11	12	169	30102	236	29463	351	524
HMF003831A	Hartwig	Small cell lung cancer	SCLC	57211.0	14	240	53	50805	2664	922	58	2443	165	3	588	533	46	9	579	54170	2887	53469	2608	980
HMF000345A	Hartwig	Sarcoma various	SARC	5344.0	2	42	32	2602	2449	8	6	201	74	7	129	66	50	13	116	2811	2529	5051	275	14
HMF000470A	Hartwig	Non small cell lung cancer	NSCLC	59501.0	12	266	410	55708	3	1016	0	2570	1	79	1040	645	0	395	645	59294	4	55711	2571	1016
HMF002825A	Hartwig	Ovarian cancer	OV	10447.0	10	69	347	9335	0	91	0	963	0	25	425	117	0	310	117	10389	0	9335	963	91
HMF002178A	Hartwig	Skin melanoma	SKCM	349679.0	8	1493	92	335794	3021	7405	82	2305	62	17	2870	157	2	124	2746	345504	3165	338815	2367	7487
HMF001836A	Hartwig	Breast cancer	BRCA	2632.0	1	22	58	1967	360	1	3	276	21	11	253	31	13	209	44	2244	384	2327	297	4
HMF004629A	Hartwig	Colorectum carcinoma	COREAD	12730.0	2	77	165	11542	5	107	0	1034	0	17	300	192	0	108	192	12683	5	11547	1034	107
HMF004466A	Hartwig	Colorectum carcinoma	COREAD	11721.0	5	75	46	9252	1327	29	3	1009	61	5	320	284	16	20	300	10290	1391	10579	1070	32
HMF002674A	Hartwig	Prostate carcinoma	PRAD	4457.0	2	23	140	2870	1008	12	4	372	182	30	159	25	9	125	34	3254	1194	3878	554	16
HMF001830A	Hartwig	Colorectum carcinoma	COREAD	28854.0	9	152	253	21702	2283	238	111	4165	191	36	654	370	98	188	468	26105	2585	23985	4356	349
HMF005070A	Hartwig	Non small cell lung cancer	NSCLC	30599.0	7	175	362	28510	47	173	0	1824	0	76	749	457	11	281	468	30507	47	28557	1824	173
HMF000071A	Hartwig	Non small cell lung cancer	NSCLC	28454.0	9	114	138	26163	352	492	9	1324	22	32	385	293	23	69	316	27979	383	26515	1346	501
HMF003463A	Hartwig	Urothelial cancer	BLCA	4176.0	4	33	46	2824	922	14	10	349	49	5	55	33	13	9	46	3187	981	3746	398	24
HMF001616A	Hartwig	Kidney clear cell carcinoma	KIRC	8990.0	20	67	59	7001	421	142	6	1315	58	9	345	239	32	74	271	8458	485	7422	1373	148
HMF001688A	Hartwig	Colorectum carcinoma	COREAD	13469.0	3	94	22	11675	256	46	3	1462	5	3	324	285	32	7	317	13183	264	11931	1467	49
HMF004046A	Hartwig	Breast cancer	BRCA	6245.0	10	44	434	4571	455	18	4	986	191	100	884	67	92	725	159	5575	650	5026	1177	22
HMF002436A	Hartwig	CNS cancer mixed	CNSOT	3680.0	7	25	115	2821	181	63	2	558	32	21	330	108	43	179	151	3442	215	3002	590	65
HMF001273A	Hartwig	CUP	CUP	14918.0	7	127	64	13717	258	71	1	827	18	7	333	318	8	7	326	14615	277	13975	845	72
HMF003473A	Hartwig	Breast cancer	BRCA	18730.0	20	141	712	14676	1172	196	22	2168	288	49	847	180	127	556	307	17040	1482	15848	2456	218
HMF004220A	Hartwig	Urothelial cancer	BLCA	113662.0	6	849	222	111000	33	225	0	2225	1	33	2074	1068	0	205	1869	113450	34	111033	2226	225
HMF002074A	Hartwig	Non small cell lung cancer	NSCLC	74358.0	16	415	512	67882	973	1483	38	3550	32	167	1398	101	8	607	791	72915	1043	68855	3582	1521
HMF002907A	Hartwig	Colorectum carcinoma	COREAD	16447.0	7	83	96	12208	1534	57	5	2211	403	16	221	135	27	59	162	14476	1942	13742	2614	62
HMF000498A	Hartwig	Uterus carcinoma	UCEC	164388.0	253	779	146	65298	21	226	0	98504	8	30	3455	951	0	121	3334	164028	29	65319	98512	226
HMF000843A	Hartwig	Kidney clear cell carcinoma	KIRC	8801.0	6	49	23	7191	425	132	5	960	36	4	170	147	15	8	162	8283	466	7616	996	137
HMF001111A	Hartwig	Prostate carcinoma	PRAD	12820.0	5	50	125	11082	782	36	6	806	57	21	539	128	12	399	140	11924	845	11864	863	42
HMF003897A	Hartwig	Non small cell lung cancer	NSCLC	13668.0	7	97	125	12171	139	81	2	1249	7	20	467	393	11	63	404	13501	148	12310	1256	83
HMF001167A	Hartwig	Glioblastoma multiforme	GBM	8321.0	0	51	282	7158	529	14	5	543	60	73	1157	55	40	1062	95	7715	594	7687	603	19
HMF001585A	Hartwig	Breast cancer	BRCA	11158.0	7	73	298	9486	208	73	6	1339	20	64	1441	181	1	1259	182	10898	234	9694	1359	79
HMF000036A	Hartwig	Colorectum carcinoma	COREAD	18768.0	4	97	152	16005	450	85	0	2169	11	28	136	103	0	33	103	18259	461	16455	2180	85
HMF000949A	Hartwig	Salivary gland cancer	SG	4453.0	11	32	330	3128	336	42	3	840	82	65	703	38	63	602	101	4010	421	3464	922	45
HMF001917A	Hartwig	Non small cell lung cancer	NSCLC	15582.0	6	78	93	14091	103	186	2	1147	3	7	291	250	30	11	280	15424	108	14194	1150	188
HMF000147A	Hartwig	Vulva and vagina cancer	VULV	15768.0	4	111	130	14704	0	27	0	1012	0	17	376	223	0	153	223	15743	0	14704	1012	27
HMF002081A	Hartwig	Breast cancer	BRCA	8086.0	5	66	335	4541	2605	15	12	535	358	89	120	27	15	78	42	5091	2975	7146	893	27
HMF002040A	Hartwig	Skin melanoma	SKCM	59494.0	3	286	33	56942	1315	542	13	580	51	5	510	488	14	8	502	58064	1379	58257	631	555
HMF001728A	Hartwig	Ovarian cancer	OV	14133.0	5	110	741	8945	3663	128	90	889	356	108	1415	177	80	1158	257	9962	4109	12608	1245	218
HMF004661A	Hartwig	Prostate carcinoma	PRAD	3508.0	1	27	125	2671	405	12	1	355	60	18	72	24	5	43	29	3038	466	3076	415	13
HMF003684A	Hartwig	Breast cancer	BRCA	8703.0	4	58	244	7654	291	40	3	686	17	74	697	121	27	549	148	8380	311	7945	703	43
HMF000350B	Hartwig	Non small cell lung cancer	NSCLC	9938.0	1	76	403	8951	208	45	8	692	3	75	1930	111	22	1797	133	9688	219	9159	695	53
HMF001291A	Hartwig	Sarcoma various	SARC	36554.0	19	192	359	31860	1624	227	15	2600	125	40	768	413	41	318	454	34687	1764	33484	2725	242
HMF005158A	Hartwig	Skin melanoma	SKCM	1391.0	1	11	20	1183	126	4	0	70	8	0	56	37	9	10	46	1257	134	1309	78	4
HMF000354A	Hartwig	Breast cancer	BRCA	4093.0	1	38	96	3343	287	20	1	401	34	13	138	100	8	30	108	3764	322	3630	435	21
HMF004725A	Hartwig	Non small cell lung cancer	NSCLC	20351.0	2	146	112	19153	322	163	12	666	5	16	511	333	10	168	343	19982	339	19475	671	175
HMF004407A	Hartwig	Kidney clear cell carcinoma	KIRC	3180.0	6	24	4	2378	375	28	2	360	23	1	41	40	1	0	41	2766	400	2753	383	30
HMF001277A	Hartwig	Colorectum carcinoma	COREAD	12559.0	7	77	83	9881	671	36	2	1839	88	10	376	147	84	145	231	11756	761	10552	1927	38
HMF003474A	Hartwig	Mesothelioma	MESO	3529.0	5	30	66	2683	467	18	5	301	46	20	157	55	51	51	106	3002	518	3150	347	23
HMF000937A	Hartwig	Breast cancer	BRCA	19204.0	12	102	764	11013	5868	136	56	1342	678	135	2245	251	153	1895	404	12491	6602	16881	2020	192
HMF001690A	Hartwig	Breast cancer	BRCA	7508.0	3	56	1075	6225	594	37	1	594	34	523	3516	176	11	3329	187	6856	629	6819	628	38
HMF002720A	Hartwig	CUP	CUP	3112.0	4	25	117	2443	284	9	4	315	50	43	282	36	11	235	47	2767	338	2727	365	13
HMF001263A	Hartwig	Breast cancer	BRCA	19165.0	10	102	796	15529	1062	103	6	2349	77	308	1137	214	30	901	244	17981	1145	16591	2426	109
HMF002478A	Hartwig	Glioblastoma multiforme	GBM	8810.0	2	47	183	7591	553	21	3	552	75	94	224	86	18	120	104	8164	631	8144	627	24
HMF000493A	Hartwig	CUP	CUP	67754.0	15	292	139	63220	301	1364	10	2605	14	19	629	521	42	66	563	67189	325	63521	2619	1374
HMF002841A	Hartwig	Breast cancer	BRCA	12020.0	1	78	917	11237	7	63	0	676	0	231	1455	115	34	1306	149	11976	7	11244	676	63
HMF000356A	Hartwig	Non small cell lung cancer	NSCLC	51328.0	11	219	169	44579	2347	2019	102	1897	187	21	670	342	94	234	436	48495	2636	46926	2084	2121
HMF004202A	Hartwig	Non small cell lung cancer	NSCLC	24295.0	5	119	488	22286	5	208	0	1722	2	108	1754	290	0	1464	290	24216	7	22291	1724	208
HMF002299A	Hartwig	Prostate carcinoma	PRAD	16045.0	14	101	300	11335	2556	147	28	1504	354	21	527	191	69	267	260	12986	2938	13891	1858	175
HMF003568A	Hartwig	Breast cancer	BRCA	3778.0	2	26	62	3503	0	12	0	261	0	12	164	27	0	137	27	3776	0	3503	261	12
HMF000263A	Hartwig	Gastrointestinal stromal tumor	GIST	1349.0	1	8	8	979	234	1	2	88	45	2	50	3	38	9	41	1068	281	1213	133	3
HMF001396A	Hartwig	Testis cancer	TEST	9851.0	2	57	114	444	8460	1	140	48	723	20	365	0	119	246	119	493	9323	8904	771	141
HMF002553A	Hartwig	Urothelial cancer	BLCA	15764.0	2	91	568	14143	245	102	4	1205	20	81	800	210	23	567	233	15450	269	14388	1225	106
HMF003943A	Hartwig	Skin melanoma	SKCM	24055.0	5	128	118	22354	347	547	7	729	22	23	814	263	11	540	274	23630	376	22701	751	554
HMF001125A	Hartwig	Breast cancer	BRCA	8140.0	3	44	118	7539	2	22	0	571	0	14	144	116	0	28	116	8132	2	7541	571	22
HMF004884A	Hartwig	Breast cancer	BRCA	7480.0	11	53	84	6543	168	22	1	726	7	15	622	159	1	462	160	7291	176	6711	733	23
HMF003536A	Hartwig	Pancreas carcinoma	PAAD	9755.0	3	49	219	8476	143	50	3	1064	4	36	538	99	17	422	116	9590	150	8619	1068	53
HMF003679A	Hartwig	Leiomyosarcoma	LMS	11643.0	7	82	81	9737	798	74	8	898	106	25	304	223	13	68	236	10709	912	10535	1004	82
HMF003517A	Hartwig	Glioblastoma multiforme	GBM	8061.0	2	53	187	6625	798	11	1	574	43	50	350	75	35	240	110	7210	842	7423	617	12
HMF002168A	Hartwig	Ovarian cancer	OV	12484.0	9	74	562	4138	7552	24	65	334	350	156	1862	83	139	1640	222	4496	7967	11690	684	89
HMF001137A	Hartwig	Prostate carcinoma	PRAD	16068.0	2	80	330	14195	1	250	0	1542	0	31	350	219	0	131	219	15987	1	14196	1542	250
HMF005044A	Hartwig	Colorectum carcinoma	COREAD	22369.0	8	81	266	18529	567	118	3	3004	20	43	925	210	16	699	226	21651	590	19096	3024	121
HMF003095A	Hartwig	Esophagus cancer	ESCA	28886.0	4	135	431	26337	210	140	0	2133	6	37	415	281	4	130	285	28610	216	26547	2139	140
HMF004799A	Hartwig	Liposarcoma	LPS	3527.0	5	16	23	3147	131	20	0	217	2	2	148	22	1	125	23	3384	133	3278	219	20
HMF000220B	Hartwig	Skin Basal cell carcinoma	SKBC	39398.0	4	258	186	36076	489	2122	21	590	36	11	549	521	9	19	530	38788	546	36565	626	2143
HMF003281A	Hartwig	Skin melanoma	SKCM	74647.0	1	336	127	71990	400	1224	5	863	7	70	701	101	0	51	650	74077	412	72390	870	1229
HMF003916A	Hartwig	Non small cell lung cancer	NSCLC	23732.0	7	126	73	21466	561	463	16	1100	36	3	365	293	69	3	362	23029	613	22027	1136	479
HMF003509A	Hartwig	Breast cancer	BRCA	35606.0	5	312	855	30251	3894	85	12	1234	44	298	2024	675	219	1130	894	31570	3950	34145	1278	97
HMF003293A	Hartwig	Thyroid cancer	THCA	5287.0	3	35	18	4313	716	8	0	202	31	1	90	74	15	1	89	4523	747	5029	233	8
HMF002302A	Hartwig	Colorectum carcinoma	COREAD	15499.0	7	76	723	12389	1059	91	4	1735	160	251	1111	261	29	821	290	14215	1223	13448	1895	95
HMF003021A	Hartwig	Urothelial cancer	BLCA	47193.0	12	362	212	38582	7202	125	103	902	197	55	1525	947	222	356	1169	39609	7502	45784	1099	228
HMF000178A	Hartwig	Non small cell lung cancer	NSCLC	62884.0	7	245	126	58780	565	1151	4	2169	7	19	503	392	30	81	422	62100	576	59345	2176	1155
HMF001652A	Hartwig	Colorectum carcinoma	COREAD	23791.0	9	140	143	18318	2255	92	27	2900	131	22	391	278	45	68	323	21310	2413	20573	3031	119
HMF000279A	Hartwig	Prostate carcinoma	PRAD	6455.0	7	41	241	5181	608	23	2	596	25	75	372	146	12	214	158	5800	635	5789	621	25
HMF002164A	Hartwig	Non small cell lung cancer	NSCLC	32839.0	3	167	193	28749	2609	315	14	1019	53	74	1049	386	139	524	525	30083	2676	31358	1072	329
HMF001789A	Hartwig	Cervix carcinoma	CESC	21826.0	6	129	297	17540	2343	237	88	1464	104	69	694	310	17	367	327	19241	2535	19883	1568	325
HMF004705A	Hartwig	Cholangiocarcinoma	CHOL	363235.0	450	870	41	81260	14318	406	142	234354	30997	0	5203	612	104	20	5183	316020	45457	95578	265351	548
HMF002458A	Hartwig	Skin melanoma	SKCM	33510.0	3	161	37	31991	290	746	12	387	16	9	326	295	28	3	323	33124	318	32281	403	758
HMF003122A	Hartwig	Leiomyosarcoma	LMS	5098.0	3	22	54	4042	687	23	2	277	55	10	86	74	9	3	83	4342	744	4729	332	25
HMF003848A	Hartwig	CUP	CUP	4749.0	4	46	30	3896	475	13	5	320	29	6	386	87	22	277	109	4229	509	4371	349	18
HMF002244A	Hartwig	Breast cancer	BRCA	5246.0	1	39	106	4148	661	47	12	331	39	15	313	107	12	194	119	4526	712	4809	370	59
HMF004717A	Hartwig	Stomach cancer	STAD	302584.0	275	687	332	90829	1404	449	3	208609	82	46	3861	515	3	420	3441	299887	1489	92233	208691	452
HMF003744A	Hartwig	Penile cancer	PNL	10212.0	8	54	141	6355	2840	23	58	463	458	29	293	119	95	79	214	6841	3356	9195	921	81
HMF004291A	Hartwig	Skin melanoma	SKCM	32519.0	3	169	33	31189	340	470	3	474	3	5	380	326	10	44	336	32133	346	31529	477	473
HMF001482A	Hartwig	Non small cell lung cancer	NSCLC	71804.0	15	302	309	55154	11641	1269	292	2497	559	42	937	3	80	156	790	58920	12492	66795	3056	1561
HMF003007A	Hartwig	Stomach cancer	STAD	26507.0	5	85	457	23625	7	198	1	2623	1	44	293	213	0	80	213	26446	9	23632	2624	199
HMF005080A	Hartwig	Non small cell lung cancer	NSCLC	55019.0	9	258	304	51620	2	1020	1	2187	0	54	1997	565	0	1432	565	54827	3	51622	2187	1021
HMF000690B	Hartwig	Non small cell lung cancer	NSCLC	20584.0	11	92	261	12984	6008	234	75	856	382	34	429	190	94	145	284	14074	6465	18992	1238	309
HMF003476A	Hartwig	Mesothelioma	MESO	5302.0	4	44	336	3606	1171	14	33	364	95	56	313	106	38	169	144	3984	1299	4777	459	47
HMF003267A	Hartwig	Colorectum carcinoma	COREAD	34173.0	7	238	114	31471	41	129	1	2436	1	14	751	550	4	197	554	34036	43	31512	2437	130
HMF004940A	Hartwig	Leiomyosarcoma	LMS	5829.0	4	25	60	5287	127	24	0	385	0	5	67	45	16	6	61	5696	127	5414	385	24
HMF000458B	Hartwig	Prostate carcinoma	PRAD	427770.0	552	1371	98	116710	2434	680	21	299233	5305	13	6661	441	46	119	6542	416623	7760	119144	304538	701
HMF002155A	Hartwig	Lymphoma mixed	LYOT	13599.0	3	81	30	11705	349	70	2	1365	77	3	218	118	73	27	191	13140	428	12054	1442	72
HMF001489A	Hartwig	Kidney clear cell carcinoma	KIRC	7660.0	11	52	67	6714	14	56	0	839	2	9	257	222	0	35	222	7609	16	6728	841	56
HMF004164A	Hartwig	Prostate carcinoma	PRAD	9258.0	4	46	622	7527	351	38	0	1291	30	98	551	67	19	465	86	8856	381	7878	1321	38
HMF003124A	Hartwig	Skin melanoma	SKCM	133640.0	4	625	201	124210	6345	1578	79	922	244	33	887	298	211	48	839	126710	6668	130555	1166	1657
HMF001248A	Hartwig	CUP	CUP	3069.0	3	11	17	2585	209	10	4	176	74	1	38	36	1	1	37	2771	287	2794	250	14
HMF001447A	Hartwig	Breast cancer	BRCA	18398.0	4	149	190	15204	2394	59	8	643	66	74	654	294	111	254	405	15906	2468	17598	709	67
HMF003211A	Hartwig	Sarcoma various	SARC	16421.0	2	102	463	15297	12	76	0	1006	3	146	1065	221	1	843	222	16379	15	15309	1009	76
HMF003035A	Hartwig	Salivary gland cancer	SG	1109.0	4	9	149	631	270	4	3	85	108	24	80	11	28	41	39	720	381	901	193	7
HMF001683A	Hartwig	Upper respiratory tract cancer	HNSC	3818.0	1	25	46	3439	49	13	0	303	0	5	78	25	4	49	29	3755	49	3488	303	13
HMF002082A	Hartwig	Colorectum carcinoma	COREAD	10352.0	3	48	43	8193	802	126	6	1125	50	4	164	147	13	5	160	9444	858	8995	1175	132
HMF002541A	Hartwig	Stomach cancer	STAD	10972.0	6	58	112	9660	276	31	7	933	40	13	248	97	12	139	109	10624	323	9936	973	38
HMF001821A	Hartwig	Prostate carcinoma	PRAD	5358.0	6	23	245	4093	489	20	5	664	78	27	261	50	18	193	68	4777	572	4582	742	25
HMF001993A	Hartwig	Colorectum carcinoma	COREAD	29966.0	11	148	432	20910	5726	259	32	2676	252	91	848	229	141	478	370	23845	6010	26636	2928	291
HMF004740A	Hartwig	Thymus carcinoma	THYM	55640.0	7	238	578	47314	2278	1464	20	4182	58	87	749	461	67	221	528	52960	2356	49592	4240	1484
HMF001416A	Hartwig	CUP	CUP	251541.0	59	1327	191	236413	256	4147	9	9610	11	19	2549	557	121	160	2389	250170	276	236669	9621	4156
HMF003190A	Hartwig	Prostate carcinoma	PRAD	10859.0	4	70	763	5508	4333	33	35	686	246	157	1386	115	28	1243	143	6227	4614	9841	932	68
HMF001121A	Hartwig	Colorectum carcinoma	COREAD	13560.0	5	80	117	9906	2553	22	5	826	214	13	222	135	79	8	214	10754	2772	12459	1040	27
HMF003939A	Hartwig	Urothelial cancer	BLCA	19762.0	9	184	633	15114	3389	52	68	960	131	79	831	412	84	335	496	16126	3588	18503	1091	120
HMF002520B	Hartwig	Ovarian cancer	OV	2470.0	3	16	1	2042	237	35	3	133	17	0	81	73	8	0	81	2210	257	2279	150	38
HMF001809A	Hartwig	Skin melanoma	SKCM	3599.0	2	21	72	3280	85	14	0	204	14	14	209	61	0	148	61	3498	99	3365	218	14
HMF001323A	Hartwig	Breast cancer	BRCA	2374.0	9	12	6	2003	53	7	1	302	5	2	98	98	0	0	98	2312	59	2056	307	8
HMF000203A	Hartwig	Non small cell lung cancer	NSCLC	41929.0	17	211	368	38668	3	1027	0	2082	2	85	704	604	9	100	613	41777	5	38671	2084	1027
HMF004821A	Hartwig	Breast cancer	BRCA	2975.0	1	15	63	2474	67	5	0	413	7	15	90	39	0	51	39	2892	74	2541	420	5
HMF002157A	Hartwig	Non small cell lung cancer	NSCLC	196063.0	21	895	553	183171	18	3851	2	8101	3	85	2479	808	6	436	2043	195123	23	183189	8104	3853
HMF004802A	Hartwig	Leiomyosarcoma	LMS	11344.0	3	65	122	7839	2991	42	11	360	84	32	293	102	58	133	160	8241	3086	10830	444	53
HMF004509A	Hartwig	CUP	CUP	57978.0	97	269	34	26132	1029	65	4	30593	54	8	1204	1123	73	8	1196	56790	1087	27161	30647	69
HMF001894A	Hartwig	Thyroid cancer	THCA	34694.0	4	321	85	34065	13	104	0	453	0	7	1113	884	0	229	884	34622	13	34078	453	104
HMF004411A	Hartwig	Liposarcoma	LPS	5527.0	1	35	1896	3656	1386	18	9	378	46	521	2424	42	34	2348	76	4052	1441	5042	424	27
HMF005071A	Hartwig	Breast cancer	BRCA	3255.0	3	27	26	2209	622	12	1	332	69	1	73	53	20	0	73	2553	692	2831	401	13
HMF002176A	Hartwig	Sarcoma various	SARC	5010.0	0	34	100	3814	757	23	2	333	70	19	97	60	15	22	75	4170	829	4571	403	25
HMF002957A	Hartwig	Colorectum carcinoma	COREAD	46754.0	11	202	423	22375	19571	194	400	3003	1052	47	694	322	237	135	559	25572	21023	41946	4055	594
HMF000642A	Hartwig	Colorectum carcinoma	COREAD	13946.0	5	78	128	12132	68	49	0	1661	5	17	282	203	17	62	220	13842	73	12200	1666	49
HMF003079A	Hartwig	Skin melanoma	SKCM	77055.0	3	310	171	74323	611	1315	15	634	14	34	580	93	7	160	420	76272	640	74934	648	1330
HMF001448A	Hartwig	Skin melanoma	SKCM	94116.0	3	467	151	90445	565	2053	9	857	10	32	1237	323	6	302	935	93355	584	91010	867	2062
HMF004876A	Hartwig	Colorectum carcinoma	COREAD	26614.0	4	134	131	20319	3052	99	24	2866	115	11	388	267	80	41	347	23284	3191	23371	2981	123
HMF001659B	Hartwig	Gallbladder cancer	GBC	29968.0	10	177	1394	17351	9407	87	48	2151	815	348	3452	215	169	3069	384	19589	10270	26758	2966	135
HMF004599A	Hartwig	CUP	CUP	7717.0	3	46	167	6387	296	58	5	923	24	25	329	101	10	218	111	7368	325	6683	947	63
HMF003439A	Hartwig	Non small cell lung cancer	NSCLC	99298.0	20	382	171	93138	23	1937	1	3729	0	37	994	391	0	147	847	98804	24	93161	3729	1938
HMF003566A	Hartwig	Small cell lung cancer	SCLC	2025.0	1	12	71	1933	3	6	0	83	0	42	50	36	0	14	36	2022	3	1936	83	6
HMF003681A	Hartwig	Esophagus cancer	ESCA	57561.0	6	198	864	52388	376	107	6	4505	80	49	586	248	83	255	331	57000	462	52764	4585	113
HMF003372A	Hartwig	Non small cell lung cancer	NSCLC	80973.0	17	346	234	71871	3021	1610	78	3882	229	34	925	164	2	201	724	77363	3328	74892	4111	1688
HMF001342A	Hartwig	Colorectum carcinoma	COREAD	21003.0	7	103	364	14155	4591	99	66	1670	345	47	1053	222	119	712	341	15924	5002	18746	2015	165
HMF003279A	Hartwig	Prostate carcinoma	PRAD	7873.0	7	44	270	6651	190	34	0	966	16	45	597	91	26	480	117	7651	206	6841	982	34
HMF000662A	Hartwig	Liposarcoma	LPS	12501.0	6	105	1999	7926	3591	46	16	693	205	654	2560	187	119	2254	306	8665	3812	11517	898	62
HMF002991A	Hartwig	CUP	CUP	2912.0	3	25	52	2540	110	12	1	202	35	15	145	31	31	83	62	2754	146	2650	237	13
HMF003945A	Hartwig	Non small cell lung cancer	NSCLC	81251.0	125	503	643	50396	386	125	1	30245	10	136	2855	381	58	890	1965	80766	397	50782	30255	126
HMF005053A	Hartwig	Pancreas carcinoma	PAAD	8357.0	4	67	131	6966	159	28	3	1186	5	14	271	215	17	39	232	8180	167	7125	1191	31
HMF001354A	Hartwig	Cholangiocarcinoma	CHOL	4590.0	2	33	61	4062	74	32	0	398	6	18	238	60	5	173	65	4492	80	4136	404	32
HMF001264A	Hartwig	Gallbladder cancer	GBC	35189.0	7	129	384	30721	573	83	3	3693	38	13	325	248	21	56	269	34497	614	31294	3731	86
HMF004173A	Hartwig	Cholangiocarcinoma	CHOL	4087.0	5	21	22	3686	2	16	0	377	1	3	98	89	0	9	89	4079	3	3688	378	16
HMF003724A	Hartwig	Kidney clear cell carcinoma	KIRC	6664.0	10	30	78	5247	260	92	5	992	37	7	143	109	20	14	129	6331	302	5507	1029	97
HMF000754A	Hartwig	Urothelial cancer	BLCA	21428.0	9	158	375	20402	15	100	1	869	1	50	1096	428	7	661	435	21371	17	20417	870	101
HMF001094A	Hartwig	Breast cancer	BRCA	60039.0	6	506	42	58899	489	66	0	546	0	1	1562	1460	102	10	1562	59511	489	59388	546	66
HMF004128A	Hartwig	Small cell lung cancer	SCLC	45577.0	9	191	36	41108	1397	1218	74	1525	107	1	538	379	147	12	526	43851	1578	42505	1632	1292
HMF000295A	Hartwig	Breast cancer	BRCA	10871.0	12	65	216	5760	3938	47	5	957	136	21	256	127	54	75	181	6764	4079	9698	1093	52
HMF000208A	Hartwig	Non small cell lung cancer	NSCLC	35247.0	10	151	208	32939	25	525	2	1637	4	35	591	356	7	228	363	35101	31	32964	1641	527
HMF002502A	Hartwig	Colorectum carcinoma	COREAD	23920.0	6	118	191	12893	7906	60	248	2271	431	26	369	168	92	109	260	15224	8585	20799	2702	308
HMF004797A	Hartwig	Lung neuroendocrine	LUNET	3304.0	2	17	17	3007	63	18	0	208	3	2	70	70	0	0	70	3233	66	3070	211	18
HMF003327A	Hartwig	Non small cell lung cancer	NSCLC	10628.0	2	67	503	9977	0	45	1	591	0	124	582	203	0	379	203	10613	1	9977	591	46
HMF000828A	Hartwig	Breast cancer	BRCA	4865.0	1	36	218	4443	0	19	0	393	0	42	253	110	0	143	110	4855	0	4443	393	19
HMF000953B	Hartwig	Breast cancer	BRCA	17144.0	6	131	59	16189	282	24	0	599	18	8	364	198	166	0	364	16812	300	16471	617	24
HMF000331A	Hartwig	Breast cancer	BRCA	6424.0	9	40	168	5355	275	31	2	696	41	60	743	115	27	601	142	6082	318	5630	737	33
HMF001110A	Hartwig	Skin melanoma	SKCM	17682.0	1	87	45	15179	1971	229	19	193	58	6	268	176	23	69	199	15601	2048	17150	251	248
HMF003435A	Hartwig	Sarcoma various	SARC	11614.0	17	79	608	8917	1077	93	5	1330	162	186	989	176	84	729	260	10340	1244	9994	1492	98
HMF002530A	Hartwig	Esophagus cancer	ESCA	65505.0	7	265	296	61169	273	131	1	3828	15	72	767	564	51	152	615	65128	289	61442	3843	132
HMF002983A	Hartwig	Non small cell lung cancer	NSCLC	45891.0	13	191	41	41729	922	931	34	1855	70	7	457	394	40	23	434	44515	1026	42651	1925	965
HMF005164A	Hartwig	Non small cell lung cancer	NSCLC	47257.0	8	224	143	44148	13	1042	2	1827	2	22	764	520	0	244	520	47017	17	44161	1829	1044
HMF003145A	Hartwig	Gastrointestinal neuroendocrine	GINET	2379.0	2	14	4	2020	219	12	3	104	15	1	262	18	20	224	38	2136	237	2239	119	15
HMF005099A	Hartwig	Colorectum carcinoma	COREAD	17885.0	8	100	157	15741	237	51	2	1802	15	17	299	194	15	93	209	17594	254	15978	1817	53
HMF002811A	Hartwig	Colorectum carcinoma	COREAD	17779.0	4	88	336	12267	2943	128	26	2015	340	33	301	150	69	82	219	14410	3309	15210	2355	154
HMF001384A	Hartwig	Breast cancer	BRCA	8211.0	8	44	380	5268	1389	38	49	1283	148	65	539	70	68	401	138	6589	1586	6657	1431	87
HMF002566A	Hartwig	Skin melanoma	SKCM	70979.0	2	302	93	67956	1305	955	25	568	45	18	756	41	16	161	595	69479	1375	69261	613	980
HMF004666A	Hartwig	Breast cancer	BRCA	7188.0	2	46	95	6714	164	21	1	272	1	26	448	141	19	288	160	7007	166	6878	273	22
HMF004911A	Hartwig	Skin melanoma	SKCM	56607.0	4	294	125	53591	1001	1200	29	625	44	8	632	581	31	20	612	55416	1074	54592	669	1229
HMF002571A	Hartwig	Liposarcoma	LPS	2654.0	0	15	643	2213	225	13	0	185	12	186	505	30	3	472	33	2411	237	2438	197	13
HMF002858A	Hartwig	Ovarian cancer	OV	4157.0	2	28	30	3443	249	64	10	363	21	2	175	85	23	67	108	3870	280	3692	384	74
HMF000237A	Hartwig	Pancreas carcinoma	PAAD	6462.0	5	39	111	5697	68	52	1	621	3	21	288	154	13	121	167	6370	72	5765	624	53
HMF004233A	Hartwig	Kidney clear cell carcinoma	KIRC	13275.0	11	104	364	8083	3544	125	26	1227	208	107	1076	259	46	771	305	9435	3778	11627	1435	151
HMF002144A	Hartwig	Colorectum carcinoma	COREAD	421664.0	529	1017	118	102881	39	479	0	316935	54	8	2997	145	0	15	2982	420295	93	102920	316989	479
HMF002554A	Hartwig	Breast cancer	BRCA	3173.0	5	20	375	2524	202	14	6	371	45	95	787	68	19	700	87	2909	253	2726	416	20
HMF002678A	Hartwig	Thyroid cancer	THCA	5818.0	2	48	30	5152	264	36	2	342	8	2	171	153	1	17	154	5530	274	5416	350	38
HMF000131A	Hartwig	Kidney clear cell carcinoma	KIRC	6874.0	11	53	23	3901	2010	74	18	752	85	3	219	178	39	2	217	4727	2113	5911	837	92
HMF004444A	Hartwig	CUP	CUP	4782.0	2	33	377	4305	102	28	1	336	0	276	397	66	19	312	85	4669	103	4407	336	29
HMF003653B	Hartwig	Colorectum carcinoma	COREAD	18593.0	2	113	132	11477	4546	55	111	1799	537	21	562	128	95	339	223	13331	5194	16023	2336	166
HMF001057A	Hartwig	Skin melanoma	SKCM	2775.0	4	21	278	2165	207	12	1	296	88	51	579	38	10	531	48	2473	296	2372	384	13
HMF003231A	Hartwig	Breast cancer	BRCA	15305.0	20	101	773	11233	1405	162	29	2059	244	58	1079	340	123	639	463	13454	1678	12638	2303	191
HMF000970A	Hartwig	Pancreas carcinoma	PAAD	5621.0	3	43	214	4294	600	12	3	650	56	20	273	40	19	214	59	4956	659	4894	706	15
HMF002744A	Hartwig	Breast cancer	BRCA	3580.0	3	25	104	2765	408	10	3	321	63	19	95	51	5	39	56	3096	474	3173	384	13
HMF001545A	Hartwig	Diffuse large B-cell lymphoma	DLBCL	13784.0	6	98	51	11369	324	56	1	1948	32	9	312	264	4	44	268	13373	357	11693	1980	57
HMF002894A	Hartwig	Non small cell lung cancer	NSCLC	80325.0	14	385	596	74909	9	1717	0	3316	0	77	2171	188	0	1465	706	79942	9	74918	3316	1717
HMF004030A	Hartwig	Breast cancer	BRCA	4680.0	3	39	39	4359	0	14	0	300	0	9	74	74	0	0	74	4673	0	4359	300	14
HMF004543A	Hartwig	Breast cancer	BRCA	23912.0	8	183	704	21858	233	204	3	1548	1	99	1324	337	30	958	367	23610	237	22091	1549	207
HMF000887A	Hartwig	Breast cancer	BRCA	7156.0	1	40	339	4787	1755	33	16	428	109	66	291	75	40	176	115	5248	1880	6542	537	49
HMF003202A	Hartwig	Breast cancer	BRCA	6375.0	2	47	166	5435	139	39	2	677	52	5	154	103	15	36	118	6151	193	5574	729	41
HMF003753A	Hartwig	Breast cancer	BRCA	12013.0	3	92	308	3390	7680	38	81	372	363	116	543	116	159	268	275	3800	8124	11070	735	119
HMF004768A	Hartwig	Non small cell lung cancer	NSCLC	55056.0	17	300	388	47595	3131	1165	78	2580	206	58	961	727	55	179	782	51340	3415	50726	2786	1243
HMF003291A	Hartwig	Breast cancer	BRCA	7549.0	2	44	187	3529	3506	23	23	304	152	39	573	65	61	447	126	3856	3681	7035	456	46
HMF002756A	Hartwig	Breast cancer	BRCA	2809.0	0	30	10	2296	187	4	2	301	14	1	73	37	31	5	68	2601	203	2483	315	6
HMF004703A	Hartwig	Colorectum carcinoma	COREAD	22009.0	3	129	90	12992	6562	55	180	1806	349	14	451	268	87	96	355	14853	7091	19554	2155	235
HMF003331A	Hartwig	Breast cancer	BRCA	17376.0	15	124	497	15642	56	85	0	1548	1	84	681	317	9	355	326	17275	57	15698	1549	85
HMF003947A	Hartwig	Kidney clear cell carcinoma	KIRC	10921.0	14	84	28	9039	277	144	1	1382	24	1	282	277	5	0	282	10565	302	9316	1406	145
HMF002620A	Hartwig	Colorectum carcinoma	COREAD	11951.0	4	73	70	10923	3	44	0	959	0	10	448	174	0	274	174	11926	3	10926	959	44
HMF001517A	Hartwig	Non small cell lung cancer	NSCLC	9775.0	3	82	503	7367	1792	38	7	501	43	157	884	208	18	658	226	7906	1842	9159	544	45
HMF004540A	Hartwig	Breast cancer	BRCA	8164.0	5	53	257	6859	114	84	1	1064	9	68	2032	129	4	1901	133	8007	124	6973	1073	85
HMF000755A	Hartwig	Prostate carcinoma	PRAD	21317.0	31	131	899	16819	390	220	5	3587	45	77	1047	443	23	585	466	20626	440	17209	3632	225
HMF001014A	Hartwig	Skin melanoma	SKCM	2286.0	1	10	16	2046	32	5	0	188	12	2	42	26	5	11	31	2239	44	2078	200	5
HMF004941A	Hartwig	Breast cancer	BRCA	2876.0	2	19	35	2310	103	12	0	409	31	3	106	85	1	20	86	2731	134	2413	440	12
HMF001622A	Hartwig	Sarcoma various	SARC	7278.0	3	44	25	5469	1175	30	4	517	66	3	130	75	37	18	112	6016	1245	6644	583	34
HMF001660A	Hartwig	Kidney clear cell carcinoma	KIRC	10746.0	11	65	38	9635	26	136	1	924	2	18	145	108	25	12	133	10695	29	9661	926	137
HMF000686A	Hartwig	Non small cell lung cancer	NSCLC	74128.0	27	402	729	69204	18	1145	0	3404	2	141	1874	79	0	817	1057	73753	20	69222	3406	1145
HMF000934A	Hartwig	Kidney clear cell carcinoma	KIRC	7329.0	7	52	25	5534	927	91	7	700	44	4	120	96	23	1	119	6325	978	6461	744	98
HMF004353A	Hartwig	Kidney clear cell carcinoma	KIRC	6063.0	6	35	97	5226	261	54	2	487	9	13	183	101	1	81	102	5767	272	5487	496	56
HMF001179A	Hartwig	Non small cell lung cancer	NSCLC	223112.0	255	489	48	51019	1093	436	23	166743	2863	10	2341	148	28	28	2313	218198	3979	52112	169606	459
HMF001260A	Hartwig	Prostate carcinoma	PRAD	10317.0	4	67	396	8295	515	33	8	1390	50	65	736	174	15	551	189	9718	573	8810	1440	41
HMF003695A	Hartwig	Skin melanoma	SKCM	21298.0	2	138	451	20542	88	205	1	438	2	97	1044	289	8	747	297	21185	91	20630	440	206
HMF002053A	Hartwig	Colorectum carcinoma	COREAD	16358.0	1	121	67	14766	785	62	46	665	19	4	304	269	24	11	293	15493	850	15551	684	108
HMF004235A	Hartwig	Skin melanoma	SKCM	66793.0	10	324	60	64354	773	697	11	874	13	5	616	483	97	36	580	65925	797	65127	887	708
HMF003903A	Hartwig	Prostate carcinoma	PRAD	8483.0	4	56	642	6180	906	41	13	1087	208	130	2320	94	54	2172	148	7308	1127	7086	1295	54
HMF000256A	Hartwig	Leiomyosarcoma	LMS	4916.0	2	31	155	3831	766	26	3	218	61	42	155	93	3	59	96	4075	830	4597	279	29
HMF000369A	Hartwig	Colorectum carcinoma	COREAD	15945.0	6	76	246	13969	162	150	4	1571	13	47	540	244	8	288	252	15690	179	14131	1584	154
HMF003760A	Hartwig	Skin melanoma	SKCM	27091.0	1	120	40	26071	170	393	2	384	7	1	150	146	4	4	150	26848	179	26241	391	395
HMF002594A	Hartwig	Urothelial cancer	BLCA	63672.0	30	604	404	59496	225	770	6	3002	7	47	1942	1543	60	339	1603	63268	238	59721	3009	776
HMF004014A	Hartwig	Sarcoma various	SARC	2739.0	1	11	36	2073	314	5	2	258	79	7	69	6	37	26	43	2336	395	2387	337	7
HMF000801A	Hartwig	Pancreas carcinoma	PAAD	10292.0	8	74	158	9444	1	79	0	725	0	23	303	198	0	111	198	10248	1	9445	725	79
HMF004736A	Hartwig	Colorectum carcinoma	COREAD	16408.0	4	76	302	13068	1673	56	39	1453	60	54	378	159	6	213	165	14577	1772	14741	1513	95
HMF004084A	Hartwig	Urothelial cancer	BLCA	17858.0	15	126	51	15119	672	253	10	1654	114	11	476	317	135	24	452	17026	796	15791	1768	263
HMF001515B	Hartwig	Breast cancer	BRCA	33285.0	1	285	369	31416	1062	81	2	662	13	102	995	633	28	334	661	32159	1077	32478	675	83
HMF000758A	Hartwig	Non small cell lung cancer	NSCLC	26482.0	7	126	545	20015	4504	553	59	1122	147	115	1171	200	43	928	243	21690	4710	24519	1269	612
HMF001349A	Hartwig	Breast cancer	BRCA	6786.0	6	40	109	5277	1045	28	9	395	17	21	174	96	6	72	102	5700	1071	6322	412	37
HMF000859A	Hartwig	Colorectum carcinoma	COREAD	16485.0	7	105	106	7958	7201	38	76	798	353	15	416	145	153	118	298	8794	7630	15159	1151	114
HMF000808A	Hartwig	Pancreas carcinoma	PAAD	3623.0	2	24	118	3155	164	10	4	267	3	19	134	39	10	85	49	3432	171	3319	270	14
HMF004151A	Hartwig	Thyroid cancer	THCA	3183.0	6	22	57	2153	664	12	6	254	91	13	418	75	44	299	119	2419	761	2817	345	18
HMF000085A	Hartwig	Breast cancer	BRCA	3893.0	1	23	65	3077	329	8	0	448	22	16	298	48	0	250	48	3533	351	3406	470	8
HMF003362A	Hartwig	Breast cancer	BRCA	6582.0	6	40	208	5395	308	30	9	669	145	44	328	100	48	180	148	6094	462	5703	814	39
HMF003209A	Hartwig	Hepatocellular carcinoma	LIHC	15446.0	5	92	44	13642	372	273	9	1065	41	1	254	214	33	7	247	14980	422	14014	1106	282
HMF002228A	Hartwig	Small cell lung cancer	SCLC	58053.0	15	251	166	52176	1986	1124	58	2327	185	42	572	451	28	93	479	55627	2229	54162	2512	1182
HMF000112B	Hartwig	Colorectum carcinoma	COREAD	49049.0	6	233	309	41279	1448	369	2	5626	68	43	716	515	6	195	521	47274	1518	42727	5694	371
HMF004921A	Hartwig	Non small cell lung cancer	NSCLC	19986.0	10	90	65	17757	303	271	6	1575	24	7	216	145	20	51	165	19603	333	18060	1599	277
HMF003959A	Hartwig	Prostate carcinoma	PRAD	4043.0	10	24	214	3403	8	16	0	609	0	46	306	101	0	205	101	4028	8	3411	609	16
HMF000988A	Hartwig	Breast cancer	BRCA	7536.0	6	61	269	6446	36	12	0	1017	5	81	197	155	9	33	164	7475	41	6482	1022	12
HMF000264A	Hartwig	Colorectum carcinoma	COREAD	550199.0	499	706	594	85730	140	644	3	460435	150	22	4985	225	0	74	4911	546809	293	85870	460585	647
HMF004918A	Hartwig	Colorectum carcinoma	COREAD	9223.0	1	53	115	6146	2176	25	22	743	90	22	202	105	37	60	142	6914	2288	8322	833	47
HMF002908B	Hartwig	Esophagus cancer	ESCA	58905.0	4	245	1032	26410	29540	78	226	1750	798	164	1749	159	291	1299	450	28238	30564	55950	2548	304
HMF000319B	Hartwig	Urothelial cancer	BLCA	51813.0	12	483	440	50151	2	203	0	1368	0	101	2350	1267	0	1083	1267	51722	2	50153	1368	203
HMF005049A	Hartwig	Pancreas carcinoma	PAAD	10429.0	7	59	52	8519	827	72	12	936	31	5	149	133	6	10	139	9527	870	9346	967	84
HMF001154A	Hartwig	Skin melanoma	SKCM	244906.0	8	1041	75	238508	1159	3333	22	1505	22	6	1682	472	19	6	1676	243346	1203	239667	1527	3355
HMF003937A	Hartwig	Prostate carcinoma	PRAD	9716.0	2	61	546	7575	1129	51	12	825	60	171	609	132	25	452	157	8451	1201	8704	885	63
HMF004885A	Hartwig	Gastrointestinal tract unknown	GISTOT	32570.0	6	155	393	29970	18	102	1	2432	0	58	599	326	8	265	334	32504	19	29988	2432	103
HMF002215A	Hartwig	Esophagus cancer	ESCA	24736.0	5	103	221	22200	660	98	3	1704	14	48	517	233	14	270	247	24002	677	22860	1718	101
HMF000724A	Hartwig	Breast cancer	BRCA	42474.0	31	306	1333	34838	1287	324	17	5520	165	157	3434	811	198	2426	1009	40682	1469	36125	5685	341
HMF000221A	Hartwig	Breast cancer	BRCA	7793.0	2	50	235	5799	753	46	2	1068	103	37	306	120	10	176	130	6913	858	6552	1171	48
HMF002454A	Hartwig	Breast cancer	BRCA	17775.0	11	118	805	14953	1226	85	7	1366	99	163	1603	328	53	1222	381	16404	1332	16179	1465	92
HMF001071A	Hartwig	Prostate carcinoma	PRAD	6125.0	9	49	91	5240	73	30	2	765	5	21	293	143	33	117	176	6035	80	5313	770	32
HMF002636B	Hartwig	Skin melanoma	SKCM	82780.0	5	378	100	80473	705	977	14	520	3	24	1030	178	6	352	678	81970	722	81178	523	991
HMF002695A	Hartwig	Cholangiocarcinoma	CHOL	5523.0	0	34	115	4693	68	38	0	704	3	27	415	55	15	345	70	5435	71	4761	707	38
HMF000096B	Hartwig	Colorectum carcinoma	COREAD	41310.0	10	225	220	34846	1306	625	93	3813	160	39	917	517	82	318	599	39284	1559	36152	3973	718
HMF000498B	Hartwig	CUP	CUP	130425.0	209	675	116	57273	4	159	0	72820	2	24	2974	1630	0	117	2857	130252	6	57277	72822	159
HMF001438A	Hartwig	Colorectum carcinoma	COREAD	8972.0	1	51	54	8101	2	43	0	817	0	5	182	137	8	37	145	8961	2	8103	817	43
HMF002359A	Hartwig	Breast cancer	BRCA	2962.0	10	26	158	2519	2	6	0	430	0	57	223	54	29	140	83	2955	2	2521	430	6
HMF000545A	Hartwig	Breast cancer	BRCA	6373.0	3	47	445	4816	922	18	6	508	75	150	753	89	43	621	132	5342	1003	5738	583	24
HMF002042A	Hartwig	Breast cancer	BRCA	15782.0	10	98	576	11861	2335	59	5	1325	138	111	327	135	23	169	158	13245	2478	14196	1463	64
HMF001868A	Hartwig	Breast cancer	BRCA	17829.0	4	176	133	14261	2976	41	11	456	63	62	689	440	165	84	605	14758	3050	17237	519	52
HMF003609A	Hartwig	Non small cell lung cancer	NSCLC	138352.0	57	770	770	125356	1202	3259	43	7754	132	108	2971	92	1	905	2075	136369	1377	126558	7886	3302
HMF000858A	Hartwig	Esophagus cancer	ESCA	32596.0	6	146	197	26484	2191	118	34	3537	182	21	1550	331	56	1163	387	30139	2407	28675	3719	152
HMF005051A	Hartwig	Pancreas carcinoma	PAAD	5557.0	0	41	189	4834	180	25	0	506	3	52	188	75	2	111	77	5365	183	5014	509	25
HMF005161A	Hartwig	CUP	CUP	6210.0	17	30	263	3627	1488	46	13	831	146	26	191	67	24	100	91	4504	1647	5115	977	59
HMF001054A	Hartwig	Urothelial cancer	BLCA	31780.0	41	172	365	25866	44	536	2	5011	5	43	799	706	0	93	706	31413	51	25910	5016	538
HMF002362A	Hartwig	Kidney clear cell carcinoma	KIRC	8452.0	4	55	27	7459	95	61	2	792	13	3	148	148	0	0	148	8312	110	7554	805	63
HMF003914A	Hartwig	Prostate carcinoma	PRAD	6933.0	3	46	104	5882	319	37	0	674	10	15	189	87	5	97	92	6593	329	6201	684	37
HMF003976A	Hartwig	Kidney clear cell carcinoma	KIRC	7023.0	11	45	45	6017	3	98	0	868	0	6	171	168	0	3	168	6983	3	6020	868	98
HMF000201A	Hartwig	Ovarian cancer	OV	3362.0	2	23	6	2845	233	6	4	235	34	1	33	29	4	0	33	3086	271	3078	269	10
HMF002891A	Hartwig	Gastrointestinal neuroendocrine	GINET	987.0	1	6	9	616	278	3	1	57	30	1	78	13	7	58	20	676	309	894	87	4
HMF002013A	Hartwig	Non small cell lung cancer	NSCLC	8989.0	3	58	179	5642	2750	26	13	430	100	34	268	99	65	104	164	6098	2863	8392	530	39
HMF000287A	Hartwig	Colorectum carcinoma	COREAD	26003.0	5	135	230	23863	0	81	0	1993	0	40	676	350	0	326	350	25937	0	23863	1993	81
HMF002221A	Hartwig	Pancreas carcinoma	PAAD	4598.0	1	36	52	3990	72	17	1	494	11	6	185	123	6	56	129	4501	84	4062	505	18
HMF003955A	Hartwig	Sarcoma various	SARC	6137.0	4	32	164	5372	3	50	0	694	0	33	597	86	14	497	100	6116	3	5375	694	50
HMF002224A	Hartwig	Colorectum carcinoma	COREAD	25323.0	11	110	152	21874	346	318	7	2670	8	15	287	212	50	25	262	24862	361	22220	2678	325
HMF002068A	Hartwig	Kidney clear cell carcinoma	KIRC	10127.0	9	65	62	8367	370	116	2	1162	48	5	286	239	45	2	284	9645	420	8737	1210	118
HMF000317A	Hartwig	Cholangiocarcinoma	CHOL	7261.0	3	38	119	6327	199	57	2	667	3	28	417	113	6	298	119	7051	204	6526	670	59
HMF004653A	Hartwig	Non small cell lung cancer	NSCLC	56565.0	13	294	406	50455	2468	437	27	2953	99	44	742	397	62	283	459	53845	2594	52923	3052	464
HMF001571A	Hartwig	Prostate carcinoma	PRAD	5947.0	4	49	135	3947	1016	17	5	788	153	11	157	66	45	46	111	4752	1174	4963	941	22
HMF004184A	Hartwig	Urothelial cancer	BLCA	59607.0	19	496	278	56141	1709	154	65	1403	31	23	2033	1386	55	593	1441	57698	1805	57850	1434	219
HMF001549A	Hartwig	Non small cell lung cancer	NSCLC	13583.0	5	77	214	12215	45	207	1	1062	5	35	766	160	13	593	173	13484	51	12260	1067	208
HMF000986A	Hartwig	Prostate carcinoma	PRAD	4452.0	3	25	206	3698	87	22	0	621	13	44	750	61	16	673	77	4341	100	3785	634	22
HMF002446A	Hartwig	Urothelial cancer	BLCA	42985.0	10	288	457	38284	2624	187	104	1615	71	74	1234	502	92	640	594	40086	2799	40908	1686	291
HMF001112A	Hartwig	Prostate carcinoma	PRAD	4383.0	1	23	92	3745	116	20	0	488	12	18	301	49	19	233	68	4253	128	3861	500	20
HMF004325A	Hartwig	Urothelial cancer	BLCA	13030.0	2	95	324	10756	1405	54	47	714	25	65	1103	193	32	878	225	11524	1477	12161	739	101
HMF002684A	Hartwig	Gastrointestinal stromal tumor	GIST	2001.0	2	14	23	1402	462	5	1	99	28	10	55	14	35	6	49	1506	491	1864	127	6
HMF004908A	Hartwig	Non small cell lung cancer	NSCLC	6668.0	3	36	39	5924	0	80	0	649	0	6	150	94	0	56	94	6653	0	5924	649	80
HMF000520A	Hartwig	Non small cell lung cancer	NSCLC	27404.0	10	194	405	25090	333	108	4	1787	15	81	1249	363	119	767	482	26985	352	25423	1802	112
HMF000063A	Hartwig	Lung neuroendocrine	LUNET	2445.0	0	17	45	2123	122	3	2	173	20	14	210	35	1	174	36	2299	144	2245	193	5
HMF004645A	Hartwig	Breast cancer	BRCA	2780.0	3	28	42	2311	142	1	1	300	17	8	148	78	4	66	82	2612	160	2453	317	2
HMF002314A	Hartwig	Skin melanoma	SKCM	35918.0	1	155	189	33769	995	572	12	434	50	23	312	288	16	8	304	34775	1057	34764	484	584
HMF001088A	Hartwig	Diffuse large B-cell lymphoma	DLBCL	7031.0	2	47	34	6132	233	29	1	599	13	6	207	79	12	116	91	6760	247	6365	612	30
HMF004427A	Hartwig	Kidney clear cell carcinoma	KIRC	23889.0	14	133	185	22341	11	155	1	1336	2	24	489	333	44	112	377	23832	14	22352	1338	156
HMF000527A	Hartwig	Colorectum carcinoma	COREAD	13339.0	5	81	159	8833	2529	32	70	1547	295	22	252	122	50	80	172	10412	2894	11362	1842	102
HMF002361B	Hartwig	Colorectum carcinoma	COREAD	18144.0	5	93	170	14523	1471	120	9	1905	56	30	350	200	7	143	207	16548	1536	15994	1961	129
HMF004718A	Hartwig	Lung neuroendocrine	LUNET	5162.0	1	28	42	4640	205	43	2	252	8	4	166	37	29	100	66	4935	215	4845	260	45
HMF004327A	Hartwig	Gastrointestinal neuroendocrine	GINET	2751.0	1	24	9	2288	239	8	1	211	2	3	43	5	11	27	16	2507	242	2527	213	9
HMF004980A	Hartwig	Sarcoma various	SARC	5483.0	2	37	330	4841	235	46	4	337	6	112	457	61	13	383	74	5224	245	5076	343	50
HMF002945A	Hartwig	Gastrointestinal stromal tumor	GIST	3188.0	5	19	38	2756	155	10	1	229	22	5	113	28	37	48	65	2995	178	2911	251	11
HMF000579B	Hartwig	Breast cancer	BRCA	93175.0	7	664	743	90617	605	191	1	1608	6	201	2491	378	67	1185	1306	92416	612	91222	1614	192
HMF004103A	Hartwig	Non small cell lung cancer	NSCLC	17283.0	5	111	156	15941	164	216	2	910	6	20	495	250	36	209	286	17067	172	16105	916	218
HMF004226A	Hartwig	Non small cell lung cancer	NSCLC	59445.0	13	249	177	55494	63	1159	3	2473	4	27	525	498	2	25	500	59126	70	55557	2477	1162
HMF004855A	Hartwig	Breast cancer	BRCA	20681.0	14	172	661	18171	152	187	3	2086	17	194	870	291	54	525	345	20444	172	18323	2103	190
HMF003573A	Hartwig	Breast cancer	BRCA	15973.0	7	102	919	13180	1348	104	7	1237	43	310	2350	275	18	2057	293	14521	1398	14528	1280	111
HMF004554A	Hartwig	Colorectum carcinoma	COREAD	18809.0	4	114	497	16325	416	162	0	1837	14	92	973	226	32	715	258	18324	430	16741	1851	162
HMF000154B	Hartwig	Non small cell lung cancer	NSCLC	96405.0	18	415	76	84672	5374	1684	109	3829	275	17	1135	363	14	107	1028	90185	5758	90046	4104	1793
HMF004168A	Hartwig	Non small cell lung cancer	NSCLC	7278.0	5	53	129	6784	0	23	0	460	0	21	227	156	0	71	156	7267	0	6784	460	23
HMF001905A	Hartwig	Breast cancer	BRCA	22038.0	17	147	946	19088	166	243	4	2377	31	140	1828	409	89	1330	498	21708	201	19254	2408	247
HMF001768A	Hartwig	Hepatocellular carcinoma	LIHC	12660.0	12	80	123	11573	26	113	0	921	3	36	324	300	9	15	309	12607	29	11599	924	113
HMF003670A	Hartwig	Breast cancer	BRCA	2297.0	1	15	82	1895	44	11	1	330	14	24	189	22	21	146	43	2236	59	1939	344	12
HMF000481A	Hartwig	Esophagus cancer	ESCA	40003.0	8	159	329	36669	615	192	4	2414	20	41	409	346	20	43	366	39275	639	37284	2434	196
HMF003861A	Hartwig	Breast cancer	BRCA	5430.0	9	43	81	4792	71	10	1	536	3	13	151	136	2	13	138	5338	75	4863	539	11
HMF003268A	Hartwig	Prostate carcinoma	PRAD	18959.0	18	123	360	15364	317	94	7	3085	31	37	890	253	9	628	262	18543	355	15681	3116	101
HMF002033A	Hartwig	Stomach cancer	STAD	8497.0	7	43	343	7695	7	43	1	737	0	87	1403	128	2	1273	130	8475	8	7702	737	44
HMF005129A	Hartwig	Breast cancer	BRCA	12353.0	1	102	96	11500	370	26	2	438	4	18	575	182	6	387	188	11964	376	11870	442	28
HMF001540A	Hartwig	Breast cancer	BRCA	31629.0	3	192	130	27817	2988	46	9	629	103	19	574	317	142	115	459	28492	3100	30805	732	55
HMF000134A	Hartwig	Urothelial cancer	BLCA	10234.0	4	70	98	8658	493	21	2	1019	24	6	173	146	4	28	150	9698	519	9151	1043	23
HMF003702A	Hartwig	Gastrointestinal stromal tumor	GIST	871.0	1	7	1	216	593	0	0	31	31	0	10	2	8	0	10	247	624	809	62	0
HMF002831A	Hartwig	Breast cancer	BRCA	4981.0	2	43	140	4448	11	20	0	492	0	35	133	96	0	37	96	4960	11	4459	492	20
HMF001272B	Hartwig	Skin melanoma	SKCM	299149.0	8	1186	727	293137	444	3945	10	1214	2	177	3226	362	1	745	2481	298296	456	293581	1216	3955
HMF003350A	Hartwig	Skin melanoma	SKCM	43173.0	4	230	61	41854	6	807	0	419	0	13	507	502	0	5	502	43080	6	41860	419	807
HMF003727A	Hartwig	Colorectum carcinoma	COREAD	18348.0	9	98	324	15373	880	100	28	1881	43	37	457	261	10	186	271	17354	951	16253	1924	128
HMF003890A	Hartwig	Skin melanoma	SKCM	115374.0	4	472	154	81540	30667	1272	681	651	330	26	1204	221	149	407	797	83463	31678	112207	981	1953
HMF000982A	Hartwig	Breast cancer	BRCA	10822.0	2	73	541	8991	1019	37	5	717	31	107	390	161	57	172	218	9745	1055	10010	748	42
HMF004034A	Hartwig	Colorectum carcinoma	COREAD	11864.0	3	80	40	9889	622	43	13	1268	6	6	218	163	16	39	179	11200	641	10511	1274	56
HMF001617A	Hartwig	Ovarian cancer	OV	6879.0	3	37	453	6107	287	30	2	433	10	122	1691	103	15	1573	118	6570	299	6394	443	32
HMF002634B	Hartwig	Esophagus cancer	ESCA	23271.0	5	144	292	22624	0	71	0	552	0	60	300	207	0	93	207	23247	0	22624	552	71
HMF001936A	Hartwig	Kidney clear cell carcinoma	KIRC	6544.0	3	39	29	4957	744	55	4	676	84	3	111	58	47	6	105	5688	832	5701	760	59
HMF000140A	Hartwig	Urothelial cancer	BLCA	36174.0	10	281	439	34336	51	169	3	1559	2	59	1533	913	58	563	971	36064	56	34387	1561	172
HMF001113A	Hartwig	Prostate carcinoma	PRAD	4909.0	4	33	86	3514	835	18	4	454	64	34	582	52	15	515	67	3986	903	4349	518	22
HMF000824A	Hartwig	Esophagus cancer	ESCA	16238.0	6	70	654	14867	1	91	0	1248	0	186	917	213	0	704	213	16206	1	14868	1248	91
HMF004794A	Hartwig	Urothelial cancer	BLCA	18970.0	10	150	189	17487	495	79	4	848	18	49	459	299	32	128	331	18414	517	17982	866	83
HMF004394A	Hartwig	Colorectum carcinoma	COREAD	14936.0	3	92	65	10287	2624	37	10	1651	297	4	248	154	75	19	229	11975	2931	12911	1948	47
HMF003497A	Hartwig	Skin melanoma	SKCM	77440.0	2	379	89	71235	4185	1039	49	720	74	27	1093	119	7	418	675	72994	4308	75420	794	1088
HMF004751A	Hartwig	Prostate carcinoma	PRAD	3950.0	0	30	457	3056	454	13	5	392	15	165	484	51	13	420	64	3461	474	3510	407	18
HMF000921A	Hartwig	Glioblastoma multiforme	GBM	8619.0	1	43	140	5150	2815	10	6	485	139	34	196	44	30	122	74	5645	2960	7965	624	16
HMF003770A	Hartwig	Urothelial cancer	BLCA	3918.0	1	20	17	1920	1745	7	6	159	77	2	429	18	22	389	40	2086	1828	3665	236	13
HMF004274A	Hartwig	Skin melanoma	SKCM	84408.0	7	394	161	53837	29061	552	335	436	109	37	2216	200	117	1280	936	54825	29505	82898	545	887
HMF001340A	Hartwig	Breast cancer	BRCA	9842.0	1	62	283	6337	2357	60	54	806	202	48	598	124	16	458	140	7203	2613	8694	1008	114
HMF001733A	Hartwig	Mesothelioma	MESO	4607.0	0	30	176	2777	1431	19	62	258	41	37	96	54	19	23	73	3054	1534	4208	299	81
HMF000832C	Hartwig	Prostate carcinoma	PRAD	6137.0	8	34	294	5192	1	47	0	876	0	47	420	63	0	357	63	6115	1	5193	876	47
HMF005138A	Hartwig	Non small cell lung cancer	NSCLC	25623.0	6	134	86	21662	2210	444	27	1096	69	8	497	234	57	206	291	23202	2306	23872	1165	471
HMF004955A	Hartwig	Non small cell lung cancer	NSCLC	38739.0	7	304	535	35782	1455	191	6	1227	10	64	971	474	67	430	541	37200	1471	37237	1237	197
HMF002600A	Hartwig	Breast cancer	BRCA	14617.0	6	79	611	12789	1	125	0	1546	0	97	1518	241	0	1277	241	14460	1	12790	1546	125
HMF002758A	Hartwig	Pancreas neuroendocrine	PANET	10873.0	2	86	14	8422	2129	3	2	240	68	2	250	195	52	3	247	8665	2199	10551	308	5
HMF003833A	Hartwig	CUP	CUP	8235.0	14	59	84	6048	777	112	9	1183	53	13	430	139	12	279	151	7343	839	6825	1236	121
HMF003256A	Hartwig	Esophagus cancer	ESCA	8772.0	3	43	111	6777	598	41	5	1301	28	13	297	131	25	141	156	8119	631	7375	1329	46
HMF004551A	Hartwig	Colorectum carcinoma	COREAD	14951.0	4	95	101	12039	1257	217	90	1219	68	18	181	111	27	43	138	13475	1415	13296	1287	307
HMF000050A	Hartwig	Prostate carcinoma	PRAD	7244.0	8	48	318	5296	1020	30	11	776	89	39	346	133	43	170	176	6102	1120	6316	865	41
HMF002949A	Hartwig	Colorectum carcinoma	COREAD	9136.0	3	42	286	7908	116	39	1	1049	3	85	1028	96	9	923	105	8996	120	8024	1052	40
HMF004532B	Hartwig	Non small cell lung cancer	NSCLC	14177.0	1	128	255	8130	5421	33	11	480	80	109	643	126	175	342	301	8643	5512	13551	560	44
HMF001609A	Hartwig	Esophagus cancer	ESCA	20493.0	6	141	318	17838	80	70	0	2450	8	41	731	390	9	332	399	20358	88	17918	2458	70
HMF003547A	Hartwig	Pancreas carcinoma	PAAD	4073.0	4	25	55	3572	4	8	0	483	0	11	282	153	0	129	153	4063	4	3576	483	8
HMF000416A	Hartwig	Sarcoma various	SARC	4344.0	5	26	21	2830	1156	9	3	214	126	4	106	52	33	21	85	3053	1285	3986	340	12
HMF001769A	Hartwig	Non small cell lung cancer	NSCLC	65059.0	15	274	556	59268	1568	859	16	3080	73	84	627	455	21	151	476	63207	1657	60836	3153	875
HMF005083A	Hartwig	Ovarian cancer	OV	8319.0	7	50	293	6900	891	26	6	427	55	60	1074	133	37	904	170	7353	952	7791	482	32
HMF000057A	Hartwig	Ovarian cancer	OV	15727.0	4	90	496	14081	592	119	10	811	70	87	262	106	21	135	127	15011	672	14673	881	129
HMF000371A	Hartwig	Breast cancer	BRCA	7042.0	5	56	154	6571	6	23	0	426	0	41	763	137	0	626	137	7020	6	6577	426	23
HMF002051A	Hartwig	CUP	CUP	9464.0	4	65	274	8683	0	50	0	721	0	76	617	211	0	406	211	9454	0	8683	721	50
HMF002311A	Hartwig	Breast cancer	BRCA	10741.0	7	64	859	9100	453	138	6	941	64	152	1788	101	81	1606	182	10179	523	9553	1005	144
HMF004022A	Hartwig	Non small cell lung cancer	NSCLC	34702.0	12	218	532	31114	823	641	11	1940	16	64	1148	582	32	542	614	33695	850	31937	1956	652
HMF003105A	Hartwig	Breast cancer	BRCA	2657.0	11	29	62	2111	183	13	2	318	24	14	228	185	42	1	227	2442	209	2294	342	15
HMF001901A	Hartwig	Gastrointestinal neuroendocrine	GINET	8659.0	5	66	315	7765	68	68	0	726	5	57	355	166	3	186	169	8559	73	7833	731	68
HMF000261A	Hartwig	Breast cancer	BRCA	92813.0	9	781	254	89465	1767	192	3	1223	22	39	2150	680	18	232	1918	90880	1792	91232	1245	195
HMF002099A	Hartwig	Breast cancer	BRCA	49576.0	2	433	97	13677	35320	32	52	336	116	67	1495	227	1022	246	1249	14045	35488	48997	452	84
HMF000841A	Hartwig	CUP	CUP	5422.0	3	21	172	2984	1950	31	26	317	99	26	232	21	10	201	31	3332	2075	4934	416	57
HMF003735A	Hartwig	Salivary gland cancer	SG	1686.0	1	20	32	1017	449	3	6	104	105	5	113	41	20	52	61	1124	560	1466	209	9
HMF001668A	Hartwig	Uterus carcinoma	UCEC	5935.0	0	44	148	5267	127	25	2	502	2	35	427	91	5	331	96	5794	131	5394	504	27
HMF002804A	Hartwig	Colorectum carcinoma	COREAD	28548.0	9	185	188	25232	0	72	0	3214	0	24	537	392	0	145	392	28518	0	25232	3214	72
HMF004877A	Hartwig	Salivary gland cancer	SG	3186.0	4	18	48	2231	224	63	6	637	17	7	166	69	8	89	77	2931	247	2455	654	69
HMF004958A	Hartwig	Pancreas carcinoma	PAAD	9178.0	1	65	72	7659	126	30	0	1339	7	13	178	64	22	92	86	9028	133	7785	1346	30
HMF001070A	Hartwig	Glioblastoma multiforme	GBM	9511.0	3	54	110	8288	498	23	3	634	50	38	80	29	4	47	33	8945	551	8786	684	26
HMF002326A	Hartwig	Urothelial cancer	BLCA	15863.0	3	71	321	14788	4	217	1	813	0	43	499	147	0	352	147	15818	5	14792	813	218
HMF000882A	Hartwig	Colorectum carcinoma	COREAD	20892.0	4	116	87	18259	330	83	0	2169	16	13	2045	261	9	1775	270	20511	346	18589	2185	83
HMF001033A	Hartwig	Breast cancer	BRCA	9543.0	3	70	245	8048	368	63	1	1029	17	38	987	157	9	821	166	9140	386	8416	1046	64
HMF003150A	Hartwig	Pancreas carcinoma	PAAD	22227.0	26	173	875	18661	22	268	1	2976	6	73	1084	541	99	477	640	21905	29	18683	2982	269
HMF000761A	Hartwig	Breast cancer	BRCA	11876.0	15	69	433	10421	0	129	0	1260	0	60	599	377	0	222	377	11810	0	10421	1260	129
HMF001711A	Hartwig	Breast cancer	BRCA	8659.0	11	61	476	7178	1	105	0	1311	1	36	994	213	0	781	213	8594	2	7179	1312	105
HMF000706A	Hartwig	Gastrointestinal stromal tumor	GIST	3264.0	4	21	30	2709	355	16	5	151	22	3	52	37	1	14	38	2876	382	3064	173	21
HMF003533A	Hartwig	Colorectum carcinoma	COREAD	19462.0	5	94	114	15674	1432	127	19	2092	43	11	298	247	12	39	259	17893	1494	17106	2135	146
HMF004153A	Hartwig	Non small cell lung cancer	NSCLC	24839.0	5	150	477	22963	0	425	0	1367	0	100	1654	359	0	1295	359	24755	0	22963	1367	425
HMF000542A	Hartwig	Pancreas carcinoma	PAAD	4952.0	3	38	73	4252	55	13	2	614	6	14	95	70	4	21	74	4879	63	4307	620	15
HMF002648A	Hartwig	Ovarian cancer	OV	13942.0	5	86	328	12592	158	163	2	990	5	62	524	248	20	260	268	13745	165	12750	995	165
HMF001475A	Hartwig	Diffuse large B-cell lymphoma	DLBCL	21789.0	14	104	48	18429	385	58	3	2802	58	6	387	128	108	151	236	21289	446	18814	2860	61
HMF001405A	Hartwig	Breast cancer	BRCA	6370.0	2	54	172	5668	1	21	0	668	0	45	411	89	0	322	89	6357	1	5669	668	21
HMF000657A	Hartwig	Breast cancer	BRCA	8234.0	4	49	274	7498	0	68	0	647	0	66	1204	169	0	1035	169	8213	0	7498	647	68
HMF000113A	Hartwig	Non small cell lung cancer	NSCLC	59947.0	16	294	242	50214	5752	868	69	2489	342	22	1010	392	218	400	610	53571	6163	55966	2831	937
HMF002992A	Hartwig	Cholangiocarcinoma	CHOL	3832.0	2	18	30	2879	397	10	2	449	89	2	61	37	13	11	50	3338	488	3276	538	12
HMF000883A	Hartwig	Stomach cancer	STAD	8347.0	4	47	231	7032	291	27	0	975	7	26	362	104	13	245	117	8034	298	7323	982	27
HMF001234A	Hartwig	Colorectum carcinoma	COREAD	8283.0	3	56	67	6612	738	28	23	815	45	11	989	222	14	753	236	7455	806	7350	860	51
HMF004710A	Hartwig	Urothelial cancer	BLCA	33240.0	7	298	232	32257	2	161	0	757	0	39	759	480	0	279	480	33175	2	32259	757	161
HMF004762A	Hartwig	Breast cancer	BRCA	18751.0	6	148	620	17016	363	104	3	1203	6	117	821	433	17	371	450	18323	372	17379	1209	107
HMF003564A	Hartwig	Colorectum carcinoma	COREAD	35920.0	11	204	354	31537	174	210	1	3928	6	47	1048	369	27	652	396	35675	181	31711	3934	211
HMF002669A	Hartwig	Sarcoma various	SARC	6584.0	2	33	113	6036	95	21	0	419	4	17	181	73	0	108	73	6476	99	6131	423	21
HMF002252A	Hartwig	Breast cancer	BRCA	10145.0	4	85	502	8222	503	107	2	1119	101	42	584	201	33	350	234	9448	606	8725	1220	109
HMF004129A	Hartwig	Breast cancer	BRCA	4467.0	14	34	75	3462	41	42	0	884	9	12	164	128	29	7	157	4388	50	3503	893	42
HMF001230A	Hartwig	Cholangiocarcinoma	CHOL	7872.0	7	62	446	6894	5	97	0	849	1	63	2344	178	0	2166	178	7840	6	6899	850	97
HMF004152A	Hartwig	Mesothelioma	MESO	2574.0	2	30	109	2385	1	12	0	170	1	21	160	71	0	89	71	2567	2	2386	171	12
HMF004654A	Hartwig	Colorectum carcinoma	COREAD	12192.0	3	71	104	10350	26	33	1	1734	2	10	189	156	5	28	161	12117	29	10376	1736	34
HMF000312A	Hartwig	Prostate carcinoma	PRAD	11832.0	5	67	402	9816	445	58	3	1446	27	102	732	121	15	596	136	11320	475	10261	1473	61
HMF003935A	Hartwig	Breast cancer	BRCA	4562.0	6	21	101	4068	49	14	0	424	2	13	172	84	0	88	84	4506	51	4117	426	14
HMF000052A	Hartwig	Non small cell lung cancer	NSCLC	72097.0	18	336	476	67313	21	1364	1	3166	2	102	1249	48	0	692	557	71843	24	67334	3168	1365
HMF000379A	Hartwig	Colorectum carcinoma	COREAD	23004.0	10	129	348	12530	7337	105	178	2399	375	41	675	225	195	255	420	15034	7890	19867	2774	283
HMF002796A	Hartwig	Breast cancer	BRCA	7198.0	9	30	139	6010	375	30	4	724	33	32	215	75	19	121	94	6764	412	6385	757	34
HMF003371A	Hartwig	Colorectum carcinoma	COREAD	11248.0	5	46	113	4580	5517	27	39	629	424	14	122	58	50	14	108	5236	5980	10097	1053	66
HMF000807A	Hartwig	Breast cancer	BRCA	7814.0	2	36	656	6156	901	26	3	684	35	196	1668	74	14	1580	88	6866	939	7057	719	29
HMF003595A	Hartwig	Esophagus cancer	ESCA	32045.0	5	144	248	27396	885	77	1	3554	75	14	491	245	10	236	255	31027	961	28281	3629	78
HMF003794A	Hartwig	CUP	CUP	4243.0	4	23	157	3148	611	17	3	362	90	26	100	51	4	45	55	3527	704	3759	452	20
HMF000125A	Hartwig	Ovarian cancer	OV	14501.0	3	83	841	12800	516	101	3	998	40	262	2005	187	26	1792	213	13899	559	13316	1038	104
HMF004243A	Hartwig	Non small cell lung cancer	NSCLC	14530.0	8	72	48	13181	26	400	2	845	2	8	150	118	26	6	144	14426	30	13207	847	402
HMF000300B	Hartwig	Skin melanoma	SKCM	24477.0	2	128	138	21696	2105	215	26	341	74	23	411	151	75	185	226	22252	2205	23801	415	241
HMF004038A	Hartwig	Sarcoma various	SARC	11520.0	4	89	909	1844	8924	8	35	172	509	213	2343	46	185	2122	231	2024	9468	10768	681	43
HMF004350A	Hartwig	Non small cell lung cancer	NSCLC	9321.0	3	86	93	3022	5926	14	34	176	135	14	323	112	164	55	276	3212	6095	8948	311	48
HMF000765A	Hartwig	Skin melanoma	SKCM	154706.0	3	744	280	145756	4622	2487	56	1283	160	115	1109	145	15	103	1006	149526	4838	150378	1443	2543
HMF002441B	Hartwig	Colorectum carcinoma	COREAD	17580.0	3	87	231	12611	2892	54	13	1776	185	24	229	120	31	78	151	14441	3090	15503	1961	67
HMF001184B	Hartwig	Colorectum carcinoma	COREAD	37287.0	12	182	329	32375	2	738	1	3963	0	69	697	345	0	352	345	37076	3	32377	3963	739
HMF002524A	Hartwig	Breast cancer	BRCA	3682.0	1	27	209	2789	491	8	2	327	54	78	311	74	16	221	90	3124	547	3280	381	10
HMF000777A	Hartwig	Non small cell lung cancer	NSCLC	49116.0	15	228	111	44203	1104	1220	32	2246	80	22	487	352	134	1	486	47669	1216	45307	2326	1252
HMF003893A	Hartwig	Prostate carcinoma	PRAD	4437.0	1	28	365	3733	138	19	3	523	18	46	149	43	1	105	44	4275	159	3871	541	22
HMF000414A	Hartwig	Prostate carcinoma	PRAD	8646.0	0	56	140	7695	19	27	0	887	1	34	534	89	12	433	101	8609	20	7714	888	27
HMF002265A	Hartwig	Breast cancer	BRCA	4013.0	4	25	274	2802	819	8	2	241	133	124	293	48	26	219	74	3051	954	3621	374	10
HMF002009A	Hartwig	Hepatocellular carcinoma	LIHC	15437.0	13	79	225	14204	28	249	0	919	2	69	826	240	11	575	251	15372	30	14232	921	249
HMF003090A	Hartwig	Breast cancer	BRCA	6126.0	2	35	426	3729	1870	12	34	382	89	85	1044	58	31	955	89	4123	1993	5599	471	46
HMF002332A	Hartwig	Colorectum carcinoma	COREAD	23689.0	9	94	151	14303	5648	89	98	3163	289	18	368	190	88	90	278	17555	6035	19951	3452	187
HMF000913A	Hartwig	Glioblastoma multiforme	GBM	8343.0	1	43	107	7331	350	19	3	602	27	17	140	95	8	37	103	7952	380	7681	629	22
HMF001601A	Hartwig	Colorectum carcinoma	COREAD	8275.0	5	41	30	7606	1	20	0	642	0	5	187	165	0	22	165	8268	1	7607	642	20
HMF002681A	Hartwig	Skin melanoma	SKCM	1926.0	2	10	18	1719	34	7	0	151	13	7	178	42	22	114	64	1877	47	1753	164	7
HMF001026A	Hartwig	Colorectum carcinoma	COREAD	29448.0	6	167	190	27435	0	230	0	1715	1	31	535	433	0	102	433	29380	1	27435	1716	230
HMF003277A	Hartwig	Colorectum carcinoma	COREAD	39434.0	17	234	502	35155	60	268	1	3854	3	72	921	758	9	154	767	39277	64	35215	3857	269
HMF003332A	Hartwig	Uterus carcinoma	UCEC	8354.0	2	63	65	7120	94	30	4	1086	13	8	166	151	7	8	158	8236	111	7214	1099	34
HMF002442A	Hartwig	Breast cancer	BRCA	6660.0	2	37	159	5816	236	25	4	503	62	28	256	100	13	143	113	6344	302	6052	565	29
HMF001547A	Hartwig	Prostate carcinoma	PRAD	17897.0	25	110	570	15275	2	157	0	2345	0	37	692	309	0	397	309	17777	2	15277	2345	157
HMF000628C	Hartwig	Colorectum carcinoma	COREAD	59144.0	12	244	433	54033	221	910	4	3739	5	67	1379	514	25	840	539	58682	230	54254	3744	914
HMF001742A	Hartwig	Small cell lung cancer	SCLC	90784.0	10	401	214	84492	1062	1609	25	3209	22	24	1073	284	13	171	902	89310	1109	85554	3231	1634
HMF004597A	Hartwig	Pancreas carcinoma	PAAD	62055.0	25	715	19	46144	5485	67	5	10102	157	3	2318	1996	320	2	2316	56313	5647	51629	10259	72
HMF004715A	Hartwig	Non small cell lung cancer	NSCLC	14942.0	8	91	235	13564	146	305	6	845	7	64	357	194	39	128	229	14714	159	13710	852	311
HMF001284A	Hartwig	Colorectum carcinoma	COREAD	20212.0	3	130	153	18116	642	117	6	1257	4	18	499	343	28	142	371	19490	652	18758	1261	123
HMF000227A	Hartwig	Urothelial cancer	BLCA	43048.0	7	374	497	41906	3	112	0	959	0	98	2205	1204	0	1001	1204	42977	3	41909	959	112
HMF001237A	Hartwig	Gastrointestinal neuroendocrine	GINET	1365.0	0	13	6	1	1290	0	1	0	71	0	21	0	21	0	21	1	1362	1291	71	1
HMF002095A	Hartwig	Skin melanoma	SKCM	48975.0	2	195	49	47643	481	461	10	319	8	14	466	347	3	116	350	48423	499	48124	327	471
HMF004784A	Hartwig	Non small cell lung cancer	NSCLC	114777.0	32	600	165	105943	884	2578	44	4736	60	20	1426	533	14	231	1195	113257	988	106827	4796	2622
HMF001916C	Hartwig	Breast cancer	BRCA	16493.0	16	118	884	13470	184	171	2	2476	37	73	967	362	26	579	388	16117	223	13654	2513	173
HMF001344B	Hartwig	Prostate carcinoma	PRAD	5282.0	4	27	147	3921	436	18	3	810	82	9	103	60	6	37	66	4749	521	4357	892	21
HMF004679A	Hartwig	Non small cell lung cancer	NSCLC	4183.0	4	36	95	3559	314	22	7	266	8	26	260	92	7	179	99	3847	329	3873	274	29
HMF004593A	Hartwig	Sarcoma various	SARC	15486.0	7	85	168	12708	1355	110	5	1268	8	35	283	207	11	65	218	14086	1368	14063	1276	115
HMF000183A	Hartwig	Skin melanoma	SKCM	27027.0	4	133	193	25900	493	278	5	309	9	49	366	296	14	56	310	26487	507	26393	318	283
HMF000308A	Hartwig	Non small cell lung cancer	NSCLC	16717.0	8	94	185	15777	0	109	0	808	0	31	842	247	0	595	247	16694	0	15777	808	109
HMF000666B	Hartwig	Small cell lung cancer	SCLC	31403.0	6	162	165	29297	111	534	3	1383	3	44	782	403	45	334	448	31214	117	29408	1386	537
HMF003940A	Hartwig	Non small cell lung cancer	NSCLC	175802.0	45	924	708	161636	2536	3272	64	7239	149	151	3497	629	67	1699	1798	172147	2749	164172	7388	3336
HMF000797A	Hartwig	Breast cancer	BRCA	3101.0	2	29	27	2199	448	9	3	337	98	5	148	59	16	73	75	2545	549	2647	435	12
HMF002104A	Hartwig	Gastrointestinal tract unknown	GISTOT	33315.0	13	151	493	30590	2	153	0	2499	1	86	1210	342	0	868	342	33242	3	30592	2500	153
HMF005120A	Hartwig	Skin carcinoma other	SKOT	27364.0	9	121	89	24875	493	797	15	1096	29	7	246	230	6	10	236	26768	537	25368	1125	812
HMF000315A	Hartwig	Thyroid cancer	THCA	4076.0	3	18	20	3660	128	20	0	255	9	4	117	55	8	54	63	3935	137	3788	264	20
HMF004143A	Hartwig	CUP	CUP	8531.0	6	63	158	375	7524	2	46	70	497	26	644	18	198	428	216	447	8067	7899	567	48
HMF002711A	Hartwig	Urothelial cancer	BLCA	23224.0	10	153	703	20654	566	305	13	1555	62	135	1724	406	29	1289	435	22514	641	21220	1617	318
HMF004282A	Hartwig	Non small cell lung cancer	NSCLC	25440.0	2	111	455	19945	3359	544	53	1169	256	72	725	209	47	469	256	21658	3668	23304	1425	597
HMF003285A	Hartwig	Colorectum carcinoma	COREAD	17852.0	5	112	102	15615	258	70	2	1861	6	8	178	130	18	30	148	17546	266	15873	1867	72
HMF001653A	Hartwig	Colorectum carcinoma	COREAD	9871.0	7	57	75	8777	3	34	0	1033	0	11	242	199	4	39	203	9844	3	8780	1033	34
HMF001439A	Hartwig	Kidney clear cell carcinoma	KIRC	8877.0	11	71	84	7127	468	99	2	1121	38	14	342	277	15	50	292	8347	508	7595	1159	101
HMF003215A	Hartwig	Colorectum carcinoma	COREAD	18020.0	4	90	171	15282	5	236	1	2415	1	40	344	189	0	155	189	17933	7	15287	2416	237
HMF002333A	Hartwig	Skin melanoma	SKCM	18958.0	0	107	1000	17978	195	292	4	435	10	277	490	163	41	286	204	18705	209	18173	445	296
HMF002132A	Hartwig	Urothelial cancer	BLCA	317262.0	387	1135	102	93008	10033	488	154	187205	24638	13	4705	987	289	92	4613	280701	34825	103041	211843	642
HMF002419A	Hartwig	Non small cell lung cancer	NSCLC	19087.0	8	84	401	16722	385	541	6	1291	34	83	1228	215	53	960	268	18554	425	17107	1325	547
HMF001049A	Hartwig	Colorectum carcinoma	COREAD	23117.0	9	154	980	19803	882	112	18	2166	73	129	1004	172	29	803	201	22081	973	20685	2239	130
HMF002313A	Hartwig	Prostate carcinoma	PRAD	5432.0	7	36	146	4602	38	15	1	755	4	50	298	89	11	198	100	5372	43	4640	759	16
HMF005076A	Hartwig	Non small cell lung cancer	NSCLC	46372.0	6	208	309	43844	31	957	4	1420	4	46	563	404	51	108	455	46221	39	43875	1424	961
HMF004497A	Hartwig	Pancreas carcinoma	PAAD	5810.0	3	51	17	5248	10	11	0	528	0	2	75	73	0	2	73	5787	10	5258	528	11
HMF003880B	Hartwig	Non small cell lung cancer	NSCLC	1069.0	1	7	2	295	699	1	0	32	42	0	35	4	31	0	35	328	741	994	74	1
HMF004570A	Hartwig	Lung neuroendocrine	LUNET	3380.0	4	25	141	2002	1144	4	4	160	61	239	57	34	7	16	41	2166	1209	3146	221	8
HMF000041A	Hartwig	Colorectum carcinoma	COREAD	26463.0	14	137	137	18657	1947	79	11	5363	357	43	459	322	30	107	352	24099	2315	20604	5720	90
HMF003628A	Hartwig	Prostate carcinoma	PRAD	11305.0	9	62	255	9313	747	66	4	1085	47	36	351	192	17	142	209	10464	798	10060	1132	70
HMF001227A	Hartwig	Diffuse large B-cell lymphoma	DLBCL	14325.0	4	91	82	11815	551	49	2	1779	91	14	246	94	63	89	157	13643	644	12366	1870	51
HMF000427A	Hartwig	Skin melanoma	SKCM	36053.0	9	207	198	32378	2308	610	33	543	122	31	673	315	110	248	425	33531	2463	34686	665	643
HMF001709A	Hartwig	Kidney clear cell carcinoma	KIRC	8360.0	7	63	59	7618	0	86	0	630	0	11	378	193	10	175	203	8334	0	7618	630	86
HMF001721A	Hartwig	Breast cancer	BRCA	5906.0	0	42	341	5027	470	28	0	356	14	149	590	72	2	516	74	5411	484	5497	370	28
HMF003453A	Hartwig	Breast cancer	BRCA	9236.0	2	80	43	8296	411	11	3	482	14	15	138	94	44	0	138	8789	428	8707	496	14
HMF003690A	Hartwig	Colorectum carcinoma	COREAD	16616.0	1	96	107	12925	1797	63	5	1715	58	15	358	241	33	84	274	14703	1860	14722	1773	68
HMF002310A	Hartwig	Prostate carcinoma	PRAD	7450.0	8	56	594	5890	405	31	3	1042	56	72	494	173	30	291	203	6963	464	6295	1098	34
HMF000467A	Hartwig	Colorectum carcinoma	COREAD	17257.0	7	88	95	14483	949	46	6	1695	46	8	347	296	35	16	331	16224	1001	15432	1741	52
HMF004081A	Hartwig	Breast cancer	BRCA	24418.0	3	194	98	7458	16255	16	19	490	152	14	606	139	276	191	415	7964	16426	23713	642	35
HMF000529A	Hartwig	Breast cancer	BRCA	72958.0	5	671	272	71375	412	191	1	907	1	69	2095	172	31	261	1834	72473	414	71787	908	192
HMF003359A	Hartwig	Kidney clear cell carcinoma	KIRC	5616.0	4	44	13	4782	176	91	2	526	9	1	159	132	26	1	158	5399	187	4958	535	93
HMF003051A	Hartwig	Colorectum carcinoma	COREAD	25592.0	6	135	335	23035	32	247	0	2196	1	63	844	340	0	504	340	25478	33	23067	2197	247
HMF002628A	Hartwig	Colorectum carcinoma	COREAD	391381.0	519	1179	129	123693	3816	460	12	261888	449	20	5100	1009	118	57	5043	386041	4277	127509	262337	472
HMF004355A	Hartwig	Prostate carcinoma	PRAD	5903.0	4	44	110	5027	24	19	0	826	2	25	321	125	0	196	125	5872	26	5051	828	19
HMF001627A	Hartwig	Prostate carcinoma	PRAD	13768.0	6	75	372	11873	470	54	1	1335	14	69	513	238	15	260	253	13262	485	12343	1349	55
HMF002953A	Hartwig	Esophagus cancer	ESCA	5842.0	3	37	152	5313	8	19	1	482	0	23	154	113	0	41	113	5814	9	5321	482	20
HMF001801A	Hartwig	Breast cancer	BRCA	2878.0	1	27	242	1214	1418	7	4	108	122	37	665	47	53	565	100	1329	1544	2632	230	11
HMF000885A	Hartwig	Non small cell lung cancer	NSCLC	20022.0	10	92	420	16589	990	432	16	1603	221	30	440	206	37	197	243	18624	1227	17579	1824	448
HMF001357A	Hartwig	Prostate carcinoma	PRAD	3487.0	4	17	205	2756	125	10	0	548	34	35	1044	42	5	997	47	3314	159	2881	582	10
HMF003788A	Hartwig	Kidney clear cell carcinoma	KIRC	5567.0	5	37	36	5116	3	49	0	387	0	16	146	123	0	23	123	5552	3	5119	387	49
HMF004053A	Hartwig	Ovarian cancer	OV	12531.0	12	100	770	9202	1689	140	17	1262	144	104	801	191	60	550	251	10604	1850	10891	1406	157
HMF001867A	Hartwig	Prostate carcinoma	PRAD	6171.0	1	43	303	5512	4	46	0	601	1	69	267	74	0	193	74	6159	5	5516	602	46
HMF001292A	Hartwig	Ovarian cancer	OV	5723.0	4	36	189	3977	1425	28	15	201	70	57	1036	99	39	898	138	4206	1510	5402	271	43
HMF003394A	Hartwig	Colorectum carcinoma	COREAD	21680.0	1	111	139	16077	3627	65	33	1686	152	14	294	196	53	45	249	17828	3812	19704	1838	98
HMF003477A	Hartwig	Breast cancer	BRCA	8822.0	14	66	423	7564	330	64	1	808	24	90	684	184	21	479	205	8436	355	7894	832	65
HMF004169A	Hartwig	Skin melanoma	SKCM	74513.0	8	400	342	71339	815	1440	17	747	16	78	2579	104	23	1575	1004	73526	848	72154	763	1457
HMF002851A	Hartwig	Diffuse large B-cell lymphoma	DLBCL	11647.0	1	71	55	9974	383	49	9	1063	135	14	182	76	79	27	155	11086	527	10357	1198	58
HMF002209A	Hartwig	Colorectum carcinoma	COREAD	63959.0	13	304	302	58337	28	748	2	4628	4	32	1820	795	0	1025	795	63713	34	58365	4632	750
HMF000576A	Hartwig	Sarcoma various	SARC	2685.0	2	14	31	2287	171	10	2	197	15	5	58	21	15	22	36	2494	188	2458	212	12
HMF001848A	Hartwig	Non small cell lung cancer	NSCLC	11367.0	9	75	226	10068	234	164	3	852	10	54	996	219	6	771	225	11084	247	10302	862	167
HMF004600A	Hartwig	Breast cancer	BRCA	3745.0	4	27	296	3223	38	9	1	466	2	95	385	70	13	302	83	3698	41	3261	468	10
HMF001519A	Hartwig	Non small cell lung cancer	NSCLC	14506.0	10	88	459	13156	94	90	1	1117	4	86	518	156	22	340	178	14363	99	13250	1121	91
HMF005073A	Hartwig	Sarcoma various	SARC	11889.0	3	71	167	10275	369	57	4	1104	32	31	373	158	27	188	185	11436	405	10644	1136	61
HMF004257A	Hartwig	Urothelial cancer	BLCA	19547.0	9	125	362	18694	3	183	0	633	0	60	629	236	0	393	236	19510	3	18697	633	183
HMF001513A	Hartwig	Colorectum carcinoma	COREAD	68766.0	10	428	363	61693	4183	349	17	2256	34	92	1576	40	2	522	1055	64298	4234	65876	2290	366
HMF002958A	Hartwig	Non small cell lung cancer	NSCLC	20248.0	12	130	254	13879	4864	245	30	902	251	56	1110	276	170	664	446	15026	5145	18743	1153	275
HMF003876A	Hartwig	Non small cell lung cancer	NSCLC	129597.0	18	626	293	123207	3	2126	0	3767	0	44	1297	570	0	131	1166	129100	3	123210	3767	2126
HMF002248A	Hartwig	Non small cell lung cancer	NSCLC	71458.0	18	326	358	66093	375	975	8	3733	12	25	803	44	0	69	734	70801	395	66468	3745	983
HMF004253A	Hartwig	Non small cell lung cancer	NSCLC	1724.0	1	12	12	1463	108	6	1	121	22	3	31	16	7	8	23	1590	131	1571	143	7
HMF004926A	Hartwig	Lung neuroendocrine	LUNET	10539.0	2	57	59	8789	1017	54	28	556	59	8	190	90	56	44	146	9399	1104	9806	615	82
HMF000899A	Hartwig	Hepatocellular carcinoma	LIHC	3199.0	2	21	752	2511	396	13	2	249	17	168	2035	26	7	2002	33	2773	415	2907	266	15
HMF000016A	Hartwig	Prostate carcinoma	PRAD	8699.0	6	55	571	7415	149	31	2	1055	27	129	397	94	33	270	127	8501	178	7564	1082	33
HMF000867A	Hartwig	Breast cancer	BRCA	7871.0	7	60	140	6645	319	29	2	819	39	29	804	204	14	586	218	7493	360	6964	858	31
HMF000847A	Hartwig	Prostate carcinoma	PRAD	4364.0	1	25	118	3496	194	16	0	615	31	22	120	47	0	73	47	4127	225	3690	646	16
HMF001429A	Hartwig	Colorectum carcinoma	COREAD	31883.0	13	156	134	27038	155	487	11	4002	16	20	557	458	34	65	492	31527	182	27193	4018	498
HMF003082A	Hartwig	Ovarian cancer	OV	10201.0	3	54	362	5848	3182	83	99	666	290	60	670	65	49	556	114	6597	3571	9030	956	182
HMF000240A	Hartwig	Esophagus cancer	ESCA	30317.0	6	121	202	25215	3101	70	17	1597	293	44	671	262	84	325	346	26882	3411	28316	1890	87
HMF004512A	Hartwig	Prostate carcinoma	PRAD	17448.0	24	114	611	12911	1291	177	18	2697	200	45	900	291	100	509	391	15785	1509	14202	2897	195
HMF002072A	Hartwig	Gallbladder cancer	GBC	7607.0	3	42	94	5549	1128	38	23	813	47	16	243	116	42	85	158	6400	1198	6677	860	61
HMF004429A	Hartwig	Breast cancer	BRCA	4452.0	3	24	289	3403	304	43	1	665	18	116	356	52	28	276	80	4111	323	3707	683	44
HMF002729A	Hartwig	Hepatocellular carcinoma	LIHC	9738.0	4	64	478	8299	123	58	0	1207	12	79	1097	153	0	944	153	9564	135	8422	1219	58
HMF002127A	Hartwig	Prostate carcinoma	PRAD	15941.0	17	99	877	12407	514	189	6	2574	87	110	741	224	20	498	244	15170	607	12921	2661	195
HMF000931A	Hartwig	Non small cell lung cancer	NSCLC	22086.0	6	105	249	18237	2227	406	33	967	121	71	325	197	41	87	238	19610	2381	20464	1088	439
HMF004436A	Hartwig	Breast cancer	BRCA	6947.0	3	46	415	5396	726	91	6	643	48	62	851	85	16	750	101	6130	780	6122	691	97
HMF000518A	Hartwig	Skin melanoma	SKCM	51075.0	4	204	35	49450	431	586	15	517	17	10	550	393	6	151	399	50553	463	49881	534	601
HMF000488A	Hartwig	Pancreas carcinoma	PAAD	10944.0	9	79	345	9515	0	112	0	1241	1	54	969	220	40	710	260	10868	1	9515	1242	112
HMF000198A	Hartwig	CUP	CUP	8816.0	7	65	65	6812	996	134	8	708	127	11	206	137	22	47	159	7654	1131	7808	835	142
HMF004256A	Hartwig	Vulva and vagina cancer	VULV	15730.0	11	101	239	13807	501	117	14	1235	19	39	627	293	16	318	309	15159	534	14308	1254	131
HMF001646A	Hartwig	Breast cancer	BRCA	5319.0	2	38	245	2507	2206	10	8	368	202	53	870	27	36	807	63	2885	2416	4713	570	18
HMF005124A	Hartwig	Cervix carcinoma	CESC	15825.0	5	108	146	7904	7090	12	33	445	320	38	566	145	131	290	276	8361	7443	14994	765	45
HMF004185A	Hartwig	Colorectum carcinoma	COREAD	10897.0	1	72	82	9151	149	43	1	1506	20	8	225	87	16	122	103	10700	170	9300	1526	44
HMF000234A	Hartwig	Colorectum carcinoma	COREAD	16509.0	6	99	121	11520	2304	30	15	2188	426	13	434	313	54	71	367	13738	2745	13824	2614	45
HMF003344A	Hartwig	Colorectum carcinoma	COREAD	18022.0	8	97	223	13661	1380	120	60	2382	349	21	340	242	34	64	276	16163	1789	15041	2731	180
HMF001615A	Hartwig	Breast cancer	BRCA	3370.0	2	23	16	2832	202	10	0	315	7	2	74	57	3	14	60	3157	209	3034	322	10
HMF000513A	Hartwig	Urothelial cancer	BLCA	26316.0	9	156	112	18338	5482	62	22	2272	86	17	490	336	117	37	453	20672	5590	23820	2358	84
HMF002652A	Hartwig	Breast cancer	BRCA	14831.0	4	119	615	8780	5041	55	14	738	178	167	2373	143	137	2093	280	9573	5233	13821	916	69
HMF002464B	Hartwig	Breast cancer	BRCA	3169.0	4	21	189	2599	104	7	0	423	22	79	417	48	9	360	57	3029	126	2703	445	7
HMF004339A	Hartwig	Sarcoma various	SARC	9404.0	4	45	433	3365	5127	43	222	322	297	125	376	22	36	318	58	3730	5646	8492	619	265
HMF003345A	Hartwig	Colorectum carcinoma	COREAD	807432.0	735	1836	69	147787	358	1030	6	651990	262	8	9181	1528	7	98	9083	800807	626	148145	652252	1036
HMF000197A	Hartwig	Prostate carcinoma	PRAD	5085.0	3	37	190	4355	161	17	3	535	9	133	260	104	10	146	114	4907	173	4516	544	20
HMF000344A	Hartwig	Esophagus cancer	ESCA	42475.0	12	152	1148	38362	157	157	2	3724	8	276	2763	296	24	2443	320	42243	167	38519	3732	159
HMF004051A	Hartwig	Pancreas neuroendocrine	PANET	5183.0	0	29	5	2639	2124	9	40	259	103	0	82	37	45	0	82	2907	2267	4763	362	49
HMF004726A	Hartwig	Colorectum carcinoma	COREAD	1046278.0	770	1393	124	139309	13367	1298	614	720415	157764	15	7436	257	95	31	7405	861022	171745	152676	878179	1912
HMF000633A	Hartwig	Upper respiratory tract cancer	HNSC	9609.0	7	60	248	8388	67	127	1	996	3	39	485	124	14	347	138	9511	71	8455	999	128
HMF001520A	Hartwig	Colorectum carcinoma	COREAD	31943.0	12	164	383	28388	150	307	1	2985	7	67	1838	337	35	1466	372	31680	158	28538	2992	308
HMF004457A	Hartwig	Non small cell lung cancer	NSCLC	3595.0	4	22	28	2933	287	21	0	302	47	4	136	73	24	39	97	3256	334	3220	349	21
HMF004203B	Hartwig	Non small cell lung cancer	NSCLC	80973.0	32	472	642	64006	10078	1929	573	3665	316	147	1589	149	64	464	1125	69600	10967	74084	3981	2502
HMF001651A	Hartwig	Colorectum carcinoma	COREAD	406578.0	494	1139	147	125026	36	566	0	279959	15	18	5626	1494	0	148	5478	405551	51	125062	279974	566
HMF000598A	Hartwig	Breast cancer	BRCA	7355.0	9	46	177	6397	129	56	1	741	17	27	770	194	22	554	216	7194	147	6526	758	57
HMF003421A	Hartwig	Skin melanoma	SKCM	133798.0	8	608	214	128516	729	2583	8	1586	10	53	1590	652	42	364	1226	132685	747	129245	1596	2591
HMF000608A	Hartwig	Skin melanoma	SKCM	3472.0	0	26	137	2494	640	9	3	220	93	23	173	37	13	123	50	2723	736	3134	313	12
HMF003747A	Hartwig	Testis cancer	TEST	17475.0	21	120	715	13495	647	183	4	3014	53	210	4064	368	1	3695	369	16692	704	14142	3067	187
HMF004190A	Hartwig	Non small cell lung cancer	NSCLC	25656.0	3	166	65	24068	1	347	0	1165	0	10	487	464	0	23	464	25580	1	24069	1165	347
HMF004319A	Hartwig	Non small cell lung cancer	NSCLC	26825.0	6	114	499	25863	0	103	0	830	1	93	1019	308	0	711	308	26796	1	25863	831	103
HMF002389A	Hartwig	Prostate carcinoma	PRAD	19437.0	10	106	704	13676	1710	89	12	3495	377	122	2076	187	103	1786	290	17260	2099	15386	3872	101
HMF003361A	Hartwig	Colorectum carcinoma	COREAD	384286.0	406	1039	41	84039	9295	414	33	281270	7699	4	5172	814	102	8	5164	365723	17027	93334	288969	447
HMF004706A	Hartwig	Non small cell lung cancer	NSCLC	7146.0	3	43	41	6398	88	26	0	610	12	5	152	131	16	5	147	7034	100	6486	622	26
HMF001770A	Hartwig	Skin melanoma	SKCM	20230.0	5	93	256	19297	72	269	0	553	1	81	691	234	17	440	251	20119	73	19369	554	269
HMF000725A	Hartwig	Skin melanoma	SKCM	47054.0	3	214	189	45234	420	772	5	535	12	34	463	409	43	11	452	46541	437	45654	547	777
HMF002632A	Hartwig	Cervix carcinoma	CESC	8135.0	6	60	63	5286	2172	22	4	427	207	7	254	89	111	54	200	5735	2383	7458	634	26
HMF003755A	Hartwig	Skin melanoma	SKCM	126143.0	3	569	127	121280	1415	2254	22	963	30	50	2053	735	24	702	1351	124497	1467	122695	993	2276
HMF000244A	Hartwig	Urothelial cancer	BLCA	6881.0	3	52	73	6639	0	22	0	215	0	19	315	171	0	144	171	6876	0	6639	215	22
HMF000815A	Hartwig	Small cell lung cancer	SCLC	99929.0	35	579	72	90929	3194	1164	48	4004	200	15	1305	363	86	185	1120	96097	3442	94123	4204	1212
HMF003292A	Hartwig	Ovarian cancer	OV	30832.0	17	197	2192	26558	615	384	13	2989	129	611	3557	406	146	3009	552	29931	757	27173	3118	397
HMF002533A	Hartwig	Pancreas neuroendocrine	PANET	2518.0	4	14	17	2028	287	9	0	177	13	2	52	45	2	5	47	2214	300	2315	190	9
HMF004621A	Hartwig	Non small cell lung cancer	NSCLC	14181.0	9	82	333	12747	276	321	1	758	11	99	497	183	154	160	337	13826	288	13023	769	322
HMF000083A	Hartwig	Skin melanoma	SKCM	688257.0	18	3477	142	652266	2912	25450	121	5420	57	70	6644	241	0	265	6379	683136	3090	655178	5477	25571
HMF004021A	Hartwig	Vulva and vagina cancer	VULV	12642.0	7	85	221	10278	610	151	9	1525	26	40	388	165	1	222	166	11954	645	10888	1551	160
HMF002320A	Hartwig	Hepatocellular carcinoma	LIHC	12139.0	12	56	600	9070	1309	83	12	1480	118	85	835	247	19	572	266	10633	1439	10379	1598	95
HMF004078A	Hartwig	Breast cancer	BRCA	5801.0	6	38	174	5185	152	13	0	429	3	66	1090	102	11	977	113	5627	155	5337	432	13
HMF001468A	Hartwig	Breast cancer	BRCA	12477.0	1	80	661	7355	4494	12	10	557	32	169	974	169	82	723	251	7924	4536	11849	589	22
HMF000902A	Hartwig	Prostate carcinoma	PRAD	10441.0	5	66	279	8587	376	74	13	1280	71	26	221	143	6	72	149	9941	460	8963	1351	87
HMF001242A	Hartwig	Colorectum carcinoma	COREAD	19993.0	6	113	185	16838	323	156	2	2597	29	19	320	178	82	60	260	19591	354	17161	2626	158
HMF002350B	Hartwig	Breast cancer	BRCA	20307.0	17	129	617	17634	133	207	3	2173	10	44	975	459	16	500	475	20014	146	17767	2183	210
HMF002901A	Hartwig	Small cell lung cancer	SCLC	45976.0	10	213	62	42326	798	874	21	1792	46	11	654	536	62	56	598	44992	865	43124	1838	895
HMF004764A	Hartwig	Breast cancer	BRCA	5038.0	4	38	120	3199	1338	15	6	420	54	27	730	96	39	595	135	3634	1398	4537	474	21
HMF004494A	Hartwig	Colorectum carcinoma	COREAD	18248.0	13	92	145	13012	2564	149	24	2081	331	16	283	168	58	57	226	15242	2919	15576	2412	173
HMF004443A	Hartwig	Prostate carcinoma	PRAD	5291.0	4	35	175	4331	159	28	2	688	66	47	415	68	55	292	123	5047	227	4490	754	30
HMF001067A	Hartwig	Skin melanoma	SKCM	41035.0	5	186	53	40004	15	538	0	413	0	3	518	499	0	28	499	40955	15	40019	413	538
HMF000327A	Hartwig	Cervix carcinoma	CESC	10921.0	3	74	98	9464	436	32	1	937	20	16	146	70	6	70	76	10433	457	9900	957	33
HMF002031A	Hartwig	Upper respiratory tract cancer	HNSC	52782.0	5	456	177	47267	4205	106	30	853	255	24	1429	1072	71	286	1143	48226	4490	51472	1108	136
HMF003338B	Hartwig	Breast cancer	BRCA	9537.0	4	60	788	8682	4	49	1	773	0	145	882	147	2	733	149	9504	5	8686	773	50
HMF000013A	Hartwig	Sarcoma various	SARC	2341.0	4	10	118	1341	668	4	5	184	129	23	211	100	3	108	103	1529	802	2009	313	9
HMF004144A	Hartwig	Non small cell lung cancer	NSCLC	68091.0	17	296	22	62679	539	1746	20	2747	20	3	659	587	64	8	651	67172	579	63218	2767	1766
HMF000831A	Hartwig	Gastrointestinal stromal tumor	GIST	3236.0	0	11	20	2620	247	8	4	341	13	2	367	36	0	331	36	2969	264	2867	354	12
HMF002927A	Hartwig	Non small cell lung cancer	NSCLC	24152.0	8	142	310	19988	577	104	10	3060	369	35	346	135	176	35	311	23152	956	20565	3429	114
HMF002509A	Hartwig	Glioblastoma multiforme	GBM	969628.0	339	9089	18	820019	27801	672	56	116173	3742	1	21533	2560	508	5	21528	936864	31599	847820	119915	728
HMF004701A	Hartwig	Colorectum carcinoma	COREAD	17839.0	7	104	148	13477	1653	110	32	2373	140	19	273	196	32	45	228	15960	1825	15130	2513	142
HMF003253A	Hartwig	Ovarian cancer	OV	9487.0	3	63	197	8284	529	88	14	540	10	45	649	112	32	505	144	8912	553	8813	550	102
HMF003686A	Hartwig	Glioblastoma multiforme	GBM	6735.0	2	33	71	6236	20	13	0	448	3	13	103	90	0	13	90	6697	23	6256	451	13
HMF003062A	Hartwig	Breast cancer	BRCA	5489.0	5	46	103	4773	47	20	0	630	6	19	263	160	0	103	160	5423	53	4820	636	20
HMF002016A	Hartwig	Ovarian cancer	OV	10131.0	13	75	303	8319	595	88	5	981	55	59	448	255	22	171	277	9388	655	8914	1036	93
HMF004418A	Hartwig	Non small cell lung cancer	NSCLC	11616.0	5	64	148	10550	219	140	3	670	0	14	308	216	22	70	238	11360	222	10769	670	143
HMF003365A	Hartwig	Colorectum carcinoma	COREAD	6889.0	2	61	23	6166	280	14	2	394	19	5	278	146	0	132	146	6574	301	6446	413	16
HMF004981A	Hartwig	Vulva and vagina cancer	VULV	7154.0	4	53	113	5659	386	59	3	967	49	12	165	67	55	43	122	6685	438	6045	1016	62
HMF003918A	Hartwig	Prostate carcinoma	PRAD	7726.0	4	40	213	5359	1371	35	10	896	40	35	420	182	30	208	212	6290	1421	6730	936	45
HMF001818A	Hartwig	Sarcoma various	SARC	1941.0	3	16	36	1499	276	5	1	141	10	6	61	29	28	4	57	1645	287	1775	151	6
HMF000881C	Hartwig	Prostate carcinoma	PRAD	140153.0	80	1083	192	92607	7065	125	42	35757	4257	30	5177	201	65	1560	3617	128489	11364	99672	40014	167
HMF001602A	Hartwig	Pilocytic astrocytoma	PIA	3199.0	2	17	44	2237	720	5	4	183	44	5	454	55	14	385	69	2425	768	2957	227	9
HMF000482A	Hartwig	Prostate carcinoma	PRAD	3302.0	2	19	135	2833	163	13	2	278	4	31	532	38	8	486	46	3124	169	2996	282	15
HMF000592A	Hartwig	Skin melanoma	SKCM	7535.0	5	35	584	6437	234	30	0	795	19	240	1270	89	0	1181	89	7262	253	6671	814	30
HMF004998A	Hartwig	Colorectum carcinoma	COREAD	12541.0	2	80	42	6648	4562	16	23	957	314	6	313	120	41	152	161	7621	4899	11210	1271	39
HMF004534A	Hartwig	Thymus carcinoma	THYM	10048.0	4	59	49	9091	101	43	3	791	0	8	191	139	22	30	161	9925	104	9192	791	46
HMF000525A	Hartwig	Skin melanoma	SKCM	44157.0	7	230	110	36233	6411	466	85	528	364	16	586	315	209	62	524	37227	6860	42644	892	551
HMF003816A	Hartwig	Prostate carcinoma	PRAD	4189.0	2	30	232	3567	0	18	0	592	2	60	276	83	0	193	83	4177	2	3567	594	18
HMF003184A	Hartwig	Skin melanoma	SKCM	117495.0	7	486	111	113837	242	2031	7	1136	5	14	882	449	1	11	871	117004	254	114079	1141	2038
HMF004501A	Hartwig	Sarcoma various	SARC	1355.0	1	7	11	1119	140	2	1	84	9	3	39	19	0	20	19	1205	150	1259	93	3
HMF002002A	Hartwig	Mesothelioma	MESO	20169.0	9	231	31	15795	837	28	2	3031	437	7	445	267	170	8	437	18854	1276	16632	3468	30
HMF002583A	Hartwig	Breast cancer	BRCA	6322.0	2	42	58	4908	1016	12	7	298	68	19	121	80	36	5	116	5218	1091	5924	366	19
HMF004931A	Hartwig	Non small cell lung cancer	NSCLC	95898.0	18	544	621	89539	39	1600	2	4359	1	112	2319	492	0	1100	1219	95498	42	89578	4360	1602
HMF002344A	Hartwig	Urothelial cancer	BLCA	29418.0	5	138	221	27759	1	473	0	1105	0	36	573	306	0	267	306	29337	1	27760	1105	473
HMF000472A	Hartwig	Salivary gland cancer	SG	3162.0	11	12	116	2268	132	52	2	673	16	27	172	117	2	53	119	2993	150	2400	689	54
HMF001309A	Hartwig	Non small cell lung cancer	NSCLC	6246.0	1	39	28	5505	233	88	6	373	27	1	100	86	11	3	97	5966	266	5738	400	94
HMF004037A	Hartwig	Breast cancer	BRCA	10456.0	5	85	56	9461	343	22	1	590	24	9	336	151	48	137	199	10073	368	9804	614	23
HMF002487A	Hartwig	Kidney clear cell carcinoma	KIRC	8310.0	6	53	54	6813	376	89	10	934	61	8	241	64	63	114	127	7836	447	7189	995	99
HMF005136A	Hartwig	Non small cell lung cancer	NSCLC	3488.0	2	28	198	3249	0	15	0	217	0	38	498	87	0	411	87	3481	0	3249	217	15
HMF000294A	Hartwig	Glioblastoma multiforme	GBM	7534.0	2	30	54	6061	663	9	3	640	147	22	593	34	50	509	84	6710	813	6724	787	12
HMF001933A	Hartwig	Breast cancer	BRCA	7829.0	6	62	103	5405	1680	29	10	627	61	19	193	113	21	59	134	6061	1751	7085	688	39
HMF001689A	Hartwig	Breast cancer	BRCA	1909.0	1	17	50	1003	793	1	4	59	44	24	61	44	15	2	59	1063	841	1796	103	5
HMF001000A	Hartwig	CUP	CUP	16820.0	3	85	264	14646	881	91	5	1042	107	28	377	126	27	224	153	15779	993	15527	1149	96
HMF003146A	Hartwig	Colorectum carcinoma	COREAD	43522.0	10	186	418	39249	0	417	0	3459	0	61	653	500	0	153	500	43125	0	39249	3459	417
HMF002185A	Hartwig	Sarcoma various	SARC	10717.0	4	76	81	8338	993	642	32	630	53	10	185	89	69	27	158	9610	1078	9331	683	674
HMF001551A	Hartwig	Skin melanoma	SKCM	23597.0	1	123	118	22910	89	302	1	260	1	16	314	252	17	45	269	23472	91	22999	261	303
HMF003428A	Hartwig	Non small cell lung cancer	NSCLC	3132.0	2	27	31	1247	1589	5	7	116	161	5	129	52	53	24	105	1368	1757	2836	277	12
HMF003343A	Hartwig	CUP	CUP	7237.0	3	34	135	3763	2917	22	15	313	188	16	89	43	34	12	77	4098	3120	6680	501	37
HMF000600A	Hartwig	Non small cell lung cancer	NSCLC	10238.0	3	75	380	9469	40	167	1	512	2	82	582	236	11	335	247	10148	43	9509	514	168
HMF002881A	Hartwig	Pancreas carcinoma	PAAD	4683.0	3	32	48	4019	64	32	0	549	9	7	195	64	24	107	88	4600	73	4083	558	32
HMF002019A	Hartwig	Pancreas carcinoma	PAAD	5214.0	2	40	118	4374	222	28	2	564	7	38	263	68	2	193	70	4966	231	4596	571	30
HMF002402A	Hartwig	Salivary gland cancer	SG	6313.0	3	35	271	5139	122	27	0	997	12	83	476	48	10	418	58	6163	134	5261	1009	27
HMF000660A	Hartwig	Pancreas neuroendocrine	PANET	2205.0	3	12	59	1646	355	5	0	170	23	18	202	54	7	141	61	1821	378	2001	193	5
HMF002712A	Hartwig	Prostate carcinoma	PRAD	8932.0	5	34	855	7334	437	44	5	1046	38	239	2166	142	3	2021	145	8424	480	7771	1084	49
HMF002580A	Hartwig	Prostate carcinoma	PRAD	8139.0	12	64	320	5561	863	64	5	1433	188	64	1116	157	40	919	197	7058	1056	6424	1621	69
HMF003039A	Hartwig	Stomach cancer	STAD	22875.0	9	117	404	19232	726	167	6	2603	99	67	1079	257	7	820	264	22002	831	19958	2702	173
HMF000196A	Hartwig	Breast cancer	BRCA	24265.0	4	185	299	13404	10321	33	30	299	144	48	974	258	280	436	538	13736	10495	23725	443	63
HMF001004A	Hartwig	CUP	CUP	26217.0	5	197	58	24495	295	924	10	391	20	11	699	373	46	280	419	25810	325	24790	411	934
HMF003732A	Hartwig	Prostate carcinoma	PRAD	19016.0	16	116	584	13433	2660	155	46	1983	602	38	786	319	128	340	446	15571	3308	16093	2585	201
HMF002777A	Hartwig	Colorectum carcinoma	COREAD	8170.0	6	53	294	3699	3620	14	24	420	373	57	467	88	76	303	164	4133	4017	7319	793	38
HMF004469A	Hartwig	Non small cell lung cancer	NSCLC	66603.0	16	306	194	36709	25949	794	389	1550	916	24	712	362	304	46	666	39053	27254	62658	2466	1183
HMF000361A	Hartwig	Urothelial cancer	BLCA	8335.0	2	73	109	7706	140	30	5	423	13	25	217	175	0	42	175	8159	158	7846	436	35
HMF004304A	Hartwig	Non small cell lung cancer	NSCLC	86688.0	31	392	363	81174	119	1516	3	3478	4	85	1560	239	3	780	780	86168	126	81293	3482	1519
HMF001364A	Hartwig	Breast cancer	BRCA	10389.0	6	57	1299	7343	1704	48	14	1025	213	386	1484	124	41	1319	165	8416	1931	9047	1238	62
HMF002576A	Hartwig	Non small cell lung cancer	NSCLC	91003.0	40	406	482	84050	2	1743	0	4816	0	69	1522	372	0	580	945	90609	2	84052	4816	1743
HMF004838A	Hartwig	Non small cell lung cancer	NSCLC	51739.0	9	272	279	48665	59	1166	6	1686	5	67	916	487	25	404	512	51517	70	48724	1691	1172
HMF000293A	Hartwig	Non small cell lung cancer	NSCLC	17880.0	12	159	89	16087	575	109	12	1009	50	14	501	428	22	51	450	17205	637	16662	1059	121
HMF002757A	Hartwig	Gastrointestinal tract unknown	GISTOT	39558.0	5	129	987	36214	596	109	1	2566	7	267	3430	343	22	3065	365	38889	604	36810	2573	110
HMF000924A	Hartwig	Esophagus cancer	ESCA	71597.0	4	180	1001	68407	0	249	0	2838	0	214	2369	24	0	1951	418	71494	0	68407	2838	249
HMF004459A	Hartwig	Non small cell lung cancer	NSCLC	19002.0	3	115	69	17493	757	53	6	637	27	12	338	224	67	47	291	18183	790	18250	664	59
HMF001885A	Hartwig	Prostate carcinoma	PRAD	13726.0	15	85	291	10361	1506	169	25	1391	136	15	355	192	63	100	255	11921	1667	11867	1527	194
HMF002247A	Hartwig	Vulva and vagina cancer	VULV	19211.0	15	130	157	16753	3	644	0	1721	0	13	388	351	0	37	351	19118	3	16756	1721	644
HMF002633A	Hartwig	Leiomyosarcoma	LMS	2697.0	2	12	9	2248	219	29	7	153	33	1	60	33	20	7	53	2430	259	2467	186	36
HMF003092A	Hartwig	Breast cancer	BRCA	2973.0	1	15	79	2328	277	11	7	278	57	19	145	24	36	85	60	2617	341	2605	335	18
HMF002114A	Hartwig	Breast cancer	BRCA	21633.0	12	160	1167	11030	8594	150	54	1243	480	187	2383	309	234	1840	543	12423	9128	19624	1723	204
HMF001603A	Hartwig	Pancreas neuroendocrine	PANET	15032.0	5	89	52	12904	319	73	0	1649	21	5	236	207	3	26	210	14626	340	13223	1670	73
HMF003106A	Hartwig	Stomach cancer	STAD	14379.0	14	83	268	12640	9	53	0	1654	0	36	355	238	37	80	275	14347	9	12649	1654	53
HMF001929A	Hartwig	Leiomyosarcoma	LMS	6904.0	4	41	84	6155	314	39	3	354	25	14	261	149	11	101	160	6548	342	6469	379	42
HMF003407A	Hartwig	Prostate carcinoma	PRAD	14076.0	4	71	323	9749	2826	84	19	1162	189	78	735	99	45	593	142	10995	3034	12575	1351	103
HMF001691A	Hartwig	Prostate carcinoma	PRAD	8155.0	5	49	403	5335	1538	76	6	1075	99	70	577	140	34	403	174	6486	1643	6873	1174	82
HMF002300A	Hartwig	Uterus carcinoma	UCEC	18401.0	4	83	354	15908	241	191	2	2000	6	100	1241	174	29	1040	203	18099	249	16149	2006	193
HMF003183A	Hartwig	Small cell lung cancer	SCLC	54211.0	4	261	50	48001	2469	1282	75	2013	113	4	621	587	26	8	613	51296	2657	50470	2126	1357
HMF000611A	Hartwig	Kidney clear cell carcinoma	KIRC	6712.0	6	33	44	5996	82	49	3	567	7	17	130	93	1	36	94	6612	92	6078	574	52
HMF000878A	Hartwig	Skin melanoma	SKCM	162761.0	6	651	321	156695	1847	2496	30	1366	32	86	1765	338	19	339	1426	160557	1909	158542	1398	2526
HMF002493A	Hartwig	Breast cancer	BRCA	5473.0	7	42	203	3848	963	19	3	558	58	42	1117	252	20	845	272	4425	1024	4811	616	22
HMF002406A	Hartwig	Stomach cancer	STAD	23224.0	7	95	351	21247	1	113	0	1798	1	61	1029	285	0	744	285	23158	2	21248	1799	113
HMF004161A	Hartwig	Skin melanoma	SKCM	36708.0	2	155	191	35133	593	400	13	501	24	25	370	302	10	58	312	36034	630	35726	525	413
HMF003742A	Hartwig	Esophagus cancer	ESCA	17787.0	15	106	521	10947	4514	111	64	1679	416	33	472	236	127	109	363	12737	4994	15461	2095	175
HMF002108A	Hartwig	Kidney clear cell carcinoma	KIRC	9919.0	15	46	34	8474	165	141	1	1083	13	6	268	233	16	19	249	9698	179	8639	1096	142
HMF005077A	Hartwig	Prostate carcinoma	PRAD	6979.0	5	40	423	5861	77	19	1	997	14	314	385	90	0	295	90	6877	92	5938	1011	20
HMF005038A	Hartwig	Pancreas carcinoma	PAAD	3339.0	2	24	53	3002	1	15	0	319	0	6	73	69	0	4	69	3336	1	3003	319	15
HMF001658A	Hartwig	Colorectum carcinoma	COREAD	14658.0	6	72	73	12499	176	45	1	1901	5	10	177	144	27	6	171	14445	182	12675	1906	46
HMF000385A	Hartwig	Urothelial cancer	BLCA	5208.0	4	34	83	4558	171	17	0	437	13	29	146	69	15	62	84	5012	184	4729	450	17
HMF004742A	Hartwig	Sarcoma various	SARC	7328.0	6	49	398	6335	326	44	3	563	45	94	646	78	36	532	114	6942	374	6661	608	47
HMF002550A	Hartwig	Ovarian cancer	OV	5620.0	4	31	152	4598	516	18	6	435	36	23	429	137	1	291	138	5051	558	5114	471	24
HMF004246A	Hartwig	Colorectum carcinoma	COREAD	14673.0	6	82	81	11505	358	44	1	2703	20	3	472	186	3	283	189	14252	379	11863	2723	45
HMF000962A	Hartwig	Breast cancer	BRCA	54349.0	1	479	281	53014	579	87	2	605	6	119	1470	1034	125	311	1159	53706	587	53593	611	89
HMF004372A	Hartwig	Upper respiratory tract cancer	HNSC	6611.0	12	33	40	4664	285	46	2	1505	96	7	263	168	46	49	214	6215	383	4949	1601	48
HMF001862A	Hartwig	Esophagus cancer	ESCA	24808.0	6	119	257	22396	1	93	0	2236	0	27	1006	302	0	704	302	24725	1	22397	2236	93
HMF000489A	Hartwig	Prostate carcinoma	PRAD	7046.0	2	44	725	5717	673	50	4	531	44	194	2197	127	15	2055	142	6298	721	6390	575	54
HMF004626A	Hartwig	Non small cell lung cancer	NSCLC	3227.0	2	15	15	2791	192	23	0	210	5	2	83	73	0	10	73	3024	197	2983	215	23
HMF001370A	Hartwig	Colorectum carcinoma	COREAD	12235.0	5	89	53	301	10052	1	357	69	1436	4	243	12	196	35	208	371	11845	10353	1505	358
HMF002768A	Hartwig	Skin melanoma	SKCM	32016.0	7	145	20	30832	289	232	3	601	12	32	282	275	7	0	282	31665	304	31121	613	235
HMF001302A	Hartwig	Colorectum carcinoma	COREAD	16979.0	5	76	75	16011	3	87	0	847	1	10	192	153	0	39	153	16945	4	16014	848	87
HMF002972A	Hartwig	Non small cell lung cancer	NSCLC	15247.0	4	71	183	14084	302	138	3	652	24	13	277	173	24	80	197	14874	329	14386	676	141
HMF003817A	Hartwig	Breast cancer	BRCA	6027.0	4	37	221	4866	507	22	2	547	70	74	222	82	55	85	137	5435	579	5373	617	24
HMF002625A	Hartwig	Breast cancer	BRCA	12986.0	16	99	926	10139	1101	126	12	1352	156	125	2584	211	49	2333	260	11617	1269	11240	1508	138
HMF001649A	Hartwig	Colorectum carcinoma	COREAD	18315.0	12	111	198	10327	5330	94	236	1463	775	26	256	64	85	107	149	11884	6341	15657	2238	330
HMF002431A	Hartwig	Uterus carcinoma	UCEC	6453.0	9	56	6	4886	545	17	3	865	127	0	146	126	20	0	146	5768	675	5431	992	20
HMF001509A	Hartwig	Ovarian cancer	OV	17431.0	6	133	1024	10647	5274	90	87	973	303	194	2183	158	62	1963	220	11710	5664	15921	1276	177
HMF001605B	Hartwig	Skin melanoma	SKCM	83281.0	3	348	67	78465	2612	1076	21	953	32	12	624	210	17	20	604	80494	2665	81077	985	1097
HMF003157A	Hartwig	Glioblastoma multiforme	GBM	6934.0	3	54	72	5919	403	13	3	528	65	38	254	66	51	137	117	6460	471	6322	593	16
HMF001628A	Hartwig	Breast cancer	BRCA	37962.0	8	348	65	34794	2366	41	7	624	89	14	1421	539	177	709	716	35459	2462	37160	713	48
HMF003467A	Hartwig	Kidney clear cell carcinoma	KIRC	6114.0	3	28	74	5423	3	59	0	608	2	16	132	82	0	50	82	6090	5	5426	610	59
HMF003921A	Hartwig	Breast cancer	BRCA	4106.0	3	37	234	3700	53	18	0	319	4	143	586	110	7	469	117	4037	57	3753	323	18
HMF001704A	Hartwig	Colorectum carcinoma	COREAD	17126.0	5	74	229	13939	213	50	3	2840	40	36	515	193	16	306	209	16829	256	14152	2880	53
HMF003294A	Hartwig	Stomach cancer	STAD	40191.0	5	155	392	37253	407	154	4	2218	53	78	1336	253	26	1058	279	39625	464	37660	2271	158
HMF001288A	Hartwig	Non small cell lung cancer	NSCLC	5477.0	3	39	50	3985	722	87	27	487	149	3	125	68	28	29	96	4559	898	4707	636	114
HMF002808A	Hartwig	Skin melanoma	SKCM	58088.0	2	247	33	55471	1192	755	16	535	24	2	505	366	136	3	502	56761	1232	56663	559	771
HMF001682B	Hartwig	Prostate carcinoma	PRAD	7917.0	11	53	175	6034	653	62	10	1068	63	49	1111	214	7	890	221	7164	726	6687	1131	72
HMF002073A	Hartwig	Breast cancer	BRCA	4374.0	3	24	111	3881	17	14	0	453	2	21	176	52	7	117	59	4348	19	3898	455	14
HMF000794A	Hartwig	Small cell lung cancer	SCLC	1561.0	0	7	11	1320	90	3	0	104	40	5	45	32	7	6	39	1427	130	1410	144	3
HMF004159A	Hartwig	Non small cell lung cancer	NSCLC	14358.0	3	101	762	13283	2	179	0	854	0	149	848	245	0	603	245	14316	2	13285	854	179
HMF001444A	Hartwig	Colorectum carcinoma	COREAD	30924.0	12	168	289	26975	380	220	5	3016	26	48	2024	391	8	1625	399	30211	411	27355	3042	225
HMF002542A	Hartwig	Breast cancer	BRCA	5084.0	4	40	62	4167	515	19	3	339	33	17	164	48	25	91	73	4525	551	4682	372	22
HMF004070A	Hartwig	Prostate carcinoma	PRAD	5312.0	6	32	211	4212	496	18	3	530	42	29	239	71	0	171	71	4760	541	4708	572	21
HMF005137A	Hartwig	Esophagus cancer	ESCA	17863.0	11	93	234	15827	469	110	2	1397	23	45	1164	233	3	928	236	17334	494	16296	1420	112
HMF004500A	Hartwig	CUP	CUP	4230.0	0	25	42	3560	151	17	1	479	18	6	150	49	16	85	65	4056	170	3711	497	18
HMF002345A	Hartwig	Salivary gland cancer	SG	1593.0	2	19	36	1312	63	4	0	176	37	10	78	17	28	33	45	1492	100	1375	213	4
HMF003137A	Hartwig	Colorectum carcinoma	COREAD	9433.0	1	54	123	8467	3	37	0	897	2	41	345	130	10	205	140	9401	5	8470	899	37
HMF000163A	Hartwig	Pancreas carcinoma	PAAD	6353.0	5	47	187	5517	0	37	0	787	0	43	183	115	10	58	125	6341	0	5517	787	37
HMF000010A	Hartwig	Prostate carcinoma	PRAD	5098.0	3	26	321	4280	119	24	0	617	40	19	232	71	8	153	79	4921	159	4399	657	24
HMF003028A	Hartwig	Prostate carcinoma	PRAD	8237.0	2	54	232	6956	6	23	0	1221	2	45	525	98	22	405	120	8200	8	6962	1223	23
HMF001107B	Hartwig	Colorectum carcinoma	COREAD	805398.0	817	1374	314	133660	514	1297	22	663300	374	4	8329	1281	0	79	8250	798257	910	134174	663674	1319
HMF000322A	Hartwig	Gastrointestinal neuroendocrine	GINET	4333.0	1	27	13	4065	2	19	1	239	0	2	106	96	6	4	102	4323	3	4067	239	20
HMF000816A	Hartwig	Gallbladder cancer	GBC	5242.0	4	37	166	4582	5	17	0	626	0	25	87	78	0	9	78	5225	5	4587	626	17
HMF004020A	Hartwig	Upper respiratory tract cancer	HNSC	24304.0	4	228	99	23046	450	99	3	604	47	33	899	360	136	403	496	23749	500	23496	651	102
HMF002035A	Hartwig	Breast cancer	BRCA	22831.0	16	137	1411	14122	6025	144	99	1677	653	211	3565	267	160	3139	427	15943	6777	20147	2330	243
HMF003527A	Hartwig	Breast cancer	BRCA	90501.0	6	720	791	76620	11339	159	39	1950	298	190	4643	391	190	3000	1643	78729	11676	87959	2248	198
HMF002903A	Hartwig	Kidney clear cell carcinoma	KIRC	7968.0	9	45	103	6973	0	101	0	856	0	14	204	60	0	144	60	7930	0	6973	856	101
HMF005112A	Hartwig	Prostate carcinoma	PRAD	8594.0	3	46	287	6575	697	29	4	1240	31	57	272	76	9	187	85	7844	732	7272	1271	33
HMF001745A	Hartwig	Breast cancer	BRCA	21839.0	10	131	1425	18242	609	149	3	2577	71	204	2080	275	15	1790	290	20968	683	18851	2648	152
HMF003644A	Hartwig	Non small cell lung cancer	NSCLC	49564.0	16	268	101	44497	1226	1065	14	2375	124	20	901	654	68	179	722	47937	1364	45723	2499	1079
HMF002354A	Hartwig	Pancreas neuroendocrine	PANET	1541.0	4	11	56	1347	27	6	0	155	2	1	64	24	29	11	53	1508	29	1374	157	6
HMF004054A	Hartwig	Uterus carcinoma	UCEC	35551.0	64	174	10	10764	6152	40	13	13448	5076	3	919	538	376	5	914	24252	11241	16916	18524	53
HMF003263A	Hartwig	Colorectum carcinoma	COREAD	15049.0	9	70	254	12420	320	45	0	2203	29	30	1085	186	5	894	191	14668	349	12740	2232	45
HMF000630A	Hartwig	Colorectum carcinoma	COREAD	27648.0	12	198	118	25388	1	378	0	1778	0	23	485	439	0	46	439	27544	1	25389	1778	378
HMF002952A	Hartwig	Breast cancer	BRCA	16065.0	33	130	1231	13651	21	167	0	2124	2	153	2756	333	14	2432	336	15942	23	13672	2126	167
HMF002917A	Hartwig	Breast cancer	BRCA	14423.0	18	91	609	10994	1356	148	13	1576	229	49	449	181	53	215	234	12718	1598	12350	1805	161
HMF000566A	Hartwig	Colorectum carcinoma	COREAD	15857.0	8	106	125	12980	369	46	1	2375	50	9	316	245	22	49	267	15401	420	13349	2425	47
HMF002929A	Hartwig	Cholangiocarcinoma	CHOL	2849.0	0	19	34	2535	1	20	0	289	1	3	51	47	0	4	47	2844	2	2536	290	20
HMF000438A	Hartwig	Non small cell lung cancer	NSCLC	72611.0	14	300	423	68590	2	1071	1	2698	0	79	1446	124	0	661	785	72359	3	68592	2698	1072
HMF001186A	Hartwig	Prostate carcinoma	PRAD	53279.0	102	287	148	29241	1328	64	2	22499	83	35	1894	1352	197	345	1549	51804	1413	30569	22582	66
HMF004771A	Hartwig	Urothelial cancer	BLCA	9731.0	9	43	17	8794	329	40	3	540	11	0	215	202	13	0	215	9374	343	9123	551	43
HMF000002A	Hartwig	Prostate carcinoma	PRAD	3929.0	0	38	199	3152	167	10	0	558	26	43	347	40	15	292	55	3720	193	3319	584	10
HMF002880A	Hartwig	Stomach cancer	STAD	25285.0	3	93	1554	20902	750	141	5	3402	35	89	528	243	3	282	246	24445	790	21652	3437	146
HMF004140A	Hartwig	Skin Merkel cell carcinoma	SKME	2053.0	1	14	31	1590	303	9	0	126	23	12	37	17	10	10	27	1725	326	1893	149	9
HMF004568A	Hartwig	Non small cell lung cancer	NSCLC	20485.0	5	111	269	10847	8515	157	90	615	217	54	492	135	130	227	265	11619	8822	19362	832	247
HMF002283A	Hartwig	Colorectum carcinoma	COREAD	13105.0	7	67	130	10021	986	42	5	1859	132	9	250	172	19	59	191	11922	1123	11007	1991	47
HMF004933A	Hartwig	Colorectum carcinoma	COREAD	390524.0	550	1184	47	89868	16906	420	40	275715	6165	8	4614	698	110	32	4582	366003	23111	106774	281880	460
HMF001854A	Hartwig	Leiomyosarcoma	LMS	7804.0	4	46	133	6938	220	26	2	587	21	36	328	129	22	177	151	7551	243	7158	608	28
HMF001393A	Hartwig	Non small cell lung cancer	NSCLC	70010.0	17	316	68	65661	23	1757	1	2311	1	11	813	796	0	17	796	69729	25	65684	2312	1758
HMF004756A	Hartwig	Esophagus cancer	ESCA	30779.0	6	154	450	28001	1	132	0	2588	0	55	1862	367	0	1498	367	30721	1	28002	2588	132
HMF002932A	Hartwig	Breast cancer	BRCA	4885.0	2	39	168	3199	1264	12	6	314	81	22	251	72	37	142	109	3525	1351	4463	395	18
HMF001532A	Hartwig	Esophagus cancer	ESCA	19944.0	3	86	174	17678	127	68	1	2011	8	9	499	213	36	250	249	19757	136	17805	2019	69
HMF004587A	Hartwig	Skin melanoma	SKCM	90074.0	6	434	169	84646	1837	1750	25	1602	52	19	741	225	18	27	717	87998	1914	86483	1654	1775
HMF004684A	Hartwig	Colorectum carcinoma	COREAD	12017.0	5	77	104	10156	424	39	1	1360	8	24	147	129	0	18	129	11555	433	10580	1368	40
HMF004757A	Hartwig	Esophagus cancer	ESCA	29505.0	3	119	353	27504	58	119	2	1767	2	49	528	260	0	268	260	29390	62	27562	1769	121
HMF001409A	Hartwig	Gastrointestinal neuroendocrine	GINET	2099.0	3	10	67	1723	28	9	2	326	4	15	286	19	31	236	50	2058	34	1751	330	11
HMF001766A	Hartwig	Thyroid cancer	THCA	2453.0	4	10	29	1845	334	11	1	211	47	5	234	40	0	194	40	2067	382	2179	258	12
HMF001595A	Hartwig	Stomach cancer	STAD	20325.0	15	92	336	17144	48	60	0	3010	2	39	362	247	9	106	256	20214	50	17192	3012	60
HMF004646A	Hartwig	Liposarcoma	LPS	1549.0	0	11	456	1444	1	10	0	91	1	161	470	18	0	452	18	1545	2	1445	92	10
HMF002582A	Hartwig	Ovarian cancer	OV	4830.0	2	31	295	4544	3	32	0	245	1	74	1032	118	0	914	118	4821	4	4547	246	32
HMF000334A	Hartwig	Esophagus cancer	ESCA	39260.0	9	122	146	34675	754	83	7	3615	72	19	861	285	55	521	340	38373	833	35429	3687	90
HMF005037A	Hartwig	Lung neuroendocrine	LUNET	2869.0	2	11	67	2568	88	21	2	170	5	32	97	39	0	58	39	2759	95	2656	175	23
HMF000978A	Hartwig	Mesothelioma	MESO	1177.0	3	8	44	909	179	5	0	74	10	5	114	18	3	93	21	988	189	1088	84	5
HMF003330A	Hartwig	Skin melanoma	SKCM	159196.0	32	854	545	150047	339	3526	7	4841	30	126	1357	204	0	167	1199	158414	376	150386	4871	3533
HMF000386A	Hartwig	Stomach cancer	STAD	15850.0	6	84	307	13473	351	88	2	1886	9	60	441	288	4	151	292	15447	362	13824	1895	90
HMF002795A	Hartwig	Colorectum carcinoma	COREAD	17910.0	4	126	60	11890	5073	202	14	630	77	10	299	187	87	25	274	12722	5164	16963	707	216
HMF000249A	Hartwig	Prostate carcinoma	PRAD	7990.0	2	56	437	6327	472	60	2	1076	30	80	1293	124	14	1155	138	7463	504	6799	1106	62
HMF004208A	Hartwig	Urothelial cancer	BLCA	56606.0	13	505	865	54493	2	145	0	1888	1	157	2255	1369	4	882	1373	56526	3	54495	1889	145
HMF001369A	Hartwig	Small cell lung cancer	SCLC	39449.0	9	217	97	35992	573	1031	26	1693	28	20	442	289	38	115	327	38716	627	36565	1721	1057
HMF002001A	Hartwig	Esophagus cancer	ESCA	14827.0	6	83	554	12492	925	47	3	1272	49	89	2123	199	64	1860	263	13811	977	13417	1321	50
HMF003859A	Hartwig	Non small cell lung cancer	NSCLC	17532.0	6	120	338	15980	69	111	0	1322	1	54	1175	283	6	886	289	17413	70	16049	1323	111
HMF002608A	Hartwig	Breast cancer	BRCA	15710.0	7	119	331	14360	514	62	2	710	37	57	625	278	18	329	296	15132	553	14874	747	64
HMF002925A	Hartwig	Prostate carcinoma	PRAD	13369.0	14	96	166	3618	8526	31	81	392	684	47	808	86	206	516	292	4041	9291	12144	1076	112
HMF004750A	Hartwig	Colorectum carcinoma	COREAD	1704294.0	29	8083	119	1652633	17799	1676	43	29805	38	11	17897	430	57	28	17869	1684114	17880	1670432	29843	1719
HMF002499A	Hartwig	Non small cell lung cancer	NSCLC	40823.0	13	192	430	33848	3388	523	66	2583	309	46	617	334	100	183	434	36954	3763	37236	2892	589
HMF001655A	Hartwig	Colorectum carcinoma	COREAD	18962.0	4	93	142	10519	5888	115	438	1297	616	22	287	144	60	83	204	11931	6942	16407	1913	553
HMF000731A	Hartwig	Breast cancer	BRCA	15022.0	3	119	703	13712	142	100	4	987	23	145	1158	266	16	876	282	14799	169	13854	1010	104
HMF004924A	Hartwig	CUP	CUP	9163.0	5	48	144	7836	596	145	2	551	13	31	372	120	8	244	128	8532	611	8432	564	147
HMF000585A	Hartwig	Cholangiocarcinoma	CHOL	7871.0	5	46	229	6874	178	33	0	773	4	63	710	116	11	583	127	7680	182	7052	777	33
HMF003614A	Hartwig	Breast cancer	BRCA	3503.0	3	36	125	2140	1142	11	9	146	47	31	599	87	13	499	100	2297	1198	3282	193	20
HMF001525A	Hartwig	CUP	CUP	11734.0	5	88	77	9652	292	32	4	1658	64	2	263	180	81	2	261	11342	360	9944	1722	36
HMF005174A	Hartwig	Lung neuroendocrine	LUNET	4834.0	9	38	52	4234	229	23	1	327	10	17	83	59	3	21	62	4584	240	4463	337	24
HMF003738A	Hartwig	Breast cancer	BRCA	39859.0	8	354	288	29878	9369	57	8	404	93	84	2030	644	475	911	1119	30339	9470	39247	497	65
HMF001726A	Hartwig	Prostate carcinoma	PRAD	7765.0	5	53	183	6100	301	28	2	1285	29	22	194	124	15	55	139	7413	332	6401	1314	30
HMF000454A	Hartwig	Lung neuroendocrine	LUNET	2098.0	1	13	11	1647	270	5	1	117	54	3	100	21	14	65	35	1769	325	1917	171	6
HMF003186A	Hartwig	Prostate carcinoma	PRAD	24343.0	25	155	878	11103	9274	149	83	2045	1387	80	1044	230	226	588	456	13297	10744	20377	3432	232
HMF005110A	Hartwig	Breast cancer	BRCA	12956.0	2	110	218	11948	46	45	0	885	1	31	356	214	8	138	222	12878	47	11994	886	45
HMF003174A	Hartwig	Breast cancer	BRCA	2527.0	0	10	122	2331	0	13	0	181	0	24	499	20	0	479	20	2525	0	2331	181	13
HMF000880A	Hartwig	Skin melanoma	SKCM	86845.0	7	460	74	83433	909	1657	16	683	26	7	843	248	6	8	835	85773	951	84342	709	1673
HMF000995A	Hartwig	Prostate carcinoma	PRAD	54276.0	104	263	76	25136	5	37	0	29042	4	28	1376	1013	0	363	1013	54215	9	25141	29046	37
HMF004915A	Hartwig	Colorectum carcinoma	COREAD	14437.0	5	96	133	12118	984	40	31	1220	23	13	246	133	15	98	148	13378	1038	13102	1243	71
HMF001374A	Hartwig	Esophagus cancer	ESCA	25232.0	7	91	1112	20621	1810	141	71	2456	80	268	2087	190	21	1876	211	23218	1961	22431	2536	212
HMF000392A	Hartwig	Hepatocellular carcinoma	LIHC	10708.0	5	65	234	8656	877	84	8	911	115	40	987	144	59	801	203	9651	1000	9533	1026	92
HMF003506A	Hartwig	Kidney clear cell carcinoma	KIRC	1677.0	0	9	10	1131	346	4	1	141	49	0	23	15	8	0	23	1276	396	1477	190	5
HMF004271A	Hartwig	Skin melanoma	SKCM	116762.0	10	555	76	105712	5850	2719	90	1703	392	9	755	295	31	116	639	110134	6332	111562	2095	2809
HMF002911A	Hartwig	Non small cell lung cancer	NSCLC	11357.0	8	73	83	10605	8	189	1	527	1	14	258	242	0	16	242	11321	10	10613	528	190
HMF000714A	Hartwig	Leiomyosarcoma	LMS	4923.0	3	23	295	4233	257	24	2	382	9	103	277	83	14	180	97	4639	268	4490	391	26
HMF003323A	Hartwig	Colorectum carcinoma	COREAD	1031568.0	77	10591	27	964585	12588	808	55	51658	714	3	28233	1260	25	3	28230	1017051	13357	977173	52372	863
HMF002829A	Hartwig	Non small cell lung cancer	NSCLC	91210.0	28	458	640	81845	839	1199	5	6757	163	78	1622	264	114	564	1058	89801	1007	82684	6920	1204
HMF001400A	Hartwig	Non small cell lung cancer	NSCLC	15008.0	2	79	64	13552	423	268	16	670	32	12	151	115	3	33	118	14490	471	13975	702	284
HMF003717A	Hartwig	Colorectum carcinoma	COREAD	21022.0	5	92	117	17487	1192	164	8	2049	42	21	606	199	23	384	222	19700	1242	18679	2091	172
HMF001494A	Hartwig	Prostate carcinoma	PRAD	9662.0	5	57	263	8353	106	47	1	1127	4	64	317	94	1	222	95	9527	111	8459	1131	48
HMF003360A	Hartwig	Colorectum carcinoma	COREAD	19948.0	3	85	143	18150	1	120	0	1591	0	19	270	229	0	41	229	19861	1	18151	1591	120
HMF001352A	Hartwig	Breast cancer	BRCA	4742.0	1	29	158	4276	72	19	0	366	0	59	591	77	8	506	85	4661	72	4348	366	19
HMF000108A	Hartwig	Urothelial cancer	BLCA	38332.0	15	226	682	35206	659	315	2	2037	12	128	1809	588	30	1191	618	37558	673	35865	2049	317
HMF004115A	Hartwig	Non small cell lung cancer	NSCLC	52566.0	21	272	40	48172	773	1391	31	1951	15	3	741	658	79	4	737	51514	819	48945	1966	1422
HMF002649A	Hartwig	Adrenal gland cancer	ACC	7600.0	2	44	262	6072	616	62	9	716	85	32	240	95	15	135	110	6850	710	6688	801	71
HMF001061A	Hartwig	Breast cancer	BRCA	12873.0	9	90	611	11890	5	32	0	928	1	125	1057	175	0	882	175	12850	6	11895	929	32
HMF000766A	Hartwig	Breast cancer	BRCA	15765.0	4	78	899	13109	715	90	7	1789	19	312	1242	94	20	1128	114	14988	741	13824	1808	97
HMF004596A	Hartwig	Colorectum carcinoma	COREAD	8984.0	5	71	62	7898	25	39	0	997	1	13	351	159	3	189	162	8934	26	7923	998	39
HMF000886B	Hartwig	Breast cancer	BRCA	26318.0	9	190	463	24296	409	107	2	1357	78	102	1138	298	228	612	526	25760	489	24705	1435	109
HMF001980A	Hartwig	Skin Squamous cell carcinoma	SKSC	27217.0	11	166	167	22657	81	1750	2	2484	7	21	552	280	18	254	298	26891	90	22738	2491	1752
HMF000026A	Hartwig	Non small cell lung cancer	NSCLC	6968.0	1	56	181	3966	2470	31	40	335	113	36	393	84	64	245	148	4332	2623	6436	448	71
HMF003270B	Hartwig	Non small cell lung cancer	NSCLC	40179.0	10	180	122	35627	1676	864	31	1760	22	13	226	204	19	3	223	38251	1729	37303	1782	895
HMF004335A	Hartwig	Leiomyosarcoma	LMS	8734.0	3	57	144	6713	1608	34	8	319	45	25	375	95	51	229	146	7066	1661	8321	364	42
HMF003990A	Hartwig	Prostate carcinoma	PRAD	10156.0	5	65	258	8234	130	24	1	1733	9	83	775	158	1	616	159	9991	140	8364	1742	25
HMF001252A	Hartwig	Breast cancer	BRCA	25997.0	7	185	1239	24122	471	82	4	1248	12	380	1893	354	37	1502	391	25452	487	24593	1260	86
HMF004491B	Hartwig	Non small cell lung cancer	NSCLC	13556.0	2	93	183	12488	65	242	0	702	1	14	494	141	10	343	151	13432	66	12553	703	242
HMF000506A	Hartwig	Non small cell lung cancer	NSCLC	29231.0	14	180	308	26829	278	336	5	1655	22	48	783	383	143	259	526	28820	305	27107	1677	341
HMF003878A	Hartwig	Non small cell lung cancer	NSCLC	14272.0	3	114	370	13853	8	35	3	355	3	62	432	270	0	162	270	14243	14	13861	358	38
HMF004009A	Hartwig	Colorectum carcinoma	COREAD	16194.0	5	84	77	14526	457	81	5	1071	12	6	195	164	17	14	181	15678	474	14983	1083	86
HMF001379B	Hartwig	Colorectum carcinoma	COREAD	79071.0	19	373	508	48158	25522	540	134	3834	530	43	1471	122	158	461	1010	52532	26186	73680	4364	674
HMF002892A	Hartwig	Kidney clear cell carcinoma	KIRC	9066.0	14	52	91	7546	48	75	1	1345	10	35	192	144	31	17	175	8966	59	7594	1355	76
HMF003320A	Hartwig	Prostate carcinoma	PRAD	18068.0	13	123	574	13082	1776	189	21	2484	327	40	1602	301	67	1236	368	15755	2124	14858	2811	210
HMF003102A	Hartwig	Breast cancer	BRCA	3138.0	2	33	51	2795	22	9	0	310	1	13	107	76	8	23	84	3114	23	2817	311	9
HMF001815A	Hartwig	Pancreas neuroendocrine	PANET	2754.0	2	23	65	2042	465	7	3	177	57	12	90	59	26	5	85	2226	525	2507	234	10
HMF005122A	Hartwig	Non small cell lung cancer	NSCLC	2895.0	3	25	33	2609	52	14	0	216	2	6	62	46	13	3	59	2839	54	2661	218	14
HMF000948A	Hartwig	Gastrointestinal stromal tumor	GIST	2416.0	3	21	26	1953	273	8	4	144	25	2	99	84	12	3	96	2105	302	2226	169	12
HMF004957A	Hartwig	Lung neuroendocrine	LUNET	5379.0	2	33	2589	4876	116	23	1	335	9	865	3413	75	0	3338	75	5234	126	4992	344	24
HMF000873A	Hartwig	Small cell lung cancer	SCLC	65540.0	16	270	75	60051	1336	1154	32	2672	101	9	612	454	129	29	583	63877	1469	61387	2773	1186
HMF001544A	Hartwig	Colorectum carcinoma	COREAD	11352.0	4	61	65	6454	3569	34	165	800	270	11	169	128	15	26	143	7288	4004	10023	1070	199
HMF004245A	Hartwig	Ovarian cancer	OV	1433.0	0	8	15	1250	46	3	0	125	4	4	11	0	1	10	1	1378	50	1296	129	3
HMF002217A	Hartwig	Prostate carcinoma	PRAD	8478.0	14	58	564	6112	143	112	3	2004	40	117	680	109	0	571	109	8228	186	6255	2044	115
HMF004097A	Hartwig	Colorectum carcinoma	COREAD	5038.0	1	31	13	4386	170	26	0	442	6	1	80	49	21	10	70	4854	176	4556	448	26
HMF000474A	Hartwig	Prostate carcinoma	PRAD	4953.0	7	37	286	4310	1	22	0	603	0	61	1524	114	0	1410	114	4935	1	4311	603	22
HMF001100A	Hartwig	Skin melanoma	SKCM	241228.0	6	1082	58	232003	3673	3414	76	1569	80	5	2114	433	66	209	1905	236986	3829	235676	1649	3490
HMF002452A	Hartwig	Sarcoma various	SARC	4120.0	1	27	751	3102	519	20	5	415	47	212	2527	58	18	2451	76	3537	571	3621	462	25
HMF002928A	Hartwig	CUP	CUP	4923.0	3	22	19	4596	3	17	0	302	1	2	163	74	0	89	74	4915	4	4599	303	17
HMF003728A	Hartwig	Prostate carcinoma	PRAD	4701.0	3	25	140	3261	744	26	5	564	91	45	832	11	125	696	136	3851	840	4005	655	31
HMF002515A	Hartwig	Colorectum carcinoma	COREAD	19422.0	12	118	195	8440	8562	82	315	1306	615	35	571	153	207	211	360	9828	9492	17002	1921	397
HMF001172A	Hartwig	Breast cancer	BRCA	23409.0	1	166	292	21836	776	81	1	675	19	74	899	422	14	463	436	22592	796	22612	694	82
HMF003457A	Hartwig	Non small cell lung cancer	NSCLC	22332.0	9	112	460	17661	2878	347	72	1072	201	146	966	226	72	668	298	19080	3151	20539	1273	419
HMF004943A	Hartwig	Prostate carcinoma	PRAD	17456.0	19	127	685	13310	515	251	13	3005	95	87	1615	224	160	1231	384	16566	623	13825	3100	264
HMF003495A	Hartwig	Skin melanoma	SKCM	35725.0	1	157	147	34627	73	484	3	469	0	43	560	282	0	278	282	35580	76	34700	469	487
HMF003961A	Hartwig	Non small cell lung cancer	NSCLC	11849.0	3	83	573	10675	2	73	0	1076	0	202	675	278	0	397	278	11824	2	10677	1076	73
HMF004642A	Hartwig	Colorectum carcinoma	COREAD	15457.0	6	68	162	12713	771	80	5	1779	45	24	339	229	11	99	240	14572	821	13484	1824	85
HMF003901A	Hartwig	Kidney clear cell carcinoma	KIRC	5070.0	6	34	107	4066	268	34	4	648	25	17	188	96	72	20	168	4748	297	4334	673	38
HMF003014A	Hartwig	Colorectum carcinoma	COREAD	19069.0	4	97	124	14282	2378	40	14	2218	90	25	217	114	31	72	145	16540	2482	16660	2308	54
HMF000560A	Hartwig	Colorectum carcinoma	COREAD	30844.0	9	162	423	26975	1167	269	8	2263	59	46	664	358	56	252	414	29507	1234	28142	2322	277
HMF002754A	Hartwig	Thyroid cancer	THCA	1891.0	1	24	8	1575	14	9	1	288	2	2	83	70	6	7	76	1872	17	1589	290	10
HMF002272A	Hartwig	Breast cancer	BRCA	122023.0	150	299	408	33860	5806	214	57	65264	16347	40	2932	521	398	1065	1869	99338	22210	39666	81611	271
HMF003985A	Hartwig	Prostate carcinoma	PRAD	6348.0	6	36	335	5535	35	27	1	731	3	93	628	47	14	567	61	6293	39	5570	734	28
HMF000767A	Hartwig	Skin melanoma	SKCM	35921.0	0	132	16	31589	3284	444	30	203	92	1	201	142	59	0	201	32236	3406	34873	295	474
HMF003403A	Hartwig	Ovarian cancer	OV	8623.0	5	55	396	7712	1	77	0	782	0	40	435	165	0	270	165	8571	1	7713	782	77
HMF000442B	Hartwig	CUP	CUP	13895.0	17	80	237	8174	2554	38	73	2764	261	32	332	153	55	124	208	10976	2888	10728	3025	111
HMF003329A	Hartwig	Ovarian cancer	OV	4562.0	4	34	83	2112	2089	16	43	162	126	14	269	69	62	138	131	2290	2258	4201	288	59
HMF000001A	Hartwig	Gastrointestinal neuroendocrine	GINET	19385.0	5	74	84	16141	541	112	5	2347	145	15	340	109	150	81	259	18600	691	16682	2492	117
HMF001613A	Hartwig	Lymphoma mixed	LYOT	34469.0	12	165	50	30484	294	129	3	3447	12	5	872	578	26	268	604	34060	309	30778	3459	132
HMF003034A	Hartwig	Breast cancer	BRCA	3883.0	4	26	257	3216	161	8	0	456	29	100	464	107	69	288	176	3680	190	3377	485	8
HMF002717A	Hartwig	Ovarian cancer	OV	3731.0	3	17	30	3277	151	63	1	225	9	3	54	52	0	2	52	3565	161	3428	234	64
HMF004004A	Hartwig	Breast cancer	BRCA	14506.0	4	138	217	13584	379	17	1	502	8	26	691	313	39	339	352	14103	388	13963	510	18
HMF001887A	Hartwig	Urothelial cancer	BLCA	29384.0	4	216	341	28635	0	105	0	611	0	49	2125	628	0	1497	628	29351	0	28635	611	105
HMF001365A	Hartwig	Esophagus cancer	ESCA	51062.0	4	174	322	47533	120	127	0	3200	2	41	776	388	23	365	411	50860	122	47653	3202	127
HMF000870A	Hartwig	Colorectum carcinoma	COREAD	23662.0	13	105	221	18760	1218	494	39	2946	69	43	1284	335	27	922	362	22200	1326	19978	3015	533
HMF004848A	Hartwig	Breast cancer	BRCA	53176.0	7	530	133	50724	1569	71	3	735	6	31	2846	1482	68	1296	1550	51530	1578	52293	741	74
HMF001191A	Hartwig	Breast cancer	BRCA	3621.0	4	29	67	3123	58	6	0	410	19	13	89	53	9	27	62	3539	77	3181	429	6
HMF000620A	Hartwig	Breast cancer	BRCA	6462.0	4	45	149	3811	2207	23	14	304	86	36	830	65	60	705	125	4138	2307	6018	390	37
HMF000051A	Hartwig	Pancreas carcinoma	PAAD	3826.0	1	26	65	3476	2	12	0	325	0	13	498	84	0	414	84	3813	2	3478	325	12
HMF003639A	Hartwig	Prostate carcinoma	PRAD	220156.0	301	1023	91	87032	1486	217	2	130522	470	27	4374	468	75	854	3520	217771	1958	88518	130992	219
HMF000245A	Hartwig	Cholangiocarcinoma	CHOL	6296.0	4	35	199	5610	0	17	1	655	0	36	478	65	10	403	75	6282	1	5610	655	18
HMF004249A	Hartwig	Small intestine cancer	SIAD	785456.0	784	2045	145	133611	34636	939	286	555547	54937	10	8078	451	175	50	8028	690097	89859	168247	610484	1225
HMF002434A	Hartwig	Prostate carcinoma	PRAD	14571.0	16	106	292	11738	540	205	4	1833	76	20	481	309	25	147	334	13776	620	12278	1909	209
HMF002448A	Hartwig	Breast cancer	BRCA	1753.0	3	15	15	1401	143	2	0	165	42	1	93	46	33	14	79	1568	185	1544	207	2
HMF003322A	Hartwig	Colorectum carcinoma	COREAD	19743.0	11	105	89	16543	260	107	1	2769	13	12	287	256	7	24	263	19419	274	16803	2782	108
HMF002275A	Hartwig	Cholangiocarcinoma	CHOL	3633.0	2	20	94	2938	328	22	0	331	10	18	14	8	4	2	12	3291	338	3266	341	22
HMF003136A	Hartwig	Gastrointestinal stromal tumor	GIST	2783.0	1	38	146	1913	614	12	4	143	92	34	337	66	64	207	130	2068	710	2527	235	16
HMF001881A	Hartwig	Hepatocellular carcinoma	LIHC	11537.0	5	67	190	9729	741	109	7	873	55	36	247	147	9	91	156	10711	803	10470	928	116
HMF001588A	Hartwig	Cholangiocarcinoma	CHOL	10112.0	11	58	264	8625	27	104	0	1277	3	23	223	142	6	76	148	10006	30	8652	1280	104
HMF002151A	Hartwig	Breast cancer	BRCA	5700.0	2	44	17	4623	790	15	3	210	56	3	162	71	89	2	160	4848	849	5413	266	18
HMF005047A	Hartwig	Cervix carcinoma	CESC	19116.0	3	152	60	17696	22	492	1	849	2	9	442	352	0	90	352	19037	25	17718	851	493
HMF003530A	Hartwig	Pancreas carcinoma	PAAD	7009.0	3	45	91	6371	5	26	0	596	1	13	183	82	10	91	92	6993	6	6376	597	26
HMF000305B	Hartwig	Gastrointestinal stromal tumor	GIST	8020.0	5	55	116	3722	3884	24	15	249	103	14	215	69	59	87	128	3995	4002	7606	352	39
HMF004770A	Hartwig	Colorectum carcinoma	COREAD	416184.0	465	2590	243	260101	4	630	0	154991	0	15	7968	413	0	44	7924	415722	4	260105	154991	630
HMF001250A	Hartwig	Prostate carcinoma	PRAD	10650.0	1	64	428	7846	1493	61	17	969	210	109	1827	79	51	1697	130	8876	1720	9339	1179	78
HMF003375A	Hartwig	Pancreas carcinoma	PAAD	8437.0	5	44	290	7320	162	46	0	890	5	83	319	114	6	199	120	8256	167	7482	895	46
HMF003533B	Hartwig	Breast cancer	BRCA	35479.0	20	309	397	32246	654	206	2	2093	73	35	1143	538	227	378	765	34545	729	32900	2166	208
HMF001953A	Hartwig	Kidney clear cell carcinoma	KIRC	8832.0	2	53	95	7762	65	93	1	887	3	20	497	158	8	331	166	8742	69	7827	890	94
HMF003185A	Hartwig	Urothelial cancer	BLCA	61961.0	7	529	172	59801	1020	77	4	938	24	27	1495	1215	254	26	1469	60816	1048	60821	962	81
HMF000393A	Hartwig	Esophagus cancer	ESCA	19782.0	2	79	557	18635	1	116	0	995	1	69	498	140	0	358	140	19746	2	18636	996	116
HMF000563A	Hartwig	Pancreas carcinoma	PAAD	9966.0	3	83	302	8495	191	97	7	1093	30	23	882	207	21	654	228	9685	228	8686	1123	104
HMF000698A	Hartwig	Non small cell lung cancer	NSCLC	190438.0	58	933	989	178627	177	3432	8	7326	8	326	3182	793	0	1100	2082	189385	193	178804	7334	3440
HMF001883A	Hartwig	Non small cell lung cancer	NSCLC	89945.0	28	416	183	84309	86	1541	5	3660	6	24	778	227	14	47	731	89510	97	84395	3666	1546
HMF002378A	Hartwig	Esophagus cancer	ESCA	29771.0	9	149	314	26710	87	135	1	2774	5	46	759	303	1	455	304	29619	93	26797	2779	136
HMF004468A	Hartwig	Colorectum carcinoma	COREAD	23512.0	6	132	193	20356	637	459	5	1926	20	21	405	261	42	102	303	22741	662	20993	1946	464
HMF002735A	Hartwig	Breast cancer	BRCA	15361.0	10	123	315	13820	494	79	5	888	30	62	831	392	15	424	407	14787	529	14314	918	84
HMF002063A	Hartwig	Breast cancer	BRCA	22149.0	6	173	295	20676	152	69	3	1153	45	88	940	377	100	463	477	21898	200	20828	1198	72
HMF004358A	Hartwig	Urothelial cancer	BLCA	15586.0	7	132	37	15184	8	30	0	344	0	6	344	336	0	8	336	15558	8	15192	344	30
HMF002253A	Hartwig	Prostate carcinoma	PRAD	10073.0	5	42	429	8739	106	48	0	1158	2	106	427	74	17	336	91	9945	108	8845	1160	48
HMF003003A	Hartwig	Breast cancer	BRCA	4815.0	5	46	183	2839	1528	3	11	247	168	37	406	89	71	246	160	3089	1707	4367	415	14
HMF000336A	Hartwig	Skin melanoma	SKCM	6791.0	5	33	162	6266	70	18	2	411	7	26	205	57	0	148	57	6695	79	6336	418	20
HMF004895A	Hartwig	CUP	CUP	19928.0	5	124	422	17709	290	377	7	1466	5	50	512	317	12	183	329	19552	302	17999	1471	384
HMF004836A	Hartwig	Sarcoma various	SARC	3248.0	2	22	22	2856	120	8	0	253	5	6	70	43	0	27	43	3117	125	2976	258	8
HMF001032A	Hartwig	Leiomyosarcoma	LMS	9344.0	2	41	184	8294	483	26	2	477	47	37	253	80	32	141	112	8797	532	8777	524	28
HMF002102A	Hartwig	Sarcoma various	SARC	4690.0	1	27	59	2828	1283	17	2	397	148	13	65	28	31	6	59	3242	1433	4111	545	19
HMF000428A	Hartwig	Kidney clear cell carcinoma	KIRC	8963.0	16	59	46	7454	5	125	0	1324	0	3	169	149	13	7	162	8903	5	7459	1324	125
HMF001261A	Hartwig	Skin melanoma	SKCM	20201.0	3	105	156	19082	294	280	4	509	4	49	596	245	4	347	249	19871	302	19376	513	284
HMF002386A	Hartwig	Breast cancer	BRCA	10606.0	6	70	275	9206	17	34	0	1326	0	49	815	223	15	577	238	10566	17	9223	1326	34
HMF000607A	Hartwig	Pancreas carcinoma	PAAD	6363.0	2	35	43	5611	24	23	1	689	2	1	93	88	5	0	93	6323	27	5635	691	24
HMF001477A	Hartwig	Prostate carcinoma	PRAD	6142.0	6	33	162	4347	966	28	7	682	97	34	351	84	27	240	111	5057	1070	5313	779	35
HMF004385A	Hartwig	Urothelial cancer	BLCA	36907.0	2	247	104	27888	7801	177	135	802	54	17	621	418	119	84	537	28867	7990	35689	856	312
HMF001984A	Hartwig	Esophagus cancer	ESCA	24536.0	8	125	169	20748	370	88	6	3229	42	30	561	354	76	134	430	24065	418	21118	3271	94
HMF001456A	Hartwig	Prostate carcinoma	PRAD	6883.0	3	45	252	5821	181	35	1	798	28	50	982	78	0	904	78	6654	210	6002	826	36
HMF003339A	Hartwig	Glioblastoma multiforme	GBM	12269.0	14	71	262	10533	212	84	2	1377	20	44	515	186	32	297	218	11994	234	10745	1397	86
HMF003932A	Hartwig	Non small cell lung cancer	NSCLC	6847.0	1	35	94	6163	192	23	0	452	3	9	666	57	21	588	78	6638	195	6355	455	23
HMF003427A	Hartwig	Breast cancer	BRCA	9586.0	5	61	432	8235	204	26	1	1042	45	72	1036	180	33	823	213	9303	250	8439	1087	27
HMF003655A	Hartwig	Urothelial cancer	BLCA	26737.0	7	189	1177	24460	0	138	0	2074	2	227	2640	526	0	2114	526	26672	2	24460	2076	138
HMF003993A	Hartwig	Hepatocellular carcinoma	LIHC	10495.0	10	79	48	9221	244	84	5	896	10	13	1971	267	10	1694	277	10201	259	9465	906	89
HMF000433A	Hartwig	Esophagus cancer	ESCA	8266.0	2	34	176	6812	187	32	3	1184	34	21	485	74	23	388	97	8028	224	6999	1218	35
HMF004909A	Hartwig	Leiomyosarcoma	LMS	5624.0	8	35	185	4279	770	36	2	470	48	30	431	120	25	286	145	4785	820	5049	518	38
HMF000594A	Hartwig	Skin Basal cell carcinoma	SKBC	158042.0	5	701	297	149997	2290	3859	61	1520	46	19	1508	273	56	89	1419	155376	2397	152287	1566	3920
HMF000152B	Hartwig	Colorectum carcinoma	COREAD	25158.0	9	122	332	18084	3418	160	35	3179	217	43	767	218	60	489	278	21423	3670	21502	3396	195
HMF003687A	Hartwig	Cholangiocarcinoma	CHOL	4826.0	5	32	101	2990	1085	11	4	569	153	24	209	70	32	107	102	3570	1242	4075	722	15
HMF004118A	Hartwig	Prostate carcinoma	PRAD	6014.0	6	42	174	5329	96	28	3	542	3	47	416	83	13	320	96	5899	102	5425	545	31
HMF000073A	Hartwig	Lymphoma mixed	LYOT	75381.0	35	354	57	59769	1612	91	2	13734	83	10	783	97	0	52	731	73594	1697	61381	13817	93
HMF001724A	Hartwig	Colorectum carcinoma	COREAD	23582.0	2	132	248	21086	208	259	3	1931	22	32	665	270	12	383	282	23276	233	21294	1953	262
HMF000955A	Hartwig	CUP	CUP	3754.0	2	19	84	3242	39	14	0	450	3	13	138	52	1	85	53	3706	42	3281	453	14
HMF004548A	Hartwig	Pancreas carcinoma	PAAD	6710.0	7	41	200	5641	180	27	0	825	19	37	468	88	0	380	88	6493	199	5821	844	27
HMF001362B	Hartwig	Uterus carcinoma	UCEC	11456.0	7	65	282	10335	111	215	1	750	0	102	617	191	9	417	200	11300	112	10446	750	216
HMF001856A	Hartwig	Colorectum carcinoma	COREAD	25746.0	13	135	182	15361	5016	189	199	3619	1282	22	444	288	122	34	410	19169	6497	20377	4901	388
HMF001328A	Hartwig	Colorectum carcinoma	COREAD	15497.0	7	87	144	13311	18	49	0	2088	0	7	242	212	0	30	212	15448	18	13329	2088	49
HMF001543A	Hartwig	Prostate carcinoma	PRAD	8353.0	4	67	314	3951	2848	22	10	895	610	64	360	65	84	211	149	4868	3468	6799	1505	32
HMF000927A	Hartwig	Hepatocellular carcinoma	LIHC	23613.0	12	129	32	20801	1252	500	20	953	29	5	368	308	25	37	333	22254	1301	22053	982	520
HMF003553A	Hartwig	Non small cell lung cancer	NSCLC	65336.0	8	394	223	62095	59	1158	0	1864	4	29	1651	957	0	694	957	65117	63	62154	1868	1158
HMF002874A	Hartwig	Gastrointestinal neuroendocrine	GINET	5091.0	4	31	18	2457	2355	6	13	123	129	7	89	62	27	0	89	2586	2497	4812	252	19
HMF002453A	Hartwig	Sarcoma various	SARC	5563.0	3	35	52	5244	6	27	0	275	0	12	242	88	0	154	88	5546	6	5250	275	27
HMF001397A	Hartwig	Esophagus cancer	ESCA	45225.0	16	199	1223	38633	583	184	7	5613	57	147	2284	468	20	1796	488	44430	647	39216	5670	191
HMF004131A	Hartwig	Breast cancer	BRCA	30020.0	7	259	117	28709	243	76	2	943	0	30	608	496	81	31	577	29728	245	28952	943	78
HMF000407B	Hartwig	Penile cancer	PNL	7396.0	5	70	127	4254	2143	72	60	773	69	23	370	125	57	188	182	5099	2272	6397	842	132
HMF004583A	Hartwig	Lung neuroendocrine	LUNET	3682.0	1	14	51	3346	128	30	1	159	6	21	240	31	0	209	31	3535	135	3474	165	31
HMF001068A	Hartwig	Gastrointestinal stromal tumor	GIST	4948.0	0	47	46	3244	1304	17	5	245	121	7	125	54	34	37	88	3506	1430	4548	366	22
HMF002390A	Hartwig	Prostate carcinoma	PRAD	6977.0	9	43	400	4082	1804	23	14	718	317	33	605	68	145	392	213	4823	2135	5886	1035	37
HMF001050A	Hartwig	Non small cell lung cancer	NSCLC	14895.0	4	73	53	13295	99	120	1	1352	4	11	235	227	1	7	228	14767	104	13394	1356	121
HMF005139A	Hartwig	Breast cancer	BRCA	10569.0	11	79	445	8281	469	123	3	1578	49	114	386	164	24	198	188	9982	521	8750	1627	126
HMF001198A	Hartwig	Colorectum carcinoma	COREAD	32662.0	13	200	613	27676	4	633	1	4094	1	50	1736	485	11	1251	496	32403	6	27680	4095	634
HMF001824A	Hartwig	Cervix carcinoma	CESC	5694.0	3	31	216	4434	667	16	2	537	32	29	203	72	0	131	72	4987	701	5101	569	18
HMF001758A	Hartwig	Prostate carcinoma	PRAD	12780.0	7	72	252	11167	185	47	1	1349	3	25	498	171	10	319	181	12563	189	11352	1352	48
HMF000120A	Hartwig	Pancreas carcinoma	PAAD	4362.0	8	24	21	3620	166	8	5	543	12	2	113	93	6	19	94	4171	183	3786	555	13
HMF001928A	Hartwig	Kidney clear cell carcinoma	KIRC	6080.0	6	55	150	5606	0	57	0	409	0	31	257	147	0	110	147	6072	0	5606	409	57
HMF000827A	Hartwig	Sarcoma various	SARC	10875.0	4	60	904	8623	1303	90	9	712	95	182	1175	116	24	1035	140	9425	1407	9926	807	99
HMF003118A	Hartwig	Non small cell lung cancer	NSCLC	119446.0	37	539	604	111250	191	2479	14	5003	8	81	1531	547	10	474	1059	118732	213	111441	5011	2493
HMF002039A	Hartwig	Breast cancer	BRCA	11231.0	2	94	153	10669	1	62	0	476	0	31	1179	189	0	991	189	11207	1	10670	476	62
HMF001199A	Hartwig	Sarcoma various	SARC	3297.0	1	17	10	2488	484	19	5	241	49	1	51	41	3	7	44	2748	538	2972	290	24
HMF000023A	Hartwig	Colorectum carcinoma	COREAD	16497.0	4	77	196	13180	1823	86	69	1226	71	26	306	185	19	102	204	14492	1963	15003	1297	155
HMF000301A	Hartwig	Sarcoma various	SARC	4011.0	0	32	518	486	3254	7	13	60	178	132	726	5	66	655	71	553	3445	3740	238	20
HMF002660A	Hartwig	Colorectum carcinoma	COREAD	16019.0	9	82	109	13732	3	514	3	1657	3	14	282	172	0	110	172	15903	9	13735	1660	517
HMF000704A	Hartwig	Esophagus cancer	ESCA	17579.0	4	89	305	15523	252	97	4	1649	16	43	299	202	0	97	202	17269	272	15775	1665	101
HMF000375A	Hartwig	Ovarian cancer	OV	2490.0	4	16	60	2011	123	7	6	316	20	30	143	52	15	94	67	2334	149	2134	336	13
HMF004598A	Hartwig	Skin melanoma	SKCM	141757.0	12	574	174	136233	252	1766	4	3195	6	44	1306	62	0	196	1110	141194	262	136485	3201	1770
HMF000511A	Hartwig	Ovarian cancer	OV	14591.0	9	112	842	12210	578	110	11	1475	98	90	518	58	24	456	82	13795	687	12788	1573	121
HMF003414A	Hartwig	Breast cancer	BRCA	4968.0	2	46	449	4421	106	18	0	398	5	159	1568	143	11	1414	154	4837	111	4527	403	18
HMF003769A	Hartwig	Non small cell lung cancer	NSCLC	17602.0	0	131	282	14451	1515	246	17	1162	176	59	1068	171	129	768	300	15859	1708	15966	1338	263
HMF003341A	Hartwig	Prostate carcinoma	PRAD	19597.0	11	138	917	15287	613	208	8	3203	102	124	751	220	31	500	251	18698	723	15900	3305	216
HMF000402A	Hartwig	Colorectum carcinoma	COREAD	24778.0	5	146	207	18237	3748	239	54	2301	75	41	829	327	209	293	536	20777	3877	21985	2376	293
HMF002723B	Hartwig	Skin carcinoma other	SKOT	229341.0	6	1276	238	221195	86	5941	4	1762	1	24	2622	504	0	72	2550	228898	91	221281	1763	5945
HMF000273A	Hartwig	Breast cancer	BRCA	5663.0	0	47	159	4468	501	22	2	601	50	29	547	76	16	455	92	5091	553	4969	651	24
HMF004008A	Hartwig	Non small cell lung cancer	NSCLC	62967.0	14	351	328	58168	1283	974	56	2229	7	60	1195	743	55	397	798	61371	1346	59451	2236	1030
HMF004681A	Hartwig	Upper respiratory tract cancer	HNSC	9923.0	3	66	28	8736	48	120	1	1002	2	0	179	160	19	0	179	9858	51	8784	1004	121
HMF003044A	Hartwig	Glioblastoma multiforme	GBM	8946.0	0	59	290	7823	315	13	1	708	66	85	437	111	33	293	144	8544	382	8138	774	14
HMF001449A	Hartwig	Skin melanoma	SKCM	59925.0	5	320	37	54898	3373	873	50	547	70	2	529	252	277	0	529	56318	3493	58271	617	923
HMF001702A	Hartwig	Gastrointestinal stromal tumor	GIST	4503.0	1	26	46	3717	287	16	1	430	45	9	92	63	0	29	63	4163	333	4004	475	17
HMF003933A	Hartwig	Urothelial cancer	BLCA	71040.0	18	590	408	64727	2917	718	124	2287	58	36	1788	84	9	266	1554	67732	3099	67644	2345	842
HMF005024A	Hartwig	Liposarcoma	LPS	5894.0	5	56	1008	4545	567	60	4	669	20	243	791	133	74	584	207	5274	591	5112	689	64
HMF005029A	Hartwig	Prostate carcinoma	PRAD	10577.0	8	65	1093	8446	766	59	7	1206	57	237	3077	147	67	2863	214	9711	830	9212	1263	66
HMF004311A	Hartwig	Mesothelioma	MESO	3806.0	2	32	251	2928	512	21	4	315	18	44	142	48	2	92	50	3264	534	3440	333	25
HMF003586B	Hartwig	CUP	CUP	24484.0	7	184	745	22578	244	144	4	1442	4	177	1703	361	10	1335	371	24164	252	22822	1446	148
HMF001589A	Hartwig	Ovarian cancer	OV	7795.0	1	42	25	6283	614	57	11	767	42	4	122	95	11	16	106	7107	667	6897	809	68
HMF002887A	Hartwig	Breast cancer	BRCA	7875.0	5	42	636	7373	0	33	0	458	2	198	2152	150	0	2002	150	7864	2	7373	460	33
HMF004001A	Hartwig	Prostate carcinoma	PRAD	5207.0	6	32	398	3999	456	28	8	646	49	78	228	53	16	159	69	4673	513	4455	695	36
HMF003869A	Hartwig	Non small cell lung cancer	NSCLC	9404.0	4	58	69	8551	16	76	2	735	2	9	168	151	0	17	151	9362	20	8567	737	78
HMF002655A	Hartwig	Breast cancer	BRCA	2845.0	2	21	102	2313	271	5	1	229	22	41	283	34	5	247	39	2547	294	2584	251	6
HMF005128A	Hartwig	Breast cancer	BRCA	49589.0	4	441	83	48422	416	67	0	622	2	14	1817	1017	101	699	1118	49111	418	48838	624	67
HMF001407A	Hartwig	Cholangiocarcinoma	CHOL	11074.0	4	52	190	9006	174	54	4	1806	4	24	819	113	18	688	131	10866	182	9180	1810	58
HMF000364A	Hartwig	Colorectum carcinoma	COREAD	33266.0	16	187	232	14639	14852	234	477	1814	1114	25	503	226	160	117	386	16687	16443	29491	2928	711
HMF001271A	Hartwig	Breast cancer	BRCA	4226.0	6	24	155	3037	302	50	3	724	80	20	484	98	3	383	101	3811	385	3339	804	53
HMF004559A	Hartwig	Skin melanoma	SKCM	145511.0	13	717	258	140632	288	2839	1	1418	2	454	1157	125	0	103	1054	144889	291	140920	1420	2840
HMF004739A	Hartwig	Gastrointestinal neuroendocrine	GINET	2094.0	1	13	5	1387	605	6	5	71	18	1	34	25	9	0	34	1464	628	1992	89	11
HMF001222A	Hartwig	Skin melanoma	SKCM	7628.0	1	66	1180	6679	299	39	0	548	32	698	976	87	13	876	100	7266	331	6978	580	39
HMF000352A	Hartwig	Urothelial cancer	BLCA	13777.0	5	116	703	10622	705	169	9	2009	100	74	755	269	64	422	333	12800	814	11327	2109	178
HMF000146A	Hartwig	Esophagus cancer	ESCA	12507.0	5	67	329	7469	3580	46	17	1174	187	52	1856	101	59	1696	160	8689	3784	11049	1361	63
HMF002213A	Hartwig	Colorectum carcinoma	COREAD	8428.0	4	44	166	6960	705	35	4	651	62	24	318	101	5	212	106	7646	771	7665	713	39
HMF000405A	Hartwig	Leiomyosarcoma	LMS	4432.0	1	32	248	3403	712	26	6	233	42	35	397	43	29	325	72	3662	760	4115	275	32
HMF003967A	Hartwig	Skin melanoma	SKCM	23629.0	1	95	244	21542	1050	489	20	420	69	33	691	189	22	480	211	22451	1139	22592	489	509
HMF004338A	Hartwig	Breast cancer	BRCA	7893.0	4	39	497	6513	378	85	6	866	8	101	1505	53	3	1449	56	7464	392	6891	874	91
HMF004055A	Hartwig	Salivary gland cancer	SG	2089.0	3	19	21	1761	86	11	0	213	15	3	203	15	40	148	55	1985	101	1847	228	11
HMF000561A	Hartwig	CUP	CUP	4154.0	3	19	116	3489	448	18	8	164	18	28	123	45	13	65	58	3671	474	3937	182	26
HMF004000A	Hartwig	Colorectum carcinoma	COREAD	552298.0	617	1353	97	140552	5207	789	24	402859	675	17	6583	1282	146	46	6537	544200	5906	145759	403534	813
HMF001749A	Hartwig	Gastrointestinal stromal tumor	GIST	3992.0	1	26	69	3204	255	11	2	483	24	16	118	82	1	35	83	3698	281	3459	507	13
HMF004826A	Hartwig	Non small cell lung cancer	NSCLC	7927.0	2	46	905	7443	1	51	0	409	0	178	973	93	0	880	93	7903	1	7444	409	51
HMF003264A	Hartwig	Breast cancer	BRCA	4270.0	5	45	141	3467	189	16	1	503	87	73	376	84	53	239	137	3986	277	3656	590	17
HMF003815A	Hartwig	Vulva and vagina cancer	VULV	9495.0	8	56	253	6669	1276	91	63	1024	334	34	365	44	40	281	84	7784	1673	7945	1358	154
HMF002308A	Hartwig	Non small cell lung cancer	NSCLC	35075.0	13	253	147	32137	148	954	4	1639	4	28	842	574	35	233	609	34730	156	32285	1643	958
HMF002237A	Hartwig	Gastrointestinal stromal tumor	GIST	4345.0	1	32	113	2474	1485	7	6	238	123	24	354	32	25	297	57	2719	1614	3959	361	13
HMF002946A	Hartwig	Non small cell lung cancer	NSCLC	83083.0	20	405	247	77414	2	2219	0	3058	0	40	1286	347	0	178	1108	82691	2	77416	3058	2219
HMF000810A	Hartwig	Cervix carcinoma	CESC	6524.0	3	41	109	5443	446	47	17	543	16	34	180	73	42	65	115	6033	479	5889	559	64
HMF004108A	Hartwig	Skin melanoma	SKCM	194328.0	6	766	389	188502	1813	2552	42	1121	31	610	1266	433	0	148	1118	192175	1886	190315	1152	2594
HMF003698A	Hartwig	Skin melanoma	SKCM	33433.0	1	155	99	32502	8	475	0	411	0	30	351	301	0	50	301	33388	8	32510	411	475
HMF000783A	Hartwig	Pancreas neuroendocrine	PANET	6806.0	8	44	97	5451	253	86	3	928	61	13	339	150	5	184	155	6465	317	5704	989	89
HMF002904A	Hartwig	Breast cancer	BRCA	3764.0	3	32	60	3318	54	16	0	363	2	9	135	116	1	18	117	3697	56	3372	365	16
HMF003114A	Hartwig	Prostate carcinoma	PRAD	3479.0	2	22	106	2735	312	15	6	355	46	33	270	55	2	213	57	3105	364	3047	401	21
HMF003443A	Hartwig	Breast cancer	BRCA	14465.0	7	135	490	13360	2	68	1	1009	3	163	1580	445	0	1135	445	14437	6	13362	1012	69
HMF001514A	Hartwig	Urothelial cancer	BLCA	81293.0	13	699	532	79148	1	281	0	1745	0	71	1892	372	0	419	1473	81174	1	79149	1745	281
HMF002169A	Hartwig	Skin melanoma	SKCM	41863.0	7	226	70	38891	1222	830	22	727	85	6	572	416	102	54	518	40448	1329	40113	812	852
HMF004206A	Hartwig	Colorectum carcinoma	COREAD	40433.0	10	208	301	36745	748	287	5	2541	14	62	1429	550	92	787	642	39573	767	37493	2555	292
HMF000916A	Hartwig	Colorectum carcinoma	COREAD	10604.0	2	55	90	7070	2112	26	64	1104	196	10	186	95	24	67	119	8200	2372	9182	1300	90
HMF000494A	Hartwig	Colorectum carcinoma	COREAD	10196.0	8	63	35	8563	277	29	0	1275	30	3	212	189	8	15	197	9867	307	8840	1305	29
HMF004321A	Hartwig	Breast cancer	BRCA	5457.0	2	31	278	4785	72	29	0	547	1	52	1124	105	5	1014	110	5361	73	4857	548	29
HMF001772A	Hartwig	Sarcoma various	SARC	3340.0	2	16	48	2835	167	8	0	298	18	10	81	27	22	32	49	3141	185	3002	316	8
HMF004254A	Hartwig	Non small cell lung cancer	NSCLC	79186.0	20	427	284	72466	1650	1537	37	3077	115	45	1674	248	27	501	1182	77080	1802	74116	3192	1574
HMF000424A	Hartwig	Penile cancer	PNL	8213.0	2	42	223	7634	2	24	0	538	0	42	227	104	11	112	115	8196	2	7636	538	24
HMF002968A	Hartwig	Gastrointestinal stromal tumor	GIST	5005.0	1	38	119	3882	797	29	8	230	52	38	1865	63	21	1781	84	4141	857	4679	282	37
HMF001934A	Hartwig	Pancreas carcinoma	PAAD	5571.0	4	37	243	4850	146	26	0	517	21	117	206	136	0	70	136	5393	167	4996	538	26
HMF003895A	Hartwig	Colorectum carcinoma	COREAD	16506.0	4	65	152	14713	239	90	4	1327	1	27	409	125	8	276	133	16130	244	14952	1328	94
HMF004839A	Hartwig	Non small cell lung cancer	NSCLC	16756.0	9	102	312	15645	1	192	0	860	0	52	1039	259	34	746	293	16697	1	15646	860	192
HMF000718C	Hartwig	Breast cancer	BRCA	10024.0	7	66	452	8838	91	40	1	1022	6	121	1242	159	10	1073	169	9900	98	8929	1028	41
HMF005087A	Hartwig	Non small cell lung cancer	NSCLC	20015.0	7	137	526	18738	0	230	0	999	2	63	693	378	0	315	378	19967	2	18738	1001	230
HMF001211A	Hartwig	Breast cancer	BRCA	11432.0	13	78	953	7096	2751	84	33	1041	324	210	1959	181	89	1689	270	8221	3108	9847	1365	117
HMF002830A	Hartwig	Glioblastoma multiforme	GBM	11042.0	7	64	363	8276	1360	25	45	872	437	93	587	57	69	461	126	9173	1842	9636	1309	70
HMF001497A	Hartwig	Colorectum carcinoma	COREAD	4951.0	2	39	26	4223	156	9	3	505	45	9	108	97	3	8	100	4737	204	4379	550	12
HMF003444A	Hartwig	Colorectum carcinoma	COREAD	13104.0	5	55	154	11444	0	157	0	1456	0	27	168	120	0	48	120	13057	0	11444	1456	157
HMF002347A	Hartwig	Pancreas neuroendocrine	PANET	2927.0	2	24	63	2741	0	15	0	168	0	11	128	86	0	42	86	2924	0	2741	168	15
HMF001904A	Hartwig	Cholangiocarcinoma	CHOL	7833.0	3	52	1665	5932	1043	53	8	588	169	1426	618	145	35	438	180	6573	1220	6975	757	61
HMF001129A	Hartwig	Prostate carcinoma	PRAD	10901.0	3	71	193	8616	470	35	4	1677	68	60	612	141	3	468	144	10328	542	9086	1745	39
HMF002564A	Hartwig	Prostate carcinoma	PRAD	10798.0	2	50	142	9684	81	52	1	960	2	22	634	107	6	521	113	10696	84	9765	962	53
HMF001207A	Hartwig	Kidney clear cell carcinoma	KIRC	6692.0	7	41	41	5605	135	53	0	857	8	3	144	98	34	12	132	6515	143	5740	865	53
HMF004761A	Hartwig	Small cell lung cancer	SCLC	26224.0	7	151	55	17635	6738	345	175	910	317	5	275	111	148	16	259	18890	7230	24373	1227	520
HMF003380A	Hartwig	Vulva and vagina cancer	VULV	17105.0	5	133	120	5596	10222	48	47	579	577	19	713	129	210	374	339	6223	10846	15818	1156	95
HMF001305A	Hartwig	Ovarian cancer	OV	8260.0	3	53	375	3491	3878	17	111	471	265	44	328	74	46	208	120	3979	4254	7369	736	128
HMF002471A	Hartwig	Kidney clear cell carcinoma	KIRC	9610.0	16	77	61	8285	154	95	0	1029	12	7	503	317	55	131	372	9409	166	8439	1041	95
HMF004281A	Hartwig	Non small cell lung cancer	NSCLC	32595.0	26	197	1089	26391	712	430	7	4632	72	87	546	341	22	192	363	31453	791	27103	4704	437
HMF000821A	Hartwig	Colorectum carcinoma	COREAD	26152.0	20	132	169	23000	564	110	3	2395	21	30	572	348	45	179	393	25505	588	23564	2416	113
HMF002080A	Hartwig	Breast cancer	BRCA	15925.0	3	133	486	14979	441	52	2	413	13	134	1376	293	13	1070	306	15444	456	15420	426	54
HMF003470A	Hartwig	Colorectum carcinoma	COREAD	21657.0	3	117	201	16025	2628	90	140	2585	113	27	337	198	39	100	237	18700	2881	18653	2698	230
HMF002878B	Hartwig	CUP	CUP	9638.0	2	41	127	8795	6	65	0	747	0	14	176	98	0	78	98	9607	6	8801	747	65
HMF002528A	Hartwig	Esophagus cancer	ESCA	39917.0	7	195	869	23594	13380	98	23	2474	237	60	976	234	249	493	483	26166	13640	36974	2711	121
HMF003583A	Hartwig	Skin melanoma	SKCM	59941.0	6	287	45	57548	533	922	19	761	19	5	545	486	49	10	535	59231	571	58081	780	941
HMF002742A	Hartwig	Gastrointestinal stromal tumor	GIST	7479.0	7	42	16	6404	626	17	3	384	36	0	91	79	12	0	91	6805	665	7030	420	20
HMF001055A	Hartwig	Breast cancer	BRCA	20633.0	5	170	307	19204	565	50	3	739	18	101	1073	484	31	558	515	19993	586	19769	757	53
HMF001871A	Hartwig	Colorectum carcinoma	COREAD	37834.0	8	208	397	32178	399	563	16	4475	23	67	517	230	17	270	247	37216	438	32577	4498	579
HMF001969A	Hartwig	Breast cancer	BRCA	9780.0	11	77	245	8806	9	39	0	896	2	32	2592	360	0	2232	360	9741	11	8815	898	39
HMF003019A	Hartwig	Lymphoma mixed	LYOT	11764.0	1	71	35	9660	656	48	7	1186	161	5	97	52	25	20	77	10894	824	10316	1347	55
HMF001566A	Hartwig	Non small cell lung cancer	NSCLC	38231.0	2	290	238	37402	1	60	0	727	0	45	1652	783	0	869	783	38189	1	37403	727	60
HMF001082A	Hartwig	Gastrointestinal stromal tumor	GIST	3866.0	2	28	61	3220	319	12	0	295	15	13	108	73	1	34	74	3527	334	3539	310	12
HMF004360A	Hartwig	Colorectum carcinoma	COREAD	17952.0	25	115	214	12116	3305	143	153	1979	166	28	618	406	51	161	457	14238	3624	15421	2145	296
HMF001440A	Hartwig	Prostate carcinoma	PRAD	9957.0	5	56	312	7984	714	42	5	1120	70	50	326	102	25	199	127	9146	789	8698	1190	47
HMF003214A	Hartwig	Esophagus cancer	ESCA	23369.0	7	128	393	21377	1	50	0	1885	0	42	1947	294	0	1653	294	23312	1	21378	1885	50
HMF005004A	Hartwig	Liposarcoma	LPS	5566.0	3	26	49	4905	192	25	2	403	16	10	226	94	2	130	96	5333	210	5097	419	27
HMF002593A	Hartwig	Prostate carcinoma	PRAD	8931.0	5	49	197	7893	1	68	0	916	1	19	199	154	0	45	154	8877	2	7894	917	68
HMF002055A	Hartwig	Gastrointestinal neuroendocrine	GINET	2731.0	0	14	5	344	2216	2	18	27	119	0	38	0	38	0	38	373	2353	2560	146	20
HMF002809A	Hartwig	Breast cancer	BRCA	13043.0	4	79	961	12113	81	74	2	735	3	217	809	197	13	599	210	12922	86	12194	738	76
HMF003630A	Hartwig	Pancreas carcinoma	PAAD	7070.0	1	36	80	6023	0	47	0	990	1	17	165	75	0	90	75	7060	1	6023	991	47
HMF004648A	Hartwig	Breast cancer	BRCA	8339.0	4	56	390	6974	280	85	4	902	56	59	557	87	97	379	184	7961	340	7254	958	89
HMF004183A	Hartwig	Non small cell lung cancer	NSCLC	113652.0	19	521	820	107040	316	2046	9	3833	5	161	4365	546	10	3390	975	112919	330	107356	3838	2055
HMF002393A	Hartwig	Glioblastoma multiforme	GBM	5045.0	1	38	69	3887	799	3	3	332	17	7	147	90	18	39	108	4222	819	4686	349	6
HMF001315A	Hartwig	Esophagus cancer	ESCA	26552.0	9	110	516	23205	462	122	1	2665	29	87	816	222	25	569	247	25992	492	23667	2694	123
HMF002727A	Hartwig	Cholangiocarcinoma	CHOL	3923.0	2	33	60	3123	422	29	9	295	35	14	264	107	14	143	121	3447	466	3545	330	38
HMF001499A	Hartwig	Colorectum carcinoma	COREAD	16269.0	4	101	53	15062	23	58	0	1090	5	7	732	269	3	460	272	16210	28	15085	1095	58
HMF004760A	Hartwig	Kidney clear cell carcinoma	KIRC	15232.0	10	111	345	13261	342	173	5	1356	25	71	798	310	6	482	316	14790	372	13603	1381	178
HMF004381A	Hartwig	Breast cancer	BRCA	7634.0	4	63	339	6591	466	32	2	516	3	95	660	135	2	523	137	7139	471	7057	519	34
HMF003244A	Hartwig	Prostate carcinoma	PRAD	6742.0	3	42	794	5252	346	31	3	1030	51	123	1615	56	11	1548	67	6313	400	5598	1081	34
HMF001133A	Hartwig	Prostate carcinoma	PRAD	9336.0	6	68	356	7996	2	68	0	1226	1	35	430	235	0	195	235	9290	3	7998	1227	68
HMF000161A	Hartwig	Non small cell lung cancer	NSCLC	53069.0	15	284	241	48554	775	1132	20	2317	57	31	976	721	142	128	863	52003	852	49329	2374	1152
HMF000099A	Hartwig	Sarcoma various	SARC	2998.0	2	17	13	2500	229	27	1	203	32	3	410	20	12	378	32	2730	262	2729	235	28
HMF003162A	Hartwig	Skin melanoma	SKCM	161577.0	7	856	92	153581	103	5973	3	1516	1	6	1897	459	0	28	1869	161070	107	153684	1517	5976
HMF001350A	Hartwig	Pancreas carcinoma	PAAD	3764.0	1	33	53	3306	1	20	0	430	0	26	203	89	0	115	89	3756	1	3307	430	20
HMF003295B	Hartwig	Leiomyosarcoma	LMS	6996.0	1	46	345	5833	668	39	4	415	31	101	422	85	14	323	99	6287	703	6501	446	43
HMF002148B	Hartwig	Colorectum carcinoma	COREAD	32817.0	11	149	284	28555	109	546	5	3424	10	37	1071	381	18	672	399	32525	124	28664	3434	551
HMF001977B	Hartwig	Skin melanoma	SKCM	1980.0	0	15	27	1489	298	4	1	130	57	4	36	24	2	10	26	1623	356	1787	187	5
HMF002116A	Hartwig	Breast cancer	BRCA	4170.0	5	39	18	3626	127	13	0	376	20	0	119	84	35	0	119	4015	147	3753	396	13
HMF001990A	Hartwig	Thyroid cancer	THCA	2454.0	5	19	13	2055	52	20	1	304	16	1	99	90	3	6	93	2379	69	2107	320	21
HMF004464A	Hartwig	Prostate carcinoma	PRAD	20271.0	12	134	1517	18180	0	79	0	1979	0	312	1413	450	0	963	450	20238	0	18180	1979	79
HMF003027A	Hartwig	Non small cell lung cancer	NSCLC	11507.0	3	77	406	10554	5	60	0	857	0	107	779	134	16	629	150	11471	5	10559	857	60
HMF001426A	Hartwig	CUP	CUP	28454.0	7	159	75	24528	1662	529	44	1423	162	7	462	232	199	31	431	26480	1868	26190	1585	573
HMF003423A	Hartwig	Skin melanoma	SKCM	37141.0	1	167	28	35523	718	329	9	473	39	3	476	263	105	108	368	36325	766	36241	512	338
HMF001846A	Hartwig	Skin melanoma	SKCM	25217.0	6	102	38	24233	321	312	6	302	10	2	819	170	70	579	240	24847	337	24554	312	318
HMF003456A	Hartwig	Breast cancer	BRCA	13942.0	12	99	379	11223	367	45	3	2243	35	132	1715	374	20	1321	394	13511	405	11590	2278	48
HMF000156A	Hartwig	Colorectum carcinoma	COREAD	26135.0	4	119	169	20854	1955	342	8	2769	47	25	572	260	29	283	289	23965	2010	22809	2816	350
HMF004714A	Hartwig	Breast cancer	BRCA	8564.0	6	62	1190	4681	2453	79	30	1060	211	326	577	105	48	424	153	5820	2694	7134	1271	109
HMF004374A	Hartwig	Prostate carcinoma	PRAD	9571.0	6	67	559	7628	704	40	3	1127	39	108	1284	109	60	1115	169	8795	746	8332	1166	43
HMF000825A	Hartwig	Upper respiratory tract cancer	HNSC	6721.0	4	42	84	3722	2077	50	8	677	163	5	131	77	46	8	123	4449	2248	5799	840	58
HMF002718A	Hartwig	Kidney clear cell carcinoma	KIRC	5072.0	7	39	494	4344	1	64	0	638	0	117	905	155	0	750	155	5046	1	4345	638	64
HMF000303A	Hartwig	Colorectum carcinoma	COREAD	29089.0	7	154	209	26502	0	530	0	1936	1	36	943	385	0	558	385	28968	1	26502	1937	530
HMF004886A	Hartwig	Colorectum carcinoma	COREAD	18274.0	6	101	176	15143	119	82	0	2867	6	14	350	256	47	47	303	18092	125	15262	2873	82
HMF000038A	Hartwig	Esophagus cancer	ESCA	60698.0	10	210	470	56463	25	160	1	3959	7	88	988	395	10	583	405	60582	33	56488	3966	161
HMF001414A	Hartwig	Skin Basal cell carcinoma	SKBC	23310.0	4	146	145	20598	952	632	16	907	177	14	611	360	39	212	399	22137	1145	21550	1084	648
HMF001835A	Hartwig	Small intestine cancer	SIAD	16611.0	4	94	115	14299	268	76	2	1888	15	7	165	153	6	6	159	16263	285	14567	1903	78
HMF003302A	Hartwig	Ovarian cancer	OV	31802.0	15	231	1242	27893	1	387	0	3375	0	98	1188	514	0	678	514	31655	1	27894	3375	387
HMF004017A	Hartwig	Non small cell lung cancer	NSCLC	157641.0	35	819	349	150498	5	2156	1	4406	0	41	2274	409	0	338	1936	157060	6	150503	4406	2157
HMF000592B	Hartwig	CUP	CUP	8765.0	5	44	693	7335	431	43	3	918	14	236	421	111	3	307	114	8296	448	7766	932	46
HMF001735B	Hartwig	Cervix carcinoma	CESC	10034.0	4	69	172	8055	898	25	16	947	67	32	194	136	36	22	172	9027	981	8953	1014	41
HMF000021A	Hartwig	Breast cancer	BRCA	9972.0	10	60	456	7564	920	117	9	1078	210	54	634	146	44	444	190	8759	1139	8484	1288	126
HMF000743A	Hartwig	Skin melanoma	SKCM	134161.0	5	639	112	129193	1165	2397	17	1143	19	22	1263	629	18	102	1161	132733	1201	130358	1162	2414
HMF003907A	Hartwig	Sarcoma various	SARC	6874.0	8	45	216	5036	814	54	3	818	131	21	199	97	33	69	130	5908	948	5850	949	57
HMF004310A	Hartwig	Non small cell lung cancer	NSCLC	4255.0	5	30	156	3826	81	24	1	313	3	20	214	65	9	140	74	4163	85	3907	316	25
HMF001874A	Hartwig	Pancreas carcinoma	PAAD	6942.0	3	45	205	5941	1	22	0	969	0	50	984	134	0	850	134	6932	1	5942	969	22
HMF000185A	Hartwig	Liposarcoma	LPS	2518.0	0	14	7	2249	67	13	0	173	13	1	144	40	5	99	45	2435	80	2316	186	13
HMF003161A	Hartwig	Prostate carcinoma	PRAD	6715.0	3	44	632	5954	64	36	1	640	4	122	3844	80	8	3756	88	6630	69	6018	644	37
HMF000079A	Hartwig	Prostate carcinoma	PRAD	6192.0	1	35	192	5288	121	16	2	743	11	36	459	70	7	382	77	6047	134	5409	754	18
HMF002477A	Hartwig	Non small cell lung cancer	NSCLC	13186.0	6	89	314	9741	2258	74	32	888	161	58	1261	221	30	1010	251	10703	2451	11999	1049	106
HMF000018A	Hartwig	Non small cell lung cancer	NSCLC	91040.0	20	408	355	73226	11581	1341	400	3790	348	68	1066	231	60	220	849	78357	12329	84807	4138	1741
HMF002878A	Hartwig	Breast cancer	BRCA	7247.0	2	32	123	5753	712	29	5	683	44	13	361	76	8	277	84	6465	761	6465	727	34
HMF001306A	Hartwig	Gastrointestinal neuroendocrine	GINET	3031.0	2	18	1	2281	451	10	6	211	59	0	55	21	34	0	55	2502	516	2732	270	16
HMF003363A	Hartwig	Breast cancer	BRCA	4372.0	5	35	46	3100	721	15	3	441	85	6	164	67	70	27	137	3556	809	3821	526	18
HMF000332A	Hartwig	Prostate carcinoma	PRAD	16172.0	18	89	1040	14034	1	141	0	1923	0	208	3139	409	0	2730	409	16098	1	14035	1923	141
HMF001245B	Hartwig	Non small cell lung cancer	NSCLC	11506.0	6	82	380	10736	2	43	0	701	0	85	1034	257	0	778	257	11480	2	10738	701	43
HMF001841A	Hartwig	Breast cancer	BRCA	2893.0	4	27	130	2331	317	10	4	197	26	37	406	51	35	320	86	2538	347	2648	223	14
HMF001712A	Hartwig	Liposarcoma	LPS	2278.0	3	13	18	1869	201	8	0	180	19	3	122	36	0	86	36	2057	220	2070	199	8
HMF003388A	Hartwig	Colorectum carcinoma	COREAD	9781.0	3	57	22	8929	43	19	0	765	1	1	191	174	17	0	191	9713	44	8972	766	19
HMF003374A	Hartwig	Breast cancer	BRCA	59923.0	14	514	180	54846	3545	99	4	1324	18	33	1991	1144	163	684	1307	56269	3567	58391	1342	103
HMF003166A	Hartwig	Kidney clear cell carcinoma	KIRC	10027.0	12	75	53	6255	2364	74	23	1090	174	5	281	229	31	21	260	7419	2561	8619	1264	97
HMF003083A	Hartwig	Urothelial cancer	BLCA	55045.0	9	384	366	46790	5839	470	58	1449	299	59	1492	726	300	466	1026	48709	6196	52629	1748	528
HMF001642A	Hartwig	Colorectum carcinoma	COREAD	27460.0	17	157	247	14520	8940	740	339	1861	786	29	651	230	199	222	429	17121	10065	23460	2647	1079
HMF001729A	Hartwig	Breast cancer	BRCA	3731.0	4	23	84	2569	635	11	1	400	106	39	279	113	20	146	133	2980	742	3204	506	12
HMF001279A	Hartwig	Colorectum carcinoma	COREAD	30909.0	11	149	318	22575	4460	121	23	3015	612	45	586	280	81	225	361	25711	5095	27035	3627	144
HMF001587A	Hartwig	Breast cancer	BRCA	4324.0	3	32	35	3328	284	8	4	543	151	3	95	93	2	0	95	3879	439	3612	694	12
HMF004408A	Hartwig	Cholangiocarcinoma	CHOL	4083.0	1	20	51	3497	249	15	1	291	18	11	63	48	2	13	50	3803	268	3746	309	16
HMF004754A	Hartwig	Cholangiocarcinoma	CHOL	228691.0	265	588	309	53110	268	317	3	173899	170	141	4133	729	0	255	3878	227326	441	53378	174069	320
HMF003754A	Hartwig	Breast cancer	BRCA	3684.0	0	25	396	3097	311	12	3	228	22	184	441	49	23	369	72	3337	336	3408	250	15
HMF000614A	Hartwig	Colorectum carcinoma	COREAD	17183.0	7	77	241	12256	2633	87	13	1865	195	25	286	185	27	74	212	14208	2841	14889	2060	100
HMF000231A	Hartwig	Colorectum carcinoma	COREAD	15365.0	2	96	162	12383	836	63	13	1958	74	22	299	169	16	114	185	14404	923	13219	2032	76
HMF000309A	Hartwig	Breast cancer	BRCA	11397.0	4	73	664	8849	1317	45	8	1087	41	159	903	133	40	730	173	9981	1366	10166	1128	53
HMF003510A	Hartwig	Breast cancer	BRCA	13255.0	9	100	172	10382	1357	75	17	1275	115	45	1083	337	77	671	414	11732	1489	11739	1390	92
HMF003792A	Hartwig	Breast cancer	BRCA	8551.0	3	57	427	6795	456	24	2	1197	59	127	976	126	71	779	197	8016	517	7251	1256	26
HMF002779A	Hartwig	Non small cell lung cancer	NSCLC	5469.0	3	39	46	2743	2234	36	45	246	145	7	101	42	37	22	79	3025	2424	4977	391	81
HMF003982A	Hartwig	Non small cell lung cancer	NSCLC	34294.0	6	181	401	30650	920	429	21	2107	72	46	960	302	47	611	349	33186	1013	31570	2179	450
HMF000426A	Hartwig	Esophagus cancer	ESCA	17506.0	9	75	538	15381	259	53	5	1711	56	86	469	117	7	345	124	17145	320	15640	1767	58
HMF001454A	Hartwig	Breast cancer	BRCA	3008.0	2	20	124	2630	38	11	2	306	13	28	284	153	0	131	153	2947	53	2668	319	13
HMF001973A	Hartwig	Ovarian cancer	OV	17977.0	14	125	570	14931	766	179	11	1867	77	29	1293	476	62	824	538	16977	854	15697	1944	190
HMF003920A	Hartwig	Non small cell lung cancer	NSCLC	88156.0	19	401	193	81031	365	1847	16	4431	12	30	856	267	8	50	808	87309	393	81396	4443	1863
HMF002591A	Hartwig	Skin melanoma	SKCM	239915.0	5	971	75	231660	2998	3230	72	1534	70	7	1443	313	32	34	1409	236424	3140	234658	1604	3302
HMF001347A	Hartwig	Breast cancer	BRCA	2946.0	4	22	73	1742	883	7	8	196	107	7	643	38	58	547	96	1945	998	2625	303	15
HMF003784A	Hartwig	Sarcoma various	SARC	7843.0	2	61	243	7370	39	71	1	344	2	43	613	99	28	486	127	7785	42	7409	346	72
HMF000171A	Hartwig	Breast cancer	BRCA	38923.0	4	288	955	34374	3088	129	12	1209	19	129	2246	528	101	1617	629	35712	3119	37462	1228	141
HMF001320A	Hartwig	Esophagus cancer	ESCA	30636.0	5	129	962	27677	665	137	5	2067	12	249	2342	278	34	2030	312	29881	682	28342	2079	142
HMF004508A	Hartwig	Colorectum carcinoma	COREAD	16777.0	7	79	157	12794	1689	132	89	1849	155	19	168	112	18	38	130	14775	1933	14483	2004	221
HMF001668B	Hartwig	Urothelial cancer	BLCA	5489.0	0	40	115	4378	483	18	3	521	76	25	296	77	22	197	99	4917	562	4861	597	21
HMF004462A	Hartwig	Breast cancer	BRCA	5326.0	1	25	174	4824	58	30	1	399	3	33	273	27	13	233	40	5253	62	4882	402	31
HMF002417A	Hartwig	Gastrointestinal stromal tumor	GIST	4449.0	2	35	61	3386	747	15	5	232	54	7	169	68	48	53	116	3633	806	4133	286	20
HMF003220A	Hartwig	Breast cancer	BRCA	3163.0	4	23	188	2754	44	11	0	344	4	69	173	31	14	128	45	3109	48	2798	348	11
HMF005094A	Hartwig	Colorectum carcinoma	COREAD	12374.0	2	69	89	10553	302	43	1	1414	24	10	194	139	27	28	166	12010	327	10855	1438	44
HMF004702A	Hartwig	Esophagus cancer	ESCA	27261.0	3	113	633	24559	497	129	5	1971	28	246	1053	234	26	793	260	26659	530	25056	1999	134
HMF004222A	Hartwig	Pancreas carcinoma	PAAD	9813.0	4	60	64	6322	1951	35	44	1217	209	9	245	97	44	104	141	7574	2204	8273	1426	79
HMF003381A	Hartwig	Upper respiratory tract cancer	HNSC	20161.0	15	125	253	18275	8	132	1	1699	0	20	319	270	12	37	282	20106	9	18283	1699	133
HMF001149A	Hartwig	Non small cell lung cancer	NSCLC	59084.0	16	224	514	52655	861	1210	27	4015	74	55	1393	490	128	775	618	57880	962	53516	4089	1237
HMF003031A	Hartwig	Ovarian cancer	OV	15138.0	4	92	1088	11788	2140	172	97	792	92	311	1591	165	42	1384	207	12752	2329	13928	884	269
HMF000430A	Hartwig	Prostate carcinoma	PRAD	5833.0	3	31	351	4643	272	15	1	861	23	129	883	45	0	838	45	5519	296	4915	884	16
HMF005013A	Hartwig	Non small cell lung cancer	NSCLC	45478.0	10	263	89	42433	27	855	2	2005	2	12	1287	653	29	605	682	45293	31	42460	2007	857
HMF000174A	Hartwig	Prostate carcinoma	PRAD	5838.0	3	31	416	4704	201	34	1	825	57	45	364	71	21	272	92	5563	259	4905	882	35
HMF003030A	Hartwig	Colorectum carcinoma	COREAD	39099.0	9	143	311	18836	15533	327	591	2100	1399	98	350	146	113	91	259	21263	17523	34369	3499	918
HMF003022A	Hartwig	Upper respiratory tract cancer	HNSC	7980.0	6	55	99	5101	1724	193	7	794	130	9	235	71	124	40	195	6088	1861	6825	924	200
HMF001141A	Hartwig	Upper respiratory tract cancer	HNSC	9295.0	1	78	65	8038	574	114	4	528	14	5	140	105	24	11	129	8680	592	8612	542	118
HMF004166A	Hartwig	Skin melanoma	SKCM	40006.0	4	195	98	37400	1535	583	25	368	38	10	456	395	55	6	450	38351	1598	38935	406	608
HMF002282A	Hartwig	Stomach cancer	STAD	29668.0	8	127	659	25123	1473	76	8	2721	202	88	557	153	86	318	239	27920	1683	26596	2923	84
HMF001197A	Hartwig	Pancreas carcinoma	PAAD	6337.0	3	35	89	5535	1	19	0	767	0	22	1110	85	0	1025	85	6321	1	5536	767	19
HMF000997A	Hartwig	Breast cancer	BRCA	3505.0	4	20	68	3057	110	14	1	307	11	16	373	104	0	269	104	3378	122	3167	318	15
HMF001583A	Hartwig	Colorectum carcinoma	COREAD	12003.0	3	78	227	10120	343	53	19	1409	29	83	481	179	36	266	215	11582	391	10463	1438	72
HMF003608A	Hartwig	Esophagus cancer	ESCA	14107.0	2	99	200	12254	16	41	0	1777	1	94	349	237	28	84	265	14072	17	12270	1778	41
HMF004345A	Hartwig	Skin melanoma	SKCM	34215.0	3	173	257	32862	151	529	3	598	4	74	600	339	14	247	353	33989	158	33013	602	532
HMF000199A	Hartwig	Uterus carcinoma	UCEC	8931.0	8	70	125	2228	5298	10	170	344	852	17	587	31	180	376	211	2582	6320	7526	1196	180
HMF002110A	Hartwig	Prostate carcinoma	PRAD	8159.0	4	45	335	6316	146	83	0	1562	6	50	509	160	4	345	164	7961	152	6462	1568	83
HMF004971A	Hartwig	Breast cancer	BRCA	12073.0	2	89	375	7582	3406	69	87	833	56	82	713	86	79	548	165	8484	3549	10988	889	156
HMF004857A	Hartwig	Non small cell lung cancer	NSCLC	32164.0	25	240	844	27593	241	390	3	3669	12	65	1377	691	78	611	769	31652	256	27834	3681	393
HMF001077A	Hartwig	Ovarian cancer	OV	2095.0	1	13	3	1020	920	1	2	77	73	0	24	13	11	0	24	1098	995	1940	150	3
HMF004851A	Hartwig	Ovarian cancer	OV	25564.0	17	185	825	21297	1425	386	17	2243	106	69	973	455	47	471	502	23926	1548	22722	2349	403
HMF001850A	Hartwig	Breast cancer	BRCA	113289.0	9	948	331	105388	6430	115	5	1149	63	89	2872	1094	124	561	2311	106652	6498	111818	1212	120
HMF000202A	Hartwig	Colorectum carcinoma	COREAD	22782.0	5	107	316	14752	4481	237	161	2718	331	27	728	205	81	442	286	17707	4973	19233	3049	398
HMF004458A	Hartwig	Liposarcoma	LPS	5750.0	2	30	1630	2980	2386	17	19	234	96	668	1453	58	9	1386	67	3231	2501	5366	330	36
HMF002745A	Hartwig	Diffuse large B-cell lymphoma	DLBCL	30892.0	8	126	676	25600	1992	113	4	3011	78	439	1137	273	19	845	292	28724	2074	27592	3089	117
HMF004356A	Hartwig	Kidney clear cell carcinoma	KIRC	5811.0	4	39	121	5350	0	58	0	392	0	27	584	88	0	496	88	5800	0	5350	392	58
HMF001999B	Hartwig	Sarcoma various	SARC	18461.0	5	147	128	17465	405	45	1	507	14	20	449	389	11	49	400	18017	420	17870	521	46
HMF003633A	Hartwig	Kidney clear cell carcinoma	KIRC	9706.0	12	50	47	8359	94	112	0	1097	3	6	133	116	13	4	129	9568	97	8453	1100	112
HMF002611A	Hartwig	Breast cancer	BRCA	7676.0	4	56	275	6988	72	64	0	521	0	40	282	124	4	154	128	7573	72	7060	521	64
HMF002751A	Hartwig	Ovarian cancer	OV	10180.0	7	52	480	9042	188	131	2	767	25	79	1227	124	21	1084	145	9940	215	9230	792	133
HMF003144A	Hartwig	Gastrointestinal neuroendocrine	GINET	3780.0	1	28	5	2788	640	25	7	208	98	2	70	37	33	0	70	3021	745	3428	306	32
HMF001671A	Hartwig	Breast cancer	BRCA	12189.0	1	78	70	10116	1359	23	6	632	44	9	328	97	33	198	130	10771	1409	11475	676	29
HMF003120A	Hartwig	Uterus carcinoma	UCEC	5480.0	7	38	1	4180	640	17	18	587	27	0	108	98	10	0	108	4784	685	4820	614	35
HMF001224A	Hartwig	Ovarian cancer	OV	10725.0	3	59	285	8836	1042	79	4	645	95	77	540	84	38	418	122	9560	1141	9878	740	83
HMF003064A	Hartwig	Breast cancer	BRCA	3523.0	4	23	76	2817	183	21	3	461	21	11	114	71	5	38	76	3299	207	3000	482	24
HMF000286A	Hartwig	Colorectum carcinoma	COREAD	18518.0	4	95	311	14918	1021	434	26	1907	73	39	331	167	44	120	211	17259	1120	15939	1980	460
HMF004092A	Hartwig	Ovarian cancer	OV	19398.0	11	162	700	16707	1403	177	13	998	34	109	1478	334	58	1086	392	17882	1450	18110	1032	190
HMF004533A	Hartwig	Non small cell lung cancer	NSCLC	20828.0	9	96	125	19384	50	417	2	891	0	20	415	320	0	95	320	20692	52	19434	891	419
HMF001293A	Hartwig	Breast cancer	BRCA	6519.0	5	48	131	3294	2667	14	9	414	105	25	224	76	65	83	141	3722	2781	5961	519	23
HMF003441A	Hartwig	Non small cell lung cancer	NSCLC	14666.0	8	86	351	10746	1220	156	22	2101	300	31	365	161	82	122	243	13003	1542	11966	2401	178
HMF002741A	Hartwig	Colorectum carcinoma	COREAD	27530.0	8	150	170	23370	397	264	3	3333	38	26	992	393	17	582	410	26967	438	23767	3371	267
HMF004124A	Hartwig	Non small cell lung cancer	NSCLC	47987.0	18	222	535	38442	5869	768	199	1752	788	96	1726	517	75	1134	592	40962	6856	44311	2540	967
HMF002703A	Hartwig	Colorectum carcinoma	COREAD	19185.0	9	93	192	14543	1595	53	6	2765	175	18	705	228	53	424	281	17361	1776	16138	2940	59
HMF004944A	Hartwig	Colorectum carcinoma	COREAD	24920.0	2	90	149	20677	668	111	7	3295	41	13	262	105	22	135	127	24083	716	21345	3336	118
HMF001750A	Hartwig	Gallbladder cancer	GBC	7774.0	4	29	568	6495	0	58	0	1194	0	136	1919	103	0	1816	103	7747	0	6495	1194	58
HMF002484A	Hartwig	Breast cancer	BRCA	9122.0	8	66	486	7796	68	59	1	1151	5	108	997	167	8	822	175	9006	74	7864	1156	60
HMF001390A	Hartwig	Breast cancer	BRCA	9486.0	4	59	296	7710	805	38	6	762	128	97	1131	163	74	894	237	8510	939	8515	890	44
HMF004058A	Hartwig	Non small cell lung cancer	NSCLC	23122.0	4	124	448	22041	2	143	0	882	0	94	763	268	0	495	268	23066	2	22043	882	143
HMF005143A	Hartwig	CUP	CUP	3721.0	2	16	63	3038	371	13	1	258	33	6	60	48	12	0	60	3309	405	3409	291	14
HMF004002A	Hartwig	Prostate carcinoma	PRAD	7881.0	2	47	261	7212	1	54	0	570	0	46	409	87	0	322	87	7836	1	7213	570	54
HMF001090A	Hartwig	Pancreas neuroendocrine	PANET	7117.0	8	38	170	5551	627	65	4	795	50	32	721	179	3	539	182	6411	681	6178	845	69
HMF003537A	Hartwig	Prostate carcinoma	PRAD	8284.0	4	42	441	6300	673	27	7	1212	47	125	1170	61	10	1099	71	7539	727	6973	1259	34
HMF002210A	Hartwig	Leiomyosarcoma	LMS	7317.0	8	50	126	6316	231	58	2	657	19	18	449	133	0	316	133	7031	252	6547	676	60
HMF004588A	Hartwig	Lung neuroendocrine	LUNET	3664.0	4	22	36	3515	15	11	0	119	1	5	90	45	45	0	90	3645	16	3530	120	11
HMF001886A	Hartwig	Kidney clear cell carcinoma	KIRC	10939.0	9	75	41	9581	4	156	0	1155	0	2	245	234	0	11	234	10892	4	9585	1155	156
HMF000042B	Hartwig	Colorectum carcinoma	COREAD	16428.0	3	87	84	13100	1341	101	28	1714	106	7	320	153	49	118	202	14915	1475	14441	1820	129
HMF002725A	Hartwig	Breast cancer	BRCA	5855.0	2	42	609	5142	1	27	0	664	0	255	776	120	0	656	120	5833	1	5143	664	27
HMF000039A	Hartwig	Skin carcinoma other	SKOT	4854.0	3	27	77	3967	140	17	2	677	42	11	106	61	20	25	81	4661	184	4107	719	19
HMF002266A	Hartwig	Glioblastoma multiforme	GBM	8078.0	1	36	79	7283	54	22	3	700	2	19	441	136	3	302	139	8005	59	7337	702	25
HMF001693A	Hartwig	Non small cell lung cancer	NSCLC	6132.0	4	31	131	5473	30	52	1	556	1	17	83	75	7	1	82	6081	32	5503	557	53
HMF005078A	Hartwig	Non small cell lung cancer	NSCLC	6573.0	2	39	193	6146	1	34	0	380	0	50	338	100	0	238	100	6560	1	6147	380	34
HMF001204A	Hartwig	Breast cancer	BRCA	8375.0	4	68	390	7081	796	39	7	389	50	152	842	160	32	650	192	7509	853	7877	439	46
HMF000225A	Hartwig	Non small cell lung cancer	NSCLC	30188.0	6	109	187	27847	24	577	0	1624	0	13	563	432	22	117	454	30048	24	27871	1624	577
HMF003026A	Hartwig	Glioblastoma multiforme	GBM	7597.0	0	48	64	6210	801	17	7	473	81	15	162	28	45	89	73	6700	889	7011	554	24
HMF004342A	Hartwig	Non small cell lung cancer	NSCLC	69735.0	16	358	798	61978	3481	1242	30	2556	186	88	1366	25	6	610	756	65776	3697	65459	2742	1272
HMF003233A	Hartwig	Non small cell lung cancer	NSCLC	45874.0	18	216	294	42059	533	855	13	2178	50	45	995	604	9	382	613	45092	596	42592	2228	868
HMF003910A	Hartwig	Prostate carcinoma	PRAD	8193.0	12	45	357	6541	108	32	0	1487	12	42	341	148	1	192	149	8060	120	6649	1499	32
HMF002014A	Hartwig	CUP	CUP	4419.0	5	20	47	2972	1026	12	6	269	129	4	125	85	1	39	86	3253	1161	3998	398	18
HMF002893A	Hartwig	Non small cell lung cancer	NSCLC	109729.0	24	575	194	103475	4	1784	0	3968	0	20	742	322	0	23	719	109227	4	103479	3968	1784
HMF002351A	Hartwig	Gastrointestinal neuroendocrine	GINET	2709.0	4	21	9	2322	156	9	1	192	23	2	35	23	4	8	27	2523	180	2478	215	10
HMF004452A	Hartwig	Non small cell lung cancer	NSCLC	23814.0	6	139	233	20849	1340	431	30	1011	46	44	582	206	30	346	236	22291	1416	22189	1057	461
HMF002383A	Hartwig	Skin melanoma	SKCM	33889.0	4	161	65	31631	1037	681	11	441	19	11	409	310	22	77	332	32753	1067	32668	460	692
HMF003631A	Hartwig	Upper respiratory tract cancer	HNSC	7648.0	6	33	23	5700	328	10	0	1498	92	2	162	113	27	22	140	7208	420	6028	1590	10
HMF003336A	Hartwig	Non small cell lung cancer	NSCLC	5269.0	3	34	36	4272	329	29	1	582	40	3	117	64	44	9	108	4883	370	4601	622	30
HMF000643A	Hartwig	Ovarian cancer	OV	3055.0	2	23	16	2264	496	42	17	176	53	3	113	41	24	48	65	2482	566	2760	229	59
HMF001506A	Hartwig	Prostate carcinoma	PRAD	325988.0	362	853	190	75255	7546	371	192	195418	45630	36	4437	657	459	122	4315	271044	53368	82801	241048	563
HMF004178A	Hartwig	Non small cell lung cancer	NSCLC	6484.0	1	47	329	5695	260	27	4	454	23	84	774	89	7	678	96	6176	287	5955	477	31
HMF002898A	Hartwig	Stomach cancer	STAD	32660.0	3	120	397	31433	0	201	0	975	0	49	794	248	0	546	248	32609	0	31433	975	201
HMF003111A	Hartwig	Pancreas neuroendocrine	PANET	1863.0	3	14	46	1580	112	9	0	150	6	5	194	91	5	98	96	1739	118	1692	156	9
HMF000098A	Hartwig	Colorectum carcinoma	COREAD	13905.0	8	90	53	12115	16	36	0	1716	1	4	268	207	14	47	221	13867	17	12131	1717	36
HMF000939A	Hartwig	Skin Merkel cell carcinoma	SKME	1305.0	2	7	12	1086	75	9	0	99	32	4	36	26	1	9	27	1194	107	1161	131	9
HMF002739A	Hartwig	Colorectum carcinoma	COREAD	19546.0	9	95	99	16607	46	72	0	2773	1	13	265	240	8	17	248	19452	47	16653	2774	72
HMF001215A	Hartwig	Uterus carcinoma	UCEC	5393.0	4	36	249	4954	1	15	0	410	1	89	425	107	0	318	107	5379	2	4955	411	15
HMF003620A	Hartwig	CUP	CUP	6934.0	1	35	231	6024	262	50	1	578	7	33	624	95	0	529	95	6652	270	6286	585	51
HMF001041A	Hartwig	Breast cancer	BRCA	28828.0	7	165	440	27219	0	198	0	1375	0	81	1102	448	0	654	448	28792	0	27219	1375	198
HMF003418A	Hartwig	Colorectum carcinoma	COREAD	13749.0	5	79	236	11015	1147	59	5	1445	41	55	428	147	15	266	162	12519	1193	12162	1486	64
HMF001946A	Hartwig	Colorectum carcinoma	COREAD	28329.0	0	141	165	17716	8405	197	117	1712	138	25	384	212	77	95	289	19625	8660	26121	1850	314
HMF000624A	Hartwig	Breast cancer	BRCA	23566.0	15	177	608	18853	2433	176	26	1680	256	44	434	195	152	98	347	20709	2715	21286	1936	202
HMF000571B	Hartwig	Liposarcoma	LPS	1801.0	2	20	786	1696	0	11	0	91	0	228	785	60	0	725	60	1798	0	1696	91	11
HMF001189A	Hartwig	Prostate carcinoma	PRAD	4684.0	7	24	247	4129	3	26	0	516	0	66	486	82	4	400	86	4671	3	4132	516	26
HMF003384A	Hartwig	Non small cell lung cancer	NSCLC	28270.0	8	168	234	16129	10597	245	72	779	368	78	440	211	178	51	389	17153	11037	26726	1147	317
HMF004333A	Hartwig	Breast cancer	BRCA	14879.0	8	102	761	12541	216	73	2	1964	13	111	1886	233	39	1614	272	14578	231	12757	1977	75
HMF003646A	Hartwig	Pancreas carcinoma	PAAD	7665.0	1	42	241	6694	166	37	3	735	10	82	484	102	0	382	102	7466	179	6860	745	40
HMF003826A	Hartwig	Prostate carcinoma	PRAD	8479.0	5	53	142	6570	159	17	2	1691	13	48	408	133	1	274	134	8278	174	6729	1704	19
HMF002622A	Hartwig	Skin melanoma	SKCM	10602.0	2	39	245	8666	409	27	0	1375	90	36	647	88	40	519	128	10068	499	9075	1465	27
HMF003581A	Hartwig	Breast cancer	BRCA	24925.0	33	165	932	20252	586	281	5	3532	63	99	1331	561	40	731	601	24065	654	20838	3595	286
HMF000328A	Hartwig	Cervix carcinoma	CESC	15430.0	20	121	250	13138	271	576	10	1279	38	17	548	369	74	105	443	14993	319	13409	1317	586
HMF000650A	Hartwig	Colorectum carcinoma	COREAD	22712.0	7	133	172	17779	1921	390	13	2417	93	41	412	203	73	136	276	20586	2027	19700	2510	403
HMF003468A	Hartwig	Colorectum carcinoma	COREAD	9372.0	1	59	101	7939	695	39	4	634	45	28	1259	68	20	1171	88	8612	744	8634	679	43
HMF000809B	Hartwig	Skin carcinoma other	SKOT	27504.0	4	177	510	25901	209	110	1	1195	3	119	799	317	19	469	336	27206	213	26110	1198	111
HMF000497A	Hartwig	Breast cancer	BRCA	25988.0	23	160	680	20812	1572	235	8	2845	124	85	966	489	60	417	549	23892	1704	22384	2969	243
HMF001392A	Hartwig	Non small cell lung cancer	NSCLC	37304.0	7	192	58	34263	580	761	21	1503	38	4	356	328	28	0	356	36527	639	34843	1541	782
HMF003667A	Hartwig	Urothelial cancer	BLCA	12132.0	7	104	258	10881	35	54	1	1115	3	18	413	265	30	118	295	12050	39	10916	1118	55
HMF002504A	Hartwig	Ovarian cancer	OV	27808.0	6	134	913	25881	3	304	0	1526	1	140	2019	365	0	1654	365	27711	4	25884	1527	304
HMF000958A	Hartwig	Esophagus cancer	ESCA	29800.0	7	144	376	27265	3	251	1	2177	1	35	444	339	1	104	340	29693	5	27268	2178	252
HMF000792A	Hartwig	Skin melanoma	SKCM	24141.0	3	117	112	22816	369	275	6	610	23	4	318	271	24	23	295	23701	398	23185	633	281
HMF000713A	Hartwig	Breast cancer	BRCA	11506.0	4	87	572	9327	515	59	8	1495	64	186	1370	222	74	1074	296	10881	587	9842	1559	67
HMF002124A	Hartwig	Skin Squamous cell carcinoma	SKSC	659806.0	11	3343	148	635509	1716	18310	78	2602	19	13	6323	883	31	28	6295	656421	1813	637225	2621	18388
HMF002815A	Hartwig	Skin melanoma	SKCM	175470.0	4	835	67	167412	3128	2977	60	1393	116	6	1585	407	55	193	1392	171782	3304	170540	1509	3037
HMF004986A	Hartwig	Non small cell lung cancer	NSCLC	185599.0	41	901	192	173210	70	4660	6	6595	9	17	2058	593	0	351	1712	184465	85	173280	6604	4666
HMF001009A	Hartwig	Sarcoma various	SARC	7115.0	9	53	564	5850	244	60	3	925	13	184	582	119	6	457	125	6835	260	6094	938	63
HMF000904A	Hartwig	Colorectum carcinoma	COREAD	27833.0	12	138	268	20593	1099	177	15	5373	496	78	489	228	112	149	340	26143	1610	21692	5869	192
HMF000217A	Hartwig	Hepatocellular carcinoma	LIHC	20925.0	12	116	145	18856	203	372	4	1422	3	16	408	300	21	87	321	20650	210	19059	1425	376
HMF001505A	Hartwig	Colorectum carcinoma	COREAD	26744.0	9	146	151	12900	10463	45	174	2221	872	21	816	212	252	352	464	15166	11509	23363	3093	219
HMF000390A	Hartwig	Breast cancer	BRCA	6034.0	8	30	351	1796	2890	11	66	215	1022	67	352	39	88	225	127	2022	3978	4686	1237	77
HMF003600A	Hartwig	Non small cell lung cancer	NSCLC	24781.0	9	154	141	23285	2	358	0	1065	0	17	401	319	6	76	325	24708	2	23287	1065	358
HMF002920A	Hartwig	Hepatocellular carcinoma	LIHC	11507.0	5	70	153	10374	1	140	1	959	2	39	555	162	0	393	162	11473	4	10375	961	141
HMF001792A	Hartwig	Non small cell lung cancer	NSCLC	50280.0	7	249	54	47265	20	986	0	1753	0	12	474	466	0	8	466	50004	20	47285	1753	986
HMF003611A	Hartwig	Stomach cancer	STAD	21770.0	2	93	519	18615	1069	138	48	1784	61	123	617	179	25	413	204	20537	1178	19684	1845	186
HMF004478A	Hartwig	Non small cell lung cancer	NSCLC	35768.0	5	264	342	33935	992	96	3	681	10	57	572	469	20	83	489	34712	1005	34927	691	99
HMF003511A	Hartwig	Breast cancer	BRCA	11499.0	4	86	133	11106	0	35	0	345	0	28	921	280	0	641	280	11486	0	11106	345	35
HMF000694A	Hartwig	Small intestine cancer	SIAD	357490.0	192	1435	54	122786	5969	523	89	224533	1368	8	5038	397	15	99	4939	347842	7426	128755	225901	612
HMF004902A	Hartwig	Prostate carcinoma	PRAD	6120.0	3	39	331	5207	99	55	1	727	10	174	665	75	1	589	76	5989	110	5306	737	56
HMF002505A	Hartwig	Prostate carcinoma	PRAD	11480.0	12	87	740	8498	989	112	17	1566	178	203	978	260	40	678	300	10176	1184	9487	1744	129
HMF004179A	Hartwig	Kidney clear cell carcinoma	KIRC	9871.0	13	65	26	7962	495	116	2	1219	19	4	224	207	12	5	219	9297	516	8457	1238	118
HMF001325A	Hartwig	Prostate carcinoma	PRAD	6325.0	3	50	144	5378	92	28	0	785	26	46	268	131	23	114	154	6191	118	5470	811	28
HMF000817A	Hartwig	Breast cancer	BRCA	16276.0	9	155	411	14068	754	52	4	1280	75	72	1263	323	71	871	394	15400	833	14822	1355	56
HMF001684A	Hartwig	Breast cancer	BRCA	12085.0	4	98	157	7909	3554	83	29	437	41	62	404	72	40	292	112	8429	3624	11463	478	112
HMF004639A	Hartwig	Pancreas carcinoma	PAAD	3533.0	0	18	57	3204	5	11	0	306	0	8	142	53	0	89	53	3521	5	3209	306	11
HMF003017A	Hartwig	Gastrointestinal stromal tumor	GIST	4630.0	2	24	113	4193	82	30	1	295	8	14	146	100	3	43	103	4518	91	4275	303	31
HMF001164A	Hartwig	Uterus carcinoma	UCEC	7454.0	2	57	284	6067	646	29	3	661	19	75	501	149	16	336	165	6757	668	6713	680	32
HMF002044A	Hartwig	Breast cancer	BRCA	5064.0	2	29	340	4434	57	17	0	543	1	135	596	77	14	505	91	4994	58	4491	544	17
HMF004266A	Hartwig	Kidney clear cell carcinoma	KIRC	7787.0	6	63	41	6861	0	78	0	821	1	3	184	165	0	19	165	7760	1	6861	822	78
HMF001978A	Hartwig	Skin melanoma	SKCM	76619.0	7	364	55	73440	359	1668	14	952	10	9	744	136	1	70	674	76060	383	73799	962	1682
HMF004939A	Hartwig	Colorectum carcinoma	COREAD	10386.0	2	69	74	9190	88	34	1	1038	3	10	155	126	3	26	129	10262	92	9278	1041	35
HMF003694A	Hartwig	Salivary gland cancer	SG	4132.0	6	32	139	3662	83	17	1	360	4	26	306	101	21	184	122	4039	88	3745	364	18
HMF001913A	Hartwig	Prostate carcinoma	PRAD	6567.0	4	38	309	5098	475	27	3	860	88	69	441	90	14	343	104	5985	566	5573	948	30
HMF002475A	Hartwig	CUP	CUP	5503.0	0	50	127	4265	513	23	1	653	27	26	404	126	13	276	139	4941	541	4778	680	24
HMF003464A	Hartwig	Breast cancer	BRCA	6146.0	3	46	221	5570	80	19	1	451	14	83	785	118	20	647	138	6040	95	5650	465	20
HMF000908A	Hartwig	Breast cancer	BRCA	4629.0	2	46	222	4113	114	14	0	377	2	77	571	121	8	442	129	4504	116	4227	379	14
HMF000926A	Hartwig	Ovarian cancer	OV	5273.0	1	35	12	2552	2193	32	62	296	133	4	116	40	53	23	93	2880	2388	4745	429	94
HMF000450A	Hartwig	Skin melanoma	SKCM	25203.0	4	127	140	24358	53	429	0	331	1	20	416	240	0	176	240	25118	54	24411	332	429
HMF003299A	Hartwig	Prostate carcinoma	PRAD	6204.0	2	41	326	5402	115	28	1	625	13	63	581	108	18	455	126	6055	129	5517	638	29
HMF005171A	Hartwig	Urothelial cancer	BLCA	28316.0	11	206	421	26314	142	147	2	1630	7	32	492	406	3	83	409	28091	151	26456	1637	149
HMF003804A	Hartwig	Breast cancer	BRCA	5448.0	3	36	367	4647	352	23	3	397	19	51	474	43	62	369	105	5067	374	4999	416	26
HMF004305A	Hartwig	Non small cell lung cancer	NSCLC	28054.0	10	166	251	25764	243	430	7	1475	7	44	783	442	31	310	473	27669	257	26007	1482	437
HMF002988A	Hartwig	Breast cancer	BRCA	11635.0	12	84	392	9761	73	46	1	1712	11	79	1328	312	5	1011	317	11519	85	9834	1723	47
HMF003060A	Hartwig	Kidney clear cell carcinoma	KIRC	10289.0	21	78	47	7832	263	176	3	1863	73	8	372	279	14	79	293	9871	339	8095	1936	179
HMF003005A	Hartwig	Non small cell lung cancer	NSCLC	44120.0	15	207	41	40630	193	1226	10	1871	10	2	479	460	16	3	476	43727	213	40823	1881	1236
HMF002218A	Hartwig	Skin melanoma	SKCM	71195.0	2	346	58	65175	3763	1452	84	545	53	11	726	36	4	37	689	67172	3900	68938	598	1536
HMF002506B	Hartwig	Skin melanoma	SKCM	306630.0	14	1185	72	295488	5172	3207	70	2016	88	20	2784	431	75	332	2452	300711	5330	300660	2104	3277
HMF003308A	Hartwig	Urothelial cancer	BLCA	22243.0	8	165	170	17671	2633	753	68	976	73	30	589	296	46	247	342	19400	2774	20304	1049	821
HMF002279A	Hartwig	Prostate carcinoma	PRAD	7031.0	3	34	291	6315	0	22	0	679	0	67	523	128	0	395	128	7016	0	6315	679	22
HMF004614A	Hartwig	Breast cancer	BRCA	17906.0	5	139	114	15938	1012	60	3	748	107	32	797	200	109	488	309	16746	1122	16950	855	63
HMF003015A	Hartwig	CNS cancer mixed	CNSOT	4411.0	11	24	8	2277	904	7	2	861	354	0	103	71	32	0	103	3145	1260	3181	1215	9
HMF003850A	Hartwig	Breast cancer	BRCA	10638.0	2	81	320	8634	1250	25	6	654	49	104	667	100	55	512	155	9313	1305	9884	703	31
HMF003778A	Hartwig	Esophagus cancer	ESCA	24845.0	5	91	211	22979	0	107	0	1721	0	29	441	220	0	221	220	24807	0	22979	1721	107
HMF005093A	Hartwig	Upper respiratory tract cancer	HNSC	15998.0	8	104	113	12071	2630	210	42	854	137	17	287	206	62	50	268	13135	2809	14701	991	252
HMF004566A	Hartwig	Colorectum carcinoma	COREAD	18538.0	5	103	56	17412	1	61	0	1031	0	4	257	249	0	8	249	18504	1	17413	1031	61
HMF001826A	Hartwig	Sarcoma various	SARC	5816.0	1	31	160	5010	79	30	0	684	2	62	259	73	0	186	73	5724	81	5089	686	30
HMF002173A	Hartwig	Ovarian cancer	OV	7838.0	5	45	149	6747	268	61	4	690	30	6	164	120	15	29	135	7498	302	7015	720	65
HMF004952A	Hartwig	Liposarcoma	LPS	6358.0	4	45	3214	6022	1	42	0	268	0	1177	7920	126	0	7794	126	6332	1	6023	268	42
HMF003442A	Hartwig	Skin melanoma	SKCM	20170.0	1	115	64	18965	365	457	4	326	12	14	293	243	25	25	268	19748	381	19330	338	461
HMF002207A	Hartwig	Prostate carcinoma	PRAD	8577.0	1	59	400	7322	237	40	0	927	22	137	360	97	10	253	107	8289	259	7559	949	40
HMF001870A	Hartwig	Kidney clear cell carcinoma	KIRC	6987.0	15	57	60	5710	99	90	2	1037	13	6	289	278	10	16	288	6837	114	5809	1050	92
HMF001053A	Hartwig	Mesothelioma	MESO	2001.0	8	11	41	1305	516	5	0	117	58	5	111	71	32	8	103	1427	574	1821	175	5
HMF004662A	Hartwig	Non small cell lung cancer	NSCLC	21248.0	11	128	104	19517	207	299	7	1124	12	9	502	306	81	115	387	20940	226	19724	1136	306
HMF003402A	Hartwig	Esophagus cancer	ESCA	13496.0	8	85	557	11515	583	100	19	1145	78	84	990	227	14	749	241	12760	680	12098	1223	119
HMF004422A	Hartwig	Urothelial cancer	BLCA	46863.0	1	380	100	45868	88	238	0	631	1	12	714	414	8	292	422	46737	89	45956	632	238
HMF000536A	Hartwig	Prostate carcinoma	PRAD	3950.0	4	16	125	2782	649	16	0	405	91	46	221	46	32	143	78	3203	740	3431	496	16
HMF003884A	Hartwig	Urothelial cancer	BLCA	46296.0	4	381	259	44004	845	103	7	1229	14	42	847	680	105	62	785	45336	866	44849	1243	110
HMF002797A	Hartwig	Kidney clear cell carcinoma	KIRC	11812.0	11	78	104	9839	190	127	5	1570	23	20	428	279	37	122	316	11536	218	10029	1593	132
HMF001240A	Hartwig	Pancreas neuroendocrine	PANET	2838.0	4	22	18	2342	196	14	1	256	26	6	69	28	38	3	66	2612	223	2538	282	15
HMF000596B	Hartwig	Colorectum carcinoma	COREAD	32004.0	8	175	301	27263	129	544	3	3898	2	36	448	305	41	102	346	31705	134	27392	3900	547
HMF000376B	Hartwig	Prostate carcinoma	PRAD	10290.0	3	79	238	8720	371	39	0	1102	29	46	662	195	12	455	207	9861	400	9091	1131	39
HMF002101A	Hartwig	Skin melanoma	SKCM	1776.0	1	22	15	1295	309	6	3	125	37	2	106	31	14	61	45	1426	349	1604	162	9
HMF002626A	Hartwig	Cholangiocarcinoma	CHOL	4855.0	5	29	92	3974	181	26	1	641	16	19	139	89	3	47	92	4641	198	4155	657	27
HMF002190A	Hartwig	Hepatocellular carcinoma	LIHC	17403.0	8	113	107	15523	425	178	3	1193	33	20	672	327	10	335	337	16894	461	15948	1226	181
HMF003048A	Hartwig	Colorectum carcinoma	COREAD	19324.0	8	107	105	17399	19	273	2	1578	1	9	284	230	1	53	231	19250	22	17418	1579	275
HMF003619A	Hartwig	Colorectum carcinoma	COREAD	18589.0	3	117	401	15763	790	69	7	1895	27	63	1012	256	21	735	277	17727	824	16553	1922	76
HMF000091A	Hartwig	CUP	CUP	2065.0	3	15	28	765	1100	2	3	74	113	2	50	14	36	0	50	841	1216	1865	187	5
HMF001136A	Hartwig	Ovarian cancer	OV	3966.0	2	18	243	3308	307	17	2	318	12	41	719	49	2	668	51	3643	321	3615	330	19
HMF004743A	Hartwig	Sarcoma various	SARC	4240.0	3	29	197	3573	328	22	1	278	22	50	237	70	1	166	71	3873	351	3901	300	23
HMF001641A	Hartwig	Breast cancer	BRCA	4691.0	2	34	333	3482	574	10	3	571	45	60	290	34	16	240	50	4063	622	4056	616	13
HMF002943A	Hartwig	Prostate carcinoma	PRAD	7556.0	5	48	304	6167	142	64	2	1142	10	61	426	101	6	319	107	7373	154	6309	1152	66
HMF000434A	Hartwig	Upper respiratory tract cancer	HNSC	110911.0	138	389	349	48513	4	445	0	61616	2	69	2513	1031	0	394	2119	110574	6	48517	61618	445
HMF000676A	Hartwig	Ovarian cancer	OV	7600.0	2	38	365	6810	1	94	0	659	0	57	339	88	0	251	88	7563	1	6811	659	94
HMF001395A	Hartwig	Hepatocellular carcinoma	LIHC	13072.0	4	69	275	9526	2453	131	17	751	165	34	570	223	19	328	242	10408	2635	11979	916	148
HMF004584A	Hartwig	Urothelial cancer	BLCA	24631.0	14	223	321	6036	11162	1544	3452	741	1484	49	1130	322	400	408	722	8321	16098	17198	2225	4996
HMF004531A	Hartwig	Urothelial cancer	BLCA	6677.0	6	45	55	5930	66	43	0	619	1	11	231	168	22	41	190	6592	67	5996	620	43
HMF002394A	Hartwig	Pancreas neuroendocrine	PANET	8559.0	1	49	149	7804	381	46	2	292	18	59	919	128	1	790	129	8142	401	8185	310	48
HMF002964A	Hartwig	Prostate carcinoma	PRAD	8677.0	8	50	228	7241	102	94	1	1204	7	52	982	254	25	703	279	8539	110	7343	1211	95
HMF000150A	Hartwig	Breast cancer	BRCA	14235.0	2	98	189	13460	152	25	1	559	9	31	441	231	4	206	235	14044	162	13612	568	26
HMF002364A	Hartwig	Breast cancer	BRCA	7829.0	3	62	365	5217	1672	19	6	715	180	65	748	129	57	562	186	5951	1858	6889	895	25
HMF001116A	Hartwig	Gastrointestinal neuroendocrine	GINET	4509.0	6	29	135	3885	40	9	0	551	1	64	231	86	1	144	87	4445	41	3925	552	9
HMF003541A	Hartwig	Prostate carcinoma	PRAD	7471.0	2	48	108	6433	54	28	1	938	5	31	347	131	1	215	132	7399	60	6487	943	29
HMF002147A	Hartwig	Breast cancer	BRCA	2009.0	2	11	17	1678	88	8	0	210	23	2	56	39	12	5	51	1896	111	1766	233	8
HMF002967A	Hartwig	Colorectum carcinoma	COREAD	38804.0	9	161	342	22726	11956	299	88	2989	605	51	714	290	176	248	466	26014	12649	34682	3594	387
HMF001239A	Hartwig	Prostate carcinoma	PRAD	3605.0	1	21	159	3207	2	21	0	370	0	34	133	79	0	54	79	3598	2	3209	370	21
HMF000645A	Hartwig	Pancreas carcinoma	PAAD	6584.0	5	45	67	5257	444	19	3	773	80	7	222	131	64	27	195	6049	527	5701	853	22
HMF003830A	Hartwig	Prostate carcinoma	PRAD	5519.0	5	29	193	4826	5	18	0	659	0	61	234	68	0	166	68	5503	5	4831	659	18
HMF000191A	Hartwig	Prostate carcinoma	PRAD	140293.0	215	847	142	71194	0	101	0	68842	1	26	3068	83	0	27	3041	140137	1	71194	68843	101
HMF001145B	Hartwig	Breast cancer	BRCA	13156.0	5	88	137	12167	173	39	1	753	5	35	609	206	31	372	237	12959	179	12340	758	40
HMF002514A	Hartwig	Skin melanoma	SKCM	43844.0	2	195	66	42604	222	424	2	533	6	23	386	333	40	13	373	43561	230	42826	539	426
HMF001880A	Hartwig	Breast cancer	BRCA	132171.0	142	290	349	27822	2162	163	87	77618	23619	52	1322	421	194	239	1083	105603	25868	29984	101237	250
HMF003779A	Hartwig	Colorectum carcinoma	COREAD	25588.0	9	156	161	20762	591	249	11	3662	222	11	377	229	132	16	361	24673	824	21353	3884	260
HMF000852A	Hartwig	Colorectum carcinoma	COREAD	10808.0	3	49	98	9687	8	50	0	1040	0	15	227	136	1	90	137	10777	8	9695	1040	50
HMF003989A	Hartwig	Urothelial cancer	BLCA	20268.0	13	149	325	18574	123	121	4	1379	5	72	632	440	21	174	461	20074	132	18697	1384	125
HMF002391A	Hartwig	Breast cancer	BRCA	8263.0	7	71	483	4920	2348	47	24	491	405	71	910	169	86	655	255	5458	2777	7268	896	71
HMF000651A	Hartwig	Breast cancer	BRCA	12847.0	8	105	532	10936	391	62	6	1288	135	130	1727	146	78	1503	224	12286	532	11327	1423	68
HMF000798A	Hartwig	Leiomyosarcoma	LMS	5540.0	1	32	397	4668	399	25	4	374	56	79	245	59	15	171	74	5067	459	5067	430	29
HMF000551B	Hartwig	Prostate carcinoma	PRAD	8094.0	5	51	701	4223	2690	21	20	765	336	137	1504	41	53	1410	94	5009	3046	6913	1101	41
HMF003507A	Hartwig	Breast cancer	BRCA	5247.0	4	50	55	4738	167	17	1	312	4	3	134	120	14	0	134	5067	172	4905	316	18
HMF002800A	Hartwig	Colorectum carcinoma	COREAD	22845.0	8	114	254	19045	1124	116	21	2338	62	125	338	249	21	68	270	21499	1207	20169	2400	137
HMF000639A	Hartwig	Skin melanoma	SKCM	43494.0	1	230	312	41813	119	989	5	478	3	108	576	333	5	238	338	43280	127	41932	481	994
HMF003040A	Hartwig	Cervix carcinoma	CESC	7899.0	8	47	121	5078	1532	150	65	643	374	16	312	123	105	84	228	5871	1971	6610	1017	215
HMF003996A	Hartwig	Urothelial cancer	BLCA	28479.0	9	211	313	24583	1772	302	50	1654	41	45	673	433	66	174	499	26539	1863	26355	1695	352
HMF004177B	Hartwig	Non small cell lung cancer	NSCLC	51611.0	10	254	170	47738	18	1379	3	2270	1	16	791	502	0	289	502	51387	22	47756	2271	1382
HMF001321A	Hartwig	Cholangiocarcinoma	CHOL	7164.0	3	49	149	6193	230	57	2	656	11	31	417	100	11	306	111	6906	243	6423	667	59
HMF001577A	Hartwig	Colorectum carcinoma	COREAD	17404.0	5	92	256	15046	746	149	8	1281	77	37	273	72	53	148	125	16476	831	15792	1358	157
HMF000745A	Hartwig	Colorectum carcinoma	COREAD	21036.0	7	108	232	14997	2783	165	243	2509	248	10	307	265	37	5	302	17671	3274	17780	2757	408
HMF004563A	Hartwig	Breast cancer	BRCA	26462.0	16	190	1002	22201	1040	273	27	2773	36	168	1894	402	116	1376	518	25247	1103	23241	2809	300
HMF004119A	Hartwig	CUP	CUP	17939.0	4	104	88	16197	674	112	5	864	29	12	195	162	27	6	189	17173	708	16871	893	117
HMF004395A	Hartwig	Mesothelioma	MESO	4056.0	0	27	228	3020	643	34	7	319	26	36	201	34	15	152	49	3373	676	3663	345	41
HMF003271A	Hartwig	Cholangiocarcinoma	CHOL	6682.0	4	47	200	5258	429	37	3	887	48	52	493	104	21	368	125	6182	480	5687	935	40
HMF002198A	Hartwig	Prostate carcinoma	PRAD	9173.0	4	52	273	7319	226	27	0	1562	20	51	1132	132	6	994	138	8908	246	7545	1582	27
HMF002141A	Hartwig	Skin melanoma	SKCM	3957.0	4	21	200	2634	1029	9	6	229	45	37	139	28	34	77	62	2872	1080	3663	274	15
HMF002249A	Hartwig	Non small cell lung cancer	NSCLC	14063.0	3	78	233	12381	227	61	0	1354	9	38	525	157	12	356	169	13796	236	12608	1363	61
HMF004846A	Hartwig	Non small cell lung cancer	NSCLC	37197.0	10	192	43	34940	26	803	1	1288	1	7	525	383	0	142	383	37031	28	34966	1289	804
HMF003968A	Hartwig	Breast cancer	BRCA	14304.0	9	92	944	13220	136	41	2	854	8	155	1211	297	11	903	308	14115	146	13356	862	43
HMF002435A	Hartwig	Breast cancer	BRCA	6711.0	2	60	241	5265	662	28	10	592	140	46	415	61	67	287	128	5885	812	5927	732	38
HMF003582A	Hartwig	Prostate carcinoma	PRAD	5127.0	6	27	195	4227	113	19	5	726	24	34	705	89	11	605	100	4972	142	4340	750	24
HMF001760A	Hartwig	Penile cancer	PNL	10965.0	10	71	113	8724	1416	21	7	628	143	18	295	134	48	113	182	9373	1566	10140	771	28
HMF001731A	Hartwig	Prostate carcinoma	PRAD	8316.0	1	58	284	7446	106	32	0	707	4	62	1016	101	8	907	109	8185	110	7552	711	32
HMF003152A	Hartwig	Prostate carcinoma	PRAD	5299.0	2	44	225	4420	4	15	0	851	0	43	808	101	9	698	110	5286	4	4424	851	15
HMF002145B	Hartwig	Prostate carcinoma	PRAD	4564.0	1	23	138	4101	1	20	0	437	0	51	356	42	2	312	44	4558	1	4102	437	20
HMF000538A	Hartwig	CUP	CUP	2425.0	0	25	13	1188	1016	3	7	108	100	1	80	31	37	12	68	1299	1123	2204	208	10
HMF000288A	Hartwig	Kidney clear cell carcinoma	KIRC	11156.0	7	59	64	9924	0	107	0	1086	0	9	454	182	0	272	182	11117	0	9924	1086	107
HMF001253B	Hartwig	Skin melanoma	SKCM	3937.0	3	25	171	2352	1067	10	24	181	286	29	75	0	35	40	35	2543	1377	3419	467	34
HMF000722A	Hartwig	Esophagus cancer	ESCA	21214.0	9	97	206	18388	553	59	1	2140	34	22	444	313	2	129	315	20587	588	18941	2174	60
HMF003862A	Hartwig	Prostate carcinoma	PRAD	3595.0	3	27	510	2930	187	12	3	444	11	97	1306	32	34	1240	66	3386	201	3117	455	15
HMF003851A	Hartwig	Breast cancer	BRCA	16136.0	3	133	195	6398	9336	11	17	333	26	31	584	126	223	235	349	6742	9379	15734	359	28
HMF001147A	Hartwig	Skin melanoma	SKCM	35999.0	3	193	60	33179	1583	747	28	348	41	11	1295	371	100	824	471	34274	1652	34762	389	775
HMF002676A	Hartwig	Breast cancer	BRCA	3847.0	3	26	202	3295	68	20	0	457	4	104	352	56	2	294	58	3772	72	3363	461	20
HMF000205A	Hartwig	Prostate carcinoma	PRAD	5072.0	2	26	223	2687	1548	5	5	434	374	53	416	36	14	366	50	3126	1927	4235	808	10
HMF001229A	Hartwig	Ovarian cancer	OV	12069.0	5	66	139	9543	1788	74	38	563	51	23	515	146	26	343	172	10180	1877	11331	614	112
HMF002430A	Hartwig	Stomach cancer	STAD	16639.0	8	77	214	14546	0	66	0	1991	0	17	214	173	0	41	173	16603	0	14546	1991	66
HMF003315A	Hartwig	Breast cancer	BRCA	7111.0	4	54	1533	6410	1	49	0	605	0	428	2554	168	0	2386	168	7064	1	6411	605	49
HMF004733A	Hartwig	Skin melanoma	SKCM	78499.0	1	383	148	76307	2	1507	0	557	0	18	609	136	0	24	585	78371	2	76309	557	1507
HMF001557A	Hartwig	Non small cell lung cancer	NSCLC	35107.0	5	184	189	25171	7271	519	186	1446	363	33	802	267	142	430	409	27136	7820	32442	1809	705
HMF002969A	Hartwig	Skin melanoma	SKCM	85864.0	2	382	39	81798	1485	1461	34	861	52	5	1516	162	54	822	694	84120	1571	83283	913	1495
HMF004905A	Hartwig	Esophagus cancer	ESCA	36055.0	8	178	262	31560	409	134	4	3844	50	24	861	364	62	435	426	35538	463	31969	3894	138
HMF001584A	Hartwig	Ovarian cancer	OV	10672.0	5	51	506	8325	1599	56	58	537	63	105	1014	85	24	905	109	8918	1720	9924	600	114
HMF004063A	Hartwig	Kidney clear cell carcinoma	KIRC	5608.0	4	57	32	5048	71	47	0	427	0	17	226	144	23	59	167	5522	71	5119	427	47
HMF001254A	Hartwig	Skin melanoma	SKCM	73759.0	1	298	18	70748	1307	885	24	588	92	2	542	37	10	4	538	72221	1423	72055	680	909
HMF003501A	Hartwig	Pancreas carcinoma	PAAD	7803.0	9	57	309	6732	0	27	0	1022	3	46	1038	238	0	800	238	7781	3	6732	1025	27
HMF001058A	Hartwig	Prostate carcinoma	PRAD	5040.0	8	33	182	3754	102	83	1	1056	18	36	535	82	14	439	96	4893	121	3856	1074	84
HMF002924A	Hartwig	Urothelial cancer	BLCA	63577.0	13	531	706	60652	24	206	0	2550	0	181	3291	1400	9	1884	1409	63408	24	60676	2550	206
HMF001861A	Hartwig	Cholangiocarcinoma	CHOL	11490.0	4	69	262	6843	3809	20	39	697	61	53	838	84	76	678	160	7560	3909	10652	758	59
HMF002360A	Hartwig	Breast cancer	BRCA	2907.0	0	29	112	2651	36	7	1	211	0	22	257	71	6	180	77	2869	37	2687	211	8
HMF004072A	Hartwig	Breast cancer	BRCA	11426.0	8	91	316	10150	163	95	1	972	14	78	959	182	38	739	220	11217	178	10313	986	96
HMF001451A	Hartwig	Kidney clear cell carcinoma	KIRC	1223.0	0	9	47	0	1170	0	22	2	23	10	203	0	20	183	20	2	1215	1170	25	22
HMF000484A	Hartwig	Hepatocellular carcinoma	LIHC	14101.0	7	94	150	12962	5	177	0	928	0	36	404	291	0	113	291	14067	5	12967	928	177
HMF003303A	Hartwig	Breast cancer	BRCA	8746.0	12	60	221	6415	829	51	31	1071	306	84	813	127	99	587	226	7537	1166	7244	1377	82
HMF004079A	Hartwig	Gastrointestinal stromal tumor	GIST	2377.0	1	15	96	1707	490	11	2	148	16	26	200	23	17	160	40	1866	508	2197	164	13
HMF000580A	Hartwig	Skin melanoma	SKCM	108520.0	3	511	57	104153	1499	1535	25	1047	43	10	968	436	51	9	959	106735	1567	105652	1090	1560
HMF004912A	Hartwig	Upper respiratory tract cancer	HNSC	3651.0	1	30	38	3282	71	7	1	283	4	4	44	39	5	0	44	3572	76	3353	287	8
HMF002281A	Hartwig	Colorectum carcinoma	COREAD	24838.0	12	128	233	19087	1933	459	34	3049	166	28	724	267	92	365	359	22595	2133	21020	3215	493
HMF002910A	Hartwig	Gallbladder cancer	GBC	3821.0	0	26	33	2537	1105	9	0	126	40	3	68	34	25	9	59	2672	1145	3642	166	9
HMF003886A	Hartwig	Skin melanoma	SKCM	83007.0	6	404	63	80420	0	1602	0	826	1	16	1159	281	0	255	904	82848	1	80420	827	1602
HMF000656A	Hartwig	Breast cancer	BRCA	11902.0	9	75	1269	10749	0	61	0	1069	0	308	3561	318	0	3243	318	11879	0	10749	1069	61
HMF002769A	Hartwig	Colorectum carcinoma	COREAD	27480.0	6	164	204	22844	1603	188	43	2602	79	30	511	392	39	80	431	25634	1725	24447	2681	231
HMF000510A	Hartwig	Gastrointestinal neuroendocrine	GINET	3701.0	1	21	58	3185	246	18	1	215	34	31	141	51	24	66	75	3418	281	3431	249	19
HMF004229A	Hartwig	Prostate carcinoma	PRAD	50283.0	43	406	1926	40165	1335	512	17	7786	203	173	2225	969	197	1097	1166	48463	1555	41500	7989	529
HMF004785A	Hartwig	Non small cell lung cancer	NSCLC	54333.0	22	278	237	40565	9868	800	196	2062	661	38	695	355	249	91	604	43427	10725	50433	2723	996
HMF000925A	Hartwig	Glioblastoma multiforme	GBM	9805.0	6	53	121	8138	430	57	6	1077	67	9	150	108	22	20	130	9272	503	8568	1144	63
HMF003734A	Hartwig	Pancreas neuroendocrine	PANET	5167.0	2	35	115	1559	3190	4	13	137	256	31	673	36	36	601	72	1700	3459	4749	393	17
HMF002286A	Hartwig	Skin melanoma	SKCM	82244.0	7	317	341	79461	719	926	13	978	40	22	745	125	8	104	641	81365	772	80180	1018	939
HMF003475B	Hartwig	Stomach cancer	STAD	45831.0	6	234	317	40345	1641	367	12	3286	26	56	775	501	39	235	540	43998	1679	41986	3312	379
HMF000528A	Hartwig	Gallbladder cancer	GBC	4556.0	6	25	138	2652	1210	23	9	447	205	15	173	34	50	89	84	3122	1424	3862	652	32
HMF004373B	Hartwig	Prostate carcinoma	PRAD	8527.0	3	51	204	7583	66	54	2	801	2	43	279	127	6	146	133	8438	70	7649	803	56
HMF000730A	Hartwig	Breast cancer	BRCA	5783.0	4	33	34	4845	237	22	1	587	83	9	77	52	5	20	57	5454	321	5082	670	23
HMF002813A	Hartwig	Breast cancer	BRCA	11889.0	3	74	169	10557	149	32	0	1112	17	22	332	207	9	116	216	11701	166	10706	1129	32
HMF000126A	Hartwig	Non small cell lung cancer	NSCLC	66753.0	11	304	59	59864	1915	2373	94	2195	99	8	987	591	27	369	618	64432	2108	61779	2294	2467
HMF003958A	Hartwig	Urothelial cancer	BLCA	22902.0	6	188	185	22122	0	81	0	667	0	23	534	435	0	99	435	22870	0	22122	667	81
HMF001782A	Hartwig	Skin melanoma	SKCM	77666.0	3	350	1548	74939	125	1593	6	846	0	975	1328	181	0	518	810	77378	131	75064	846	1599
HMF004775A	Hartwig	Lung neuroendocrine	LUNET	3188.0	1	17	50	2665	255	13	1	245	6	2	37	34	2	1	36	2923	262	2920	251	14
HMF001324A	Hartwig	Skin melanoma	SKCM	2920.0	0	17	136	2698	0	8	0	210	0	25	340	14	3	323	17	2916	0	2698	210	8
HMF000455A	Hartwig	Stomach cancer	STAD	16044.0	9	83	451	12890	6	89	0	3015	1	85	746	183	1	562	184	15994	7	12896	3016	89
HMF004011A	Hartwig	Skin melanoma	SKCM	53661.0	2	288	145	51044	999	708	16	780	17	22	735	496	57	182	553	52532	1032	52043	797	724
HMF001075A	Hartwig	Skin melanoma	SKCM	63711.0	3	307	206	60641	1343	741	26	773	71	23	957	747	19	191	766	62155	1440	61984	844	767
HMF001104A	Hartwig	Colorectum carcinoma	COREAD	15262.0	4	74	253	13484	0	99	0	1626	1	56	918	229	8	681	237	15209	1	13484	1627	99
HMF004010A	Hartwig	Breast cancer	BRCA	20907.0	5	182	84	9768	10617	20	21	353	106	12	577	151	344	82	495	10141	10744	20385	459	41
HMF003232A	Hartwig	Glioblastoma multiforme	GBM	5831.0	1	28	123	4922	449	14	2	367	59	20	92	53	8	31	61	5303	510	5371	426	16
HMF003173A	Hartwig	Esophagus cancer	ESCA	25050.0	5	87	318	22778	382	77	6	1711	32	55	646	190	5	451	195	24566	420	23160	1743	83
HMF001196A	Hartwig	Ovarian cancer	OV	18225.0	4	86	157	16465	143	134	1	1426	5	16	320	246	18	56	264	18025	149	16608	1431	135
HMF003980A	Hartwig	Small cell lung cancer	SCLC	43476.0	13	198	68	34756	5618	853	120	1644	311	8	359	202	138	19	340	37253	6049	40374	1955	973
HMF003483A	Hartwig	Colorectum carcinoma	COREAD	10327.0	5	84	175	8936	20	29	2	1317	2	31	370	203	5	162	208	10282	24	8956	1319	31
HMF003713A	Hartwig	Colorectum carcinoma	COREAD	17662.0	6	113	228	11798	3565	119	141	1811	149	24	263	135	85	52	220	13728	3855	15363	1960	260
HMF001427A	Hartwig	Breast cancer	BRCA	8114.0	2	42	60	4390	2810	23	22	595	255	8	152	84	45	23	129	5008	3087	7200	850	45
HMF001398A	Hartwig	Prostate carcinoma	PRAD	4429.0	4	36	140	3360	365	24	2	602	66	36	1433	58	34	1341	92	3986	433	3725	668	26
HMF003642A	Hartwig	Prostate carcinoma	PRAD	14779.0	6	102	305	12556	485	136	7	1510	32	53	875	247	64	564	311	14202	524	13041	1542	143
HMF005100A	Hartwig	Colorectum carcinoma	COREAD	938096.0	12	3643	88	930143	109	601	1	6482	4	13	10446	1132	3	34	10412	937226	114	930252	6486	602
HMF004660A	Hartwig	Colorectum carcinoma	COREAD	609778.0	709	1054	89	106475	2071	925	10	496341	437	11	4615	70	8	69	4546	603741	2518	108546	496778	935
HMF001561A	Hartwig	Cholangiocarcinoma	CHOL	7439.0	4	49	81	4035	2211	12	19	901	240	17	247	47	67	133	114	4948	2470	6246	1141	31
HMF003796A	Hartwig	Breast cancer	BRCA	22244.0	9	159	1400	18138	1527	151	14	2025	190	216	2244	392	36	1816	428	20314	1731	19665	2215	165
HMF002295A	Hartwig	Colorectum carcinoma	COREAD	32824.0	25	211	1181	25810	1566	236	27	4561	324	82	808	292	215	302	507	30607	1917	27376	4885	263
HMF001114A	Hartwig	Skin melanoma	SKCM	247289.0	6	1050	50	238404	3246	3447	64	1612	74	11	1973	418	102	19	1954	243463	3384	241650	1686	3511
HMF000117A	Hartwig	Breast cancer	BRCA	11452.0	7	94	119	10580	296	29	6	483	33	33	529	332	13	184	345	11092	335	10876	516	35
HMF000609A	Hartwig	Prostate carcinoma	PRAD	12378.0	4	67	235	10512	608	71	4	1131	27	42	183	86	0	97	86	11714	639	11120	1158	75
HMF000007A	Hartwig	Prostate carcinoma	PRAD	8488.0	3	46	315	7197	514	49	3	700	8	68	639	84	22	533	106	7946	525	7711	708	52
HMF003858A	Hartwig	Non small cell lung cancer	NSCLC	19330.0	12	114	94	17397	435	476	16	926	7	15	566	260	22	284	282	18799	458	17832	933	492
HMF004361A	Hartwig	Urothelial cancer	BLCA	21490.0	7	133	136	20311	5	73	0	1067	0	11	361	322	7	32	329	21451	5	20316	1067	73
HMF003424A	Hartwig	Cholangiocarcinoma	CHOL	14973.0	11	71	277	12867	324	78	0	1663	8	58	973	167	9	797	176	14608	332	13191	1671	78
HMF000162A	Hartwig	Prostate carcinoma	PRAD	8370.0	3	41	79	7091	1	35	0	1222	0	14	231	90	0	141	90	8348	1	7092	1222	35
HMF001332A	Hartwig	Gastrointestinal stromal tumor	GIST	3302.0	1	24	23	2475	576	11	4	183	50	3	77	26	27	24	53	2669	630	3051	233	15
HMF001599A	Hartwig	Colorectum carcinoma	COREAD	25126.0	9	121	180	21017	573	142	4	3260	69	38	376	278	6	92	284	24419	646	21590	3329	146
HMF001785A	Hartwig	Gastrointestinal stromal tumor	GIST	4342.0	4	27	87	3071	908	23	4	241	83	23	172	65	20	87	85	3335	995	3979	324	27
HMF002000A	Hartwig	Colorectum carcinoma	COREAD	15954.0	2	80	247	12795	310	44	3	2756	21	38	454	150	1	303	151	15595	334	13105	2777	47
HMF003680A	Hartwig	Skin melanoma	SKCM	52401.0	4	237	57	47970	2843	972	55	411	26	13	405	265	75	65	340	49353	2924	50813	437	1027
HMF003565A	Hartwig	Colorectum carcinoma	COREAD	13508.0	6	69	119	8471	2758	42	127	1708	361	16	240	100	70	70	170	10221	3246	11229	2069	169
HMF004515A	Hartwig	Breast cancer	BRCA	7861.0	3	66	97	5206	1886	18	6	678	54	12	205	118	15	72	133	5902	1946	7092	732	24
HMF002819A	Hartwig	Kidney clear cell carcinoma	KIRC	5251.0	2	35	6	1768	3150	9	22	117	176	0	100	40	60	0	100	1894	3348	4918	293	31
[truncated: 4,320 more rows]

## Sheet: Mutational signatures (exposure
mut_type	etiology	sig_name	HMF003420A	HMF000963B	HMF002910A	HMF001561B	HMF000816A	HMF001750A	HMF000923A	HMF001876A	HMF003194A	HMF001321A	HMF001889B	HMF001827A	HMF003076A	HMF001588A	HMF000148A	HMF000245A	HMF002626A	HMF003424A	HMF003271A	HMF003743A	HMF003572A	HMF002440A	HMF001264A	HMF001035A	HMF003426A	HMF002992A	HMF001759A	HMF002507A	HMF001230A	HMF002229A	HMF000528A	HMF001714A	HMF002793A	HMF000317A	HMF002072A	HMF003687A	HMF002007A	HMF000175A	HMF000339A	HMF002727A	HMF001407A	HMF002705A	HMF004173A	HMF000068A	HMF002623A	HMF001457A	HMF002709A
SBS	Age, 5mC deamination	SBS1	9708.08806746856	276.642431259604	416.88022621052596	492.975809592827	1607.51207982805	780.340584648853	458.511163637323	404.44938652841904	680.053041477254	826.9818649704988	116.29793811851499	612.6148487473661	521.093902077374	133.093970419884	184.85444211462	1843.20989365719	661.0327749038289	2388.82408199867	1093.91033449779	2461.2929954923	937.565822765403	2326.82910884807	6455.7179215895885	279.127982294567	1079.11047326595	570.1259777047619	1517.5423308740399	1480.57429481388	266.659680177047	564.978664861751	304.40408236127604	131.15661471476102	1427.6848948207	756.0300906452679	482.89756035625396	1258.2794627235198	1227.68148214528	958.0934909705768	1888.6568159814606	445.634438626713	771.81812145535	503.761064187639	1274.95135969465	2874.53286498091	738.615956708007	820.7486863348988	488.58835841141405
SBS	APOBEC	SBS2	14.7658769700465	331.599251423783	395.059457446213	141.090240057479	542.944434784011	936.2861612470688	4386.94259761372	139.928131495646	1396.8049735446398	761.2135179560062	500.66533143270897	534.737444247165	192.321542884617	283.294294355001	1271.11722826339	448.39991045423795	404.81494969108803	522.3537106264511	405.331110238086	882.668469886506	509.802668977232	255.022593907131	52.9073156352945	200.061910029924	97.78291488802459	148.46031442585	343.736329174943	161.197943355226	31.725197498284697	1966.0452162704198	267.848224749896	1067.0382145485	844.2446757313229	297.882920155602	237.667916900031	241.67355755871498	1092.7504215946	435.567047675851	651.7037764535991	110.946507537374	829.333002631721	458.3917550702501	346.09006737268203	0.0	22.4542992403042	1283.97598030941	128.732647712204
SBS	HRD	SBS3	0.0	0.0	0.0	0.0	0.0	0.0	0.0	0.0	0.0	0.0	0.0	0.0	0.0	0.0	0.0	0.0	0.0	0.0	0.0	0.0	0.0	0.0	0.0	0.0	0.0	0.0	0.0	0.0	0.0	0.0	0.0	0.0	0.0	0.0	0.0	0.0	0.0	0.0	0.0	0.0	0.0	0.0	0.0	0.0	0.0	0.0	0.0
SBS	Tobacco smoking	SBS4	0.0	0.0	0.0	0.0	0.0	0.0	0.0	0.0	0.0	0.0	0.0	0.0	0.0	0.0	0.0	0.0	0.0	0.0	0.0	0.0	0.0	0.0	0.0	0.0	0.0	0.0	0.0	0.0	0.0	0.0	0.0	0.0	0.0	0.0	0.0	0.0	0.0	0.0	0.0	0.0	0.0	0.0	0.0	0.0	0.0	0.0	0.0
SBS	Age	SBS5	0.0	2489.86171491272	1021.87107846666	0.0	557.723944961768	153.211799546656	0.0	276.031380254687	110.132611217899	1509.31535138859	1848.7325729461304	505.50543580836404	558.8983706501909	1619.59709148776	1806.11081064603	411.670587359409	719.87461397883	427.257150529686	328.83717181036303	695.295593908883	461.887124764991	0.0	729.687666760701	899.583110260828	375.168547136719	520.2527542177111	134.525649099282	4650.31564180228	2615.03599668775	0.0	645.633095511746	2441.78562372214	894.7922884533749	912.0434840535388	1685.5674721988696	0.0	942.15834033007	287.185446931541	559.957209747874	1169.59260739177	1212.60669687899	1362.02299298923	436.707197938072	1391.28636011321	440.955597175205	1125.58177067093	903.142875545521
SBS	MMRd	SBS6	0.0	0.0	0.0	0.0	0.0	0.0	0.0	0.0	0.0	0.0	0.0	0.0	0.0	0.0	0.0	0.0	0.0	0.0	0.0	0.0	0.0	0.0	0.0	0.0	0.0	0.0	0.0	0.0	0.0	0.0	0.0	0.0	0.0	0.0	0.0	0.0	0.0	0.0	0.0	0.0	0.0	0.0	0.0	0.0	0.0	0.0	0.0
SBS	UV light exposure	SBS7a	0.0	0.0	0.0	0.0	0.0	0.0	0.0	0.0	0.0	0.0	0.0	0.0	0.0	0.0	0.0	0.0	0.0	0.0	0.0	0.0	0.0	0.0	0.0	0.0	0.0	0.0	0.0	0.0	0.0	0.0	0.0	0.0	0.0	0.0	0.0	0.0	0.0	0.0	0.0	0.0	0.0	0.0	0.0	0.0	0.0	0.0	0.0
SBS	UV light exposure	SBS7b	0.0	0.0	0.0	0.0	0.0	0.0	0.0	0.0	0.0	0.0	0.0	0.0	0.0	0.0	0.0	0.0	0.0	0.0	0.0	0.0	0.0	0.0	0.0	0.0	0.0	0.0	0.0	0.0	0.0	0.0	0.0	0.0	0.0	0.0	0.0	0.0	0.0	0.0	0.0	0.0	0.0	0.0	0.0	0.0	0.0	0.0	0.0
SBS	UV light exposure	SBS7c	0.0	0.0	0.0	0.0	0.0	0.0	0.0	0.0	0.0	0.0	0.0	0.0	0.0	0.0	0.0	0.0	0.0	0.0	0.0	0.0	0.0	0.0	0.0	0.0	0.0	0.0	0.0	0.0	0.0	0.0	0.0	0.0	0.0	0.0	0.0	0.0	0.0	0.0	0.0	0.0	0.0	0.0	0.0	0.0	0.0	0.0	0.0
SBS	Unknown	SBS8	0.0	0.0	0.0	0.0	0.0	0.0	0.0	0.0	0.0	0.0	0.0	0.0	0.0	0.0	0.0	0.0	0.0	0.0	0.0	0.0	0.0	0.0	0.0	0.0	0.0	0.0	0.0	0.0	0.0	0.0	0.0	0.0	0.0	0.0	0.0	0.0	0.0	0.0	0.0	0.0	0.0	0.0	0.0	0.0	0.0	0.0	0.0
SBS	AID (non-canonical)	SBS9	0.0	0.0	0.0	0.0	0.0	0.0	0.0	0.0	0.0	0.0	0.0	0.0	0.0	0.0	0.0	0.0	0.0	0.0	0.0	0.0	0.0	0.0	0.0	0.0	0.0	0.0	0.0	0.0	0.0	0.0	0.0	0.0	0.0	0.0	0.0	0.0	0.0	0.0	0.0	0.0	0.0	0.0	0.0	0.0	0.0	0.0	0.0
SBS	POLE mutation	SBS10a	0.0	0.0	0.0	0.0	0.0	0.0	0.0	0.0	0.0	0.0	0.0	0.0	0.0	0.0	0.0	0.0	0.0	0.0	0.0	0.0	0.0	0.0	0.0	0.0	0.0	0.0	0.0	0.0	0.0	0.0	0.0	0.0	0.0	0.0	0.0	0.0	0.0	0.0	0.0	0.0	0.0	0.0	0.0	0.0	0.0	0.0	0.0
SBS	Temozolomide treatment	SBS11	0.0	0.0	0.0	0.0	0.0	0.0	0.0	0.0	0.0	0.0	0.0	0.0	0.0	0.0	0.0	0.0	0.0	0.0	0.0	0.0	0.0	0.0	0.0	0.0	0.0	0.0	0.0	0.0	0.0	0.0	0.0	0.0	0.0	0.0	0.0	0.0	0.0	0.0	0.0	0.0	0.0	0.0	0.0	0.0	0.0	0.0	0.0
SBS	Liver associated	SBS12	0.0	0.0	0.0	0.0	0.0	0.0	0.0	0.0	0.0	0.0	0.0	0.0	0.0	0.0	0.0	0.0	0.0	0.0	0.0	0.0	0.0	0.0	0.0	0.0	0.0	0.0	0.0	0.0	0.0	0.0	0.0	0.0	0.0	0.0	0.0	0.0	0.0	0.0	0.0	0.0	0.0	0.0	0.0	0.0	0.0	0.0	0.0
SBS	APOBEC	SBS13	0.0	0.0	0.0	0.0	0.0	0.0	0.0	0.0	0.0	0.0	0.0	0.0	0.0	0.0	0.0	0.0	0.0	0.0	0.0	0.0	0.0	0.0	0.0	0.0	0.0	0.0	0.0	0.0	0.0	0.0	0.0	0.0	0.0	0.0	0.0	0.0	0.0	0.0	0.0	0.0	0.0	0.0	0.0	0.0	0.0	0.0	0.0
SBS	MMRd	SBS15	0.0	0.0	0.0	0.0	0.0	0.0	0.0	0.0	0.0	0.0	0.0	0.0	0.0	0.0	0.0	0.0	0.0	0.0	0.0	0.0	0.0	0.0	0.0	0.0	0.0	0.0	0.0	0.0	0.0	0.0	0.0	0.0	0.0	0.0	0.0	0.0	0.0	0.0	0.0	0.0	0.0	0.0	0.0	0.0	0.0	0.0	0.0
SBS	Liver associated	SBS16	0.0	0.0	0.0	0.0	0.0	0.0	0.0	0.0	0.0	0.0	0.0	0.0	0.0	0.0	0.0	0.0	0.0	0.0	0.0	0.0	0.0	0.0	0.0	0.0	0.0	0.0	0.0	0.0	0.0	0.0	0.0	0.0	0.0	0.0	0.0	0.0	0.0	0.0	0.0	0.0	0.0	0.0	0.0	0.0	0.0	0.0	0.0
SBS	ROS, 5FU treatment	SBS17a	0.0	0.0	0.0	0.0	0.0	0.0	0.0	0.0	0.0	0.0	0.0	0.0	0.0	0.0	0.0	0.0	0.0	0.0	0.0	0.0	0.0	0.0	0.0	0.0	0.0	0.0	0.0	0.0	0.0	0.0	0.0	0.0	0.0	0.0	0.0	0.0	0.0	0.0	0.0	0.0	0.0	0.0	0.0	0.0	0.0	0.0	0.0
SBS	ROS, 5FU treatment	SBS17b	385.951857999563	376.305051916449	0.0	0.0	121.30440793139	340.851577403986	38.1141838714885	28.2239090512267	378.631014677085	192.36812628491	179.351387273698	72.8457798953223	76.93632984493	824.653097536631	1892.16054307893	106.51619464694001	51.92217875585261	698.6521891746539	91.82840608155381	42.664630214408895	634.7731213372059	441.256314865539	14463.745751183998	123.43474553045799	156.564124970883	36.3165867601089	1334.2394977154304	874.862744623651	358.39154657289396	14.5952317799138	58.132510279911784	3358.3619878898603	727.286805192267	246.123456849166	138.54574567907198	145.901947048152	1655.1038878224301	1204.58655524476	76.0380468201368	34.2868327411967	366.6681634469429	1859.9876940006202	60.958247208886	649.055869469744	0.0	1041.05783689427	134.22631309449
SBS	ROS	SBS18	1828.94547512026	1083.0731626285801	322.09280406961	536.2088336588009	179.777189132579	1797.50631654657	30.7082898597081	940.100840528792	646.240096526665	936.8803768740552	722.206779273818	754.7543863549429	1125.3068686496401	302.281062810947	3601.8700664024896	856.317872609877	708.1652697865469	2926.08391123333	1162.51710807571	896.868648299563	236.55567499229699	704.200543830314	3394.0182596853197	999.0176320982761	838.5444590964938	686.0245330865721	694.2846258047031	1069.97599996554	470.166251739452	0.0	952.726751811234	400.232618019081	606.136163444456	1520.9995719443	1094.0129174638198	483.073275086026	433.626905464068	150.220576632281	530.226439835548	832.655252419551	1604.52505096674	609.420007318236	174.813822637247	988.165717744723	667.214865931619	1804.65253271731	840.300719802318
SBS	Unknown	SBS19	0.0	0.0	0.0	0.0	0.0	0.0	0.0	0.0	0.0	0.0	0.0	0.0	0.0	0.0	0.0	0.0	0.0	0.0	0.0	0.0	0.0	0.0	0.0	0.0	0.0	0.0	0.0	0.0	0.0	0.0	0.0	0.0	0.0	0.0	0.0	0.0	0.0	0.0	0.0	0.0	0.0	0.0	0.0	0.0	0.0	0.0	0.0
SBS	POLD1 mutation, MMRd	SBS20	0.0	0.0	0.0	0.0	0.0	0.0	0.0	0.0	0.0	0.0	0.0	0.0	0.0	0.0	0.0	0.0	0.0	0.0	0.0	0.0	0.0	0.0	0.0	0.0	0.0	0.0	0.0	0.0	0.0	0.0	0.0	0.0	0.0	0.0	0.0	0.0	0.0	0.0	0.0	0.0	0.0	0.0	0.0	0.0	0.0	0.0	0.0
SBS	MMRd	SBS21	0.0	0.0	0.0	0.0	0.0	0.0	0.0	0.0	0.0	0.0	0.0	0.0	0.0	0.0	0.0	0.0	0.0	0.0	0.0	0.0	0.0	0.0	0.0	0.0	0.0	0.0	0.0	0.0	0.0	0.0	0.0	0.0	0.0	0.0	0.0	0.0	0.0	0.0	0.0	0.0	0.0	0.0	0.0	0.0	0.0	0.0	0.0
SBS	Aristolochic acid	SBS22	0.0	0.0	0.0	0.0	0.0	0.0	0.0	0.0	0.0	0.0	0.0	0.0	0.0	0.0	0.0	0.0	0.0	0.0	0.0	0.0	0.0	0.0	0.0	0.0	0.0	0.0	0.0	0.0	0.0	0.0	0.0	0.0	0.0	0.0	0.0	0.0	0.0	0.0	0.0	0.0	0.0	0.0	0.0	0.0	0.0	0.0	0.0
SBS	Aflatoxin	SBS24	0.0	0.0	0.0	0.0	0.0	0.0	0.0	0.0	0.0	0.0	0.0	0.0	0.0	0.0	0.0	0.0	0.0	0.0	0.0	0.0	0.0	0.0	0.0	0.0	0.0	0.0	0.0	0.0	0.0	0.0	0.0	0.0	0.0	0.0	0.0	0.0	0.0	0.0	0.0	0.0	0.0	0.0	0.0	0.0	0.0	0.0	0.0
SBS	MMRd	SBS26	0.0	0.0	0.0	0.0	0.0	0.0	0.0	0.0	0.0	0.0	0.0	0.0	0.0	0.0	0.0	0.0	0.0	0.0	0.0	0.0	0.0	0.0	0.0	0.0	0.0	0.0	0.0	0.0	0.0	0.0	0.0	0.0	0.0	0.0	0.0	0.0	0.0	0.0	0.0	0.0	0.0	0.0	0.0	0.0	0.0	0.0	0.0
SBS	BERd	SBS30	0.0	0.0	0.0	0.0	0.0	0.0	0.0	0.0	0.0	0.0	0.0	0.0	0.0	0.0	0.0	0.0	0.0	0.0	0.0	0.0	0.0	0.0	0.0	0.0	0.0	0.0	0.0	0.0	0.0	0.0	0.0	0.0	0.0	0.0	0.0	0.0	0.0	0.0	0.0	0.0	0.0	0.0	0.0	0.0	0.0	0.0	0.0
SBS	Platinum treatment	SBS31	668.864898695172	161.794998986394	168.450544616717	0.0	112.740888213454	201.016910850579	171.410777244961	75.26685052296381	51.6213195481482	168.759041598156	1101.87901782572	237.647429013369	94.3989168634853	497.825183694797	602.957615710041	145.74154815519302	50.603551712880794	265.340799646067	205.72947155959702	151.591209156532	533.169817261201	172.829523605947	222.219299650147	130.32371982706601	23.6434826041227	94.4519166688425	615.624998164604	116.108946652691	763.038373000346	0.0	66.1414675062423	124.38613857901699	69.6660397270941	246.336062978087	1015.7515223901801	60.8020528100172	221.326655026441	130.303583145119	59.1948847760557	112.69220427023998	150.96699010336002	444.36469397891403	46.3626817478001	82.28020228477429	110.95495763510799	191.965913210439	136.54755284052
SBS	Azathioprine	SBS32	0.0	0.0	0.0	0.0	0.0	0.0	0.0	0.0	0.0	0.0	0.0	0.0	0.0	0.0	0.0	0.0	0.0	0.0	0.0	0.0	0.0	0.0	0.0	0.0	0.0	0.0	0.0	0.0	0.0	0.0	0.0	0.0	0.0	0.0	0.0	0.0	0.0	0.0	0.0	0.0	0.0	0.0	0.0	0.0	0.0	0.0	0.0
SBS	Unknown	SBS33	0.0	0.0	0.0	0.0	0.0	0.0	0.0	0.0	0.0	0.0	0.0	0.0	0.0	0.0	0.0	0.0	0.0	0.0	0.0	0.0	0.0	0.0	0.0	0.0	0.0	0.0	0.0	0.0	0.0	0.0	0.0	0.0	0.0	0.0	0.0	0.0	0.0	0.0	0.0	0.0	0.0	0.0	0.0	0.0	0.0	0.0	0.0
SBS	Platinum treatment	SBS35	0.0	0.0	0.0	0.0	0.0	0.0	0.0	0.0	0.0	0.0	0.0	0.0	0.0	0.0	0.0	0.0	0.0	0.0	0.0	0.0	0.0	0.0	0.0	0.0	0.0	0.0	0.0	0.0	0.0	0.0	0.0	0.0	0.0	0.0	0.0	0.0	0.0	0.0	0.0	0.0	0.0	0.0	0.0	0.0	0.0	0.0	0.0
SBS	BERd	SBS36	0.0	0.0	0.0	0.0	0.0	0.0	0.0	0.0	0.0	0.0	0.0	0.0	0.0	0.0	0.0	0.0	0.0	0.0	0.0	0.0	0.0	0.0	0.0	0.0	0.0	0.0	0.0	0.0	0.0	0.0	0.0	0.0	0.0	0.0	0.0	0.0	0.0	0.0	0.0	0.0	0.0	0.0	0.0	0.0	0.0	0.0	0.0
SBS	UV light exposure (indirect)	SBS38	0.0	0.0	0.0	0.0	0.0	0.0	0.0	0.0	0.0	0.0	0.0	0.0	0.0	0.0	0.0	0.0	0.0	0.0	0.0	0.0	0.0	0.0	0.0	0.0	0.0	0.0	0.0	0.0	0.0	0.0	0.0	0.0	0.0	0.0	0.0	0.0	0.0	0.0	0.0	0.0	0.0	0.0	0.0	0.0	0.0	0.0	0.0
SBS	Unknown	SBS39	0.0	0.0	0.0	0.0	0.0	0.0	0.0	0.0	0.0	0.0	0.0	0.0	0.0	0.0	0.0	0.0	0.0	0.0	0.0	0.0	0.0	0.0	0.0	0.0	0.0	0.0	0.0	0.0	0.0	0.0	0.0	0.0	0.0	0.0	0.0	0.0	0.0	0.0	0.0	0.0	0.0	0.0	0.0	0.0	0.0	0.0	0.0
SBS	Age	SBS40	0.0	0.0	0.0	0.0	0.0	0.0	0.0	0.0	0.0	0.0	0.0	0.0	0.0	0.0	0.0	0.0	0.0	0.0	0.0	0.0	0.0	0.0	0.0	0.0	0.0	0.0	0.0	0.0	0.0	0.0	0.0	0.0	0.0	0.0	0.0	0.0	0.0	0.0	0.0	0.0	0.0	0.0	0.0	0.0	0.0	0.0	0.0
SBS	MMRd	SBS44	0.0	0.0	0.0	0.0	0.0	0.0	0.0	0.0	0.0	0.0	0.0	0.0	0.0	0.0	0.0	0.0	0.0	0.0	0.0	0.0	0.0	0.0	0.0	0.0	0.0	0.0	0.0	0.0	0.0	0.0	0.0	0.0	0.0	0.0	0.0	0.0	0.0	0.0	0.0	0.0	0.0	0.0	0.0	0.0	0.0	0.0	0.0
SBS	Colibactin	SBS88	0.0	0.0	0.0	0.0	0.0	0.0	0.0	0.0	0.0	0.0	0.0	0.0	0.0	0.0	0.0	0.0	0.0	0.0	0.0	0.0	0.0	0.0	0.0	0.0	0.0	0.0	0.0	0.0	0.0	0.0	0.0	0.0	0.0	0.0	0.0	0.0	0.0	0.0	0.0	0.0	0.0	0.0	0.0	0.0	0.0	0.0	0.0
SBS	Duocarmycin treatment	SBS90	0.0	0.0	0.0	0.0	0.0	0.0	0.0	0.0	0.0	0.0	0.0	0.0	0.0	0.0	0.0	0.0	0.0	0.0	0.0	0.0	0.0	0.0	0.0	0.0	0.0	0.0	0.0	0.0	0.0	0.0	0.0	0.0	0.0	0.0	0.0	0.0	0.0	0.0	0.0	0.0	0.0	0.0	0.0	0.0	0.0	0.0	0.0
SBS	Tobacco smoking	SBS92	0.0	0.0	0.0	0.0	0.0	0.0	0.0	0.0	0.0	0.0	0.0	0.0	0.0	0.0	0.0	0.0	0.0	0.0	0.0	0.0	0.0	0.0	0.0	0.0	0.0	0.0	0.0	0.0	0.0	0.0	0.0	0.0	0.0	0.0	0.0	0.0	0.0	0.0	0.0	0.0	0.0	0.0	0.0	0.0	0.0	0.0	0.0
SBS	Unknown	SBS93	0.0	0.0	0.0	0.0	0.0	0.0	0.0	0.0	0.0	0.0	0.0	0.0	0.0	0.0	0.0	0.0	0.0	0.0	0.0	0.0	0.0	0.0	0.0	0.0	0.0	0.0	0.0	0.0	0.0	0.0	0.0	0.0	0.0	0.0	0.0	0.0	0.0	0.0	0.0	0.0	0.0	0.0	0.0	0.0	0.0	0.0	0.0
SBS	Unknown	SBS94	0.0	0.0	0.0	0.0	0.0	0.0	0.0	0.0	0.0	0.0	0.0	0.0	0.0	0.0	0.0	0.0	0.0	0.0	0.0	0.0	0.0	0.0	0.0	0.0	0.0	0.0	0.0	0.0	0.0	0.0	0.0	0.0	0.0	0.0	0.0	0.0	0.0	0.0	0.0	0.0	0.0	0.0	0.0	0.0	0.0	0.0	0.0
SBS	MMRd	SBS_denovo_1	26205.281405967402	468.87855227026495	0.0	293.588746794127	230.83321356188702	806.414565381583	613.049249300598	91.1015032178818	343.25479561549	122.5690170223	736.1004033318678	268.579805275076	83.058533598277	0.0	2144.74099261523	284.236079854599	486.67857673318	586.4879883994361	302.747439707216	147.184526760358	0.0	742.3494525934468	0.0	383.077456558057	193.19116431707403	196.027207074358	426.684262471572	1281.17256168931	550.8023419230931	514.793703945055	100.53998602253	804.281521530664	288.32068127390596	177.26996028167702	759.829650717722	109.81877187531	481.70887355240995	86.0777880019141	45.86352206744701	259.906339963353	417.448653484436	390.78319042236603	198.45852489773895	683.763408037682	54.3345592012922	890.8261217430479	121.16315859730699
SBS	Unknown	SBS_denovo_2	0.0	0.0	0.0	0.0	0.0	0.0	0.0	0.0	0.0	0.0	0.0	0.0	0.0	0.0	0.0	0.0	0.0	0.0	0.0	0.0	0.0	0.0	0.0	0.0	0.0	0.0	0.0	0.0	0.0	0.0	0.0	0.0	0.0	0.0	0.0	0.0	0.0	0.0	0.0	0.0	0.0	0.0	0.0	0.0	0.0	0.0	0.0
SBS	APOBEC	SBS_denovo_3	0.0	949.095180104653	0.0	53.0486257240155	28.808482244545107	234.26736566346	1428.38271811626	119.326970362065	1172.66205180306	180.646475742984	218.692211474685	124.68053270433701	194.799757714662	499.100381010111	1466.7203001470002	316.85241383769903	225.515461496567	1786.4419378442606	248.734359459327	329.538098966217	3.16750830148232	1412.0498652252302	1497.7646563817498	70.5219570335064	118.401333894343	43.769489224479706	17.3120199954571	3875.56455942934	501.810806757425	7058.6868279727905	34.710861384046396	4843.575851045422	1756.4994356167902	186.459804610188	150.738826399663	162.578577547817	891.12598660394	675.946701767554	168.796972627822	10.775255978299803	1070.34735649965	211.16723203536	290.897067807114	1466.63317660031	3955.63051614174	1914.69038856599	331.867349283994
SBS	Unknown	SBS_denovo_4	0.0	645.2203345255069	157.007785038447	175.76446844671798	318.043373433782	538.23920457217	0.369549400052367	0.0	131.058412694159	379.312478582207	937.176729467824	167.307298761362	189.20612705776	2681.67996410514	2400.4769830948003	319.394365772474	223.83704094253898	959.7258084483832	356.089636699425	433.975673341477	741.1052289949762	877.378466474829	0.0	87.5144322047445	386.680276560878	58.9237425731404	2364.88966010252	2150.2075224622	708.277652261241	215.677065325695	130.638814785136	1797.3700957998606	341.275263388526	598.566078087309	355.33758872571195	197.43579216294398	583.763431130715	117.11047366103998	15.7596497957213	103.324454765723	489.654647355934	502.809263961761	131.515771678875	1148.9222336211	0.0	852.6430996390379	353.452150925392
SBS	Unknown	SBS_denovo_5	2309.10241777901	591.363981037235	931.3541776996279	176.813027152357	333.285600073716	318.01998196797297	486.703481694105	258.889764422344	78.106440572019	932.4645452017752	349.353601450096	656.506821361864	494.28435335626403	600.191998428635	351.645721828827	360.082094534351	342.114586830238	35.67201866714289	427.36654178672006	274.35266982682003	883.8281446290649	0.0	651.65881670612	252.666923010759	305.42964491255697	479.491229966431	330.356068776604	357.384720777833	251.360968505936	252.63979817797798	220.030528228558	1560.70916351005	125.603908426931	1070.04891514047	392.923959716196	486.523136097467	728.9603387084419	441.946461037816	504.982584697953	400.330245717946	424.114577209247	704.8586112872189	237.588050471557	195.20642812454705	869.839247966721	605.609636533398	256.95965395229
SBS	Unknown	SBS_denovo_6	0.0	309.735392668537	37.2903374471554	124.193460142286	19.078594949842106	44.571363741462704	83.8079892617804	18.1903874477178	178.545267510024	13.7495507089114	151.544027404946	172.72161228894402	0.0	130.011659936671	702.480509265188	103.110390735588	104.891361425653	461.255768020594	143.057962578052	140.77301382195	346.50271519679	144.851833216847	2192.9907624257603	45.1079954365036	95.1102481163348	75.9614798553001	232.210333558763	588.6350644280429	389.731184876532	77.1764018737387	85.64216900930279	497.578671640626	419.959029885765	63.3001669909064	146.14155307054	62.5700750516994	88.10041631383221	69.02420949703439	108.702473529758	65.855860587836	301.050538698371	119.029107512613	98.1447176516595	91.56014411971941	0.0	504.261624316902	197.019219834552
SBS	Unknown	SBS_denovo_7	0.0	0.0	0.0	0.0	0.0	0.0	0.0	0.0	0.0	0.0	0.0	0.0	0.0	0.0	0.0	0.0	0.0	0.0	0.0	0.0	0.0	0.0	0.0	0.0	0.0	0.0	0.0	0.0	0.0	0.0	0.0	0.0	0.0	0.0	0.0	0.0	0.0	0.0	0.0	0.0	0.0	0.0	0.0	0.0	0.0	0.0	0.0
SBS	Unknown	SBS_denovo_8	0.0	0.0	0.0	0.0	0.0	0.0	0.0	0.0	0.0	0.0	0.0	0.0	0.0	0.0	0.0	0.0	0.0	0.0	0.0	0.0	0.0	0.0	0.0	0.0	0.0	0.0	0.0	0.0	0.0	0.0	0.0	0.0	0.0	0.0	0.0	0.0	0.0	0.0	0.0	0.0	0.0	0.0	0.0	0.0	0.0	0.0	0.0
SBS	ROS, 5FU treatment	SBS_denovo_9	0.0	0.0	0.0	0.0	0.0	0.0	0.0	0.0	0.0	0.0	0.0	0.0	0.0	0.0	0.0	0.0	0.0	0.0	0.0	0.0	0.0	0.0	0.0	0.0	0.0	0.0	0.0	0.0	0.0	0.0	0.0	0.0	0.0	0.0	0.0	0.0	0.0	0.0	0.0	0.0	0.0	0.0	0.0	0.0	0.0	0.0	0.0
SBS	Platinum treatment	SBS_denovo_10	0.0	0.0	0.0	0.0	0.0	0.0	0.0	0.0	0.0	0.0	0.0	0.0	0.0	0.0	0.0	0.0	0.0	0.0	0.0	0.0	0.0	0.0	0.0	0.0	0.0	0.0	0.0	0.0	0.0	0.0	0.0	0.0	0.0	0.0	0.0	0.0	0.0	0.0	0.0	0.0	0.0	0.0	0.0	0.0	0.0	0.0	0.0
SBS	Age, POLE mutation (suspected)	SBS_denovo_11	0.0	0.0	0.0	0.0	0.0	0.0	0.0	0.0	0.0	0.0	0.0	0.0	0.0	0.0	0.0	0.0	0.0	0.0	0.0	0.0	0.0	0.0	0.0	0.0	0.0	0.0	0.0	0.0	0.0	0.0	0.0	0.0	0.0	0.0	0.0	0.0	0.0	0.0	0.0	0.0	0.0	0.0	0.0	0.0	0.0	0.0	0.0
SBS	Unknown	SBS_denovo_12	0.0	0.0	0.0	0.0	0.0	0.0	0.0	0.0	0.0	0.0	0.0	0.0	0.0	0.0	0.0	0.0	0.0	0.0	0.0	0.0	0.0	0.0	0.0	0.0	0.0	0.0	0.0	0.0	0.0	0.0	0.0	0.0	0.0	0.0	0.0	0.0	0.0	0.0	0.0	0.0	0.0	0.0	0.0	0.0	0.0	0.0	0.0
SBS	Unknown	SBS_denovo_13	0.0	0.0	0.0	0.0	0.0	0.0	0.0	0.0	0.0	0.0	0.0	0.0	0.0	0.0	0.0	0.0	0.0	0.0	0.0	0.0	0.0	0.0	0.0	0.0	0.0	0.0	0.0	0.0	0.0	0.0	0.0	0.0	0.0	0.0	0.0	0.0	0.0	0.0	0.0	0.0	0.0	0.0	0.0	0.0	0.0	0.0	0.0
SBS	Unknown	SBS_denovo_14	0.0	0.0	0.0	0.0	0.0	0.0	0.0	0.0	0.0	0.0	0.0	0.0	0.0	0.0	0.0	0.0	0.0	0.0	0.0	0.0	0.0	0.0	0.0	0.0	0.0	0.0	0.0	0.0	0.0	0.0	0.0	0.0	0.0	0.0	0.0	0.0	0.0	0.0	0.0	0.0	0.0	0.0	0.0	0.0	0.0	0.0	0.0
SBS	Age, ROS (suspected)	SBS_denovo_15	0.0	0.0	0.0	0.0	0.0	0.0	0.0	0.0	0.0	0.0	0.0	0.0	0.0	0.0	0.0	0.0	0.0	0.0	0.0	0.0	0.0	0.0	0.0	0.0	0.0	0.0	0.0	0.0	0.0	0.0	0.0	0.0	0.0	0.0	0.0	0.0	0.0	0.0	0.0	0.0	0.0	0.0	0.0	0.0	0.0	0.0	0.0
SBS	Platinum treatment (suspected)	SBS_denovo_16	0.0	0.0	0.0	0.0	0.0	0.0	0.0	0.0	0.0	0.0	0.0	0.0	0.0	0.0	0.0	0.0	0.0	0.0	0.0	0.0	0.0	0.0	0.0	0.0	0.0	0.0	0.0	0.0	0.0	0.0	0.0	0.0	0.0	0.0	0.0	0.0	0.0	0.0	0.0	0.0	0.0	0.0	0.0	0.0	0.0	0.0	0.0
SBS	Unknown	SBS_denovo_17	0.0	0.0	0.0	0.0	0.0	0.0	0.0	0.0	0.0	0.0	0.0	0.0	0.0	0.0	0.0	0.0	0.0	0.0	0.0	0.0	0.0	0.0	0.0	0.0	0.0	0.0	0.0	0.0	0.0	0.0	0.0	0.0	0.0	0.0	0.0	0.0	0.0	0.0	0.0	0.0	0.0	0.0	0.0	0.0	0.0	0.0	0.0
SBS	Unknown	SBS_denovo_18	0.0	0.0	0.0	0.0	0.0	0.0	0.0	0.0	0.0	0.0	0.0	0.0	0.0	0.0	0.0	0.0	0.0	0.0	0.0	0.0	0.0	0.0	0.0	0.0	0.0	0.0	0.0	0.0	0.0	0.0	0.0	0.0	0.0	0.0	0.0	0.0	0.0	0.0	0.0	0.0	0.0	0.0	0.0	0.0	0.0	0.0	0.0
SBS	ROS (suspected)	SBS_denovo_19	0.0	0.0	0.0	0.0	0.0	0.0	0.0	0.0	0.0	0.0	0.0	0.0	0.0	0.0	0.0	0.0	0.0	0.0	0.0	0.0	0.0	0.0	0.0	0.0	0.0	0.0	0.0	0.0	0.0	0.0	0.0	0.0	0.0	0.0	0.0	0.0	0.0	0.0	0.0	0.0	0.0	0.0	0.0	0.0	0.0	0.0	0.0
SBS	Unknown	SBS_denovo_20	0.0	0.0	0.0	0.0	0.0	0.0	0.0	0.0	0.0	0.0	0.0	0.0	0.0	0.0	0.0	0.0	0.0	0.0	0.0	0.0	0.0	0.0	0.0	0.0	0.0	0.0	0.0	0.0	0.0	0.0	0.0	0.0	0.0	0.0	0.0	0.0	0.0	0.0	0.0	0.0	0.0	0.0	0.0	0.0	0.0	0.0	0.0
SBS	Unknown	SBS_denovo_21	0.0	0.0	0.0	0.0	0.0	0.0	0.0	0.0	0.0	0.0	0.0	0.0	0.0	0.0	0.0	0.0	0.0	0.0	0.0	0.0	0.0	0.0	0.0	0.0	0.0	0.0	0.0	0.0	0.0	0.0	0.0	0.0	0.0	0.0	0.0	0.0	0.0	0.0	0.0	0.0	0.0	0.0	0.0	0.0	0.0	0.0	0.0
SBS	Unknown	SBS_denovo_22	0.0	0.0	0.0	0.0	0.0	0.0	0.0	0.0	0.0	0.0	0.0	0.0	0.0	0.0	0.0	0.0	0.0	0.0	0.0	0.0	0.0	0.0	0.0	0.0	0.0	0.0	0.0	0.0	0.0	0.0	0.0	0.0	0.0	0.0	0.0	0.0	0.0	0.0	0.0	0.0	0.0	0.0	0.0	0.0	0.0	0.0	0.0
SBS	Unknown	SBS_denovo_23	0.0	0.0	0.0	0.0	0.0	0.0	0.0	0.0	0.0	0.0	0.0	0.0	0.0	0.0	0.0	0.0	0.0	0.0	0.0	0.0	0.0	0.0	0.0	0.0	0.0	0.0	0.0	0.0	0.0	0.0	0.0	0.0	0.0	0.0	0.0	0.0	0.0	0.0	0.0	0.0	0.0	0.0	0.0	0.0	0.0	0.0	0.0
SBS	Unknown	SBS_denovo_24	0.0	0.0	0.0	0.0	0.0	0.0	0.0	0.0	0.0	0.0	0.0	0.0	0.0	0.0	0.0	0.0	0.0	0.0	0.0	0.0	0.0	0.0	0.0	0.0	0.0	0.0	0.0	0.0	0.0	0.0	0.0	0.0	0.0	0.0	0.0	0.0	0.0	0.0	0.0	0.0	0.0	0.0	0.0	0.0	0.0	0.0	0.0
SBS	Unknown	SBS_denovo_25	0.0	0.0	0.0	0.0	0.0	0.0	0.0	0.0	0.0	0.0	0.0	0.0	0.0	0.0	0.0	0.0	0.0	0.0	0.0	0.0	0.0	0.0	0.0	0.0	0.0	0.0	0.0	0.0	0.0	0.0	0.0	0.0	0.0	0.0	0.0	0.0	0.0	0.0	0.0	0.0	0.0	0.0	0.0	0.0	0.0	0.0	0.0
SBS	UV light exposure (suspected)	SBS_denovo_26	0.0	0.0	0.0	0.0	0.0	0.0	0.0	0.0	0.0	0.0	0.0	0.0	0.0	0.0	0.0	0.0	0.0	0.0	0.0	0.0	0.0	0.0	0.0	0.0	0.0	0.0	0.0	0.0	0.0	0.0	0.0	0.0	0.0	0.0	0.0	0.0	0.0	0.0	0.0	0.0	0.0	0.0	0.0	0.0	0.0	0.0	0.0
SBS	Unknown	SBS_denovo_27	0.0	0.0	0.0	0.0	0.0	0.0	0.0	0.0	0.0	0.0	0.0	0.0	0.0	0.0	0.0	0.0	0.0	0.0	0.0	0.0	0.0	0.0	0.0	0.0	0.0	0.0	0.0	0.0	0.0	0.0	0.0	0.0	0.0	0.0	0.0	0.0	0.0	0.0	0.0	0.0	0.0	0.0	0.0	0.0	0.0	0.0	0.0
DBS	UV light exposure	DBS1	0.0	0.0	0.0	0.0	0.0	0.0	0.0	0.0	0.0	0.0	0.0	0.0	0.0	0.0	0.0	0.0	0.0	0.0	0.0	0.0	0.0	0.0	0.0	0.0	0.0	0.0	0.0	0.0	0.0	0.0	0.0	0.0	0.0	0.0	0.0	0.0	0.0	0.0	0.0	0.0	0.0	0.0	0.0	0.0	0.0	0.0	0.0
DBS	Cytotoxic compounds	DBS2	0.0	49.0390530295144	0.504076813751453	0.0	6.58553271632074	30.9460436322397	6.38380968666932	0.17640779606553894	9.42457023446041	16.4781706882444	28.8604990388447	2.7290435043911296	12.1391310522564	36.4307939413142	42.3929490414175	8.09751395490612	10.6662449982744	47.42617222344961	13.780246183520601	10.5697570006658	0.0	5.29837652158489	13.7373977955673	7.36651556040121	17.7161758577055	2.18044258160175	15.443782668113101	194.644393717532	49.3474288737952	15.2578290127895	15.9597828390747	49.3462873246967	13.352002185922403	32.618406991690605	34.3360917370286	1.7532267563471398	20.9311832307621	0.0	5.39078582334103	24.145619085860897	18.2129499276283	9.18119942382937	8.0738609136971	7.296292538597928	15.6986598294733	22.7004932098736	4.963386450881671
DBS	Age	DBS4	0.0	0.0	0.0	0.0	0.0	0.0	0.0	0.0	0.0	0.0	0.0	0.0	0.0	0.0	0.0	0.0	0.0	0.0	0.0	0.0	0.0	0.0	0.0	0.0	0.0	0.0	0.0	0.0	0.0	0.0	0.0	0.0	0.0	0.0	0.0	0.0	0.0	0.0	0.0	0.0	0.0	0.0	0.0	0.0	0.0	0.0	0.0
DBS	Platinum treatment	DBS5	2.1552917657370902	5.708070672928652	1.5179574225996	2.60493155722874	1.84863532358183	3.9530364971413	0.0	0.40509093891362896	0.0	1.4926340522283	40.16213481709711	0.0	0.0	24.017235941526298	48.502148959837896	2.28210480930072	3.3116492927314707	0.107356524081651	1.7593080498215	3.60713687009452	30.8846424246986	5.30432199849321	10.092125872652	0.0	0.0	0.0	98.26654031682371	0.6288887820769771	34.24656459467	0.737590504138125	1.06535980634462	4.7704382284610185	1.7936170983266395	3.714047553149181	22.1752532714072	3.15432967863343	0.849167163073065	0.0	0.7491936952415199	1.85871920463885	5.97506270611189	25.9015321329991	1.88648183274088	5.02718101888782	0.94339716637037	3.7226758235005897	1.26787580651031
DBS	Unknown	DBS8	0.0	0.0	0.0	0.0	0.0	0.0	0.0	0.0	0.0	0.0	0.0	0.0	0.0	0.0	0.0	0.0	0.0	0.0	0.0	0.0	0.0	0.0	0.0	0.0	0.0	0.0	0.0	0.0	0.0	0.0	0.0	0.0	0.0	0.0	0.0	0.0	0.0	0.0	0.0	0.0	0.0	0.0	0.0	0.0	0.0	0.0	0.0
DBS	Unknown	DBS11	0.0	0.0	0.0	0.0	0.0	0.0	0.0	0.0	0.0	0.0	0.0	0.0	0.0	0.0	0.0	0.0	0.0	0.0	0.0	0.0	0.0	0.0	0.0	0.0	0.0	0.0	0.0	0.0	0.0	0.0	0.0	0.0	0.0	0.0	0.0	0.0	0.0	0.0	0.0	0.0	0.0	0.0	0.0	0.0	0.0	0.0	0.0
DBS	Unknown	DBS_denovo_1	17.8874066987206	10.5440571125195	6.97796576364895	11.677085645645	6.180373384030348	23.100919870619002	16.6161903133307	6.6679747905598	12.927864887478002	36.0221722770842	26.560062420317607	10.1538645757032	18.551411601160602	44.5519701171595	83.93671303531241	6.30124437382695	11.291511577932999	27.4032852227315	24.4604457666579	18.9467383814386	20.1153575753014	36.3183425499206	55.6561598838944	11.9737008924619	0.0	8.91229019034605	69.2896770150632	0.0	12.4060065315348	20.9286838337391	14.9748573545807	98.9363619731973	34.2209336924075	20.904978849598	4.48865499156423	6.8939098147935	19.845000427963	17.7562554735987	12.4930420553145	12.1213456525056	32.4738456851253	28.9172684431715	5.0396572535620185	25.9167944212437	8.357943004156299	55.2352625256495	14.7238101505743
DBS	MMRd (suspected)	DBS_denovo_2	64.9573015355424	5.708819185037428	0.0	3.7179827971262505	3.38545857606709	0.0	0.0	3.75052647446103	3.64756487806158	6.00702298244308	10.4173037237407	3.1170919199057	0.30945734658292	0.0	3.16818896343227	2.31913686196621	1.73059413106113	3.0631860297372	0.0	12.8763677478011	0.0	4.07895893000126	6.51431644788632	0.659783547136889	3.28382414229447	0.9072672280522032	0.0	7.726717500390659	0.0	1.07589664933322	0.0	3.946912473645	6.63344702334345	2.7625666055622102	0.0	3.19853375022593	1.37464917820193	2.24374452640132	3.3669784261029303	0.8743160569946171	1.33814168113452	0.0	0.0	3.75973202127052	0.0	9.34156844097632	3.04492759203369
DBS	Platinum treatment (suspected)	DBS_denovo_3	0.0	0.0	0.0	0.0	0.0	0.0	0.0	0.0	0.0	0.0	0.0	0.0	0.0	0.0	0.0	0.0	0.0	0.0	0.0	0.0	0.0	0.0	0.0	0.0	0.0	0.0	0.0	0.0	0.0	0.0	0.0	0.0	0.0	0.0	0.0	0.0	0.0	0.0	0.0	0.0	0.0	0.0	0.0	0.0	0.0	0.0	0.0
DBS	Platinum treatment	DBS_denovo_4	0.0	0.0	0.0	0.0	0.0	0.0	0.0	0.0	0.0	0.0	0.0	0.0	0.0	0.0	0.0	0.0	0.0	0.0	0.0	0.0	0.0	0.0	0.0	0.0	0.0	0.0	0.0	0.0	0.0	0.0	0.0	0.0	0.0	0.0	0.0	0.0	0.0	0.0	0.0	0.0	0.0	0.0	0.0	0.0	0.0	0.0	0.0
DBS	Unknown	DBS_denovo_5	0.0	0.0	0.0	0.0	0.0	0.0	0.0	0.0	0.0	0.0	0.0	0.0	0.0	0.0	0.0	0.0	0.0	0.0	0.0	0.0	0.0	0.0	0.0	0.0	0.0	0.0	0.0	0.0	0.0	0.0	0.0	0.0	0.0	0.0	0.0	0.0	0.0	0.0	0.0	0.0	0.0	0.0	0.0	0.0	0.0	0.0	0.0
DBS	Platinum treatment (suspected)	DBS_denovo_6	0.0	0.0	0.0	0.0	0.0	0.0	0.0	0.0	0.0	0.0	0.0	0.0	0.0	0.0	0.0	0.0	0.0	0.0	0.0	0.0	0.0	0.0	0.0	0.0	0.0	0.0	0.0	0.0	0.0	0.0	0.0	0.0	0.0	0.0	0.0	0.0	0.0	0.0	0.0	0.0	0.0	0.0	0.0	0.0	0.0	0.0	0.0
DBS	Unknown	DBS_denovo_7	0.0	0.0	0.0	0.0	0.0	0.0	0.0	0.0	0.0	0.0	0.0	0.0	0.0	0.0	0.0	0.0	0.0	0.0	0.0	0.0	0.0	0.0	0.0	0.0	0.0	0.0	0.0	0.0	0.0	0.0	0.0	0.0	0.0	0.0	0.0	0.0	0.0	0.0	0.0	0.0	0.0	0.0	0.0	0.0	0.0	0.0	0.0
DBS	Unknown	DBS_denovo_8	0.0	0.0	0.0	0.0	0.0	0.0	0.0	0.0	0.0	0.0	0.0	0.0	0.0	0.0	0.0	0.0	0.0	0.0	0.0	0.0	0.0	0.0	0.0	0.0	0.0	0.0	0.0	0.0	0.0	0.0	0.0	0.0	0.0	0.0	0.0	0.0	0.0	0.0	0.0	0.0	0.0	0.0	0.0	0.0	0.0	0.0	0.0
DBS	Unknown	DBS_denovo_9	0.0	0.0	0.0	0.0	0.0	0.0	0.0	0.0	0.0	0.0	0.0	0.0	0.0	0.0	0.0	0.0	0.0	0.0	0.0	0.0	0.0	0.0	0.0	0.0	0.0	0.0	0.0	0.0	0.0	0.0	0.0	0.0	0.0	0.0	0.0	0.0	0.0	0.0	0.0	0.0	0.0	0.0	0.0	0.0	0.0	0.0	0.0
DBS	Unknown	DBS_denovo_10	0.0	0.0	0.0	0.0	0.0	0.0	0.0	0.0	0.0	0.0	0.0	0.0	0.0	0.0	0.0	0.0	0.0	0.0	0.0	0.0	0.0	0.0	0.0	0.0	0.0	0.0	0.0	0.0	0.0	0.0	0.0	0.0	0.0	0.0	0.0	0.0	0.0	0.0	0.0	0.0	0.0	0.0	0.0	0.0	0.0	0.0	0.0
ID	Polymerase slippage	ID1	720.180855753747	360.6034394363409	0.0	778.577152506931	260.063261827517	727.9237696712462	195.082641254359	101.864823859399	355.07145678454697	323.68168673229	213.013756938018	273.643527007582	103.66734842443701	37.5597198501371	698.8541335230499	343.555779358501	357.375015553695	1030.28008239189	497.748125308036	701.0254905208818	110.05325729864799	883.846716741275	1265.60361438377	191.15184006444	325.42037028651197	305.57589452573995	453.247937032534	398.347763574331	72.8757068391403	435.959464718591	392.896807231171	150.946737358143	361.979518076024	342.137836401205	546.371836344784	574.91068279074	517.668651590581	143.178125396975	176.367403950385	79.0182752785468	920.485533507759	230.182914198508	199.83851811238202	763.9425971930251	77.36102940050321	1419.73169980549	76.8418399494719
ID	Polymerase slippage	ID2	29376.1545915303	21.1843857952171	20.550491818242303	11.690301952871001	204.00151117685903	137.992099676447	49.672084885583715	0.0	115.30444845142401	21.272639327380897	29.7333264288876	26.5642547855329	0.0	45.496396211691206	992.203773120277	163.031750292734	103.66485049321899	394.559944903021	62.1148836056025	333.51368965535	20.4288019950986	529.531491770682	1838.1047820216	21.0978654602669	232.115499638871	35.26385177037029	304.973677065486	190.01620427527402	54.2920462196809	119.030167856266	51.818540182084796	152.59057467523198	289.101888661249	71.9158668241536	134.667128933414	45.530490583186506	171.403660093376	143.854054659856	115.94705877701999	16.4849509814204	473.523207325593	39.643639341224706	41.5391151143214	925.485943473309	39.979386794823604	263.042378471102	38.1483772132365
ID	Tobacco smoking	ID3	0.0	0.0	0.0	0.0	0.0	0.0	0.0	0.0	0.0	0.0	0.0	0.0	0.0	0.0	0.0	0.0	0.0	0.0	0.0	0.0	0.0	0.0	0.0	0.0	0.0	0.0	0.0	0.0	0.0	0.0	0.0	0.0	0.0	0.0	0.0	0.0	0.0	0.0	0.0	0.0	0.0	0.0	0.0	0.0	0.0	0.0	0.0
ID	Unknown	ID4	0.0	0.0	0.0	0.0	0.0	0.0	0.0	0.0	0.0	0.0	0.0	0.0	0.0	0.0	0.0	0.0	0.0	0.0	0.0	0.0	0.0	0.0	0.0	0.0	0.0	0.0	0.0	0.0	0.0	0.0	0.0	0.0	0.0	0.0	0.0	0.0	0.0	0.0	0.0	0.0	0.0	0.0	0.0	0.0	0.0	0.0	0.0
ID	Age	ID5	0.0	0.0	0.0	0.0	0.0	0.0	0.0	0.0	0.0	0.0	0.0	0.0	0.0	0.0	0.0	0.0	0.0	0.0	0.0	0.0	0.0	0.0	0.0	0.0	0.0	0.0	0.0	0.0	0.0	0.0	0.0	0.0	0.0	0.0	0.0	0.0	0.0	0.0	0.0	0.0	0.0	0.0	0.0	0.0	0.0	0.0	0.0
ID	HRD	ID6	0.0	75.8178603685492	22.7064125212793	26.9489531698101	26.7979385448835	333.084130652306	51.797153787604195	58.32975984955071	79.3300366032281	81.27089403329259	708.300886575541	59.1881025556315	113.194660218465	961.1426426779379	137.588434590399	14.6955017900491	51.7156099464569	46.952060602667	198.562334317422	106.33038286831301	28.046523896275	91.33711591556231	195.05124091499198	22.7045292038582	35.0280128073759	48.38452315366779	51.308880673187296	1852.97455350233	663.149701032155	85.6310591304618	56.0579522358146	1880.46268796663	88.6953447351387	60.552921208431215	36.7922902643979	42.2127072805283	114.00471225991998	15.7057089798856	40.38296175839921	63.098185060602205	150.174383083027	108.75244137796801	16.9685774027082	166.417705675008	34.4225073991501	291.896867168116	51.112211300808404
ID	Age, DSB repair by NHEJ	ID8	0.0	0.0	0.0	0.0	0.0	0.0	0.0	0.0	0.0	0.0	0.0	0.0	0.0	0.0	0.0	0.0	0.0	0.0	0.0	0.0	0.0	0.0	0.0	0.0	0.0	0.0	0.0	0.0	0.0	0.0	0.0	0.0	0.0	0.0	0.0	0.0	0.0	0.0	0.0	0.0	0.0	0.0	0.0	0.0	0.0	0.0	0.0
ID	Unknown	ID9	0.0	0.0	0.0	0.0	0.0	0.0	0.0	0.0	0.0	0.0	0.0	0.0	0.0	0.0	0.0	0.0	0.0	0.0	0.0	0.0	0.0	0.0	0.0	0.0	0.0	0.0	0.0	0.0	0.0	0.0	0.0	0.0	0.0	0.0	0.0	0.0	0.0	0.0	0.0	0.0	0.0	0.0	0.0	0.0	0.0	0.0	0.0
ID	UV light exposure	ID13	0.0	0.0	0.0	0.0	0.0	0.0	0.0	0.0	0.0	0.0	0.0	0.0	0.0	0.0	0.0	0.0	0.0	0.0	0.0	0.0	0.0	0.0	0.0	0.0	0.0	0.0	0.0	0.0	0.0	0.0	0.0	0.0	0.0	0.0	0.0	0.0	0.0	0.0	0.0	0.0	0.0	0.0	0.0	0.0	0.0	0.0	0.0
ID	Unknown	ID14	0.0	0.0	0.0	0.0	0.0	0.0	0.0	0.0	0.0	0.0	0.0	0.0	0.0	0.0	0.0	0.0	0.0	0.0	0.0	0.0	0.0	0.0	0.0	0.0	0.0	0.0	0.0	0.0	0.0	0.0	0.0	0.0	0.0	0.0	0.0	0.0	0.0	0.0	0.0	0.0	0.0	0.0	0.0	0.0	0.0	0.0	0.0
ID	Colibactin	ID18	0.0	0.0	0.0	0.0	0.0	0.0	0.0	0.0	0.0	0.0	0.0	0.0	0.0	0.0	0.0	0.0	0.0	0.0	0.0	0.0	0.0	0.0	0.0	0.0	0.0	0.0	0.0	0.0	0.0	0.0	0.0	0.0	0.0	0.0	0.0	0.0	0.0	0.0	0.0	0.0	0.0	0.0	0.0	0.0	0.0	0.0	0.0
ID	MMRd	ID_denovo_1	25807.664552716	0.8948886201441851	0.0	0.0	5.08782404209735	0.0	0.0	5.77106061657076	0.503156696713039	5.44480432762035	0.0	3.51329175893263	19.4378734297948	0.0	41.629696270973795	1.30484924151035	4.17353410350016	0.0	34.8841605268693	43.9343235859254	0.0	22.925547462118807	141.314935663717	0.0	0.0	28.466941179840198	18.786359293954	71.92607124895329	0.0	14.936238182403901	4.7781534621884605	0.0	2.4966821592391097	2.4998458385552595	0.0	15.704199005642801	9.060908809059141	0.0	0.0	4.320704278482951	66.6930129610112	12.4965479935375	0.0	101.014125879907	0.0	25.9390273707123	0.788513128503331
ID	Age, DSB repair by NHEJ (suspected)	ID_denovo_2	0.0	336.499425779748	123.743095660478	13.7835923703882	133.049464408642	0.0	180.448120072453	120.034355674479	183.790901464088	240.32997557941601	76.9520300575532	183.09082389232103	169.700117927303	263.801241260234	650.7239624953	132.412119317205	144.070989903129	208.207912102425	147.69049624207	163.19611336953	215.471416809978	50.3591281103621	309.925427015918	162.045765271435	55.436117267241706	122.30878937038099	247.683145934839	2.7354073991081203	67.6825459090236	303.443070112277	149.448546888741	0.0	145.72656636834998	194.893529727655	142.16874445740402	49.641920339902	240.86206724706295	192.262110963283	157.302575514196	169.07788440094802	206.12386312261	257.92445708876204	119.653789370588	165.13962777875201	156.237076405523	119.39002718458401	140.10905840798
ID	Age, DSB repair by NHEJ (suspected)	ID_denovo_3	0.0	0.0	0.0	0.0	0.0	0.0	0.0	0.0	0.0	0.0	0.0	0.0	0.0	0.0	0.0	0.0	0.0	0.0	0.0	0.0	0.0	0.0	0.0	0.0	0.0	0.0	0.0	0.0	0.0	0.0	0.0	0.0	0.0	0.0	0.0	0.0	0.0	0.0	0.0	0.0	0.0	0.0	0.0	0.0	0.0	0.0	0.0
ID	Unknown	ID_denovo_4	0.0	0.0	0.0	0.0	0.0	0.0	0.0	0.0	0.0	0.0	0.0	0.0	0.0	0.0	0.0	0.0	0.0	0.0	0.0	0.0	0.0	0.0	0.0	0.0	0.0	0.0	0.0	0.0	0.0	0.0	0.0	0.0	0.0	0.0	0.0	0.0	0.0	0.0	0.0	0.0	0.0	0.0	0.0	0.0	0.0	0.0	0.0
ID	Unknown	ID_denovo_5	0.0	0.0	0.0	0.0	0.0	0.0	0.0	0.0	0.0	0.0	0.0	0.0	0.0	0.0	0.0	0.0	0.0	0.0	0.0	0.0	0.0	0.0	0.0	0.0	0.0	0.0	0.0	0.0	0.0	0.0	0.0	0.0	0.0	0.0	0.0	0.0	0.0	0.0	0.0	0.0	0.0	0.0	0.0	0.0	0.0	0.0	0.0
ID	Unknown	ID_denovo_6	0.0	0.0	0.0	0.0	0.0	0.0	0.0	0.0	0.0	0.0	0.0	0.0	0.0	0.0	0.0	0.0	0.0	0.0	0.0	0.0	0.0	0.0	0.0	0.0	0.0	0.0	0.0	0.0	0.0	0.0	0.0	0.0	0.0	0.0	0.0	0.0	0.0	0.0	0.0	0.0	0.0	0.0	0.0	0.0	0.0	0.0	0.0
ID	Platinum treatment (suspected)	ID_denovo_7	0.0	0.0	0.0	0.0	0.0	0.0	0.0	0.0	0.0	0.0	0.0	0.0	0.0	0.0	0.0	0.0	0.0	0.0	0.0	0.0	0.0	0.0	0.0	0.0	0.0	0.0	0.0	0.0	0.0	0.0	0.0	0.0	0.0	0.0	0.0	0.0	0.0	0.0	0.0	0.0	0.0	0.0	0.0	0.0	0.0	0.0	0.0
ID	Unknown	ID_denovo_8	0.0	0.0	0.0	0.0	0.0	0.0	0.0	0.0	0.0	0.0	0.0	0.0	0.0	0.0	0.0	0.0	0.0	0.0	0.0	0.0	0.0	0.0	0.0	0.0	0.0	0.0	0.0	0.0	0.0	0.0	0.0	0.0	0.0	0.0	0.0	0.0	0.0	0.0	0.0	0.0	0.0	0.0	0.0	0.0	0.0	0.0	0.0
[truncated: 974 more columns]

## Sheet: Mutational signatures (metadata
denovo_name_raw	denovo_name_uniq	sig_name	tissue_type	mut_type	matched_ref_name	matched_ref_cos_sim	is_denovo_clust	is_manually_annotated	mean_within_clust_cossim	cos_sim_merged	etiology	etiology_group_1	etiology_group_2
DBS_A.DBS2.Tobacco_UnknownMutagens.96	Biliary.DBS_A	DBS2	Biliary	DBS	DBS2	0.96	False	False	0.67	0.96	Cytotoxic compounds	Environmental	Treatment
DBS_B.DBS4.Age.62	Biliary.DBS_B	DBS_denovo_1	Biliary	DBS			True	False	0.84	0.84	Unknown
DBS_C.DBS5.Platinum.85	Biliary.DBS_C	DBS5	Biliary	DBS	DBS5	0.85	False	False	0.67	0.85	Platinum treatment	Treatment
DBS_D.DBS7.MMRd.49	Biliary.DBS_D	DBS_denovo_2	Biliary	DBS			True	False	0.88	0.88	MMRd (suspected)	DDRD
ID_A.ID2.Age_MMRd.65	Biliary.ID_A	ID_denovo_1	Biliary	ID			True	False	0.87	0.87	MMRd	DDRD
ID_B.ID2.Age_MMRd.98	Biliary.ID_B	ID2	Biliary	ID	ID2	0.98	False	False	0.65	0.98	Polymerase slippage	Age	DDRD
ID_C.ID1.Age_MMRd.99	Biliary.ID_C	ID1	Biliary	ID	ID1	0.99	False	False	0.63	0.99	Polymerase slippage	Age	DDRD
ID_D.ID9.Unknown.64	Biliary.ID_D	ID_denovo_2	Biliary	ID			True	False	0.82	0.82	Age, DSB repair by NHEJ (suspected)	Age	Treatment
ID_E.ID6.HRD.86	Biliary.ID_E	ID6	Biliary	ID	ID6	0.86	False	False	0.79	0.86	HRD	DDRD
SBS_A.SBS44.MMRd.83	Biliary.SBS_A	SBS_denovo_1	Biliary	SBS			True	False	0.78	0.78	MMRd	DDRD
SBS_B.SBS1.Age.98	Biliary.SBS_B	SBS1	Biliary	SBS	SBS1	0.98	False	False	0.67	0.98	Age, 5mC deamination	Age
SBS_C.SBS18.ROS.93	Biliary.SBS_C	SBS18	Biliary	SBS	SBS18	0.93	False	False	0.69	0.93	ROS	ROS
SBS_D.SBS5.Age.87	Biliary.SBS_D	SBS5	Biliary	SBS	SBS5	0.87	False	False	0.69	0.87	Age	Age
SBS_E.SBS5.Age.83	Biliary.SBS_E	SBS5	Biliary	SBS		0.83	False	True	0.69	0.83	Age	Age
SBS_F.SBS13.APOBEC.81	Biliary.SBS_F	SBS_denovo_3	Biliary	SBS			True	False	0.91	0.91	APOBEC	APOBEC
SBS_G.SBS17b.ROS_5FU.91	Biliary.SBS_G	SBS17b	Biliary	SBS	SBS17b	0.91	False	False	0.72	0.91	ROS, 5FU treatment	ROS	Treatment
SBS_H.SBS8.Unknown.82	Biliary.SBS_H	SBS_denovo_4	Biliary	SBS			True	False	0.77	0.77	Unknown	DDRD
SBS_I.SBS2.APOBEC.98	Biliary.SBS_I	SBS2	Biliary	SBS	SBS2	0.98	False	False	0.76	0.98	APOBEC	APOBEC
SBS_J.SBS30.BERd.82	Biliary.SBS_J	SBS_denovo_5	Biliary	SBS			True	False	0.76	0.76	Unknown	DDRD
SBS_K.SBS9.AID_noncanon.75	Biliary.SBS_K	SBS_denovo_6	Biliary	SBS			True	False	0.74	0.74	Unknown
SBS_L.SBS31.Platinum.98	Biliary.SBS_L	SBS31	Biliary	SBS	SBS31	0.98	False	False	0.77	0.98	Platinum treatment	Treatment
DBS_A.DBS2.Tobacco_UnknownMutagens.77	Breast.DBS_A	DBS_denovo_3	Breast	DBS			True	False	0.91	0.91	Platinum treatment (suspected)	Treatment
DBS_B.DBS11.APOBEC_Age.91	Breast.DBS_B	DBS11	Breast	DBS	DBS11	0.91	False	False	0.87	0.91	Unknown
DBS_C.DBS7.MMRd.74	Breast.DBS_C	DBS_denovo_2	Breast	DBS			True	False	0.88	0.88	MMRd (suspected)	DDRD
DBS_D.DBS5.Platinum.85	Breast.DBS_D	DBS5	Breast	DBS	DBS5	0.85	False	False	0.67	0.85	Platinum treatment	Treatment
ID_A.ID12.Unknown.74	Breast.ID_A	ID_denovo_1	Breast	ID			True	False	0.87	0.87	MMRd	DDRD
ID_B.ID2.Age_MMRd.100	Breast.ID_B	ID2	Breast	ID	ID2	1.0	False	False	0.65	1.0	Polymerase slippage	Age	DDRD
ID_C.ID6.HRD.92	Breast.ID_C	ID6	Breast	ID	ID6	0.92	False	False	0.79	0.92	HRD	DDRD
ID_D.ID1.Age_MMRd.100	Breast.ID_D	ID1	Breast	ID	ID1	1.0	False	False	0.63	1.0	Polymerase slippage	Age	DDRD
ID_E.ID8.NHEJ_TOP2A.82	Breast.ID_E	ID_denovo_3	Breast	ID			True	False	0.81	0.81	Age, DSB repair by NHEJ (suspected)	Age	Treatment
ID_F.ID10.Unknown.44	Breast.ID_F	ID_denovo_4	Breast	ID			True	False	0.86	0.86	Unknown
ID_G.ID4.Unknown.89	Breast.ID_G	ID4	Breast	ID	ID4	0.89	False	False	0.7	0.89	Unknown
ID_H.ID9.Unknown.91	Breast.ID_H	ID9	Breast	ID	ID9	0.91	False	False	0.77	0.91	Unknown
SBS_A.SBS13.APOBEC.93	Breast.SBS_A	SBS13	Breast	SBS	SBS13	0.93	False	False	0.75	0.93	APOBEC	APOBEC
SBS_B.SBS2.APOBEC.100	Breast.SBS_B	SBS2	Breast	SBS	SBS2	1.0	False	False	0.76	1.0	APOBEC	APOBEC
SBS_C.SBS13.APOBEC.86	Breast.SBS_C	SBS13	Breast	SBS	SBS13	0.86	False	False	0.75	0.86	APOBEC	APOBEC
SBS_D.SBS8.Unknown.93	Breast.SBS_D	SBS8	Breast	SBS	SBS8	0.93	False	False	0.84	0.93	Unknown
SBS_E.SBS1.Age.98	Breast.SBS_E	SBS1	Breast	SBS	SBS1	0.98	False	False	0.67	0.98	Age, 5mC deamination	Age
SBS_F.SBS5.Age.83	Breast.SBS_F	SBS5	Breast	SBS		0.83	False	True	0.69	0.83	Age	Age
SBS_G.SBS44.MMRd.89	Breast.SBS_G	SBS44	Breast	SBS	SBS44	0.89	False	False	0.72	0.89	MMRd	DDRD
SBS_H.SBS30.BERd.89	Breast.SBS_H	SBS30	Breast	SBS	SBS30	0.89	False	False		0.89	BERd	DDRD
SBS_I.SBS12.Liver_associated.83	Breast.SBS_I	SBS_denovo_2	Breast	SBS			True	False	0.74	0.74	Unknown
SBS_J.SBS18.ROS.97	Breast.SBS_J	SBS18	Breast	SBS	SBS18	0.97	False	False	0.69	0.97	ROS	ROS
SBS_K.SBS39.Unknown.83	Breast.SBS_K	SBS_denovo_8	Breast	SBS			True	False	0.77	0.77	Unknown
SBS_L.SBS17b.ROS_5FU.95	Breast.SBS_L	SBS17b	Breast	SBS	SBS17b	0.95	False	False	0.72	0.95	ROS, 5FU treatment	ROS	Treatment
SBS_M.SBS28.Unknown.80	Breast.SBS_M	SBS_denovo_9	Breast	SBS			True	False	0.8	0.8	ROS, 5FU treatment	ROS	Treatment
SBS_N.SBS31.Platinum.92	Breast.SBS_N	SBS31	Breast	SBS	SBS31	0.92	False	False	0.77	0.92	Platinum treatment	Treatment
SBS_O.SBS90.Duocarmycin.97	Breast.SBS_O	SBS90	Breast	SBS	SBS90	0.97	False	False	0.89	0.97	Duocarmycin treatment	Treatment
DBS_A.DBS5.Platinum.76	Cervix.DBS_A	DBS_denovo_4	Cervix	DBS			True	False	0.88	0.88	Platinum treatment	Treatment
DBS_B.DBS11.APOBEC_Age.69	Cervix.DBS_B	DBS_denovo_1	Cervix	DBS			True	False	0.84	0.84	Unknown
ID_A.ID2.Age_MMRd.87	Cervix.ID_A	ID2	Cervix	ID	ID2	0.87	False	False	0.65	0.87	Polymerase slippage	Age	DDRD
ID_B.ID2.Age_MMRd.93	Cervix.ID_B	ID2	Cervix	ID	ID2	0.93	False	False	0.65	0.93	Polymerase slippage	Age	DDRD
ID_C.ID1.Age_MMRd.98	Cervix.ID_C	ID1	Cervix	ID	ID1	0.98	False	False	0.63	0.98	Polymerase slippage	Age	DDRD
ID_D.ID8.NHEJ_TOP2A.84	Cervix.ID_D	ID_denovo_3	Cervix	ID			True	False	0.81	0.81	Age, DSB repair by NHEJ (suspected)	Age	Treatment
ID_E.ID3.Tobacco.69	Cervix.ID_E	ID_denovo_2	Cervix	ID			True	False	0.82	0.82	Age, DSB repair by NHEJ (suspected)	Age	Treatment
ID_F.ID1.Age_MMRd.76	Cervix.ID_F	ID_denovo_5	Cervix	ID			True	False	0.77	0.77	Unknown	Age	DDRD
SBS_A.SBS13.APOBEC.78	Cervix.SBS_A	SBS_denovo_3	Cervix	SBS			True	False	0.91	0.91	APOBEC	APOBEC
SBS_B.SBS2.APOBEC.97	Cervix.SBS_B	SBS2	Cervix	SBS	SBS2	0.97	False	False	0.76	0.97	APOBEC	APOBEC
SBS_C.SBS6.MMRd.92	Cervix.SBS_C	SBS6	Cervix	SBS	SBS6	0.92	False	False	0.86	0.92	MMRd	DDRD
SBS_D.SBS1.Age.87	Cervix.SBS_D	SBS1	Cervix	SBS	SBS1	0.87	False	False	0.67	0.87	Age, 5mC deamination	Age
SBS_E.SBS5.Age.82	Cervix.SBS_E	SBS5	Cervix	SBS		0.82	False	True	0.69	0.82	Age	Age
SBS_F.SBS31.Platinum.97	Cervix.SBS_F	SBS31	Cervix	SBS	SBS31	0.97	False	False	0.77	0.97	Platinum treatment	Treatment
SBS_G.SBS8.Unknown.86	Cervix.SBS_G	SBS8	Cervix	SBS	SBS8	0.86	False	False	0.84	0.86	Unknown
SBS_H.SBS35.Platinum.80	Cervix.SBS_H	SBS_denovo_10	Cervix	SBS			True	False	0.83	0.83	Platinum treatment	Treatment
SBS_I.SBS17b.ROS_5FU.86	Cervix.SBS_I	SBS17b	Cervix	SBS	SBS17b	0.86	False	False	0.72	0.86	ROS, 5FU treatment	ROS	Treatment
ID_A.ID1.Age_MMRd.99	CNS.ID_A	ID1	CNS	ID	ID1	0.99	False	False	0.63	0.99	Polymerase slippage	Age	DDRD
ID_B.ID2.Age_MMRd.90	CNS.ID_B	ID2	CNS	ID	ID2	0.9	False	False	0.65	0.9	Polymerase slippage	Age	DDRD
ID_C.ID9.Unknown.78	CNS.ID_C	ID_denovo_2	CNS	ID			True	False	0.82	0.82	Age, DSB repair by NHEJ (suspected)	Age	Treatment
ID_D.ID4.Unknown.78	CNS.ID_D	ID_denovo_6	CNS	ID			True	False	0.74	0.74	Unknown	Age	DDRD
SBS_A.SBS15.MMRd.79	CNS.SBS_A	SBS_denovo_11	CNS	SBS			True	False	0.76	0.76	Age, POLE mutation (suspected)	Age	DDRD
SBS_B.SBS11.Temozolomide.98	CNS.SBS_B	SBS11	CNS	SBS	SBS11	0.98	False	False	0.82	0.98	Temozolomide treatment	Treatment
SBS_C.SBS1.Age.99	CNS.SBS_C	SBS1	CNS	SBS	SBS1	0.99	False	False	0.67	0.99	Age, 5mC deamination	Age
SBS_D.SBS8.Unknown.79	CNS.SBS_D	SBS_denovo_4	CNS	SBS			True	False	0.77	0.77	Unknown	DDRD
SBS_E.SBS5.Age.71	CNS.SBS_E	SBS5	CNS	SBS		0.71	False	True	0.69	0.71	Age	Age
SBS_F.SBS12.Liver_associated.85	CNS.SBS_F	SBS12	CNS	SBS	SBS12	0.85	False	False	0.73	0.85	Liver associated	Unknown
SBS_G.SBS18.ROS.89	CNS.SBS_G	SBS18	CNS	SBS	SBS18	0.89	False	False	0.69	0.89	ROS	ROS
SBS_H.SBS39.Unknown.82	CNS.SBS_H	SBS_denovo_8	CNS	SBS			True	False	0.77	0.77	Unknown
SBS_I.SBS7c.UV.79	CNS.SBS_I	SBS_denovo_13	CNS	SBS			True	False	0.8	0.8	Unknown
SBS_J.SBS7c.UV.72	CNS.SBS_J	SBS_denovo_14	CNS	SBS			True	False			Unknown
SBS_K.SBS9.AID_noncanon.70	CNS.SBS_K	SBS_denovo_6	CNS	SBS			True	False	0.74	0.74	Unknown
DBS_A.DBS5.Platinum.93	Colorectum.DBS_A	DBS5	Colorectum	DBS	DBS5	0.93	False	False	0.67	0.93	Platinum treatment	Treatment
DBS_B.DBS2.Tobacco_UnknownMutagens.100	Colorectum.DBS_B	DBS2	Colorectum	DBS	DBS2	1.0	False	False	0.67	1.0	Cytotoxic compounds	Environmental	Treatment
DBS_C.DBS7.MMRd.62	Colorectum.DBS_C	DBS_denovo_2	Colorectum	DBS			True	False	0.88	0.88	MMRd (suspected)	DDRD
DBS_D.DBS3.POLE.42	Colorectum.DBS_D	DBS_denovo_5	Colorectum	DBS			True	False	0.85	0.85	Unknown
DBS_E.DBS8.Unknown.85	Colorectum.DBS_E	DBS8	Colorectum	DBS	DBS8	0.85	False	False		0.85	Unknown
ID_A.ID2.Age_MMRd.54	Colorectum.ID_A	ID_denovo_1	Colorectum	ID			True	False	0.87	0.87	MMRd	DDRD
ID_B.ID2.Age_MMRd.100	Colorectum.ID_B	ID2	Colorectum	ID	ID2	1.0	False	False	0.65	1.0	Polymerase slippage	Age	DDRD
ID_C.ID1.Age_MMRd.95	Colorectum.ID_C	ID1	Colorectum	ID	ID1	0.95	False	False	0.63	0.95	Polymerase slippage	Age	DDRD
ID_D.ID1.Age_MMRd.97	Colorectum.ID_D	ID1	Colorectum	ID	ID1	0.97	False	False	0.63	0.97	Polymerase slippage	Age	DDRD
ID_E.ID18.Colibactin.77	Colorectum.ID_E	ID_denovo_3	Colorectum	ID			True	False	0.81	0.81	Age, DSB repair by NHEJ (suspected)	Age	Treatment
ID_F.ID14.Unknown.89	Colorectum.ID_F	ID14	Colorectum	ID	ID14	0.89	False	False	0.8	0.89	Unknown
ID_G.ID9.Unknown.81	Colorectum.ID_G	ID_denovo_7	Colorectum	ID			True	False	0.67	0.67	Platinum treatment (suspected)	Treatment
SBS_A.SBS10a.POLE.90	Colorectum.SBS_A	SBS10a	Colorectum	SBS	SBS10a	0.9	False	False	0.85	0.9	POLE mutation	DDRD
SBS_B.SBS44.MMRd.92	Colorectum.SBS_B	SBS44	Colorectum	SBS	SBS44	0.92	False	False	0.72	0.92	MMRd	DDRD
SBS_C.SBS1.Age.100	Colorectum.SBS_C	SBS1	Colorectum	SBS	SBS1	1.0	False	False	0.67	1.0	Age, 5mC deamination	Age
SBS_D.SBS44.MMRd.70	Colorectum.SBS_D	SBS_denovo_1	Colorectum	SBS			True	False	0.78	0.78	MMRd	DDRD
SBS_E.SBS17b.ROS_5FU.96	Colorectum.SBS_E	SBS17b	Colorectum	SBS	SBS17b	0.96	False	False	0.72	0.96	ROS, 5FU treatment	ROS	Treatment
SBS_F.SBS15.MMRd.94	Colorectum.SBS_F	SBS15	Colorectum	SBS	SBS15	0.94	False	False	0.82	0.94	MMRd	DDRD
SBS_G.SBS36.BERd.99	Colorectum.SBS_G	SBS36	Colorectum	SBS	SBS36	0.99	False	False	0.75	0.99	BERd	DDRD
SBS_H.SBS5.Age.75	Colorectum.SBS_H	SBS5	Colorectum	SBS		0.75	False	True	0.69	0.75	Age	Age
SBS_I.SBS21.MMRd.89	Colorectum.SBS_I	SBS21	Colorectum	SBS	SBS21	0.89	False	False	0.86	0.89	MMRd	DDRD
SBS_J.SBS3.HRD.80	Colorectum.SBS_J	SBS_denovo_7	Colorectum	SBS			True	False	0.76	0.76	Unknown
SBS_K.SBS8.Unknown.75	Colorectum.SBS_K	SBS_denovo_4	Colorectum	SBS			True	False	0.77	0.77	Unknown	DDRD
SBS_L.SBS17b.ROS_5FU.97	Colorectum.SBS_L	SBS17b	Colorectum	SBS	SBS17b	0.97	False	False	0.72	0.97	ROS, 5FU treatment	ROS	Treatment
SBS_M.SBS30.BERd.82	Colorectum.SBS_M	SBS_denovo_5	Colorectum	SBS			True	False	0.76	0.76	Unknown	DDRD
SBS_N.SBS18.ROS.84	Colorectum.SBS_N	SBS_denovo_15	Colorectum	SBS			True	False	0.68	0.68	Age, ROS (suspected)	Age	Environmental
SBS_O.SBS93.Unknown.90	Colorectum.SBS_O	SBS93	Colorectum	SBS	SBS93	0.9	False	False	0.83	0.9	Unknown
SBS_P.SBS13.APOBEC.80	Colorectum.SBS_P	SBS_denovo_12	Colorectum	SBS			True	False	0.71	0.71	Unknown
SBS_Q.SBS88.Colibactin.98	Colorectum.SBS_Q	SBS88	Colorectum	SBS	SBS88	0.98	False	False	0.78	0.98	Colibactin	Environmental
SBS_R.SBS35.Platinum.84	Colorectum.SBS_R	SBS_denovo_10	Colorectum	SBS			True	False	0.83	0.83	Platinum treatment	Treatment
SBS_S.SBS2.APOBEC.76	Colorectum.SBS_S	SBS_denovo_3	Colorectum	SBS			True	False	0.91	0.91	APOBEC	APOBEC
SBS_T.SBS17a.ROS.85	Colorectum.SBS_T	SBS17a	Colorectum	SBS	SBS17a	0.85	False	False		0.85	ROS, 5FU treatment	ROS	Treatment
SBS_U.SBS94.Unknown.93	Colorectum.SBS_U	SBS94	Colorectum	SBS	SBS94	0.93	False	False		0.93	Unknown
DBS_A.DBS4.Age.78	Gastric.DBS_A	DBS_denovo_1	Gastric	DBS			True	False	0.84	0.84	Unknown
DBS_B.DBS2.Tobacco_UnknownMutagens.94	Gastric.DBS_B	DBS2	Gastric	DBS	DBS2	0.94	False	False	0.67	0.94	Cytotoxic compounds	Environmental	Treatment
DBS_C.DBS5.Platinum.73	Gastric.DBS_C	DBS_denovo_6	Gastric	DBS			True	False	0.96	0.96	Platinum treatment (suspected)	Treatment
DBS_D.DBS7.MMRd.56	Gastric.DBS_D	DBS_denovo_7	Gastric	DBS			True	False			Unknown
DBS_E.DBS7.MMRd.77	Gastric.DBS_E	DBS_denovo_8	Gastric	DBS			True	False	0.69	0.69	Unknown
DBS_F.DBS7.MMRd.54	Gastric.DBS_F	DBS_denovo_2	Gastric	DBS			True	False	0.88	0.88	MMRd (suspected)	DDRD
DBS_G.DBS7.MMRd.41	Gastric.DBS_G	DBS_denovo_5	Gastric	DBS			True	False	0.85	0.85	Unknown
DBS_H.DBS5.Platinum.55	Gastric.DBS_H	DBS_denovo_4	Gastric	DBS			True	False	0.88	0.88	Platinum treatment	Treatment
ID_A.ID2.Age_MMRd.73	Gastric.ID_A	ID_denovo_1	Gastric	ID			True	False	0.87	0.87	MMRd	DDRD
ID_B.ID1.Age_MMRd.90	Gastric.ID_B	ID1	Gastric	ID	ID1	0.9	False	False	0.63	0.9	Polymerase slippage	Age	DDRD
ID_C.ID2.Age_MMRd.99	Gastric.ID_C	ID2	Gastric	ID	ID2	0.99	False	False	0.65	0.99	Polymerase slippage	Age	DDRD
ID_D.ID1.Age_MMRd.100	Gastric.ID_D	ID1	Gastric	ID	ID1	1.0	False	False	0.63	1.0	Polymerase slippage	Age	DDRD
ID_E.ID5.Age.62	Gastric.ID_E	ID_denovo_2	Gastric	ID			True	False	0.82	0.82	Age, DSB repair by NHEJ (suspected)	Age	Treatment
ID_F.ID14.Unknown.93	Gastric.ID_F	ID14	Gastric	ID	ID14	0.93	False	False	0.8	0.93	Unknown
ID_G.ID6.HRD.90	Gastric.ID_G	ID6	Gastric	ID	ID6	0.9	False	False	0.79	0.9	HRD	DDRD
SBS_A.SBS17b.ROS_5FU.92	Gastric.SBS_A	SBS17b	Gastric	SBS	SBS17b	0.92	False	False	0.72	0.92	ROS, 5FU treatment	ROS	Treatment
SBS_B.SBS17b.ROS_5FU.100	Gastric.SBS_B	SBS17b	Gastric	SBS	SBS17b	1.0	False	False	0.72	1.0	ROS, 5FU treatment	ROS	Treatment
SBS_C.SBS17a.ROS.78	Gastric.SBS_C	SBS_denovo_9	Gastric	SBS			True	False	0.8	0.8	ROS, 5FU treatment	ROS	Treatment
SBS_D.SBS21.MMRd.89	Gastric.SBS_D	SBS21	Gastric	SBS	SBS21	0.89	False	False	0.86	0.89	MMRd	DDRD
SBS_E.SBS18.ROS.97	Gastric.SBS_E	SBS18	Gastric	SBS	SBS18	0.97	False	False	0.69	0.97	ROS	ROS
SBS_F.SBS1.Age.97	Gastric.SBS_F	SBS1	Gastric	SBS	SBS1	0.97	False	False	0.67	0.97	Age, 5mC deamination	Age
SBS_G.SBS44.MMRd.88	Gastric.SBS_G	SBS44	Gastric	SBS	SBS44	0.88	False	False	0.72	0.88	MMRd	DDRD
SBS_H.SBS30.BERd.84	Gastric.SBS_H	SBS_denovo_5	Gastric	SBS			True	False	0.76	0.76	Unknown	DDRD
SBS_I.SBS3.HRD.86	Gastric.SBS_I	SBS3	Gastric	SBS	SBS3	0.86	False	False	0.79	0.86	HRD	DDRD
SBS_J.SBS35.Platinum.89	Gastric.SBS_J	SBS35	Gastric	SBS	SBS35	0.89	False	False	0.83	0.89	Platinum treatment	Treatment
SBS_K.SBS13.APOBEC.88	Gastric.SBS_K	SBS13	Gastric	SBS	SBS13	0.88	False	False	0.75	0.88	APOBEC	APOBEC
SBS_L.SBS2.APOBEC.98	Gastric.SBS_L	SBS2	Gastric	SBS	SBS2	0.98	False	False	0.76	0.98	APOBEC	APOBEC
SBS_M.SBS93.Unknown.97	Gastric.SBS_M	SBS93	Gastric	SBS	SBS93	0.97	False	False	0.83	0.97	Unknown
SBS_N.SBS9.AID_noncanon.79	Gastric.SBS_N	SBS_denovo_9	Gastric	SBS			True	False	0.8	0.8	ROS, 5FU treatment	ROS	Treatment
SBS_O.SBS90.Duocarmycin.97	Gastric.SBS_O	SBS90	Gastric	SBS	SBS90	0.97	False	False	0.89	0.97	Duocarmycin treatment	Treatment
ID_A.ID1.Age_MMRd.73	Gastrointestinal_NET.ID_A	ID_denovo_5	Gastrointestinal_NET	ID			True	False	0.77	0.77	Unknown	Age	DDRD
ID_B.ID9.Unknown.79	Gastrointestinal_NET.ID_B	ID_denovo_2	Gastrointestinal_NET	ID			True	False	0.82	0.82	Age, DSB repair by NHEJ (suspected)	Age	Treatment
ID_C.ID8.NHEJ_TOP2A.82	Gastrointestinal_NET.ID_C	ID_denovo_3	Gastrointestinal_NET	ID			True	False	0.81	0.81	Age, DSB repair by NHEJ (suspected)	Age	Treatment
ID_D.ID1.Age_MMRd.97	Gastrointestinal_NET.ID_D	ID1	Gastrointestinal_NET	ID	ID1	0.97	False	False	0.63	0.97	Polymerase slippage	Age	DDRD
ID_E.ID14.Unknown.98	Gastrointestinal_NET.ID_E	ID14	Gastrointestinal_NET	ID	ID14	0.98	False	False	0.8	0.98	Unknown
ID_F.ID10.Unknown.49	Gastrointestinal_NET.ID_F	ID_denovo_4	Gastrointestinal_NET	ID			True	False	0.86	0.86	Unknown
SBS_A.SBS5.Age.86	Gastrointestinal_NET.SBS_A	SBS5	Gastrointestinal_NET	SBS	SBS5	0.86	False	False	0.69	0.86	Age	Age
SBS_B.SBS1.Age.87	Gastrointestinal_NET.SBS_B	SBS1	Gastrointestinal_NET	SBS	SBS1	0.87	False	False	0.67	0.87	Age, 5mC deamination	Age
SBS_C.SBS5.Age.92	Gastrointestinal_NET.SBS_C	SBS5	Gastrointestinal_NET	SBS	SBS5	0.92	False	False	0.69	0.92	Age	Age
SBS_D.SBS3.HRD.90	Gastrointestinal_NET.SBS_D	SBS3	Gastrointestinal_NET	SBS	SBS3	0.9	False	False	0.79	0.9	HRD	DDRD
SBS_E.SBS93.Unknown.85	Gastrointestinal_NET.SBS_E	SBS93	Gastrointestinal_NET	SBS	SBS93	0.85	False	False	0.83	0.85	Unknown
SBS_F.SBS2.APOBEC.81	Gastrointestinal_NET.SBS_F	SBS_denovo_3	Gastrointestinal_NET	SBS			True	False	0.91	0.91	APOBEC	APOBEC
SBS_G.SBS17b.ROS_5FU.81	Gastrointestinal_NET.SBS_G	SBS_denovo_9	Gastrointestinal_NET	SBS			True	False	0.8	0.8	ROS, 5FU treatment	ROS	Treatment
DBS_A.DBS4.Age.89	HeadAndNeck.DBS_A	DBS4	HeadAndNeck	DBS	DBS4	0.89	False	False	0.83	0.89	Age	Age
DBS_B.DBS2.Tobacco_UnknownMutagens.96	HeadAndNeck.DBS_B	DBS2	HeadAndNeck	DBS	DBS2	0.96	False	False	0.67	0.96	Cytotoxic compounds	Environmental	Treatment
DBS_C.DBS11.APOBEC_Age.82	HeadAndNeck.DBS_C	DBS_denovo_8	HeadAndNeck	DBS			True	False	0.69	0.69	Unknown
DBS_D.DBS5.Platinum.65	HeadAndNeck.DBS_D	DBS_denovo_4	HeadAndNeck	DBS			True	False	0.88	0.88	Platinum treatment	Treatment
ID_A.ID2.Age_MMRd.83	HeadAndNeck.ID_A	ID_denovo_1	HeadAndNeck	ID			True	False	0.87	0.87	MMRd	DDRD
ID_B.ID1.Age_MMRd.96	HeadAndNeck.ID_B	ID1	HeadAndNeck	ID	ID1	0.96	False	False	0.63	0.96	Polymerase slippage	Age	DDRD
ID_C.ID2.Age_MMRd.85	HeadAndNeck.ID_C	ID2	HeadAndNeck	ID	ID2	0.85	False	False	0.65	0.85	Polymerase slippage	Age	DDRD
ID_D.ID8.NHEJ_TOP2A.91	HeadAndNeck.ID_D	ID8	HeadAndNeck	ID	ID8	0.91	False	False	0.73	0.91	Age, DSB repair by NHEJ	Age	Treatment
ID_E.ID3.Tobacco.92	HeadAndNeck.ID_E	ID3	HeadAndNeck	ID	ID3	0.92	False	False	0.85	0.92	Tobacco smoking	Environmental
ID_F.ID4.Unknown.94	HeadAndNeck.ID_F	ID4	HeadAndNeck	ID	ID4	0.94	False	False	0.7	0.94	Unknown
ID_G.ID18.Colibactin.92	HeadAndNeck.ID_G	ID18	HeadAndNeck	ID	ID18	0.92	False	False		0.92	Colibactin	Environmental
SBS_A.SBS13.APOBEC.85	HeadAndNeck.SBS_A	SBS13	HeadAndNeck	SBS	SBS13	0.85	False	False	0.75	0.85	APOBEC	APOBEC
SBS_B.SBS2.APOBEC.98	HeadAndNeck.SBS_B	SBS2	HeadAndNeck	SBS	SBS2	0.98	False	False	0.76	0.98	APOBEC	APOBEC
SBS_C.SBS4.Tobacco.87	HeadAndNeck.SBS_C	SBS4	HeadAndNeck	SBS	SBS4	0.87	False	False	0.8	0.87	Tobacco smoking	Environmental
SBS_D.SBS92.Tobacco.81	HeadAndNeck.SBS_D	SBS_denovo_2	HeadAndNeck	SBS			True	False	0.74	0.74	Unknown
SBS_E.SBS18.ROS.93	HeadAndNeck.SBS_E	SBS18	HeadAndNeck	SBS	SBS18	0.93	False	False	0.69	0.93	ROS	ROS
SBS_F.SBS1.Age.96	HeadAndNeck.SBS_F	SBS1	HeadAndNeck	SBS	SBS1	0.96	False	False	0.67	0.96	Age, 5mC deamination	Age
SBS_G.SBS40.Age.83	HeadAndNeck.SBS_G	SBS40	HeadAndNeck	SBS		0.83	False	True	0.67	0.83	Age	Age
SBS_H.SBS44.MMRd.77	HeadAndNeck.SBS_H	SBS_denovo_1	HeadAndNeck	SBS			True	False	0.78	0.78	MMRd	DDRD
SBS_I.SBS39.Unknown.78	HeadAndNeck.SBS_I	SBS_denovo_8	HeadAndNeck	SBS			True	False	0.77	0.77	Unknown
SBS_J.SBS41.Unknown.71	HeadAndNeck.SBS_J	SBS_denovo_13	HeadAndNeck	SBS			True	False	0.8	0.8	Unknown
SBS_K.SBS35.Platinum.80	HeadAndNeck.SBS_K	SBS_denovo_16	HeadAndNeck	SBS			True	False	0.69	0.69	Platinum treatment (suspected)	Treatment
SBS_L.SBS35.Platinum.79	HeadAndNeck.SBS_L	SBS_denovo_10	HeadAndNeck	SBS			True	False	0.83	0.83	Platinum treatment	Treatment
SBS_M.SBS17b.ROS_5FU.86	HeadAndNeck.SBS_M	SBS17b	HeadAndNeck	SBS	SBS17b	0.86	False	False	0.72	0.86	ROS, 5FU treatment	ROS	Treatment
SBS_N.SBS33.Unknown.70	HeadAndNeck.SBS_N	SBS_denovo_17	HeadAndNeck	SBS			True	False			Unknown
SBS_O.SBS88.Colibactin.95	HeadAndNeck.SBS_O	SBS88	HeadAndNeck	SBS	SBS88	0.95	False	False	0.78	0.95	Colibactin	Environmental
SBS_P.SBS39.Unknown.70	HeadAndNeck.SBS_P	SBS_denovo_18	HeadAndNeck	SBS			True	False	0.71	0.71	Unknown
DBS_A.DBS9.Age.72	Kidney.DBS_A	DBS_denovo_9	Kidney	DBS			True	False	0.74	0.74	Unknown
DBS_B.DBS2.Tobacco_UnknownMutagens.89	Kidney.DBS_B	DBS2	Kidney	DBS	DBS2	0.89	False	False	0.67	0.89	Cytotoxic compounds	Environmental	Treatment
ID_A.ID5.Age.91	Kidney.ID_A	ID5	Kidney	ID	ID5	0.91	False	False		0.91	Age	Age
ID_B.ID2.Age_MMRd.98	Kidney.ID_B	ID2	Kidney	ID	ID2	0.98	False	False	0.65	0.98	Polymerase slippage	Age	DDRD
ID_C.ID1.Age_MMRd.99	Kidney.ID_C	ID1	Kidney	ID	ID1	0.99	False	False	0.63	0.99	Polymerase slippage	Age	DDRD
ID_D.ID8.NHEJ_TOP2A.62	Kidney.ID_D	ID_denovo_6	Kidney	ID			True	False	0.74	0.74	Unknown	Age	DDRD
SBS_A.SBS40.Age.81	Kidney.SBS_A	SBS40	Kidney	SBS		0.81	False	True	0.67	0.81	Age	Age
SBS_B.SBS40.Age.83	Kidney.SBS_B	SBS40	Kidney	SBS		0.83	False	True	0.67	0.83	Age	Age
SBS_C.SBS44.MMRd.77	Kidney.SBS_C	SBS_denovo_1	Kidney	SBS			True	False	0.78	0.78	MMRd	DDRD
SBS_D.SBS5.Age.89	Kidney.SBS_D	SBS5	Kidney	SBS	SBS5	0.89	False	False	0.69	0.89	Age	Age
SBS_E.SBS10c.POLD1_proofreading_defect.83	Kidney.SBS_E	SBS_denovo_19	Kidney	SBS			True	False	0.81	0.81	ROS (suspected)	Environmental
SBS_F.SBS22.Aristolochic_acid.98	Kidney.SBS_F	SBS22	Kidney	SBS	SBS22	0.98	False	False	0.91	0.98	Aristolochic acid	Environmental
SBS_G.SBS3.HRD.86	Kidney.SBS_G	SBS3	Kidney	SBS	SBS3	0.86	False	False	0.79	0.86	HRD	DDRD
SBS_H.SBS1.Age.96	Kidney.SBS_H	SBS1	Kidney	SBS	SBS1	0.96	False	False	0.67	0.96	Age, 5mC deamination	Age
SBS_I.SBS7c.UV.83	Kidney.SBS_I	SBS_denovo_13	Kidney	SBS			True	False	0.8	0.8	Unknown
SBS_J.SBS18.ROS.95	Kidney.SBS_J	SBS18	Kidney	SBS	SBS18	0.95	False	False	0.69	0.95	ROS	ROS
SBS_K.SBS13.APOBEC.89	Kidney.SBS_K	SBS13	Kidney	SBS	SBS13	0.89	False	False	0.75	0.89	APOBEC	APOBEC
SBS_L.SBS7a.UV.91	Kidney.SBS_L	SBS7a	Kidney	SBS	SBS7a	0.91	False	False	0.75	0.91	UV light exposure	Environmental
SBS_M.SBS17b.ROS_5FU.89	Kidney.SBS_M	SBS17b	Kidney	SBS	SBS17b	0.89	False	False	0.72	0.89	ROS, 5FU treatment	ROS	Treatment
SBS_N.SBS3.HRD.54	Kidney.SBS_N	SBS_denovo_20	Kidney	SBS			True	False			Unknown
DBS_A.DBS2.Tobacco_UnknownMutagens.100	Liver.DBS_A	DBS2	Liver	DBS	DBS2	1.0	False	False	0.67	1.0	Cytotoxic compounds	Environmental	Treatment
DBS_B.DBS4.Age.89	Liver.DBS_B	DBS4	Liver	DBS	DBS4	0.89	False	False	0.83	0.89	Age	Age
DBS_C.DBS11.APOBEC_Age.59	Liver.DBS_C	DBS_denovo_8	Liver	DBS			True	False	0.69	0.69	Unknown
DBS_D.DBS5.Platinum.71	Liver.DBS_D	DBS_denovo_4	Liver	DBS			True	False	0.88	0.88	Platinum treatment	Treatment
ID_A.ID3.Tobacco.84	Liver.ID_A	ID_denovo_2	Liver	ID			True	False	0.82	0.82	Age, DSB repair by NHEJ (suspected)	Age	Treatment
ID_B.ID1.Age_MMRd.99	Liver.ID_B	ID1	Liver	ID	ID1	0.99	False	False	0.63	0.99	Polymerase slippage	Age	DDRD
ID_C.ID8.NHEJ_TOP2A.90	Liver.ID_C	ID8	Liver	ID	ID8	0.9	False	False	0.73	0.9	Age, DSB repair by NHEJ	Age	Treatment
ID_D.ID2.Age_MMRd.96	Liver.ID_D	ID2	Liver	ID	ID2	0.96	False	False	0.65	0.96	Polymerase slippage	Age	DDRD
ID_E.ID1.Age_MMRd.46	Liver.ID_E	ID_denovo_4	Liver	ID			True	False	0.86	0.86	Unknown
SBS_A.SBS12.Liver_associated.90	Liver.SBS_A	SBS12	Liver	SBS	SBS12	0.9	False	False	0.73	0.9	Liver associated	Unknown
SBS_B.SBS18.ROS.84	Liver.SBS_B	SBS_denovo_19	Liver	SBS			True	False	0.81	0.81	ROS (suspected)	Environmental
SBS_C.SBS16.Liver_associated.95	Liver.SBS_C	SBS16	Liver	SBS	SBS16	0.95	False	False		0.95	Liver associated	Unknown
SBS_D.SBS5.Age.87	Liver.SBS_D	SBS5	Liver	SBS	SBS5	0.87	False	False	0.69	0.87	Age	Age
SBS_E.SBS85.AID_indirect.81	Liver.SBS_E	SBS_denovo_21	Liver	SBS			True	False	0.79	0.79	Unknown
SBS_F.SBS40.Age.73	Liver.SBS_F	SBS40	Liver	SBS		0.73	False	True	0.67	0.73	Age	Age
SBS_G.SBS22.Aristolochic_acid.98	Liver.SBS_G	SBS22	Liver	SBS	SBS22	0.98	False	False	0.91	0.98	Aristolochic acid	Environmental
SBS_H.SBS3.HRD.78	Liver.SBS_H	SBS_denovo_7	Liver	SBS			True	False	0.76	0.76	Unknown
SBS_I.SBS24.Aflatoxin.97	Liver.SBS_I	SBS24	Liver	SBS	SBS24	0.97	False	False		0.97	Aflatoxin	Environmental
SBS_J.SBS6.MMRd.90	Liver.SBS_J	SBS1	Liver	SBS	SBS6	0.84	False	True	0.67	0.84	Age, 5mC deamination	Age
SBS_K.SBS19.Unknown.99	Liver.SBS_K	SBS19	Liver	SBS	SBS19	0.99	False	False		0.99	Unknown
SBS_L.SBS9.AID_noncanon.79	Liver.SBS_L	SBS_denovo_9	Liver	SBS			True	False	0.8	0.8	ROS, 5FU treatment	ROS	Treatment
SBS_M.SBS35.Platinum.89	Liver.SBS_M	SBS35	Liver	SBS	SBS35	0.89	False	False	0.83	0.89	Platinum treatment	Treatment
DBS_A.DBS2.Tobacco_UnknownMutagens.100	Lung.DBS_A	DBS2	Lung	DBS	DBS2	1.0	False	False	0.67	1.0	Cytotoxic compounds	Environmental	Treatment
DBS_B.DBS2.Tobacco_UnknownMutagens.97	Lung.DBS_B	DBS2	Lung	DBS	DBS2	0.97	False	False	0.67	0.97	Cytotoxic compounds	Environmental	Treatment
DBS_C.DBS6.Age.79	Lung.DBS_C	DBS_denovo_10	Lung	DBS			True	False			Unknown
DBS_D.DBS5.Platinum.73	Lung.DBS_D	DBS_denovo_6	Lung	DBS			True	False	0.96	0.96	Platinum treatment (suspected)	Treatment
DBS_E.DBS4.Age.81	Lung.DBS_E	DBS_denovo_1	Lung	DBS			True	False	0.84	0.84	Unknown
DBS_F.DBS5.Platinum.52	Lung.DBS_F	DBS_denovo_4	Lung	DBS			True	False	0.88	0.88	Platinum treatment	Treatment
DBS_G.DBS7.MMRd.56	Lung.DBS_G	DBS_denovo_2	Lung	DBS			True	False	0.88	0.88	MMRd (suspected)	DDRD
ID_A.ID3.Tobacco.98	Lung.ID_A	ID3	Lung	ID	ID3	0.98	False	False	0.85	0.98	Tobacco smoking	Environmental
ID_B.ID2.Age_MMRd.96	Lung.ID_B	ID2	Lung	ID	ID2	0.96	False	False	0.65	0.96	Polymerase slippage	Age	DDRD
ID_C.ID1.Age_MMRd.98	Lung.ID_C	ID1	Lung	ID	ID1	0.98	False	False	0.63	0.98	Polymerase slippage	Age	DDRD
ID_D.ID8.NHEJ_TOP2A.86	Lung.ID_D	ID8	Lung	ID	ID8	0.86	False	False	0.73	0.86	Age, DSB repair by NHEJ	Age	Treatment
ID_E.ID4.Unknown.75	Lung.ID_E	ID_denovo_6	Lung	ID			True	False	0.74	0.74	Unknown	Age	DDRD
SBS_A.SBS4.Tobacco.96	Lung.SBS_A	SBS4	Lung	SBS	SBS4	0.96	False	False	0.8	0.96	Tobacco smoking	Environmental
SBS_B.SBS18.ROS.90	Lung.SBS_B	SBS18	Lung	SBS	SBS18	0.9	False	False	0.69	0.9	ROS	ROS
SBS_C.SBS92.Tobacco.90	Lung.SBS_C	SBS92	Lung	SBS	SBS92	0.9	False	False	0.84	0.9	Tobacco smoking	Environmental
SBS_D.SBS13.APOBEC.87	Lung.SBS_D	SBS13	Lung	SBS	SBS13	0.87	False	False	0.75	0.87	APOBEC	APOBEC
SBS_E.SBS25.Chemo_unknown.81	Lung.SBS_E	SBS_denovo_4	Lung	SBS			True	False	0.77	0.77	Unknown	DDRD
SBS_F.SBS39.Unknown.89	Lung.SBS_F	SBS39	Lung	SBS	SBS39	0.89	False	False	0.84	0.89	Unknown
SBS_G.SBS40.Age.83	Lung.SBS_G	SBS40	Lung	SBS		0.83	False	True	0.67	0.83	Age	Age
SBS_H.SBS2.APOBEC.100	Lung.SBS_H	SBS2	Lung	SBS	SBS2	1.0	False	False	0.76	1.0	APOBEC	APOBEC
SBS_I.SBS44.MMRd.92	Lung.SBS_I	SBS44	Lung	SBS	SBS44	0.92	False	False	0.72	0.92	MMRd	DDRD
SBS_J.SBS35.Platinum.73	Lung.SBS_J	SBS_denovo_10	Lung	SBS			True	False	0.83	0.83	Platinum treatment	Treatment
SBS_K.SBS1.Age.97	Lung.SBS_K	SBS1	Lung	SBS	SBS1	0.97	False	False	0.67	0.97	Age, 5mC deamination	Age
SBS_L.SBS31.Platinum.98	Lung.SBS_L	SBS31	Lung	SBS	SBS31	0.98	False	False	0.77	0.98	Platinum treatment	Treatment
SBS_M.SBS33.Unknown.91	Lung.SBS_M	SBS33	Lung	SBS	SBS33	0.91	False	False	0.79	0.91	Unknown
SBS_N.SBS17b.ROS_5FU.95	Lung.SBS_N	SBS17b	Lung	SBS	SBS17b	0.95	False	False	0.72	0.95	ROS, 5FU treatment	ROS	Treatment
ID_A.ID2.Age_MMRd.96	Lymphoid.ID_A	ID2	Lymphoid	ID	ID2	0.96	False	False	0.65	0.96	Polymerase slippage	Age	DDRD
ID_B.ID1.Age_MMRd.97	Lymphoid.ID_B	ID1	Lymphoid	ID	ID1	0.97	False	False	0.63	0.97	Polymerase slippage	Age	DDRD
ID_C.ID5.Age.71	Lymphoid.ID_C	ID_denovo_2	Lymphoid	ID			True	False	0.82	0.82	Age, DSB repair by NHEJ (suspected)	Age	Treatment
SBS_A.SBS17b.ROS_5FU.94	Lymphoid.SBS_A	SBS17b	Lymphoid	SBS	SBS17b	0.94	False	False	0.72	0.94	ROS, 5FU treatment	ROS	Treatment
SBS_B.SBS6.MMRd.88	Lymphoid.SBS_B	SBS1	Lymphoid	SBS	SBS6	0.8	False	True	0.67	0.8	Age, 5mC deamination	Age
SBS_C.SBS5.Age.88	Lymphoid.SBS_C	SBS5	Lymphoid	SBS	SBS5	0.88	False	False	0.69	0.88	Age	Age
SBS_D.SBS36.BERd.93	Lymphoid.SBS_D	SBS36	Lymphoid	SBS	SBS36	0.93	False	False	0.75	0.93	BERd	DDRD
SBS_E.SBS9.AID_noncanon.85	Lymphoid.SBS_E	SBS9	Lymphoid	SBS	SBS9	0.85	False	False		0.85	AID (non-canonical)	APOBEC
SBS_F.SBS3.HRD.79	Lymphoid.SBS_F	SBS_denovo_4	Lymphoid	SBS			True	False	0.77	0.77	Unknown	DDRD
SBS_G.SBS9.AID_noncanon.63	Lymphoid.SBS_G	SBS_denovo_22	Lymphoid	SBS			True	False	0.8	0.8	Unknown
SBS_H.SBS2.APOBEC.78	Lymphoid.SBS_H	SBS_denovo_5	Lymphoid	SBS			True	False	0.76	0.76	Unknown	DDRD
SBS_I.SBS39.Unknown.84	Lymphoid.SBS_I	SBS_denovo_8	Lymphoid	SBS			True	False	0.77	0.77	Unknown
SBS_J.SBS7c.UV.81	Lymphoid.SBS_J	SBS_denovo_13	Lymphoid	SBS			True	False	0.8	0.8	Unknown
DBS_A.DBS5.Platinum.61	Mesothelium.DBS_A	DBS_denovo_4	Mesothelium	DBS			True	False	0.88	0.88	Platinum treatment	Treatment
DBS_B.DBS2.Tobacco_UnknownMutagens.68	Mesothelium.DBS_B	DBS_denovo_3	Mesothelium	DBS			True	False	0.91	0.91	Platinum treatment (suspected)	Treatment
ID_A.ID2.Age_MMRd.90	Mesothelium.ID_A	ID2	Mesothelium	ID	ID2	0.9	False	False	0.65	0.9	Polymerase slippage	Age	DDRD
ID_B.ID2.Age_MMRd.97	Mesothelium.ID_B	ID2	Mesothelium	ID	ID2	0.97	False	False	0.65	0.97	Polymerase slippage	Age	DDRD
ID_C.ID8.NHEJ_TOP2A.71	Mesothelium.ID_C	ID_denovo_3	Mesothelium	ID			True	False	0.81	0.81	Age, DSB repair by NHEJ (suspected)	Age	Treatment
ID_D.ID1.Age_MMRd.93	Mesothelium.ID_D	ID1	Mesothelium	ID	ID1	0.93	False	False	0.63	0.93	Polymerase slippage	Age	DDRD
ID_E.ID6.HRD.76	Mesothelium.ID_E	ID_denovo_3	Mesothelium	ID			True	False	0.81	0.81	Age, DSB repair by NHEJ (suspected)	Age	Treatment
ID_F.ID8.NHEJ_TOP2A.60	Mesothelium.ID_F	ID_denovo_3	Mesothelium	ID			True	False	0.81	0.81	Age, DSB repair by NHEJ (suspected)	Age	Treatment
SBS_A.SBS5.Age.90	Mesothelium.SBS_A	SBS5	Mesothelium	SBS	SBS5	0.9	False	False	0.69	0.9	Age	Age
SBS_B.SBS6.MMRd.83	Mesothelium.SBS_B	SBS1	Mesothelium	SBS		0.83	False	True	0.67	0.83	Age, 5mC deamination	Age
SBS_C.SBS40.Age.82	Mesothelium.SBS_C	SBS_denovo_3	Mesothelium	SBS			True	False	0.91	0.91	APOBEC	APOBEC
SBS_D.SBS44.MMRd.78	Mesothelium.SBS_D	SBS_denovo_11	Mesothelium	SBS			True	False	0.76	0.76	Age, POLE mutation (suspected)	Age	DDRD
SBS_E.SBS35.Platinum.91	Mesothelium.SBS_E	SBS35	Mesothelium	SBS	SBS35	0.91	False	False	0.83	0.91	Platinum treatment	Treatment
SBS_F.SBS3.HRD.68	Mesothelium.SBS_F	SBS_denovo_12	Mesothelium	SBS			True	False	0.71	0.71	Unknown
DBS_A.DBS2.Tobacco_UnknownMutagens.100	Other.DBS_A	DBS2	Other	DBS	DBS2	1.0	False	False	0.67	1.0	Cytotoxic compounds	Environmental	Treatment
DBS_B.DBS4.Age.79	Other.DBS_B	DBS_denovo_1	Other	DBS			True	False	0.84	0.84	Unknown
DBS_C.DBS5.Platinum.56	Other.DBS_C	DBS_denovo_4	Other	DBS			True	False	0.88	0.88	Platinum treatment	Treatment
DBS_D.DBS5.Platinum.88	Other.DBS_D	DBS5	Other	DBS	DBS5	0.88	False	False	0.67	0.88	Platinum treatment	Treatment
DBS_E.DBS8.Unknown.62	Other.DBS_E	DBS_denovo_2	Other	DBS			True	False	0.88	0.88	MMRd (suspected)	DDRD
DBS_F.DBS1.UV.100	Other.DBS_F	DBS1	Other	DBS	DBS1	1.0	False	False	0.87	1.0	UV light exposure	Environmental
ID_A.ID2.Age_MMRd.96	Other.ID_A	ID2	Other	ID	ID2	0.96	False	False	0.65	0.96	Polymerase slippage	Age	DDRD
ID_B.ID8.NHEJ_TOP2A.49	Other.ID_B	ID_denovo_8	Other	ID			True	False			Unknown
ID_C.ID1.Age_MMRd.93	Other.ID_C	ID1	Other	ID	ID1	0.93	False	False	0.63	0.93	Polymerase slippage	Age	DDRD
ID_D.ID3.Tobacco.97	Other.ID_D	ID3	Other	ID	ID3	0.97	False	False	0.85	0.97	Tobacco smoking	Environmental
ID_E.ID8.NHEJ_TOP2A.83	Other.ID_E	ID_denovo_3	Other	ID			True	False	0.81	0.81	Age, DSB repair by NHEJ (suspected)	Age	Treatment
ID_F.ID4.Unknown.95	Other.ID_F	ID4	Other	ID	ID4	0.95	False	False	0.7	0.95	Unknown
SBS_A.SBS4.Tobacco.93	Other.SBS_A	SBS4	Other	SBS	SBS4	0.93	False	False	0.8	0.93	Tobacco smoking	Environmental
SBS_B.SBS11.Temozolomide.97	Other.SBS_B	SBS11	Other	SBS	SBS11	0.97	False	False	0.82	0.97	Temozolomide treatment	Treatment
SBS_C.SBS13.APOBEC.91	Other.SBS_C	SBS13	Other	SBS	SBS13	0.91	False	False	0.75	0.91	APOBEC	APOBEC
SBS_D.SBS44.MMRd.87	Other.SBS_D	SBS44	Other	SBS	SBS44	0.87	False	False	0.72	0.87	MMRd	DDRD
SBS_E.SBS8.Unknown.84	Other.SBS_E	SBS40	Other	SBS		0.79	False	True	0.67	0.79	Age	Age
SBS_F.SBS2.APOBEC.99	Other.SBS_F	SBS2	Other	SBS	SBS2	0.99	False	False	0.76	0.99	APOBEC	APOBEC
SBS_G.SBS36.BERd.92	Other.SBS_G	SBS36	Other	SBS	SBS36	0.92	False	False	0.75	0.92	BERd	DDRD
SBS_H.SBS1.Age.99	Other.SBS_H	SBS1	Other	SBS	SBS1	0.99	False	False	0.67	0.99	Age, 5mC deamination	Age
SBS_I.SBS17b.ROS_5FU.95	Other.SBS_I	SBS17b	Other	SBS	SBS17b	0.95	False	False	0.72	0.95	ROS, 5FU treatment	ROS	Treatment
SBS_J.SBS12.Liver_associated.90	Other.SBS_J	SBS12	Other	SBS	SBS12	0.9	False	False	0.73	0.9	Liver associated	Unknown
SBS_K.SBS39.Unknown.86	Other.SBS_K	SBS39	Other	SBS	SBS39	0.86	False	False	0.84	0.86	Unknown
SBS_L.SBS38.UV_indirect.84	Other.SBS_L	SBS_denovo_15	Other	SBS			True	False	0.68	0.68	Age, ROS (suspected)	Age	Environmental
SBS_M.SBS41.Unknown.79	Other.SBS_M	SBS_denovo_6	Other	SBS			True	False	0.74	0.74	Unknown
SBS_N.SBS35.Platinum.71	Other.SBS_N	SBS_denovo_10	Other	SBS			True	False	0.83	0.83	Platinum treatment	Treatment
SBS_O.SBS31.Platinum.97	Other.SBS_O	SBS31	Other	SBS	SBS31	0.97	False	False	0.77	0.97	Platinum treatment	Treatment
SBS_P.SBS7b.UV.93	Other.SBS_P	SBS7b	Other	SBS	SBS7b	0.93	False	False	0.87	0.93	UV light exposure	Environmental
SBS_Q.SBS25.Chemo_unknown.64	Other.SBS_Q	SBS_denovo_23	Other	SBS			True	False			Unknown
SBS_R.SBS88.Colibactin.94	Other.SBS_R	SBS88	Other	SBS	SBS88	0.94	False	False	0.78	0.94	Colibactin	Environmental
SBS_S.SBS33.Unknown.96	Other.SBS_S	SBS33	Other	SBS	SBS33	0.96	False	False	0.79	0.96	Unknown
DBS_A.DBS2.Tobacco_UnknownMutagens.63	Ovary.DBS_A	DBS_denovo_3	Ovary	DBS			True	False	0.91	0.91	Platinum treatment (suspected)	Treatment
DBS_B.DBS5.Platinum.93	Ovary.DBS_B	DBS5	Ovary	DBS	DBS5	0.93	False	False	0.67	0.93	Platinum treatment	Treatment
ID_A.ID2.Age_MMRd.68	Ovary.ID_A	ID_denovo_1	Ovary	ID			True	False	0.87	0.87	MMRd	DDRD
ID_B.ID6.HRD.96	Ovary.ID_B	ID6	Ovary	ID	ID6	0.96	False	False	0.79	0.96	HRD	DDRD
ID_C.ID2.Age_MMRd.97	Ovary.ID_C	ID2	Ovary	ID	ID2	0.97	False	False	0.65	0.97	Polymerase slippage	Age	DDRD
ID_D.ID9.Unknown.94	Ovary.ID_D	ID9	Ovary	ID	ID9	0.94	False	False	0.77	0.94	Unknown
ID_E.ID8.NHEJ_TOP2A.99	Ovary.ID_E	ID8	Ovary	ID	ID8	0.99	False	False	0.73	0.99	Age, DSB repair by NHEJ	Age	Treatment
ID_F.ID1.Age_MMRd.100	Ovary.ID_F	ID1	Ovary	ID	ID1	1.0	False	False	0.63	1.0	Polymerase slippage	Age	DDRD
ID_G.ID10.Unknown.43	Ovary.ID_G	ID_denovo_4	Ovary	ID			True	False	0.86	0.86	Unknown
ID_H.ID4.Unknown.70	Ovary.ID_H	ID_denovo_6	Ovary	ID			True	False	0.74	0.74	Unknown	Age	DDRD
SBS_A.SBS8.Unknown.92	Ovary.SBS_A	SBS8	Ovary	SBS	SBS8	0.92	False	False	0.84	0.92	Unknown
SBS_B.SBS39.Unknown.88	Ovary.SBS_B	SBS39	Ovary	SBS	SBS39	0.88	False	False	0.84	0.88	Unknown
SBS_C.SBS5.Age.77	Ovary.SBS_C	SBS5	Ovary	SBS		0.77	False	True	0.69	0.77	Age	Age
SBS_D.SBS1.Age.89	Ovary.SBS_D	SBS1	Ovary	SBS	SBS1	0.89	False	False	0.67	0.89	Age, 5mC deamination	Age
SBS_E.SBS24.Aflatoxin.74	Ovary.SBS_E	SBS_denovo_10	Ovary	SBS			True	False	0.83	0.83	Platinum treatment	Treatment
SBS_F.SBS13.APOBEC.80	Ovary.SBS_F	SBS_denovo_3	Ovary	SBS			True	False	0.91	0.91	APOBEC	APOBEC
SBS_G.SBS31.Platinum.97	Ovary.SBS_G	SBS31	Ovary	SBS	SBS31	0.97	False	False	0.77	0.97	Platinum treatment	Treatment
SBS_H.SBS17b.ROS_5FU.86	Ovary.SBS_H	SBS17b	Ovary	SBS	SBS17b	0.86	False	False	0.72	0.86	ROS, 5FU treatment	ROS	Treatment
ID_A.ID8.NHEJ_TOP2A.73	Pancreas_NET.ID_A	ID_denovo_3	Pancreas_NET	ID			True	False	0.81	0.81	Age, DSB repair by NHEJ (suspected)	Age	Treatment
ID_B.ID1.Age_MMRd.97	Pancreas_NET.ID_B	ID1	Pancreas_NET	ID	ID1	0.97	False	False	0.63	0.97	Polymerase slippage	Age	DDRD
ID_C.ID2.Age_MMRd.96	Pancreas_NET.ID_C	ID2	Pancreas_NET	ID	ID2	0.96	False	False	0.65	0.96	Polymerase slippage	Age	DDRD
ID_D.ID9.Unknown.64	Pancreas_NET.ID_D	ID_denovo_6	Pancreas_NET	ID			True	False	0.74	0.74	Unknown	Age	DDRD
ID_E.ID8.NHEJ_TOP2A.77	Pancreas_NET.ID_E	ID_denovo_3	Pancreas_NET	ID			True	False	0.81	0.81	Age, DSB repair by NHEJ (suspected)	Age	Treatment
SBS_A.SBS11.Temozolomide.98	Pancreas_NET.SBS_A	SBS11	Pancreas_NET	SBS	SBS11	0.98	False	False	0.82	0.98	Temozolomide treatment	Treatment
SBS_B.SBS36.BERd.100	Pancreas_NET.SBS_B	SBS36	Pancreas_NET	SBS	SBS36	1.0	False	False	0.75	1.0	BERd	DDRD
SBS_C.SBS12.Liver_associated.87	Pancreas_NET.SBS_C	SBS12	Pancreas_NET	SBS	SBS12	0.87	False	False	0.73	0.87	Liver associated	Unknown
SBS_D.SBS8.Unknown.80	Pancreas_NET.SBS_D	SBS40	Pancreas_NET	SBS		0.79	False	True	0.67	0.79	Age	Age
SBS_E.SBS2.APOBEC.83	Pancreas_NET.SBS_E	SBS_denovo_3	Pancreas_NET	SBS			True	False	0.91	0.91	APOBEC	APOBEC
SBS_F.SBS31.Platinum.76	Pancreas_NET.SBS_F	SBS_denovo_5	Pancreas_NET	SBS			True	False	0.76	0.76	Unknown	DDRD
SBS_G.SBS39.Unknown.90	Pancreas_NET.SBS_G	SBS39	Pancreas_NET	SBS	SBS39	0.9	False	False	0.84	0.9	Unknown
SBS_H.SBS6.MMRd.86	Pancreas_NET.SBS_H	SBS6	Pancreas_NET	SBS	SBS6	0.86	False	False	0.86	0.86	MMRd	DDRD
SBS_I.SBS1.Age.98	Pancreas_NET.SBS_I	SBS1	Pancreas_NET	SBS	SBS1	0.98	False	False	0.67	0.98	Age, 5mC deamination	Age
SBS_J.SBS7c.UV.80	Pancreas_NET.SBS_J	SBS_denovo_13	Pancreas_NET	SBS			True	False	0.8	0.8	Unknown
SBS_K.SBS9.AID_noncanon.76	Pancreas_NET.SBS_K	SBS_denovo_9	Pancreas_NET	SBS			True	False	0.8	0.8	ROS, 5FU treatment	ROS	Treatment
ID_A.ID1.Age_MMRd.98	Pancreas.ID_A	ID1	Pancreas	ID	ID1	0.98	False	False	0.63	0.98	Polymerase slippage	Age	DDRD
ID_B.ID2.Age_MMRd.97	Pancreas.ID_B	ID2	Pancreas	ID	ID2	0.97	False	False	0.65	0.97	Polymerase slippage	Age	DDRD
ID_C.ID5.Age.71	Pancreas.ID_C	ID_denovo_2	Pancreas	ID			True	False	0.82	0.82	Age, DSB repair by NHEJ (suspected)	Age	Treatment
ID_D.ID6.HRD.93	Pancreas.ID_D	ID6	Pancreas	ID	ID6	0.93	False	False	0.79	0.93	HRD	DDRD
SBS_A.SBS1.Age.98	Pancreas.SBS_A	SBS1	Pancreas	SBS	SBS1	0.98	False	False	0.67	0.98	Age, 5mC deamination	Age
SBS_B.SBS3.HRD.88	Pancreas.SBS_B	SBS3	Pancreas	SBS	SBS3	0.88	False	False	0.79	0.88	HRD	DDRD
SBS_C.SBS30.BERd.82	Pancreas.SBS_C	SBS_denovo_5	Pancreas	SBS			True	False	0.76	0.76	Unknown	DDRD
SBS_D.SBS18.ROS.91	Pancreas.SBS_D	SBS18	Pancreas	SBS	SBS18	0.91	False	False	0.69	0.91	ROS	ROS
SBS_E.SBS26.MMRd.88	Pancreas.SBS_E	SBS26	Pancreas	SBS	SBS26	0.88	False	False	0.87	0.88	MMRd	DDRD
SBS_F.SBS2.APOBEC.76	Pancreas.SBS_F	SBS_denovo_3	Pancreas	SBS			True	False	0.91	0.91	APOBEC	APOBEC
SBS_G.SBS7c.UV.75	Pancreas.SBS_G	SBS_denovo_13	Pancreas	SBS			True	False	0.8	0.8	Unknown
SBS_H.SBS17b.ROS_5FU.91	Pancreas.SBS_H	SBS17b	Pancreas	SBS	SBS17b	0.91	False	False	0.72	0.91	ROS, 5FU treatment	ROS	Treatment
SBS_I.SBS9.AID_noncanon.54	Pancreas.SBS_I	SBS_denovo_24	Pancreas	SBS			True	False			Unknown
ID_A.ID2.Age_MMRd.99	Prostate.ID_A	ID2	Prostate	ID	ID2	0.99	False	False	0.65	0.99	Polymerase slippage	Age	DDRD
ID_B.ID12.Unknown.82	Prostate.ID_B	ID_denovo_1	Prostate	ID			True	False	0.87	0.87	MMRd	DDRD
ID_C.ID1.Age_MMRd.99	Prostate.ID_C	ID1	Prostate	ID	ID1	0.99	False	False	0.63	0.99	Polymerase slippage	Age	DDRD
ID_D.ID5.Age.72	Prostate.ID_D	ID_denovo_2	Prostate	ID			True	False	0.82	0.82	Age, DSB repair by NHEJ (suspected)	Age	Treatment
ID_E.ID6.HRD.94	Prostate.ID_E	ID6	Prostate	ID	ID6	0.94	False	False	0.79	0.94	HRD	DDRD
ID_F.ID10.Unknown.46	Prostate.ID_F	ID_denovo_4	Prostate	ID			True	False	0.86	0.86	Unknown
SBS_A.SBS44.MMRd.96	Prostate.SBS_A	SBS44	Prostate	SBS	SBS44	0.96	False	False	0.72	0.96	MMRd	DDRD
SBS_B.SBS1.Age.99	Prostate.SBS_B	SBS1	Prostate	SBS	SBS1	0.99	False	False	0.67	0.99	Age, 5mC deamination	Age
SBS_C.SBS5.Age.84	Prostate.SBS_C	SBS5	Prostate	SBS		0.84	False	True	0.69	0.84	Age	Age
SBS_D.SBS3.HRD.77	Prostate.SBS_D	SBS_denovo_8	Prostate	SBS			True	False	0.77	0.77	Unknown
SBS_E.SBS8.Unknown.83	Prostate.SBS_E	SBS_denovo_4	Prostate	SBS			True	False	0.77	0.77	Unknown	DDRD
SBS_F.SBS40.Age.79	Prostate.SBS_F	SBS40	Prostate	SBS		0.79	False	True	0.67	0.79	Age	Age
SBS_G.SBS18.ROS.99	Prostate.SBS_G	SBS18	Prostate	SBS	SBS18	0.99	False	False	0.69	0.99	ROS	ROS
SBS_H.SBS39.Unknown.79	Prostate.SBS_H	SBS_denovo_12	Prostate	SBS			True	False	0.71	0.71	Unknown
SBS_I.SBS15.MMRd.68	Prostate.SBS_I	SBS_denovo_22	Prostate	SBS			True	False	0.8	0.8	Unknown
SBS_J.SBS12.Liver_associated.90	Prostate.SBS_J	SBS12	Prostate	SBS	SBS12	0.9	False	False	0.73	0.9	Liver associated	Unknown
SBS_K.SBS6.MMRd.72	Prostate.SBS_K	SBS_denovo_11	Prostate	SBS			True	False	0.76	0.76	Age, POLE mutation (suspected)	Age	DDRD
SBS_L.SBS13.APOBEC.74	Prostate.SBS_L	SBS_denovo_3	Prostate	SBS			True	False	0.91	0.91	APOBEC	APOBEC
SBS_M.SBS35.Platinum.81	Prostate.SBS_M	SBS_denovo_16	Prostate	SBS			True	False	0.69	0.69	Platinum treatment (suspected)	Treatment
SBS_N.SBS17b.ROS_5FU.93	Prostate.SBS_N	SBS17b	Prostate	SBS	SBS17b	0.93	False	False	0.72	0.93	ROS, 5FU treatment	ROS	Treatment
SBS_O.SBS33.Unknown.99	Prostate.SBS_O	SBS33	Prostate	SBS	SBS33	0.99	False	False	0.79	0.99	Unknown
SBS_P.SBS22.Aristolochic_acid.58	Prostate.SBS_P	SBS_denovo_25	Prostate	SBS			True	False			Unknown
DBS_A.DBS1.UV.100	Sarcoma.DBS_A	DBS1	Sarcoma	DBS	DBS1	1.0	False	False	0.87	1.0	UV light exposure	Environmental
DBS_B.DBS2.Tobacco_UnknownMutagens.87	Sarcoma.DBS_B	DBS2	Sarcoma	DBS	DBS2	0.87	False	False	0.67	0.87	Cytotoxic compounds	Environmental	Treatment
DBS_C.DBS1.UV.93	Sarcoma.DBS_C	DBS1	Sarcoma	DBS	DBS1	0.93	False	False	0.87	0.93	UV light exposure	Environmental
DBS_D.DBS5.Platinum.82	Sarcoma.DBS_D	DBS_denovo_4	Sarcoma	DBS			True	False	0.88	0.88	Platinum treatment	Treatment
ID_A.ID8.NHEJ_TOP2A.90	Sarcoma.ID_A	ID8	Sarcoma	ID	ID8	0.9	False	False	0.73	0.9	Age, DSB repair by NHEJ	Age	Treatment
ID_B.ID1.Age_MMRd.100	Sarcoma.ID_B	ID1	Sarcoma	ID	ID1	1.0	False	False	0.63	1.0	Polymerase slippage	Age	DDRD
ID_C.ID9.Unknown.98	Sarcoma.ID_C	ID9	Sarcoma	ID	ID9	0.98	False	False	0.77	0.98	Unknown
ID_D.ID2.Age_MMRd.89	Sarcoma.ID_D	ID2	Sarcoma	ID	ID2	0.89	False	False	0.65	0.89	Polymerase slippage	Age	DDRD
ID_E.ID6.HRD.95	Sarcoma.ID_E	ID6	Sarcoma	ID	ID6	0.95	False	False	0.79	0.95	HRD	DDRD
ID_F.ID10.Unknown.48	Sarcoma.ID_F	ID_denovo_4	Sarcoma	ID			True	False	0.86	0.86	Unknown
ID_G.ID13.UV.66	Sarcoma.ID_G	ID_denovo_2	Sarcoma	ID			True	False	0.82	0.82	Age, DSB repair by NHEJ (suspected)	Age	Treatment
ID_H.ID4.Unknown.93	Sarcoma.ID_H	ID4	Sarcoma	ID	ID4	0.93	False	False	0.7	0.93	Unknown
ID_I.ID9.Unknown.67	Sarcoma.ID_I	ID_denovo_7	Sarcoma	ID			True	False	0.67	0.67	Platinum treatment (suspected)	Treatment
SBS_A.SBS7a.UV.96	Sarcoma.SBS_A	SBS7a	Sarcoma	SBS	SBS7a	0.96	False	False	0.75	0.96	UV light exposure	Environmental
SBS_B.SBS32.Azathioprine.90	Sarcoma.SBS_B	SBS32	Sarcoma	SBS	SBS32	0.9	False	False		0.9	Azathioprine	Treatment
SBS_C.SBS12.Liver_associated.83	Sarcoma.SBS_C	SBS_denovo_21	Sarcoma	SBS			True	False	0.79	0.79	Unknown
SBS_D.SBS1.Age.94	Sarcoma.SBS_D	SBS1	Sarcoma	SBS	SBS1	0.94	False	False	0.67	0.94	Age, 5mC deamination	Age
SBS_E.SBS8.Unknown.73	Sarcoma.SBS_E	SBS_denovo_13	Sarcoma	SBS			True	False	0.8	0.8	Unknown
SBS_F.SBS18.ROS.96	Sarcoma.SBS_F	SBS18	Sarcoma	SBS	SBS18	0.96	False	False	0.69	0.96	ROS	ROS
SBS_G.SBS5.Age.77	Sarcoma.SBS_G	SBS5	Sarcoma	SBS		0.77	False	True	0.69	0.77	Age	Age
SBS_H.SBS3.HRD.77	Sarcoma.SBS_H	SBS_denovo_7	Sarcoma	SBS			True	False	0.76	0.76	Unknown
SBS_I.SBS13.APOBEC.80	Sarcoma.SBS_I	SBS_denovo_3	Sarcoma	SBS			True	False	0.91	0.91	APOBEC	APOBEC
SBS_J.SBS35.Platinum.94	Sarcoma.SBS_J	SBS35	Sarcoma	SBS	SBS35	0.94	False	False	0.83	0.94	Platinum treatment	Treatment
SBS_K.SBS17b.ROS_5FU.95	Sarcoma.SBS_K	SBS17b	Sarcoma	SBS	SBS17b	0.95	False	False	0.72	0.95	ROS, 5FU treatment	ROS	Treatment
DBS_A.DBS1.UV.100	Skin.DBS_A	DBS1	Skin	DBS	DBS1	1.0	False	False	0.87	1.0	UV light exposure	Environmental
DBS_B.DBS11.APOBEC_Age.37	Skin.DBS_B	DBS_denovo_9	Skin	DBS			True	False	0.74	0.74	Unknown
ID_A.ID13.UV.92	Skin.ID_A	ID13	Skin	ID	ID13	0.92	False	False		0.92	UV light exposure	Environmental
ID_B.ID2.Age_MMRd.96	Skin.ID_B	ID2	Skin	ID	ID2	0.96	False	False	0.65	0.96	Polymerase slippage	Age	DDRD
ID_C.ID1.Age_MMRd.91	Skin.ID_C	ID1	Skin	ID	ID1	0.91	False	False	0.63	0.91	Polymerase slippage	Age	DDRD
ID_D.ID8.NHEJ_TOP2A.88	Skin.ID_D	ID8	Skin	ID	ID8	0.88	False	False	0.73	0.88	Age, DSB repair by NHEJ	Age	Treatment
ID_E.ID4.Unknown.98	Skin.ID_E	ID4	Skin	ID	ID4	0.98	False	False	0.7	0.98	Unknown
SBS_A.SBS7a.UV.99	Skin.SBS_A	SBS7a	Skin	SBS	SBS7a	0.99	False	False	0.75	0.99	UV light exposure	Environmental
SBS_B.SBS7b.UV.97	Skin.SBS_B	SBS7b	Skin	SBS	SBS7b	0.97	False	False	0.87	0.97	UV light exposure	Environmental
SBS_C.SBS7a.UV.79	Skin.SBS_C	SBS_denovo_26	Skin	SBS			True	False			UV light exposure (suspected)	Environmental
SBS_D.SBS7c.UV.86	Skin.SBS_D	SBS7c	Skin	SBS	SBS7c	0.86	False	False		0.86	UV light exposure	Environmental
SBS_E.SBS40.Age.80	Skin.SBS_E	SBS40	Skin	SBS		0.8	False	True	0.67	0.8	Age	Age
SBS_F.SBS38.UV_indirect.99	Skin.SBS_F	SBS38	Skin	SBS	SBS38	0.99	False	False		0.99	UV light exposure (indirect)	Environmental
SBS_G.SBS17b.ROS_5FU.95	Skin.SBS_G	SBS17b	Skin	SBS	SBS17b	0.95	False	False	0.72	0.95	ROS, 5FU treatment	ROS	Treatment
SBS_H.SBS16.Liver_associated.62	Skin.SBS_H	SBS_denovo_2	Skin	SBS			True	False	0.74	0.74	Unknown
SBS_I.SBS1.Age.97	Skin.SBS_I	SBS1	Skin	SBS	SBS1	0.97	False	False	0.67	0.97	Age, 5mC deamination	Age
ID_A.ID1.Age_MMRd.82	Thyroid.ID_A	ID_denovo_5	Thyroid	ID			True	False	0.77	0.77	Unknown	Age	DDRD
ID_B.ID9.Unknown.72	Thyroid.ID_B	ID_denovo_2	Thyroid	ID			True	False	0.82	0.82	Age, DSB repair by NHEJ (suspected)	Age	Treatment
ID_C.ID4.Unknown.90	Thyroid.ID_C	ID4	Thyroid	ID	ID4	0.9	False	False	0.7	0.9	Unknown
ID_D.ID12.Unknown.68	Thyroid.ID_D	ID_denovo_1	Thyroid	ID			True	False	0.87	0.87	MMRd	DDRD
SBS_A.SBS2.APOBEC.79	Thyroid.SBS_A	SBS_denovo_3	Thyroid	SBS			True	False	0.91	0.91	APOBEC	APOBEC
SBS_B.SBS5.Age.94	Thyroid.SBS_B	SBS5	Thyroid	SBS	SBS5	0.94	False	False	0.69	0.94	Age	Age
SBS_C.SBS6.MMRd.83	Thyroid.SBS_C	SBS1	Thyroid	SBS		0.82	False	True	0.67	0.82	Age, 5mC deamination	Age
SBS_D.SBS8.Unknown.84	Thyroid.SBS_D	SBS_denovo_4	Thyroid	SBS			True	False	0.77	0.77	Unknown	DDRD
SBS_E.SBS40.Age.84	Thyroid.SBS_E	SBS40	Thyroid	SBS		0.84	False	True	0.67	0.84	Age	Age
SBS_F.SBS36.BERd.100	Thyroid.SBS_F	SBS36	Thyroid	SBS	SBS36	1.0	False	False	0.75	1.0	BERd	DDRD
SBS_G.SBS17b.ROS_5FU.61	Thyroid.SBS_G	SBS_denovo_18	Thyroid	SBS			True	False	0.71	0.71	Unknown
SBS_H.SBS39.Unknown.70	Thyroid.SBS_H	SBS_denovo_8	Thyroid	SBS			True	False	0.77	0.77	Unknown
SBS_I.SBS39.Unknown.81	Thyroid.SBS_I	SBS_denovo_8	Thyroid	SBS			True	False	0.77	0.77	Unknown
SBS_J.SBS7c.UV.69	Thyroid.SBS_J	SBS_denovo_13	Thyroid	SBS			True	False	0.8	0.8	Unknown
SBS_K.SBS28.Unknown.78	Thyroid.SBS_K	SBS_denovo_6	Thyroid	SBS			True	False	0.74	0.74	Unknown
DBS_A.DBS2.Tobacco_UnknownMutagens.100	Urothelial.DBS_A	DBS2	Urothelial	DBS	DBS2	1.0	False	False	0.67	1.0	Cytotoxic compounds	Environmental	Treatment
DBS_B.DBS4.Age.79	Urothelial.DBS_B	DBS_denovo_1	Urothelial	DBS			True	False	0.84	0.84	Unknown
DBS_C.DBS5.Platinum.82	Urothelial.DBS_C	DBS_denovo_6	Urothelial	DBS			True	False	0.96	0.96	Platinum treatment (suspected)	Treatment
DBS_D.DBS11.APOBEC_Age.95	Urothelial.DBS_D	DBS11	Urothelial	DBS	DBS11	0.95	False	False	0.87	0.95	Unknown
DBS_E.DBS5.Platinum.54	Urothelial.DBS_E	DBS_denovo_4	Urothelial	DBS			True	False	0.88	0.88	Platinum treatment	Treatment
DBS_F.DBS7.MMRd.60	Urothelial.DBS_F	DBS_denovo_2	Urothelial	DBS			True	False	0.88	0.88	MMRd (suspected)	DDRD
ID_A.ID12.Unknown.69	Urothelial.ID_A	ID_denovo_1	Urothelial	ID			True	False	0.87	0.87	MMRd	DDRD
ID_B.ID2.Age_MMRd.99	Urothelial.ID_B	ID2	Urothelial	ID	ID2	0.99	False	False	0.65	0.99	Polymerase slippage	Age	DDRD
ID_C.ID1.Age_MMRd.93	Urothelial.ID_C	ID1	Urothelial	ID	ID1	0.93	False	False	0.63	0.93	Polymerase slippage	Age	DDRD
ID_D.ID3.Tobacco.84	Urothelial.ID_D	ID_denovo_2	Urothelial	ID			True	False	0.82	0.82	Age, DSB repair by NHEJ (suspected)	Age	Treatment
ID_E.ID8.NHEJ_TOP2A.95	Urothelial.ID_E	ID8	Urothelial	ID	ID8	0.95	False	False	0.73	0.95	Age, DSB repair by NHEJ	Age	Treatment
SBS_A.SBS13.APOBEC.89	Urothelial.SBS_A	SBS13	Urothelial	SBS	SBS13	0.89	False	False	0.75	0.89	APOBEC	APOBEC
SBS_B.SBS2.APOBEC.99	Urothelial.SBS_B	SBS2	Urothelial	SBS	SBS2	0.99	False	False	0.76	0.99	APOBEC	APOBEC
SBS_C.SBS13.APOBEC.85	Urothelial.SBS_C	SBS13	Urothelial	SBS	SBS13	0.85	False	False	0.75	0.85	APOBEC	APOBEC
SBS_D.SBS92.Tobacco.92	Urothelial.SBS_D	SBS92	Urothelial	SBS	SBS92	0.92	False	False	0.84	0.92	Tobacco smoking	Environmental
SBS_E.SBS30.BERd.78	Urothelial.SBS_E	SBS_denovo_5	Urothelial	SBS			True	False	0.76	0.76	Unknown	DDRD
SBS_F.SBS1.Age.99	Urothelial.SBS_F	SBS1	Urothelial	SBS	SBS1	0.99	False	False	0.67	0.99	Age, 5mC deamination	Age
SBS_G.SBS3.HRD.78	Urothelial.SBS_G	SBS40	Urothelial	SBS		0.77	False	True	0.67	0.77	Age	Age
SBS_H.SBS31.Platinum.97	Urothelial.SBS_H	SBS31	Urothelial	SBS	SBS31	0.97	False	False	0.77	0.97	Platinum treatment	Treatment
SBS_I.SBS25.Chemo_unknown.74	Urothelial.SBS_I	SBS_denovo_4	Urothelial	SBS			True	False	0.77	0.77	Unknown	DDRD
SBS_J.SBS20.MMRd_POLD1.94	Urothelial.SBS_J	SBS20	Urothelial	SBS	SBS20	0.94	False	False		0.94	POLD1 mutation, MMRd	DDRD
SBS_K.SBS39.Unknown.75	Urothelial.SBS_K	SBS_denovo_13	Urothelial	SBS			True	False	0.8	0.8	Unknown
SBS_L.SBS18.ROS.88	Urothelial.SBS_L	SBS18	Urothelial	SBS	SBS18	0.88	False	False	0.69	0.88	ROS	ROS
SBS_M.SBS15.MMRd.94	Urothelial.SBS_M	SBS15	Urothelial	SBS	SBS15	0.94	False	False	0.82	0.94	MMRd	DDRD
SBS_N.SBS24.Aflatoxin.72	Urothelial.SBS_N	SBS_denovo_10	Urothelial	SBS			True	False	0.83	0.83	Platinum treatment	Treatment
SBS_O.SBS88.Colibactin.93	Urothelial.SBS_O	SBS88	Urothelial	SBS	SBS88	0.93	False	False	0.78	0.93	Colibactin	Environmental
SBS_P.SBS17b.ROS_5FU.97	Urothelial.SBS_P	SBS17b	Urothelial	SBS	SBS17b	0.97	False	False	0.72	0.97	ROS, 5FU treatment	ROS	Treatment
SBS_Q.SBS28.Unknown.71	Urothelial.SBS_Q	SBS_denovo_6	Urothelial	SBS			True	False	0.74	0.74	Unknown
SBS_R.SBS92.Tobacco.64	Urothelial.SBS_R	SBS_denovo_27	Urothelial	SBS			True	False			Unknown
DBS_A.DBS7.MMRd.67	Uterus.DBS_A	DBS_denovo_2	Uterus	DBS			True	False	0.88	0.88	MMRd (suspected)	DDRD
DBS_B.DBS5.Platinum.87	Uterus.DBS_B	DBS5	Uterus	DBS	DBS5	0.87	False	False	0.67	0.87	Platinum treatment	Treatment
DBS_C.DBS2.Tobacco_UnknownMutagens.59	Uterus.DBS_C	DBS_denovo_1	Uterus	DBS			True	False	0.84	0.84	Unknown
ID_A.ID12.Unknown.61	Uterus.ID_A	ID_denovo_1	Uterus	ID			True	False	0.87	0.87	MMRd	DDRD
ID_B.ID2.Age_MMRd.98	Uterus.ID_B	ID2	Uterus	ID	ID2	0.98	False	False	0.65	0.98	Polymerase slippage	Age	DDRD
ID_C.ID1.Age_MMRd.86	Uterus.ID_C	ID1	Uterus	ID	ID1	0.86	False	False	0.63	0.86	Polymerase slippage	Age	DDRD
ID_D.ID9.Unknown.61	Uterus.ID_D	ID_denovo_2	Uterus	ID			True	False	0.82	0.82	Age, DSB repair by NHEJ (suspected)	Age	Treatment
ID_E.ID1.Age_MMRd.96	Uterus.ID_E	ID1	Uterus	ID	ID1	0.96	False	False	0.63	0.96	Polymerase slippage	Age	DDRD
ID_F.ID6.HRD.85	Uterus.ID_F	ID6	Uterus	ID	ID6	0.85	False	False	0.79	0.85	HRD	DDRD
SBS_A.SBS10a.POLE.96	Uterus.SBS_A	SBS10a	Uterus	SBS	SBS10a	0.96	False	False	0.85	0.96	POLE mutation	DDRD
SBS_B.SBS44.MMRd.95	Uterus.SBS_B	SBS44	Uterus	SBS	SBS44	0.95	False	False	0.72	0.95	MMRd	DDRD
SBS_C.SBS26.MMRd.98	Uterus.SBS_C	SBS26	Uterus	SBS	SBS26	0.98	False	False	0.87	0.98	MMRd	DDRD
SBS_D.SBS1.Age.95	Uterus.SBS_D	SBS1	Uterus	SBS	SBS1	0.95	False	False	0.67	0.95	Age, 5mC deamination	Age
SBS_E.SBS3.HRD.82	Uterus.SBS_E	SBS40	Uterus	SBS		0.8	False	True	0.67	0.8	Age	Age
SBS_F.SBS3.HRD.87	Uterus.SBS_F	SBS3	Uterus	SBS	SBS3	0.87	False	False	0.79	0.87	HRD	DDRD
SBS_G.SBS13.APOBEC.85	Uterus.SBS_G	SBS13	Uterus	SBS	SBS13	0.85	False	False	0.75	0.85	APOBEC	APOBEC
SBS_H.SBS41.Unknown.78	Uterus.SBS_H	SBS_denovo_13	Uterus	SBS			True	False	0.8	0.8	Unknown
SBS_I.SBS18.ROS.80	Uterus.SBS_I	SBS_denovo_15	Uterus	SBS			True	False	0.68	0.68	Age, ROS (suspected)	Age	Environmental
SBS_J.SBS2.APOBEC.96	Uterus.SBS_J	SBS2	Uterus	SBS	SBS2	0.96	False	False	0.76	0.96	APOBEC	APOBEC
SBS_K.SBS35.Platinum.79	Uterus.SBS_K	SBS_denovo_10	Uterus	SBS			True	False	0.83	0.83	Platinum treatment	Treatment
SBS_L.SBS31.Platinum.97	Uterus.SBS_L	SBS31	Uterus	SBS	SBS31	0.97	False	False	0.77	0.97	Platinum treatment	Treatment
SBS_M.SBS17b.ROS_5FU.91	Uterus.SBS_M	SBS17b	Uterus	SBS	SBS17b	0.91	False	False	0.72	0.91	ROS, 5FU treatment	ROS	Treatment

## Sheet: Immune infiltration (RNA deconv
sample_id	cancer_type	cancer_type_code	cohort	nk	infiltration_davoli	cd4_davoli	cd8_davoli	t_cell_grasso	ifn-gamma
HMF002049A	Non small cell lung cancer	NSCLC	Hartwig	1.4053845598980006	1.9224156118856723	1.568787503578296	1.9191972394016623	2.4717702322576787	2.4698707924630847
HMF000274A	Skin melanoma	SKCM	Hartwig	-1.7388956935198268	0.1595340148916187	0.8342566508924446	-0.3320777926223187	1.1912588508888422	0.4934815467673541
HMF002325A	Breast cancer	BRCA	Hartwig	-1.9228081217806936	1.671190625635808	1.0217701016096787	1.142432783218719	0.8316065576327353	0.9813590611096544
HMF003579A	Sarcoma various	SARC	Hartwig	-3.3219280948873617	-1.8454801534353733	-0.6240553833448043	-1.1726952548866445	-0.8301349036628092	-0.848707841760319
HMF003274A	CUP	CUP	Hartwig	0.2974879181877581	0.9569013978211052	0.9393370637072246	0.8479018316640893	3.0700942860374147	3.7844446557127167
HMF000184A	Breast cancer	BRCA	Hartwig	-3.3219280948873617	-0.0641296255421391	0.6549047924393997	-0.36966525369978	0.2071871678204361	0.0491825716799425
HMF001255A	Colorectum carcinoma	COREAD	Hartwig	-0.980225174612047	1.7075152383762824	1.868341217129012	1.8571059899472584	2.458989378387172	1.8038586892225856
HMF002059A	Colorectum carcinoma	COREAD	Hartwig	-2.000987585949656	0.6793226936383511	0.5525277115091897	1.0478091627761836	0.948836799990555	0.2633424585345448
HMF000067A	Colorectum carcinoma	COREAD	Hartwig	1.135647587482599	1.2909088380605922	1.4071863789306107	0.8391849486230877	2.382522892541751	1.603752895498901
HMF002495A	Breast cancer	BRCA	Hartwig	-0.9114424329983908	-1.6123403215721073	-0.9109536018461216	-0.8943582164310824	-1.5584168413858146	-1.4644496274889167
HMF000445A	Prostate carcinoma	PRAD	Hartwig	-2.0980149787436644	1.0839573110265186	0.7317049744738485	0.8831575285757203	1.5341151826273294	1.2239292227247276
HMF002897A	Colorectum carcinoma	COREAD	Hartwig	-2.206810731916244	0.1012764861448378	0.3756590718649468	0.3806272959226349	0.9713620950053043	0.5831176175991992
HMF001720A	Prostate carcinoma	PRAD	Hartwig	-2.3241773990506407	-0.1765412358445056	0.6612847911826577	-0.2578635839273169	1.0982126851260408	0.5616159364737818
HMF003782A	Colorectum carcinoma	COREAD	Hartwig	-2.016855503698474	0.9081931520828328	1.721948042739809	0.7967720691582585	1.2477712927770377	0.8096095408948131
HMF000565A	Prostate carcinoma	PRAD	Hartwig	0.1836577388722027	0.8188275628408369	0.8196891137916413	0.8947858114123397	1.6383643396956469	1.5723207651717257
HMF000139A	Gastrointestinal stromal tumor	GIST	Hartwig	1.2682908055485282	2.851050959380584	1.8694321808475924	1.8445906391546625	2.5360247717303657	2.981828930540561
HMF001523A	Urothelial cancer	BLCA	Hartwig	-0.952844993652532	-0.1593790792095896	0.7808769182532836	-0.2528797376357941	0.622922052170552	0.8990476644285892
HMF001535A	Breast cancer	BRCA	Hartwig	-0.9258618642749228	1.8782895438797225	1.6875830128619764	1.2999845826621383	2.8341908054151723	2.8873623534045607
HMF003562A	Breast cancer	BRCA	Hartwig	0.1318707203017707	2.5480502152256097	2.7306238698291825	2.6992173511713182	2.739368887935562	2.573492020585646
HMF001951A	Colorectum carcinoma	COREAD	Hartwig	-1.7921229173379467	-0.1322223721717914	-0.3938444648084602	0.8592715786318473	1.2164920055900708	-0.5540302158568253
HMF003593A	Testis cancer	TEST	Hartwig	-0.015118202221618	-0.3792337768599995	-0.821854077326383	-1.212514513226714	0.3052094736150685	0.2190436435048853
HMF002469A	Kidney clear cell carcinoma	KIRC	Hartwig	0.2805399905233039	2.8952887693898126	1.5009855136885502	1.3090623178910608	2.1692178734819105	2.68891178261948
HMF000842A	Glioblastoma multiforme	GBM	Hartwig	-0.4610964160806921	0.9055609811313908	0.9168669656275862	0.7214354890834929	1.2548573808880927	1.4687137614946182
HMF002749A	Skin melanoma	SKCM	Hartwig	1.1929683889481302	4.301781476286873	2.352561970345642	3.131124069653762	5.1517725737876985	5.612324390172179
HMF003368A	Breast cancer	BRCA	Hartwig	-0.379708809378836	2.4352449430259986	2.1630076973002828	2.0662944093495828	2.328184973396984	2.350989051439621
HMF001466A	Breast cancer	BRCA	Hartwig	-3.3219280948873617	0.6420082926171206	2.5398076847533626	0.7560719370362001	2.1682064820459943	2.245465287854304
HMF000448A	Non small cell lung cancer	NSCLC	Hartwig	-2.638491010682498	0.5025739951437301	0.9686520881049088	0.4308786278488162	2.083031319967521	2.7581428569953226
HMF002085A	Glioblastoma multiforme	GBM	Hartwig	-3.3219280948873617	-1.2016909835974272	-0.3513938907066512	-0.3553494695307149	0.7368228441867881	-0.7468673190230459
HMF001638A	Urothelial cancer	BLCA	Hartwig	-2.122947227372696	1.6347977479752689	2.4312532230598034	2.2107761712283938	2.3547393806641064	2.763651300429037
HMF002065A	Prostate carcinoma	PRAD	Hartwig	-2.4747564817338024	-1.7738987089788216	-0.0407125773719386	-0.863469209610286	-0.3886213493468416	-0.6149417957747785
HMF001864A	Non small cell lung cancer	NSCLC	Hartwig	-1.58133448792686	2.336377868321095	1.0757645757757606	1.2197070291377006	2.926364445972237	3.4930555730981028
HMF000968A	Breast cancer	BRCA	Hartwig	-3.3219280948873617	-0.5705290997589106	0.3828992137200492	-0.1868213574389885	1.023441377800106	0.766585320036772
HMF002609A	Urothelial cancer	BLCA	Hartwig	-2.8652066680406207	-1.411753446282236	0.379122989129042	-1.1886378554764632	0.0055200438963951	-0.4254558388337542
HMF002630A	Prostate carcinoma	PRAD	Hartwig	-2.5668824937287598	-0.1913656968440693	0.2036196546078177	-1.107905785665276	-0.1108929410901594	0.0801316916663849
HMF001353A	Skin melanoma	SKCM	Hartwig	0.4994150321177007	3.1043118171159603	1.9105613841309468	2.234303278311608	4.287398784746141	5.282582084614137
HMF001160A	Breast cancer	BRCA	Hartwig	-1.068763636256291	0.6099122109211077	0.0536349977926707	-0.1082127267250593	1.2742690412715396	1.8705035508581995
HMF002661A	Skin melanoma	SKCM	Hartwig	0.4520830772548072	2.0959060717588103	0.7746068754108458	1.7121619004358128	2.9582551918036093	3.208987037202091
HMF002238A	Non small cell lung cancer	NSCLC	Hartwig	-0.7797965130881203	2.076729189473717	1.4355287377207453	1.5013663566175783	2.674646885137124	3.2683070427705423
HMF002645A	Hepatocellular carcinoma	LIHC	Hartwig	0.4289537206887605	0.8173058761915938	0.8034871958817164	0.2060653235719892	1.6045300608506956	2.1582734397722216
HMF000804A	Skin melanoma	SKCM	Hartwig	2.297393122341782	4.608730915322393	2.5966662336852	2.971171794711998	3.86846856787128	3.831070645285897
HMF003405A	Glioblastoma multiforme	GBM	Hartwig	-2.572416482841136	-1.3321063163329805	-0.3643786344878556	-0.7681678891301441	-0.3470633545039205	-0.8715935511608649
HMF001019A	Breast cancer	BRCA	Hartwig	-2.6261071478039155	0.3534948962397776	0.7410412926100466	-0.4199944986410169	1.6746994806240931	1.3655355710608967
HMF000555A	Colorectum carcinoma	COREAD	Hartwig	-1.0969587401667322	-0.1635470800026368	0.2656056761597462	0.1691190071648843	1.1439320405992353	0.8553546201147627
HMF003212A	Skin melanoma	SKCM	Hartwig	0.9426286025669424	2.3799157509216893	0.4853796194452301	0.95726695660015	2.6586309145386857	3.7858249124413503
HMF001965A	Colorectum carcinoma	COREAD	Hartwig	-1.0169696230042966	1.476429705260513	1.4800875488353922	2.3923349726545657	1.2341699290899844	-0.158356312332751
HMF003521A	Pancreas carcinoma	PAAD	Hartwig	-1.6315091369457395	1.938422928594628	1.0926449284673154	0.4657238742954354	2.5486616355378184	2.370490532718186
HMF003610A	Colorectum carcinoma	COREAD	Hartwig	-0.458963407841454	1.1385623888309644	1.1876831252097553	1.5591055906125908	2.4105707135294776	2.3438136399211427
HMF001560A	Pancreas neuroendocrine	PANET	Hartwig	-1.8996659146557284	-0.5874956302721873	1.0921515190311046	1.2537354709929125	0.1141550702615398	0.0587492443009924
HMF000250A	Uterus carcinoma	UCEC	Hartwig	-1.2825992871881111	1.22903682169492	0.768828392187341	-0.2260802948462802	1.9658849338854505	2.7888373927845085
HMF000796A	Pancreas carcinoma	PAAD	Hartwig	-0.5785895804816921	-0.6008588230355326	0.6542450721077581	-0.53464896790924	0.4257007402420649	-0.4993748665318378
HMF003032A	Pancreas neuroendocrine	PANET	Hartwig	-1.8236175999586093	0.0082674700903016	0.4012258857508287	-0.9908543208112328	0.5863694812119103	0.930701970953028
HMF001942A	Colorectum carcinoma	COREAD	Hartwig	-2.415344651868753	0.9239897167614852	1.0546138866819568	0.3486424236274688	2.0123596965010817	1.922780807842028
HMF001035A	Cholangiocarcinoma	CHOL	Hartwig	-1.9468763844465988	1.8978478174980875	-0.2749971098831771	1.345567606017552	0.7687818598525064	0.6263771246993157
HMF003922A	Skin melanoma	SKCM	Hartwig	-2.66966138887017	-0.9157690560232012	0.0043289698999728	-0.7614763929978159	0.3380832186681471	1.0278327568997785
HMF002824B	Breast cancer	BRCA	Hartwig	-1.9319218370298927	2.329669135501359	1.358379147436123	1.0191856440962077	3.126182050333464	4.520564411597277
HMF003649A	Non small cell lung cancer	NSCLC	Hartwig	-1.0684337249395022	1.9499651356076355	1.760973500219268	1.5409806776667423	2.0535032197123537	0.958926969804598
HMF002716A	Non small cell lung cancer	NSCLC	Hartwig	-0.9126611331191696	1.9256213200080528	1.0601392366326603	2.0502948496246267	2.276703333286467	1.9050284136342368
HMF003154A	Breast cancer	BRCA	Hartwig	-1.8793660233480995	-0.3909244214825537	1.3078192608564372	0.1430104542254784	0.5331298952703403	0.1405106921691278
HMF002270A	Breast cancer	BRCA	Hartwig	-2.5198399146837995	-0.330838325798413	0.9549983000580978	-1.0372396519991562	1.8361127902745653	1.5379149445220286
HMF000403B	Breast cancer	BRCA	Hartwig	-0.6729703125978621	2.1613047152412097	1.733885425908258	1.6729959571109685	2.845846931724092	2.011712490981376
HMF000923A	Gallbladder cancer	GBC	Hartwig	-0.7891646933696159	1.4130821312005053	1.6813237728814363	2.114616169106593	2.7901307530618946	2.351384244423352
HMF002577A	Cholangiocarcinoma	CHOL	Hartwig	-1.947772516077606	0.1579873924460238	1.0560530227685108	0.5396477377320014	2.347076222229844	2.011021459158163
HMF004209A	Colorectum carcinoma	COREAD	Hartwig	-2.9155644088052965	-1.0706615648579412	-0.1421726819664472	-0.0675546965428816	0.3784258114135734	0.0688094434056488
HMF002258A	Breast cancer	BRCA	Hartwig	1.7786676426097767	3.7322831961318927	3.202445679930337	3.971295959441208	2.1522799429477657	3.399310323187941
HMF003351A	Pancreas neuroendocrine	PANET	Hartwig	-1.131976740238076	0.8553850850712615	0.8807638979620854	-0.2523699554382616	1.3508330345413526	1.245449418773227
HMF000577A	Breast cancer	BRCA	Hartwig	-0.7880966519123292	2.49124080022979	2.7912739740906303	1.5850900110201724	2.64981516706096	2.9258320474931474
HMF002560A	Breast cancer	BRCA	Hartwig	-2.9800155744161594	-2.209639837665748	-0.1145156730015971	-2.385401073484552	-0.6975098916234614	-0.9071036672672882
HMF002450A	Colorectum carcinoma	COREAD	Hartwig	-1.9802754620058984	0.3637839366157066	0.5554920749910718	0.8596011961025587	0.972446794520984	0.5229033937605472
HMF003265A	Colorectum carcinoma	COREAD	Hartwig	-0.4997410526425331	1.4661778827997252	1.3866601031555852	0.8584947680391396	2.8787701662909844	4.0252396065243525
HMF000966A	Cholangiocarcinoma	CHOL	Hartwig	-0.7159873436049456	0.0749591718234251	1.2936478551992956	0.938938445731508	1.5066856305990484	0.6246425846925968
HMF000664A	Colorectum carcinoma	COREAD	Hartwig	-1.0864805130265855	2.8530103693601063	1.9538283649695485	2.1676000548621928	4.073340638967795	4.396874912602821
HMF001498A	Colorectum carcinoma	COREAD	Hartwig	-1.6991312772025282	-2.3468173770115497	-0.2024713636225451	-0.6720263141424132	-0.6108862668385759	-1.5423078022281025
HMF003578A	Gastrointestinal neuroendocrine	GINET	Hartwig	-0.4518989413048804	0.7852034418649839	0.6703509676294903	0.8808334564189911	0.3916706143131082	-0.9570840044986186
HMF000866A	Non small cell lung cancer	NSCLC	Hartwig	-1.542650634265722	2.3974683471987595	1.5087072836718136	2.067094391753955	2.733637063516515	3.309840100062828
HMF003689A	Non small cell lung cancer	NSCLC	Hartwig	0.7776047898449668	3.128216795217821	2.4842286805866003	2.4777669593804763	3.584654129573305	4.227740097920668
HMF003298A	Colorectum carcinoma	COREAD	Hartwig	0.940676419872282	0.9745209381410538	0.9759225615676128	0.7605934365898269	1.7282388830263338	1.9676690023932608
HMF000869A	Colorectum carcinoma	COREAD	Hartwig	-2.3729967083962653	0.0489639156381917	0.4508711116437549	-0.518571425924889	0.5091671622612556	0.4075075801643359
HMF000181A	Prostate carcinoma	PRAD	Hartwig	-0.8618661980664313	1.0792420179151907	0.1772153026559247	0.6379216704222623	2.0083088860691083	2.5883303964231
HMF000421A	Prostate carcinoma	PRAD	Hartwig	-3.3219280948873617	-2.318020756497613	-0.4725166173751509	-2.5952489055685573	-0.6467059817267692	-1.0126835494561908
HMF002726A	Sarcoma various	SARC	Hartwig	-3.3219280948873617	-2.2823303657511462	0.0030230679538992	-0.2968514354040364	-1.088380337846297	-1.3434624129435178
HMF003791A	Urothelial cancer	BLCA	Hartwig	0.103820377608998	1.7018417536409394	2.520512301238336	1.7095582899928392	2.932968759126493	2.6918964356795145
HMF000282A	Urothelial cancer	BLCA	Hartwig	-2.091506939317691	-0.4073463271093616	0.493249276748235	-1.6967662382449564	1.1123355823573269	1.1187982092440616
HMF003133A	Colorectum carcinoma	COREAD	Hartwig	-1.183938183110122	1.9467069151395728	1.3999285080183093	2.0192830343599018	2.0070341161726053	1.4816743495143936
HMF003112A	Skin melanoma	SKCM	Hartwig	-3.0522056093025847	-1.120831956009671	0.2855474626259376	-1.238029580404093	1.108938168299926	0.3471463960680772
HMF000996B	Prostate carcinoma	PRAD	Hartwig	-1.0876869542681182	0.788338973381235	0.9323232373203036	0.0340827063467483	1.993127201839312	2.5561135862639133
HMF002605A	Salivary gland cancer	SG	Hartwig	-2.9741465932616387	-1.0909097866685542	-0.3557136077781244	-1.286318433283028	-0.1915718403351258	-0.7270719198355559
HMF002948A	Esophagus cancer	ESCA	Hartwig	-1.006786425330952	-0.4212743569373495	1.3082194238125096	0.13834046791724802	0.9223608883599842	1.5512041321347163
HMF000950A	Breast cancer	BRCA	Hartwig	-1.858590689423047	0.5893573431574771	2.130912475860491	0.2578293661757857	2.1280821116887414	1.96815278442682
HMF002996A	Skin melanoma	SKCM	Hartwig	-0.0846198615498452	1.7865969554996983	0.4545300766245013	0.7557995105988606	1.951204867773936	1.951562093000875
HMF000314A	Breast cancer	BRCA	Hartwig	-1.4729414678364696	-1.360717849887359	0.0111732767904431	-0.4992125673648951	1.1207496208073229	1.4876141140887742
HMF000182A	Esophagus cancer	ESCA	Hartwig	-1.2851675677419845	0.6191244579887305	0.8875308868390482	1.1572634433272435	2.6497181377603902	3.022001081791935
HMF003197A	Colorectum carcinoma	COREAD	Hartwig	0.7068837799960977	1.7443030682741063	0.7224934228036082	1.3394675599185224	2.700949550992208	2.196800318103896
HMF001580A	Breast cancer	BRCA	Hartwig	-1.1255210313165822	2.6514526088314105	2.6887914642150537	1.3462683044745	2.1064177326326385	1.7760724011315858
HMF002679A	Colorectum carcinoma	COREAD	Hartwig	-0.2547306881066779	-0.1320309269276653	0.667441833455249	0.5715074846713203	0.7020661589147101	0.3307122105478561
HMF000894A	Gastrointestinal stromal tumor	GIST	Hartwig	-2.024140691299405	0.7977680325110155	1.1539087181546623	1.7426178558996732	0.3440792729417712	0.7061566416708251
HMF002685A	Cholangiocarcinoma	CHOL	Hartwig	-2.798440451212015	1.266250018647863	2.0672480464194534	0.5791067936345372	2.4998634603841268	2.8231049672308983
HMF001717A	Pancreas carcinoma	PAAD	Hartwig	0.5345625225886858	0.685196498329603	1.4271464954979385	1.8699269878846367	1.7993454861059657	0.5282097832211526
HMF003733A	Prostate carcinoma	PRAD	Hartwig	-1.7652105449249402	-1.403225016728166	-0.612787757773525	-0.6088232164073085	1.0786003736430174	0.1775902426195975
HMF003479A	Breast cancer	BRCA	Hartwig	-0.6990845924503258	1.521199737249456	0.8792543740132519	0.9410844216418658	2.343341062153119	2.8977987123536857
HMF000803A	Prostate carcinoma	PRAD	Hartwig	-1.4900444593848607	0.7508742876585373	0.9334872105081562	0.8843198251295742	1.9540697029894103	1.6444717767008388
HMF002574A	Pancreas carcinoma	PAAD	Hartwig	-2.5699938160197893	-0.8563536781620767	0.0956515733767092	-0.9494558284715532	-0.1696544414768123	-0.561616963755651
HMF002856A	Skin melanoma	SKCM	Hartwig	-2.5839901461581127	-0.4505705064399839	-1.0645055911019683	-1.1092476732716612	1.1162133094809386	1.0729097870888449
HMF001030A	CUP	CUP	Hartwig	0.9605181286550464	1.5067781938034477	1.7607279862809262	0.5409398094792639	1.8340834057719704	1.7421788430010714
HMF000004A	Skin melanoma	SKCM	Hartwig	-1.6401583333498069	-0.8046185958477988	-0.4570763475988018	-0.8017885884815953	0.5984866835528387	0.4598285521044053
HMF002773A	Skin melanoma	SKCM	Hartwig	-3.0614608674791994	-0.2699013751200093	-0.5277119222079681	0.8155714210815909	1.4311735009934152	1.6025371915310658
HMF000569A	Gastrointestinal neuroendocrine	GINET	Hartwig	-2.7418347673297343	0.3007144546449081	1.404083301974068	-1.0322178365450152	0.3933621492741992	1.577828084713496
HMF003696A	Colorectum carcinoma	COREAD	Hartwig	-1.3104254186502142	0.7485413081266681	0.5656069996030137	1.193369493431771	1.1915370856033245	1.4430099283325124
HMF001546A	Breast cancer	BRCA	Hartwig	0.1331149594884252	2.1060033580170567	2.112046811271243	2.2558318278983465	2.5377758120882903	3.1109914954373137
HMF000169A	Colorectum carcinoma	COREAD	Hartwig	-2.768290758237704	-0.1885471532247087	0.1273894757930475	0.5295014485429089	0.5720932092629739	0.2955911267281609
HMF001080A	Urothelial cancer	BLCA	Hartwig	0.6261793388998643	0.7517922564995517	1.8174670301006624	1.4269779819137502	2.4638596926569094	2.169818444781364
HMF002093A	Breast cancer	BRCA	Hartwig	-2.9310989230506515	-0.6551365521974242	-0.0395329647447057	-0.945706466074507	0.6377817332335792	0.1544575602177757
HMF000711A	Urothelial cancer	BLCA	Hartwig	-0.3960148670645035	2.471505187897748	2.528275523600592	2.1982252384227645	3.0644058844447795	3.6533470779763033
HMF000049A	Colorectum carcinoma	COREAD	Hartwig	-2.222131026178419	-0.3341320326030406	-0.6239213214477429	-0.7613432231034323	1.2733691463071772	0.1168536215070545
HMF001716A	Urothelial cancer	BLCA	Hartwig	0.7129704686576441	-0.2511360536982004	-0.1195441320932728	-0.119259144628218	1.7488503877274122	2.6466543666268723
HMF002650A	Thyroid cancer	THCA	Hartwig	2.298824536178353	-1.743342339346546	0.8120899765424608	-1.4694002827106585	-0.8818356960139188	-1.2303017001229328
HMF003785A	Non small cell lung cancer	NSCLC	Hartwig	-2.0932226432269507	-1.1309386873708216	1.4583768024141006	-0.7178445398067453	0.9043801604040616	0.3946171137777071
HMF003208A	Colorectum carcinoma	COREAD	Hartwig	-2.4290872025928643	-1.5634748560114595	-0.1158543144921921	0.3553487203157739	0.6955718403346345	0.0449443331702301
HMF003452A	Urothelial cancer	BLCA	Hartwig	-3.3219280948873617	-0.6253919168989234	2.365790547335178	-0.7619299646356549	1.2716522166654451	0.1119008632090709
HMF001843A	Kidney clear cell carcinoma	KIRC	Hartwig	-2.709129819702546	-0.7752439619254191	0.7270062255008605	-1.3440484322273862	0.0579380060027351	-0.1560420421562785
HMF003077A	Breast cancer	BRCA	Hartwig	-2.199799799202524	1.665759458924173	2.1027808346337817	2.635415138238064	2.0630644428536025	0.5352900976872055
HMF001011B	Kidney clear cell carcinoma	KIRC	Hartwig	0.5669956547263556	0.1289490384439674	1.2326310302559482	0.3980792424486497	2.3249992658514063	1.6404557607354109
HMF002470A	Breast cancer	BRCA	Hartwig	-1.7552411633972709	0.4576850348129173	0.0775288652367489	-0.1522787141610327	-0.034076485355930004	0.3167194490809952
HMF001301A	Colorectum carcinoma	COREAD	Hartwig	-1.4616840677670264	-0.4150516566867659	0.8498319257868618	1.0794000033689792	1.033136048949234	-0.4517763175283273
HMF002753A	Thyroid cancer	THCA	Hartwig	1.7404833975774334	-0.9795226433891528	0.8063619636177597	-1.0413200182764897	0.2604098137185104	0.2290323901169725
HMF001285A	Pancreas carcinoma	PAAD	Hartwig	-0.8533040262376304	1.8424549865325528	1.9423282663136188	1.5279161481865138	2.5469314582156466	3.692108989710067
HMF002459A	Non small cell lung cancer	NSCLC	Hartwig	0.4553843504068182	1.2838091609869682	1.2185477024556548	0.9257769661136556	2.2279649333307168	2.5097273668116946
HMF000681A	Non small cell lung cancer	NSCLC	Hartwig	0.2030762473945042	2.3590089350592547	2.5045651862714604	1.8148143296797568	3.3486224840974894	4.115179006220403
HMF003736A	Small cell lung cancer	SCLC	Hartwig	-3.3219280948873617	-1.4078025991912368	-0.4799720331628377	0.3779441058077777	-0.0570778525401013	-1.3112867669550483
HMF001926A	Esophagus cancer	ESCA	Hartwig	-0.4707102222300141	0.2269044646972182	0.7586031386991156	0.6204429642817259	0.5283376893266412	0.5426205092301175
HMF003576A	Colorectum carcinoma	COREAD	Hartwig	-2.5391839551409383	0.2489750463306144	1.4212759963669137	1.204317270657209	0.8679733419125418	-0.1207630680688765
HMF003234A	Colorectum carcinoma	COREAD	Hartwig	-1.1988209719303475	0.4815990722955593	0.8555921908689449	0.6794056520984416	1.697866214991876	1.0846342462544136
HMF002523A	Pancreas carcinoma	PAAD	Hartwig	-1.7593942290320008	-1.3867366263785226	-0.0187172729364395	-1.3814562393160188	-0.3064621018314602	0.4526703107050369
HMF000707A	Colorectum carcinoma	COREAD	Hartwig	-3.201563238161922	0.9428114770903264	0.3064162897620459	0.5326247681283772	1.798698562879838	2.0775667476927717
HMF002675A	Hepatocellular carcinoma	LIHC	Hartwig	1.2763246468953542	0.6613924050267149	2.300272253382966	2.153077255446934	3.2114907430842834	2.4292116885564106
HMF000170A	Breast cancer	BRCA	Hartwig	-2.4344236201996154	-0.1013578091485195	0.6106148032990634	-0.8550493031229128	1.1911904625940477	1.5499100661180123
HMF002079A	Prostate carcinoma	PRAD	Hartwig	-2.5495899035468805	-0.3764810652392751	0.0934840723805462	-0.7715224161073477	0.5250201009853345	-0.3751226635937474
HMF000214A	Skin melanoma	SKCM	Hartwig	-2.7809329500245856	0.3144195594860798	0.8587431931133076	0.0507528617750682	1.3966302919084848	2.116183224604689
HMF000158B	Uterus carcinoma	UCEC	Hartwig	-3.3219280948873617	-2.111659305830521	-1.5594681547939655	-1.2060022440059237	-0.4213295829186503	0.1354038047614127
HMF001101B	Cervix carcinoma	CESC	Hartwig	1.1774803197304335	1.9702639433905804	0.2987458756107605	1.217928318515316	2.527566273943769	2.4331530161236885
HMF000281A	Esophagus cancer	ESCA	Hartwig	-1.12353599230331	1.2478725265679491	1.4776202677668933	0.9996925242250836	2.4901038974121805	1.8072048264391083
HMF002057A	Colorectum carcinoma	COREAD	Hartwig	0.3128217727231368	0.6483840309332746	0.6960273807310126	0.8841844010196621	1.3940927715299978	0.7340469896939861
HMF003072A	Breast cancer	BRCA	Hartwig	-1.7815005397783388	-0.7019491932032593	0.6951386623738017	-0.7989236045740938	1.0120380032127947	1.128982049347977
HMF003460A	Breast cancer	BRCA	Hartwig	-1.748170772479206	0.227450796547627	0.6750292569560123	-0.2168920864689916	2.092357995621079	2.058261172984317
HMF001334A	Breast cancer	BRCA	Hartwig	-1.1279168846366516	0.5578060088491851	0.9892666848794304	0.5247454659902396	2.2137934143155484	2.9722020300269865
HMF000864A	Prostate carcinoma	PRAD	Hartwig	-3.1712035327096064	-0.5014749053671629	0.5378280109352694	-0.2021361057810084	1.3258544362909872	0.7678653144008912
HMF002832A	CUP	CUP	Hartwig	0.6577392086534327	0.2339023221613029	-0.6656359056236609	-0.2132633409498177	1.6265539511949183	1.5228829418687504
HMF000381A	Breast cancer	BRCA	Hartwig	-0.3764625770304269	2.36287121212748	1.657835087253651	2.253181876262304	3.5926385954515387	4.112021849690676
HMF003534A	Urothelial cancer	BLCA	Hartwig	2.3254819073984394	3.676151529657507	2.3532481537928844	2.573646238335148	4.791624512503631	5.619151742158445
HMF001338A	Glioblastoma multiforme	GBM	Hartwig	-3.0022520219061306	-1.6089056048488923	-0.4526943655772859	-1.5091512740873805	-0.0311222058761007	1.0982261684305616
HMF002737A	Urothelial cancer	BLCA	Hartwig	0.30187364490872604	2.8953996886773767	2.6477266657871668	2.6517406282816767	3.3378206054028325	3.4290069083829264
HMF000164A	Non small cell lung cancer	NSCLC	Hartwig	-2.657068186815447	-0.0988713092582447	1.5616076095297642	-0.0087447438695281	0.7952347912002725	-1.4890822108770587
HMF002111A	Colorectum carcinoma	COREAD	Hartwig	-0.5878359609367588	1.657089196475781	1.3944764550011384	1.4404971276240726	2.8342828281479977	3.9485797793474817
HMF003894A	Skin melanoma	SKCM	Hartwig	2.1550941101305345	4.792913874621631	2.961473954195819	3.7506177043756495	5.656491350610557	6.554081255663863
HMF000461A	Colorectum carcinoma	COREAD	Hartwig	-2.528545266180059	0.1111193274949543	1.172194456009424	0.9183018497036428	1.3247499524970483	1.2073111442323614
HMF000969A	Urothelial cancer	BLCA	Hartwig	0.7398811719369028	3.367259862184308	3.0733194392172654	2.735132822795576	3.788530935966514	4.274234565113939
HMF003635A	Skin melanoma	SKCM	Hartwig	-2.833705339219548	-1.2524755451018634	-1.1069806378251277	-1.713285325225643	1.1391548451566165	1.0344430790080903
HMF001722A	Kidney clear cell carcinoma	KIRC	Hartwig	-3.3219280948873617	0.2187122485166755	1.5775961229464142	0.7356769919559419	1.0428393736724029	0.18082481055995106
HMF000228A	Breast cancer	BRCA	Hartwig	-1.4516445514680791	-0.0904940737948759	0.6451040526418248	-0.4500047823277062	1.684389899737279	1.98758847217445
HMF001251A	Thyroid cancer	THCA	Hartwig	-1.0014869348470548	-1.9356618300265027	-0.1879017853538734	-2.0688639471792	0.0618838532733201	-0.8320189957437092
HMF003305A	Colorectum carcinoma	COREAD	Hartwig	-2.4045775525326576	0.0914624732753929	0.4498475384281806	-0.0663268828439112	1.1402814311024587	1.62850326904727
HMF000557A	Upper respiratory tract cancer	HNSC	Hartwig	-1.1360871532089891	-0.2750540416494376	-0.2177593604707087	-0.5760724117548633	0.3543886286384097	0.0196960659979398
HMF001957A	Small intestine cancer	SIAD	Hartwig	-3.32192073719894	-1.4925628961125834	-0.3646441632426744	-1.5814237424935425	-0.6089329082351687	-1.2170440235218334
HMF000853A	Colorectum carcinoma	COREAD	Hartwig	-2.5517177758104985	-1.0804904519389151	0.1235235547955205	-0.9760717165107332	0.4639046296087907	-0.2424596170057513
HMF000732A	Esophagus cancer	ESCA	Hartwig	-0.28993871019155604	-0.0260978093479222	0.4169954015012925	0.1697559303931281	0.9980850159995456	1.032839483892114
HMF000104A	Colorectum carcinoma	COREAD	Hartwig	0.7778963838187813	2.108918879728696	1.860969976560736	1.9369544028506136	3.078445355368028	4.586416523203145
HMF001471A	Breast cancer	BRCA	Hartwig	-1.7686877110685837	-0.6449962146097084	-0.0645228948419434	-0.9064542967195918	1.4229106312247843	1.5649201584883088
HMF002595A	Uterus carcinoma	UCEC	Hartwig	-2.454933657763752	-0.3588514498726048	0.0572222608684427	-0.92741778695526	1.0851414883696051	1.0904307586932307
HMF000086A	Breast cancer	BRCA	Hartwig	0.22116314556016	1.127377245542811	0.941444141414542	0.2258364864171921	1.9269585232589543	1.5142139271185917
HMF000391B	Prostate carcinoma	PRAD	Hartwig	-0.4273559206257884	-0.3495048752934716	0.8799032665935478	-0.1965688212646974	1.0228547588964925	0.8141153033634136
HMF003218A	Colorectum carcinoma	COREAD	Hartwig	-2.4222256333460286	-0.4033323832047392	0.0261196514317113	0.5227981503502345	0.9980768268482424	-0.1323697916905386
HMF002651A	Glioblastoma multiforme	GBM	Hartwig	-1.7399122152910769	0.5793926140817142	1.1646781168444853	0.6743704050277644	2.3157441360498376	1.4104831835155152
HMF002429A	Colorectum carcinoma	COREAD	Hartwig	-1.4754967138702142	2.1059191295879507	0.5604809148093989	1.3683828990311375	2.505627780365753	3.432997532431872
HMF003349A	Colorectum carcinoma	COREAD	Hartwig	-1.5969093921164002	1.234687608623798	0.9859993308263416	0.5134709926162168	2.181817838241894	2.571569147257223
HMF001771A	Kidney clear cell carcinoma	KIRC	Hartwig	0.1874613817390701	3.858918438177581	2.9651213068463207	3.437725169729616	4.10011585486767	3.8557264787239913
HMF002926A	Sarcoma various	SARC	Hartwig	-0.7946060205443392	1.39758246374604	0.9932676372701448	0.8795601262624059	1.7655117281025596	1.6801417871054596
HMF001432B	Colorectum carcinoma	COREAD	Hartwig	0.7542375532616926	1.4015898396233757	1.9113636726236207	1.1932223728866636	2.2815363476043307	1.7374087397988425
HMF001534A	Skin melanoma	SKCM	Hartwig	0.4118592051188532	2.0538043874740404	1.2391010657798098	0.6416665547054258	3.094568344092036	4.309871506238035
HMF001131B	Colorectum carcinoma	COREAD	Hartwig	-1.0245345548963318	1.1525594286432224	0.6119997365802098	1.3184900562759367	1.6557716759919463	1.078937902897506
HMF002981A	Pancreas carcinoma	PAAD	Hartwig	-1.446494138318046	-0.6631030735604762	-0.2726694441545445	-1.3545334024073317	0.8955157021396728	0.2355621756957526
HMF001998A	Colorectum carcinoma	COREAD	Hartwig	-2.9440735863069936	1.0168664361128317	0.7536135624794363	0.7069360180187801	0.9218391457691568	0.1376233663203337
HMF000304A	Skin melanoma	SKCM	Hartwig	-3.0913869305153843	-0.2987763869800269	-0.284709723989526	0.2292371671526466	0.4402990719082633	0.3751948832140952
HMF002243A	Skin melanoma	SKCM	Hartwig	0.3866774474044731	2.0945039811161483	1.1516102950608154	2.4941365609926547	3.7397774758280886	4.285435829287644
HMF002719A	Colorectum carcinoma	COREAD	Hartwig	-1.4396891764359874	-1.638977297954516	0.1430910298247959	0.8929785312926639	-0.2165361082980349	-0.9251891715393395
HMF003182A	Mesothelioma	MESO	Hartwig	-0.4657666293495749	1.0435184316686323	1.2962327261640811	0.3703018785037287	2.0078897797127	1.6894442793154267
HMF002015A	Skin melanoma	SKCM	Hartwig	-1.4329123037002294	1.249439915237767	0.27871715283187604	0.0684626372048159	1.768875490797876	2.8426856427248337
HMF000753B	Colorectum carcinoma	COREAD	Hartwig	-2.46681027595982	0.4935922152970664	0.1936761072486134	0.4401193721456033	1.4307702674406328	0.5981483519646134
HMF003071A	Breast cancer	BRCA	Hartwig	-1.132227404948912	1.1669096758983648	2.0944393344885985	0.7342520536935601	2.614268621931664	2.721513745921884
HMF000172A	Urothelial cancer	BLCA	Hartwig	0.5997816426694835	1.7568162140409629	1.633987282319027	1.0622056531597914	3.2649289871785747	3.5140899601731803
HMF001045B	Leiomyosarcoma	LMS	Hartwig	-0.971286220481359	0.5812815998926347	1.5794918206540611	-0.2669909487772637	1.778948736327363	2.2006600701300307
HMF002392A	Breast cancer	BRCA	Hartwig	-1.2564478737204527	1.6546351001583033	1.349932106389674	1.2544735991554443	2.224722993160858	1.77491694835874
HMF000394A	Urothelial cancer	BLCA	Hartwig	0.399874354943235	-2.153011738079225	-0.4801626494762874	-0.1681693977927004	-1.6289876145288191	-1.7544588182144565
HMF000822A	Prostate carcinoma	PRAD	Hartwig	-3.3219280948873617	-0.0691952769293167	-0.4365491340579165	-1.0996343972914209	-0.8761576437594595	-0.8909222748873337
HMF002201A	Breast cancer	BRCA	Hartwig	-3.120982457619516	-0.3552237870663873	1.4618562174327516	-0.8791432017864887	1.352278022402251	1.2421780193594278
HMF000559A	Colorectum carcinoma	COREAD	Hartwig	-2.810643045968396	-1.0758855446511806	0.3854950227829253	0.3816947377508008	0.4778081235074996	-0.0517735750150262
HMF001297A	Colorectum carcinoma	COREAD	Hartwig	-0.9630488128633262	0.9756744291889128	0.9681188716712956	1.0187499613958169	2.671032274520163	2.4706414528267016
HMF002107A	Colorectum carcinoma	COREAD	Hartwig	-2.533195117845888	-0.1700000892018095	0.6231613806800546	0.6671312246371753	1.0053847158626477	0.9770290972486994
HMF003434A	Urothelial cancer	BLCA	Hartwig	0.8062200591572619	1.3716951046517811	2.3347346228820967	1.4167571846252798	2.9445519111028045	3.3055074261681425
HMF003369A	Colorectum carcinoma	COREAD	Hartwig	-1.9771994734392475	-0.4137123610586402	0.5936298266304362	-0.2207365154468151	0.6513208748412946	0.5296091772382108
HMF002131A	Leiomyosarcoma	LMS	Hartwig	-3.0396366369490564	-1.835739330026248	1.024163859239683	-1.5900973618887817	0.1227162732284502	-0.8789103581722391
HMF000855A	Skin melanoma	SKCM	Hartwig	0.7234273683520357	3.2893136737082167	2.1458185564789685	2.208259645066291	4.716884646092282	4.791386309062881
HMF001308A	Skin melanoma	SKCM	Hartwig	-2.613818716553295	-0.1386449454667735	0.6330308890723859	0.1627454716299755	0.5380356166657599	0.2735146038118885
HMF003287A	Breast cancer	BRCA	Hartwig	-3.0534697579224392	-2.001730972997934	0.7509228787177555	0.0291278453338305	-0.0473544581683275	-0.1080641537850956
HMF001220A	Prostate carcinoma	PRAD	Hartwig	-1.4040732142629189	0.0416699964809595	0.6995607863121668	0.0288601551904765	1.1627305460941917	1.0979256754708444
HMF003743A	Gallbladder cancer	GBC	Hartwig	0.2441239484643724	-1.3721673658238576	0.0458086860877309	-1.7292504969666749	-0.9105901160547012	-0.880894330369058
HMF001751A	Skin melanoma	SKCM	Hartwig	0.2124397338700647	1.4953073865612023	0.3705657899815661	1.9248796437410325	3.251674765819024	3.5101087718314306
HMF002732B	Urothelial cancer	BLCA	Hartwig	1.0202531581800518	3.5465700518842374	3.1484132158317406	3.75471413145953	4.216134610416791	4.1872670514206165
HMF001488A	Urothelial cancer	BLCA	Hartwig	-0.2453730019073802	1.3674120208652991	1.4353538768437553	1.6532565580914886	1.7608855232202825	1.9023848310452744
HMF002724B	Colorectum carcinoma	COREAD	Hartwig	-2.614624929793788	0.4089654355349545	1.3453895485735958	0.6476928657070881	1.7511359704459857	1.23816474561128
HMF001647A	Sarcoma various	SARC	Hartwig	-0.5641541455015947	2.661625222780428	2.515742246735663	2.4002168118384497	3.335447758266946	3.7444904942266057
HMF001151A	Ovarian cancer	OV	Hartwig	0.1237287955936406	1.2551954220729105	0.4537527730318871	0.5833161508330883	2.267319260836173	3.3697077609743844
HMF002569A	Breast cancer	BRCA	Hartwig	-0.1997319623058437	1.4133114539259497	2.4071817373230133	1.1981088694815132	3.086079927440498	3.302080160703297
HMF000299A	Skin melanoma	SKCM	Hartwig	2.0519703925064543	3.3876402568086563	2.631723399694063	2.5626234290386023	4.844053319890024	5.590940622629742
HMF002194A	Colorectum carcinoma	COREAD	Hartwig	-3.3219280948873617	0.031966949749517005	0.120642785912276	-0.1673058310871319	1.8646302769525684	0.4145522647318612
HMF004332A	Skin melanoma	SKCM	Hartwig	-0.7821399969297299	3.114656605292798	1.6536145802230606	3.584143313377794	4.669359218908673	3.488054850891148
HMF002178A	Skin melanoma	SKCM	Hartwig	-3.3219280948873617	-0.8715694596476997	1.9852357495701407	-0.7203797832206869	1.0509181222336792	0.7781818239965691
HMF002674A	Prostate carcinoma	PRAD	Hartwig	-1.5444743563591212	0.5327884421794379	0.7355728213396105	0.0919399683561856	1.0434444583132196	1.7134758555742429
HMF001830A	Colorectum carcinoma	COREAD	Hartwig	-3.3219280948873617	-1.8859578385158289	-0.7555109717164369	-0.6628274343097201	-1.3398388795784295	-1.3129090098906568
HMF000071A	Non small cell lung cancer	NSCLC	Hartwig	0.0267608413294733	1.3734959444721346	0.4341236567796953	1.447711004426394	2.362696732187884	2.2314939791552595
HMF003463A	Urothelial cancer	BLCA	Hartwig	-0.7791030964740359	-1.7195460367231696	0.6887820198080888	-1.3626175078691458	-0.8978475367965787	-0.0781109275004858
HMF001688A	Colorectum carcinoma	COREAD	Hartwig	-0.8505906527465642	1.0985090390457777	1.2507168815041996	1.24212099144373	1.1298552104592408	1.3258557684620165
HMF002436A	CNS cancer mixed	CNSOT	Hartwig	-0.6282474211192924	0.6309115543309632	0.6102177582152405	1.812214361018472	0.7340465310818892	0.345557645139705
HMF003473A	Breast cancer	BRCA	Hartwig	-1.9390422365438245	-0.7092010125258481	0.1930348629248973	-1.1768502029492158	1.4712696452264282	1.4688534480495117
HMF002907A	Colorectum carcinoma	COREAD	Hartwig	-1.3591031758886496	-0.4296473962603919	0.1385272978824304	-0.2660893750633379	0.9692755429178996	0.8985596621072123
HMF000843A	Kidney clear cell carcinoma	KIRC	Hartwig	-0.0491992204631337	2.7237128888529933	1.564080253788594	1.1689478708377956	3.0981961628864334	3.354404024045343
HMF001111A	Prostate carcinoma	PRAD	Hartwig	-1.8592697232313304	-0.7442601904173732	0.0856961975809058	0.3274224831450837	1.2092110970336487	0.9299752593020948
HMF001585A	Breast cancer	BRCA	Hartwig	-2.0104877040361218	-1.0920604632737023	0.6461970898567918	-0.3812757288986182	0.1402528685611919	-0.0122548341912627
HMF000036A	Colorectum carcinoma	COREAD	Hartwig	-1.9411608964661744	-0.2797802171206033	0.3142079086342834	-0.3143077686782011	1.0359277964543685	0.7529112693181285
HMF001728A	Ovarian cancer	OV	Hartwig	-2.1987794869810457	1.7525585738758156	1.4647585810513837	1.3106232963936908	3.892229184587487	3.731687021397588
HMF003684A	Breast cancer	BRCA	Hartwig	0.1301197361882438	1.7786165493951982	1.2519267044409328	1.1232974768576227	2.1062299859084885	2.4794636463859585
HMF001277A	Colorectum carcinoma	COREAD	Hartwig	-1.950494703938524	-0.2475746900567945	0.42549912941713297	0.0753563464031458	0.5857768815131995	0.4820203355996932
HMF000937A	Breast cancer	BRCA	Hartwig	-0.9115145383448318	0.5829820550859861	0.9529376076494028	0.3430445120127297	2.0112082699427365	2.398538059670378
HMF002478A	Glioblastoma multiforme	GBM	Hartwig	-2.5262799830484703	-2.332502213540121	0.2551126970432709	-1.8235320926646823	-0.0897047029504182	-0.5412045553641123
HMF003943A	Skin melanoma	SKCM	Hartwig	-0.0933514736950433	0.4975988640705066	-0.0095665094217545	0.107670652671147	1.545322812299381	1.9976308020234943
HMF003536A	Pancreas carcinoma	PAAD	Hartwig	-2.1775165030713817	-0.756046476587618	0.4428829996308752	-0.0554222075951316	-0.18791585491284	-0.5293835409639935
HMF003517A	Glioblastoma multiforme	GBM	Hartwig	-3.3219280948873617	-1.325723756608792	0.2659687203770771	-1.0098412403592014	0.0586151850774491	0.2220670970877914
HMF002168A	Ovarian cancer	OV	Hartwig	1.209019261800267	2.006030874962821	0.6297266008897177	2.27865949720226	3.353147365904377	3.928960068522893
HMF000220B	Skin Basal cell carcinoma	SKBC	Hartwig	1.5772196794848543	-0.8584918731257244	0.3722005479115944	0.3871554597707258	0.842427879850872	-0.3210061622224282
HMF003281A	Skin melanoma	SKCM	Hartwig	2.8624036442606515	4.363021812086458	2.4698287062318047	3.410172855562668	4.798269194052477	5.632754997220992
HMF003509A	Breast cancer	BRCA	Hartwig	-1.3547645637410364	-0.3395642263342178	1.878669344629271	0.4006045292020047	1.965813711856218	0.8514193087165418
HMF002302A	Colorectum carcinoma	COREAD	Hartwig	-3.3219280948873617	-1.8073403597112545	-0.1889423661611085	0.1698959706925784	0.8583017982202341	0.1183626794395825
HMF003021A	Urothelial cancer	BLCA	Hartwig	0.0118255843205814	1.0355726786812236	2.339446260705053	1.2373547231901714	2.5308704124751427	2.7026798167561985
HMF001652A	Colorectum carcinoma	COREAD	Hartwig	-3.2086922590711637	0.9196349332548126	-0.0271498620215165	1.3017344473786745	2.1823308468469524	2.3123818887428333
HMF002164A	Non small cell lung cancer	NSCLC	Hartwig	-1.308656047088927	-0.3482595242284454	0.4263974925381336	-0.4661626409460725	0.3629165499439513	0.1891235822380704
HMF001789A	Cervix carcinoma	CESC	Hartwig	-1.8325002456994373	-0.4827354334543809	0.7254444295646358	0.4169941668047721	0.7641864001577908	0.35155280076695195
HMF002458A	Skin melanoma	SKCM	Hartwig	-1.608619429825384	1.2181905419671462	0.3376906623670014	0.7659085448554191	2.056601726005917	1.8884591870300789
HMF003744A	Penile cancer	PNL	Hartwig	1.1955056881634356	2.411939083408281	1.4724902747327804	0.6913944316380752	2.935883007294833	3.270581341134386
HMF003267A	Colorectum carcinoma	COREAD	Hartwig	0.6190913997810196	0.4837000969226836	1.0478260111148454	0.8039626026356581	0.8401545105924771	0.8829002978602464
HMF002155A	Lymphoma mixed	LYOT	Hartwig	0.5978808428212797	4.2518619496414205	2.6958592857548567	3.5931585666898243	5.098671161868738	4.518602518391326
HMF003124A	Skin melanoma	SKCM	Hartwig	-2.4652946562212885	0.179785181854845	0.1011630490672498	-0.4141931492811332	1.369167867114382	2.03485875006535
HMF001248A	CUP	CUP	Hartwig	-2.161839720869208	0.2767029263502087	0.8131303500980968	-0.9569252066139496	0.4326317776385981	0.0342815944793588
HMF003211A	Sarcoma various	SARC	Hartwig	0.2872039492286374	2.829853931821446	2.164314129821895	2.4664230537415084	3.546536150124973	3.9283398989727214
HMF002082A	Colorectum carcinoma	COREAD	Hartwig	-2.1726618055441858	1.016990549705548	1.1872148534521862	0.8302643956108119	2.882436136775924	3.006777615650588
HMF001993A	Colorectum carcinoma	COREAD	Hartwig	-0.068789892470837	-0.9542356319110076	0.3699039269185486	-0.0145455743599848	0.9651906236787028	0.3414768798491208
HMF003190A	Prostate carcinoma	PRAD	Hartwig	-2.9006717570824727	0.5972208542826402	0.8218513832900514	-0.0771193416499906	1.784975061279103	2.2959940043788496
HMF001121A	Colorectum carcinoma	COREAD	Hartwig	0.626561542079521	1.1795568731580317	1.9123669029347008	1.0701776506040936	2.3863666782482458	2.3810347184690897
HMF002520B	Ovarian cancer	OV	Hartwig	-0.08226249438379801	2.574080031564487	2.2559032130265018	2.8100336365887606	2.0681701646442594	1.6315069941121536
HMF001809A	Skin melanoma	SKCM	Hartwig	-0.5632825019624258	2.2202745698121364	0.7124814813317962	1.0435951481035792	3.543988088404913	4.003352588155707
HMF000203A	Non small cell lung cancer	NSCLC	Hartwig	-0.0119257276228582	2.689391412711226	2.1918120148828737	2.297670201534664	3.8361268797954535	3.588325195571868
HMF002157A	Non small cell lung cancer	NSCLC	Hartwig	1.7262531313667735	3.89513560913278	1.8699261363644304	2.5292150481900104	4.513532692955229	5.194250367393381
HMF002957A	Colorectum carcinoma	COREAD	Hartwig	-1.7708604900748366	0.2571923063348678	0.6714667671946978	0.3762070961415898	0.8885075481401821	0.7062531625818845
HMF000642A	Colorectum carcinoma	COREAD	Hartwig	-1.5980682505806196	0.6521861804000968	0.6674221976232407	0.6926027863772894	0.9295890454124338	0.6013748044540213
HMF003079A	Skin melanoma	SKCM	Hartwig	-0.9083170597778192	0.4776638126156668	-0.6316336478797813	-0.1793596669020238	1.8170176419662576	1.9487169733352363
HMF003566A	Small cell lung cancer	SCLC	Hartwig	-1.899199507127732	-0.0090907533695712	1.2371961240072449	0.6629785546631192	0.1340654104003051	-0.4677789345826991
HMF003681A	Esophagus cancer	ESCA	Hartwig	-2.1153444905885346	-0.2764628131164379	0.6298460882781745	-0.2844652346598819	0.7206371220047276	-0.0782325864568467
HMF003372A	Non small cell lung cancer	NSCLC	Hartwig	-3.3219280948873617	-0.3931306814764791	-0.5096805841045006	-1.7162397583175284	-0.0294482541147034	-0.1721800396334633
HMF001342A	Colorectum carcinoma	COREAD	Hartwig	0.4197075376754592	0.8596361605917381	0.9393946304239496	1.5468489580603884	2.3984493745831506	2.133954384918701
HMF003279A	Prostate carcinoma	PRAD	Hartwig	-1.7223222464250678	0.9508538446495765	0.6548376577011551	0.4827639395037975	1.1209291756526072	1.8055984803325973
HMF000662A	Liposarcoma	LPS	Hartwig	-1.6986376261614582	-0.166423910425051	1.3964527044881512	0.3009774365929324	0.676821519385479	-0.0327802990579648
HMF002991A	CUP	CUP	Hartwig	-2.3357090589918257	0.1727724980308038	0.3895987314892628	-0.7148791256768949	-0.0711432099469456	0.5029672803552667
HMF001264A	Gallbladder cancer	GBC	Hartwig	-2.66571003246461	-1.3343926154118135	-0.0255725958220015	-0.3260355583795232	-0.3315750802879022	-0.9553408541848392
HMF003724A	Kidney clear cell carcinoma	KIRC	Hartwig	-1.346107976063658	2.265141929898895	1.870967659481641	1.8685424965385835	3.281897774222287	2.7257855405475744
HMF000754A	Urothelial cancer	BLCA	Hartwig	-0.8018434617494531	2.787580592080904	0.3938264030199269	0.916544619380256	3.784927700496593	4.25061494530542
HMF001094A	Breast cancer	BRCA	Hartwig	-2.409154876091721	0.3870722108233337	1.9733681221566448	1.3134624327544575	0.7540199172016523	1.0096968014515275
HMF000295A	Breast cancer	BRCA	Hartwig	-2.1067393958969194	-0.9001015109862659	0.0262752433194034	-1.3203495831720509	0.7119802650208102	0.735849594633895
HMF000208A	Non small cell lung cancer	NSCLC	Hartwig	-1.5201444848097552	2.2959532321139124	1.2979087654449604	2.623527670287317	2.242193865691198	2.168628290234477
HMF002502A	Colorectum carcinoma	COREAD	Hartwig	-2.4695104172680185	-0.4731177983858701	-0.7341657957607342	-0.1843407692368912	0.1069696281626439	-1.127384129768594
HMF000331A	Breast cancer	BRCA	Hartwig	-2.234550615040895	0.1608203642061101	1.742299625305768	-0.6420353922101576	0.7392887739382626	1.2530986935672874
HMF003145A	Gastrointestinal neuroendocrine	GINET	Hartwig	-0.5942376540214422	-0.1412573899578102	-0.3472812810872533	0.0035499852875455	0.6480402465386709	-0.5489106022235879
HMF002811A	Colorectum carcinoma	COREAD	Hartwig	-0.0982963709375204	0.6514174411133391	0.5555967255738418	1.2552326852988098	2.0051693990302595	1.151920277985632
HMF001384A	Breast cancer	BRCA	Hartwig	-1.6863450051415791	0.8094499786937261	0.0962059761130334	0.2829270412977127	2.419656412419012	2.957691373981361
HMF002566A	Skin melanoma	SKCM	Hartwig	-2.595246098119388	0.2303303379449817	1.0276924808988073	0.8855638292341602	0.9674331531877	0.3214918844273809
HMF002858A	Ovarian cancer	OV	Hartwig	-1.367412095563051	-0.2157084289417453	0.5611144007374788	0.1206865064547156	1.732642842807681	1.801892459207612
HMF000237A	Pancreas carcinoma	PAAD	Hartwig	-0.6848260629063461	2.2019858977096938	1.8797223670298304	2.043852815653576	2.6352140514769338	3.1329205559880906
HMF002144A	Colorectum carcinoma	COREAD	Hartwig	-0.5988228875053601	3.603804053988161	1.2856131428144524	2.1299383906785376	4.040695877384134	5.279635983772117
HMF002554A	Breast cancer	BRCA	Hartwig	-2.4321013042615536	0.6366723003868007	-0.9422073144060926	0.0899264200306115	1.467247747916366	1.4399690584005655
HMF002678A	Thyroid cancer	THCA	Hartwig	0.3056819899880252	1.8700663145839609	1.723252786779929	1.7436278569361854	2.108606146982612	1.5852036215500704
HMF003653B	Colorectum carcinoma	COREAD	Hartwig	-0.3785239932066651	-2.5703485823810106	-0.6411979196987716	-1.5410645065850268	-1.2819294600917883	-1.7152102631523851
HMF001057A	Skin melanoma	SKCM	Hartwig	-1.594693176076091	0.4916110894336579	0.1501577682989433	0.6945201661709716	1.007242921355776	0.4827194664227071
HMF000970A	Pancreas carcinoma	PAAD	Hartwig	-2.0101081789522657	0.21272464501533608	0.5632011117235168	0.1865378425473188	1.8643439182546155	1.47799447003743
HMF002744A	Breast cancer	BRCA	Hartwig	-1.8750711220047016	-0.2515799174849532	0.2465633764868203	-0.5252283185595018	1.3599785933235804	1.269390460189452
HMF000887A	Breast cancer	BRCA	Hartwig	0.5571426202859564	3.0654081099603534	2.545307110662598	3.1072323426218182	4.01350859706356	4.508737516305973
HMF003202A	Breast cancer	BRCA	Hartwig	-0.9402140752043898	0.3140276245905506	-0.3423023810557539	-0.6973517800991945	-0.0233695111776546	-0.0110732930860702
HMF003753A	Breast cancer	BRCA	Hartwig	-3.3219280948873617	2.2089512774012965	2.0096956361810063	1.7111633324212951	2.7603655915521945	3.5221221869418167
HMF001014A	Skin melanoma	SKCM	Hartwig	-0.8940747044705345	-1.0147361238368566	0.6713788362282355	-0.2432107144693272	-0.2310177844208283	-0.2351761296685617
HMF000686A	Non small cell lung cancer	NSCLC	Hartwig	-1.9835572287705217	2.9847565554814635	2.6636243109698388	2.8601269978394868	2.415368515927657	1.6350372004004714
HMF001260A	Prostate carcinoma	PRAD	Hartwig	0.1446514496219794	1.2401813231110947	1.156675353917296	0.8908347371559849	2.189025228537382	2.9450535491832133
HMF002053A	Colorectum carcinoma	COREAD	Hartwig	-0.2568356542449753	1.333531522504035	0.4938024283352574	0.8227690276679843	1.679287204330494	1.155622132234208
HMF000256A	Leiomyosarcoma	LMS	Hartwig	-1.3037048933179989	0.7468166000221315	1.0260141979794737	0.788773534898605	2.4134150340488656	2.0336314020478707
HMF000369A	Colorectum carcinoma	COREAD	Hartwig	-0.0031392570655487	1.7578963714037397	1.4762835726213426	1.0754496302813985	3.208237652212407	3.899476436827917
HMF003760A	Skin melanoma	SKCM	Hartwig	-1.6214254188279649	-0.3789154726992572	0.5388782499682199	0.2347467764219605	0.8360855962302597	0.9860294338245762
HMF002594A	Urothelial cancer	BLCA	Hartwig	0.19003516673323687	0.2754653188822535	0.6851183195519684	0.4688251526639131	1.9734502411794204	2.272678868163183
HMF000801A	Pancreas carcinoma	PAAD	Hartwig	-1.1504579157548582	1.0479495658472349	1.7330138592894293	1.4114948349719592	2.1929728239121213	3.037462297654497
HMF000758A	Non small cell lung cancer	NSCLC	Hartwig	-1.0980572966328646	2.196416471417924	2.1178049910676617	2.3043698551129266	3.575659962288112	4.627389796968441
HMF000859A	Colorectum carcinoma	COREAD	Hartwig	-1.911106766778996	1.8014570492797823	1.323048397792522	2.274303492940763	2.0120897844707217	0.9668762230375924
HMF004151A	Thyroid cancer	THCA	Hartwig	-1.5944002121670755	0.8857723684242474	2.08063958719247	0.7264968828533102	1.5244875673499962	0.8323302872771482
HMF000085A	Breast cancer	BRCA	Hartwig	-1.7792654460817705	-0.0257183480524063	1.2590632138781042	0.0282882891597464	1.816582400916004	1.7238881593431583
HMF003362A	Breast cancer	BRCA	Hartwig	-1.8943667155514656	0.3472178257708526	1.0831923146887406	-0.7612240381337262	1.3532647921159393	1.2798902004307613
HMF000112B	Colorectum carcinoma	COREAD	Hartwig	-1.7629320158460775	0.0808694583767703	0.33769556615072	0.0706530167790127	1.6986082952820756	1.9177483181512984
HMF000264A	Colorectum carcinoma	COREAD	Hartwig	1.3199790325447762	1.0311770242766742	0.8988634017138918	0.2597722876366882	1.328742629896565	1.1341548051026389
HMF000319B	Urothelial cancer	BLCA	Hartwig	-0.3586529487861011	1.2329930317313966	2.9094789009960818	1.5185792105353613	2.5730950539882937	2.878875260424988
HMF001154A	Skin melanoma	SKCM	Hartwig	-1.334199957511453	0.7546381355365676	0.0387602213315545	0.5795445222906865	1.6566067065009953	2.158283415378412
HMF002215A	Esophagus cancer	ESCA	Hartwig	-2.694315209631612	-0.5984909049265157	-1.5831715638543258	-1.0390089181755846	-0.105129595372541	-0.3484015859563583
HMF002636B	Skin melanoma	SKCM	Hartwig	-1.3263597930160491	1.8422125276929269	0.2613978793938616	1.434880567486024	1.910913941121873	2.8039278307571047
HMF000096B	Colorectum carcinoma	COREAD	Hartwig	-0.2461917199731992	1.406221714953448	1.6206285400268283	1.3784337247362213	2.454951575755602	2.3901967905770176
HMF000498B	CUP	CUP	Hartwig	-1.2237369229084114	2.688027778552814	1.8747222121250369	1.6985251469948954	3.0677824859263163	2.0354890505850727
HMF001438A	Colorectum carcinoma	COREAD	Hartwig	-1.0664362768813191	1.544087831031936	1.8358461793391176	1.5112251780612207	2.406698871897928	2.0749793767912568
HMF000545A	Breast cancer	BRCA	Hartwig	-2.697619654175478	1.1558699455768522	2.2514305693411303	1.8180555586298648	1.3787229860504515	1.476448769999196
HMF001868A	Breast cancer	BRCA	Hartwig	-1.9413527710293648	0.6122636273850557	1.164982984003094	-0.38195770892789	1.1804819484210192	1.2785492374393015
HMF003609A	Non small cell lung cancer	NSCLC	Hartwig	-0.8252816097859906	-0.1365126526338995	0.7968966740792224	-0.6497506809383106	0.5145887310157391	0.3445902477158914
HMF001054A	Urothelial cancer	BLCA	Hartwig	0.4555872689496784	2.419466230473801	2.316868305276361	2.116648050997296	3.593828110705594	4.143696400468117
HMF002362A	Kidney clear cell carcinoma	KIRC	Hartwig	-1.4346604457091037	1.0777510700816837	1.0767647860878196	1.3140835989310915	1.313031542312084	0.1344955077108986
HMF000287A	Colorectum carcinoma	COREAD	Hartwig	-3.3219280948873617	-3.3219280948873617	-0.7156731539076254	-0.0470887768424797	0.8767009884945579	-1.3139308932408316
HMF002221A	Pancreas carcinoma	PAAD	Hartwig	-2.072795696012282	0.2500572537619426	2.487699251830456	0.18334745117089896	1.398681991886675	0.6578951565399864
HMF003955A	Sarcoma various	SARC	Hartwig	0.450393766830618	3.0769827214227687	1.5171298372100193	2.739695559721561	3.598220246794573	3.631799370216366
HMF002224A	Colorectum carcinoma	COREAD	Hartwig	-0.0745812518700102	1.0116760962073246	0.9115980966982952	1.1526153829732004	1.9762285407673337	1.427169203823229
HMF002068A	Kidney clear cell carcinoma	KIRC	Hartwig	0.0213472103055776	1.5923546507482738	1.7435228317053673	1.28017070649442	3.061812482627687	3.4890275945771188
HMF000986A	Prostate carcinoma	PRAD	Hartwig	-0.3521306707009602	2.483476522620816	1.0667043654573525	1.7453052653242829	2.9327584131431057	3.824721308132181
HMF001112A	Prostate carcinoma	PRAD	Hartwig	-2.333487245431611	0.1785574953595821	0.9727685158840726	-0.1958973988247831	1.019728309993383	1.0373234783907404
HMF002684A	Gastrointestinal stromal tumor	GIST	Hartwig	-2.3851192111994317	-0.8786718203616284	0.405292653984374	0.435780617074813	-0.1037550590970729	-0.013249477544588998
HMF000063A	Lung neuroendocrine	LUNET	Hartwig	-0.6183106729753741	-0.2099678519945587	0.6755121378743606	-0.3842382358740201	0.2431093076142288	-0.1375659527785296
HMF002314A	Skin melanoma	SKCM	Hartwig	0.1152353631314715	1.94919107443988	0.833511749800005	1.2434275829527277	3.232619245066635	3.270828262835872
HMF000527A	Colorectum carcinoma	COREAD	Hartwig	-1.8281157637134093	1.6076355709621772	1.6183219092940924	1.2588347289851498	3.060586924457835	3.9611346644233465
HMF002361B	Colorectum carcinoma	COREAD	Hartwig	-3.1694491956299062	-1.5127592585298435	0.173945992358701	0.0601388334551873	0.4240651758917905	0.5537722765164812
HMF000579B	Breast cancer	BRCA	Hartwig	-1.164000528107773	0.1771546982946952	1.0712549506501343	0.4803409950561153	2.1080407142752056	2.373371482332901
HMF003573A	Breast cancer	BRCA	Hartwig	-1.8315322747583669	0.5666637644874396	1.5004252720110112	-0.3994455622185444	-0.7149031546551025	-0.4449438815433709
HMF000154B	Non small cell lung cancer	NSCLC	Hartwig	0.3500051450384881	-0.1392801494783096	0.4904350846236151	-0.1529774930648029	0.9360594505404009	0.8220175073652679
HMF001905A	Breast cancer	BRCA	Hartwig	-2.406308530164792	0.4130479381799961	1.635775470452982	-0.041971081872836	1.972622797564456	1.21796174870745
HMF003670A	Breast cancer	BRCA	Hartwig	-0.5756949990097671	1.8302785602973128	1.2319960986389582	1.921436780403167	1.835860666924108	0.8418005408122892
HMF003268A	Prostate carcinoma	PRAD	Hartwig	-2.7215418761894625	-1.004392109324746	0.2480746453083639	-1.155461192880216	0.1733410968069461	0.1404203736326869
HMF003702A	Gastrointestinal stromal tumor	GIST	Hartwig	-2.3803388105062644	1.4244672184700489	2.1075920222393028	0.3737428900400593	1.388373614302142	1.9530416456022488
HMF002831A	Breast cancer	BRCA	Hartwig	-0.0504841365503527	-1.4519789191929942	0.1679759356313731	-0.4831937547195246	-0.0655770345166096	-0.1277247556564567
HMF001272B	Skin melanoma	SKCM	Hartwig	0.7959981718998731	2.9113974219726453	2.23470960637029	2.4733274539147603	3.7606771047442087	4.818800700353224
HMF003350A	Skin melanoma	SKCM	Hartwig	-2.0649850795431988	1.9947634440278161	0.3261965468135341	1.8229238262828409	2.6350471853401403	2.0109054878707626
HMF003727A	Colorectum carcinoma	COREAD	Hartwig	-1.2774146323779203	-0.4893880808522105	0.4830539021425601	0.5973583012010045	0.7241546083648176	0.6727973532224442
HMF000982A	Breast cancer	BRCA	Hartwig	-3.3219280948873617	-1.8411376645281838	-0.4054609480953464	-1.010353524940216	0.0646832200047757	-0.4837995665604271
HMF001617A	Ovarian cancer	OV	Hartwig	1.2668290821956978	3.4856143631465426	2.501454011246094	3.1204486339117525	4.235758879721308	4.581791406607039
HMF001936A	Kidney clear cell carcinoma	KIRC	Hartwig	-0.3880903854012064	3.133612860436125	1.6654949096752492	1.6673283657550957	3.3135582105245227	3.8004215569315183
HMF000140A	Urothelial cancer	BLCA	Hartwig	-0.5080672989750611	0.2841544149711512	1.2376266209679223	-0.1761087891338039	1.1714742961864086	0.8621998042428242
HMF000824A	Esophagus cancer	ESCA	Hartwig	0.8272369276468382	3.0125561192901613	3.2335434125486144	2.725324409644663	3.2820498327015137	3.539980848442172
HMF003770A	Urothelial cancer	BLCA	Hartwig	-1.1945345857729128	0.8458972862923039	1.8800283888293183	0.1601953325912085	1.6985572235399822	2.332741227684428
HMF004274A	Skin melanoma	SKCM	Hartwig	-1.0398518373713712	2.5258178570733585	1.218818598281915	2.0571880082339287	3.55922417994724	4.0834299572424815
HMF001733A	Mesothelioma	MESO	Hartwig	-0.0761789718903031	2.4880777942145165	1.4750435619471247	1.7144557561910208	2.7276351653326145	2.8478302088443703
HMF002600A	Breast cancer	BRCA	Hartwig	-0.1359571368688034	2.6475592001638453	1.9220690231381417	2.0326229121270782	3.9577453527981934	4.8242476770735125
HMF000050A	Prostate carcinoma	PRAD	Hartwig	-0.8726459670097487	0.3040814346007184	-0.1194477170321413	-0.1662169442344862	-0.3054012538874134	0.0378781295494192
HMF002949A	Colorectum carcinoma	COREAD	Hartwig	0.4580387479080354	-1.7242524080328148	-0.0515214734685147	-1.0407767346929468	0.2441988299852929	-0.4475679662371616
[truncated: 2,434 more rows]

## Sheet: HLA supertypes
sample_id	cancer_type	cancer_type_code	cohort	A1	A2	B1	B2	C1	C2	B07_st	A02_st	A01_st	DR3_st	B27_st	B44_st	DR4_st	DP_st	DR1_st	A01 A24_st	A03_st	B08_st	B58_st	A01 A03_st	DR5_st	C1_st	DQ3_st	A24_st	DQA_st	C4_st	DQ1_st	DR9_st	DQ2_st	B62_st
[truncated: 6,319 more rows]

[truncated: 7 more sheets: Pre-treatment , Drivers, Other features, GIE, simulated GIE, results logistic regression, results logistic regression (ex]
